# Supplementary material for: BCL7A and BCL7B potentiate SWI/SNF-complex-mediated chromatin accessibility to regulate gene expression and vegetative phase transition in plants
Source: Nat Commun. 2024 Jan 31;15:935. doi: 10.1038/s41467-024-45250-x (PMC10830565; doi:10.1038/s41467-024-45250-x)
Supplement: Supplementary file 4 — Supplementary Data 1 [file 41467_2024_45250_MOESM4_ESM.xlsx]

## Sheet: List of Supplementary Dataset 1
Supplementary Dataset 1	Full list of proteins identified by mass spectrometry analysis in this study.
Supplementary Dataset 1_1	IP-MS results of BCL7A-GFP bcl7a IP1
Supplementary Dataset 1_2	IP-MS results of BCL7A-GFP bcl7a IP2
Supplementary Dataset 1_3	IP-MS results of BCL7A-GFP bcl7a brm-1 IP1
Supplementary Dataset 1_4	IP-MS results of BCL7A-GFP bcl7a brm-1 IP2
Supplementary Dataset 1_5	IP-MS results of BCL7B-GFP bcl7b IP1
Supplementary Dataset 1_6	IP-MS results of BCL7B-GFP bcl7b IP2
Supplementary Dataset 1_7	IP-MS results of BCL7B-GFP bcl7b brm-1 IP1
Supplementary Dataset 1_8	IP-MS results of BCL7B-GFP bcl7b brm-1 IP2
Supplementary Dataset 1_9	IP-MS results of BRM-GFP brm-1 IP1
Supplementary Dataset 1_10	IP-MS results of BRM-GFP brm-1 IP2
Supplementary Dataset 1_11	IP-MS results of BRM-GFP brm-1 bcl7a bcl7b IP1
Supplementary Dataset 1_12	IP-MS results of BRM-GFP brm-1 bcl7a bcl7b IP2
Supplementary Dataset 1_13	IP-MS results of WT IP1
Supplementary Dataset 1_14	IP-MS results of WT IP2

## Sheet: 1_BCL7A-GFP IP1
Checked	Protein FDR Confidence: Combined	Master	Accession	Description	Exp. q-value: Combined	Sum PEP Score	Coverage [%]	# Peptides	# PSMs	# Unique Peptides	# AAs	MW [kDa]	calc. pI	Score Sequest HT: Sequest HT	# Peptides (by Search Engine): Sequest HT	# Protein Pathway Groups	Found in Sample: [S5] F5: Sample	# Protein Groups
FALSE	High	Master Protein	Q84M92	Actin-related protein 4 OS=Arabidopsis thaliana OX=3702 GN=ARP4 PE=1 SV=1	0	86.614	48	15	29	15	441	48.9	5.35	44	15	0	High	1
FALSE	High	Master Protein	Q8VY05	SWI/SNF complex subunit SWI3D OS=Arabidopsis thaliana OX=3702 GN=SWI3D PE=1 SV=3	0	83.532	40	29	35	29	985	107.7	5	30.87	29	0	High	1
FALSE	High	Master Protein	Q8W475	SWI/SNF complex subunit SWI3A OS=Arabidopsis thaliana OX=3702 GN=SWI3A PE=1 SV=1	0	81.671	54	22	28	22	512	57.4	4.89	38.27	22	0	High	1
FALSE	High	Master Protein	Q9FMT4	SWI/SNF complex component SNF12 homolog OS=Arabidopsis thaliana OX=3702 GN=At5g14170 PE=1 SV=1	0	72.807	43	17	26	17	534	59.2	9.48	33.42	17	0	High	1
FALSE	High	Master Protein	Q9LS90	Armadillo repeat-containing protein LFR OS=Arabidopsis thaliana OX=3702 GN=LFR PE=2 SV=1	0	61.895	45	14	25	14	460	50.1	6.8	42.72	14	0	High	1
FALSE	High	Master Protein	F4IHS2	Chromatin structure-remodeling complex protein SYD OS=Arabidopsis thaliana OX=3702 GN=SYD PE=1 SV=1	0	53.957	7	22	23	22	3574	389.6	4.87	17.09	22	0	High	1
FALSE	High	Master Protein	Q6EVK6	ATP-dependent helicase BRM OS=Arabidopsis thaliana OX=3702 GN=BRM PE=1 SV=1	0	40.324	9	16	16	16	2193	245.3	8.84	18.02	16	0	High	1
FALSE	High	Master Protein	P93045	Chromatin structure-remodeling complex protein BSH OS=Arabidopsis thaliana OX=3702 GN=BSH PE=1 SV=2	0	34.831	35	7	10	7	240	27.3	6.06	10.49	7	0	High	1
FALSE	High	Master Protein	Q9XI07	SWI/SNF complex subunit SWI3C OS=Arabidopsis thaliana OX=3702 GN=SWI3C PE=1 SV=1	0	27.672	14	7	8	7	807	88.2	5.33	12.97	7	0	High	1
FALSE	High	Master Protein	P53492	Actin-7 OS=Arabidopsis thaliana OX=3702 GN=ACT7 PE=1 SV=1	0	26.628	24	7	8	3	377	41.7	5.49	8.9	7	0	High	1
FALSE	High	Master Protein	F4J9M5	Probable ATP-dependent DNA helicase CHR12 OS=Arabidopsis thaliana OX=3702 GN=CHR12 PE=2 SV=1	0	26.514	10	10	10	8	1102	126.7	6.55	9.24	10	0	High	1
FALSE	High	Master Protein	Q84JG2	SWI/SNF complex subunit SWI3B OS=Arabidopsis thaliana OX=3702 GN=SWI3B PE=1 SV=1	0	25.529	28	10	10	10	469	52.4	5.39	14.17	10	0	High	1
FALSE	High	Master Protein	Q9SD86	Dentin sialophosphoprotein-like protein OS=Arabidopsis thaliana OX=3702 GN=F13G24.180 PE=4 SV=1	0	24.41	7	9	11	6	1501	164.3	6.74	8.5	9	0	High	1
FALSE	High	Master Protein	Q9FF08	Dentin sialophosphoprotein-like protein OS=Arabidopsis thaliana OX=3702 GN=At5g07940 PE=4 SV=1	0	23.904	7	8	9	6	1526	167.3	6.42	10.36	8	0	High	1
FALSE	High	Master Protein	Q96292	Actin-2 OS=Arabidopsis thaliana OX=3702 GN=ACT2 PE=1 SV=1	0	22.526	17	5	6	1	377	41.9	5.58	9.47	5	0	High	1
FALSE	High	Master Protein	Q9C6P8	RING/FYVE/PHD zinc finger superfamily protein OS=Arabidopsis thaliana OX=3702 GN=At1g50620 PE=4 SV=1	0	16.508	10	5	5	5	629	68.3	5.35	4.9	5	0	High	1
FALSE	High	Master Protein	O49637	Golgin family A protein OS=Arabidopsis thaliana OX=3702 GN=At4g22320 PE=4 SV=1	0	15.394	32	5	7	5	237	26.1	4.5	5.8	5	0	High	1
FALSE	High	Master Protein	Q9SD87	Dentin sialophosphoprotein-like protein OS=Arabidopsis thaliana OX=3702 GN=F13G24.170 PE=2 SV=1	0	13.54	5	6	6	5	1097	121	6.3	1.79	6	0	High	1
FALSE	High	Master Protein	Q0WKW1	PHD finger family protein OS=Arabidopsis thaliana OX=3702 GN=At3g08020 PE=2 SV=1	0	12.609	10	5	5	3	779	86.2	8.66	5.66	5	0	High	1
FALSE	High	Master Protein	Q8RWJ7	Protein SAWADEE HOMEODOMAIN HOMOLOG 2 OS=Arabidopsis thaliana OX=3702 GN=SHH2 PE=2 SV=1	0	11.947	13	3	3	3	348	38.5	8.25	6.76	3	0	High	1
FALSE	High	Master Protein	Q9LM88	At1g20670 OS=Arabidopsis thaliana OX=3702 GN=At1g20670 PE=1 SV=1	0	11.675	11	7	7	7	652	72.9	6.87	6.82	7	0	High	1
FALSE	High	Master Protein	Q9LF51	Glutamine-rich protein OS=Arabidopsis thaliana OX=3702 GN=At5g17510 PE=1 SV=1	0	10.218	12	4	4	4	369	42.5	5.06	4.05	4	0	High	1
FALSE	High	Master Protein	A0A178V841	RING/FYVE/PHD-type zinc finger family protein OS=Arabidopsis thaliana OX=3702 GN=At3g52100 PE=4 SV=1	0	9.534	7	5	5	3	678	75.2	8.56	3.34	5	0	High	1
FALSE	High	Master Protein	Q9LPJ1	Electron carrier/iron ion-binding protein OS=Arabidopsis thaliana OX=3702 GN=At1g32730 PE=2 SV=1	0	7.567	10	3	3	3	327	36.3	9.17	3.73	3	0	High	1
FALSE	High	Master Protein	F4K128	Probable ATP-dependent DNA helicase CHR23 OS=Arabidopsis thaliana OX=3702 GN=CHR23 PE=2 SV=1	0	7.387	3	3	3	1	1064	122.8	6.9	2.55	3	0	High	1
FALSE	High	Master Protein	Q8VY54	AT1G06500 protein OS=Arabidopsis thaliana OX=3702 GN=At1g06500 PE=2 SV=1	0	6.526	28	3	4	3	136	14.7	8.19	1.81	3	0	High	1
FALSE	High	Master Protein	F4I9P8	DNA-binding bromodomain-containing protein OS=Arabidopsis thaliana OX=3702 GN=At1g58025 PE=1 SV=1	0	5.497	5	3	3	3	572	64.8	6.83	2.21	3	0	High	1
FALSE	High	Master Protein	Q8VY17	DNA-binding bromodomain-containing protein OS=Arabidopsis thaliana OX=3702 GN=At5g55040 PE=2 SV=1	0	2.203	1	1	1	1	916	103.4	6.11	1.61	1	0	High	1
FALSE	High	Master Protein	Q9MAL9	GRF1-interacting factor 2 OS=Arabidopsis thaliana OX=3702 GN=GIF2 PE=1 SV=1	0.008	1.603	7	1	1	1	195	21	7.03	0	1	0	High	1
FALSE	High	Master Protein	A4FVS4	At1g76380 OS=Arabidopsis thaliana OX=3702 GN=At1g76380 PE=2 SV=1	0.007	1.274	1	1	1	1	580	64.9	7.39	1.68	1	0	High	1
FALSE	High	Master Protein	O03042	Ribulose bisphosphate carboxylase large chain OS=Arabidopsis thaliana OX=3702 GN=rbcL PE=1 SV=1	0	104.443	52	20	46	20	479	52.9	6.29	72.77	20	0	High	1
FALSE	High	Master Protein	Q8L4Y5	Actin-related protein 7 OS=Arabidopsis thaliana OX=3702 GN=ARP7 PE=1 SV=1	0	98.226	62	15	41	15	363	39.9	4.89	56.86	15	0	High	1
FALSE	High	Master Protein	P10798	Ribulose bisphosphate carboxylase small chain 3B, chloroplastic OS=Arabidopsis thaliana OX=3702 GN=RBCS-3B PE=2 SV=2	0	89.184	64	13	62	4	181	20.3	8.05	115.84	13	0	High	1
FALSE	High	Master Protein	P19366	ATP synthase subunit beta, chloroplastic OS=Arabidopsis thaliana OX=3702 GN=atpB PE=1 SV=2	0	87.259	47	15	28	15	498	53.9	5.5	34.21	15	0	High	1
FALSE	High	Master Protein	P10796	Ribulose bisphosphate carboxylase small chain 1B, chloroplastic OS=Arabidopsis thaliana OX=3702 GN=RBCS-1B PE=1 SV=1	0	84.631	54	11	57	2	181	20.3	7.71	109.97	11	0	High	1
FALSE	High	Master Protein	P10795	Ribulose bisphosphate carboxylase small chain 1A, chloroplastic OS=Arabidopsis thaliana OX=3702 GN=RBCS-1A PE=1 SV=2	0	81.32	59	10	51	5	180	20.2	7.71	93.85	10	0	High	1
FALSE	High	Master Protein	Q9S7H1	Photosystem I reaction center subunit II-1, chloroplastic OS=Arabidopsis thaliana OX=3702 GN=psaD1 PE=1 SV=1	0	72.615	61	12	35	12	208	22.6	9.77	52.47	12	0	High	1
FALSE	High	Master Protein	A0A1I9LQB3	Carbonic anhydrase OS=Arabidopsis thaliana OX=3702 GN=CA1 PE=1 SV=1	0	72.37	56	11	27	2	259	28.2	5.4	38.9	11	0	High	1
FALSE	High	Master Protein	P27140	Beta carbonic anhydrase 1, chloroplastic OS=Arabidopsis thaliana OX=3702 GN=BCA1 PE=1 SV=2	0	65.153	38	10	25	1	347	37.4	5.99	37.64	10	0	High	1
FALSE	High	Master Protein	Q9XF89	Chlorophyll a-b binding protein CP26, chloroplastic OS=Arabidopsis thaliana OX=3702 GN=LHCB5 PE=1 SV=1	0	59.559	50	11	16	11	280	30.1	6.37	32.22	11	0	High	1
FALSE	High	Master Protein	Q9S841	Oxygen-evolving enhancer protein 1-2, chloroplastic OS=Arabidopsis thaliana OX=3702 GN=PSBO2 PE=1 SV=1	0	58.792	63	18	23	6	331	35	6.16	25.65	18	0	High	1
FALSE	High	Master Protein	P10896	Ribulose bisphosphate carboxylase/oxygenase activase, chloroplastic OS=Arabidopsis thaliana OX=3702 GN=RCA PE=1 SV=2	0	58.79	38	14	20	14	474	51.9	6.15	23.87	14	0	High	1
FALSE	High	Master Protein	P42737	Beta carbonic anhydrase 2, chloroplastic OS=Arabidopsis thaliana OX=3702 GN=BCA2 PE=1 SV=3	0	57.77	33	9	21	4	331	36.6	7.4	29.12	9	0	High	1
FALSE	High	Master Protein	P23321	Oxygen-evolving enhancer protein 1-1, chloroplastic OS=Arabidopsis thaliana OX=3702 GN=PSBO1 PE=1 SV=2	0	56.814	55	16	27	4	332	35.1	5.66	32.61	16	0	High	1
FALSE	High	Master Protein	Q944G9	Fructose-bisphosphate aldolase 2, chloroplastic OS=Arabidopsis thaliana OX=3702 GN=FBA2 PE=1 SV=2	0	55.167	44	13	17	7	398	43	7.24	28.96	13	0	High	1
FALSE	High	Master Protein	Q9SSS9	ATP synthase subunit delta, chloroplastic OS=Arabidopsis thaliana OX=3702 GN=ATPD PE=1 SV=1	0	51.768	51	10	16	10	234	25.7	9.06	19.8	10	0	High	1
FALSE	High	Master Protein	Q9LD57	Phosphoglycerate kinase 1, chloroplastic OS=Arabidopsis thaliana OX=3702 GN=PGK1 PE=1 SV=1	0	50.522	34	11	16	11	481	50.1	6.24	23.85	11	0	High	1
FALSE	High	Master Protein	Q8W4H8	Inactive GDSL esterase/lipase-like protein 23 OS=Arabidopsis thaliana OX=3702 GN=GLL23 PE=1 SV=1	0	48.376	32	9	13	9	386	43.1	8.07	21.17	9	0	High	1
FALSE	High	Master Protein	Q39141	Chlorophyll a-b binding protein, chloroplastic OS=Arabidopsis thaliana OX=3702 GN=Lhb1B2 PE=2 SV=1	0	46.074	31	5	9	1	265	28	5.44	27.78	5	0	High	1
FALSE	High	Master Protein	P25697	Phosphoribulokinase, chloroplastic OS=Arabidopsis thaliana OX=3702 GN=At1g32060 PE=1 SV=1	0	46.024	31	8	10	8	395	44.4	6.05	14.98	8	0	High	1
FALSE	High	Master Protein	Q9LRR9	(S)-2-hydroxy-acid oxidase GLO1 OS=Arabidopsis thaliana OX=3702 GN=GLO1 PE=1 SV=1	0	45.078	41	11	15	2	367	40.3	9.13	16.21	11	0	High	1
FALSE	High	Master Protein	Q9LRS0	(S)-2-hydroxy-acid oxidase GLO2 OS=Arabidopsis thaliana OX=3702 GN=GLO2 PE=1 SV=1	0	43.081	40	11	15	2	367	40.3	8.97	18.31	11	0	High	1
FALSE	High	Master Protein	Q39142	Chlorophyll a-b binding protein, chloroplastic OS=Arabidopsis thaliana OX=3702 GN=Lhb1B1 PE=1 SV=1	0	42.963	32	5	9	1	266	28.2	5.27	24.73	5	0	High	1
FALSE	High	Master Protein	P56778	Photosystem II CP43 reaction center protein OS=Arabidopsis thaliana OX=3702 GN=psbC PE=1 SV=3	0	42.289	26	9	16	9	473	51.8	7.2	22.77	9	0	High	1
FALSE	High	Master Protein	P62090	Photosystem I iron-sulfur center OS=Arabidopsis thaliana OX=3702 GN=psaC PE=3 SV=2	0	40.84	63	4	15	4	81	9	7.08	23.95	4	0	High	1
FALSE	High	Master Protein	P48491	Triosephosphate isomerase, cytosolic OS=Arabidopsis thaliana OX=3702 GN=CTIMC PE=1 SV=2	0	40.577	50	8	9	8	254	27.2	5.5	16.92	8	0	High	1
FALSE	High	Master Protein	O22914	Calvin cycle protein CP12-1, chloroplastic OS=Arabidopsis thaliana OX=3702 GN=CP12-1 PE=1 SV=1	0	40.532	42	3	7	3	124	13.5	4.93	25.54	3	0	High	1
FALSE	High	Master Protein	Q9SLF7	60S acidic ribosomal protein P2-2 OS=Arabidopsis thaliana OX=3702 GN=RPP2B PE=1 SV=1	0	39.859	81	5	10	3	115	11.4	4.68	22.59	5	0	High	1
FALSE	High	Master Protein	Q9SJU4	Fructose-bisphosphate aldolase 1, chloroplastic OS=Arabidopsis thaliana OX=3702 GN=FBA1 PE=1 SV=2	0	39.138	37	10	14	4	399	42.9	6.58	19.95	10	0	High	1
FALSE	High	Master Protein	P83755	Photosystem II protein D1 OS=Arabidopsis thaliana OX=3702 GN=psbA PE=1 SV=2	0	36.302	26	8	17	8	353	38.9	5.25	6.36	8	0	High	1
FALSE	High	Master Protein	F4KCE5	Heat shock cognate protein 70-1 OS=Arabidopsis thaliana OX=3702 GN=HSC70-1 PE=1 SV=1	0	35.119	28	10	11	4	521	57.2	5.1	17.68	10	0	High	1
FALSE	High	Master Protein	P21238	Chaperonin 60 subunit alpha 1, chloroplastic OS=Arabidopsis thaliana OX=3702 GN=CPN60A1 PE=1 SV=2	0	35.1	25	12	12	12	586	62	5.19	16.5	12	0	High	1
FALSE	High	Master Protein	Q941D6	Histone deacetylase 14 OS=Arabidopsis thaliana OX=3702 GN=HDA14 PE=1 SV=1	0	34.143	26	7	12	7	423	45.5	6.65	16.87	7	0	High	1
FALSE	High	Master Protein	Q43127	Glutamine synthetase, chloroplastic/mitochondrial OS=Arabidopsis thaliana OX=3702 GN=GLN2 PE=1 SV=1	0	33.619	30	9	10	8	430	47.4	6.87	18.25	9	0	High	1
FALSE	High	Master Protein	Q42044	At2g45180 OS=Arabidopsis thaliana OX=3702 GN=At2g45180 PE=2 SV=2	0	33.309	43	3	4	3	134	13.9	9	13.14	3	0	High	1
FALSE	High	Master Protein	P17745	Elongation factor Tu, chloroplastic OS=Arabidopsis thaliana OX=3702 GN=TUFA PE=1 SV=1	0	33.197	15	5	8	5	476	51.6	6.19	15.64	5	0	High	1
FALSE	High	Master Protein	Q9ZP06	Malate dehydrogenase 1, mitochondrial OS=Arabidopsis thaliana OX=3702 GN=At1g53240 PE=1 SV=1	0	32.134	25	5	7	5	341	35.8	8.35	8.46	5	0	High	1
FALSE	High	Master Protein	P56761	Photosystem II D2 protein OS=Arabidopsis thaliana OX=3702 GN=psbD PE=1 SV=3	0	31.918	22	6	12	6	353	39.5	5.74	9.94	6	0	High	1
FALSE	High	Master Protein	Q9LV33	Beta-glucosidase 44 OS=Arabidopsis thaliana OX=3702 GN=BGLU44 PE=2 SV=1	0	31.427	25	12	16	12	512	58.9	9.42	16	12	0	High	1
FALSE	High	Master Protein	P56757	ATP synthase subunit alpha, chloroplastic OS=Arabidopsis thaliana OX=3702 GN=atpA PE=1 SV=1	0	29.835	22	9	10	8	507	55.3	5.25	14.88	9	0	High	1
FALSE	High	Master Protein	P25857	Glyceraldehyde-3-phosphate dehydrogenase GAPB, chloroplastic OS=Arabidopsis thaliana OX=3702 GN=GAPB PE=1 SV=2	0	29.826	21	8	10	7	447	47.6	6.8	16.64	8	0	High	1
FALSE	High	Master Protein	Q9SR37	Beta-glucosidase 23 OS=Arabidopsis thaliana OX=3702 GN=BGLU23 PE=1 SV=1	0	29.109	12	5	7	4	524	59.7	6.92	11.57	5	0	High	1
FALSE	High	Master Protein	Q9LJE4	Chaperonin 60 subunit beta 2, chloroplastic OS=Arabidopsis thaliana OX=3702 GN=CPN60B2 PE=1 SV=1	0	26.553	22	10	10	10	596	63.3	5.73	13.29	10	0	High	1
FALSE	High	Master Protein	F4JBY2	Transketolase OS=Arabidopsis thaliana OX=3702 GN=AtTKL1 PE=1 SV=1	0	26.347	17	11	11	11	740	79.8	6.43	10.59	11	0	High	1
FALSE	High	Master Protein	O50008	5-methyltetrahydropteroyltriglutamate--homocysteine methyltransferase 1 OS=Arabidopsis thaliana OX=3702 GN=MS1 PE=1 SV=1	0	26.266	13	10	11	4	765	84.3	6.51	11.81	10	0	High	1
FALSE	High	Master Protein	P56767	Photosystem I P700 chlorophyll a apoprotein A2 OS=Arabidopsis thaliana OX=3702 GN=psaB PE=3 SV=1	0	26.067	11	5	5	5	734	82.4	7.4	9.76	5	0	High	1
FALSE	High	Master Protein	Q07473	Chlorophyll a-b binding protein CP29.1, chloroplastic OS=Arabidopsis thaliana OX=3702 GN=LHCB4.1 PE=1 SV=1	0	25.325	28	6	7	4	290	31.1	6.14	13.71	6	0	High	1
FALSE	High	Master Protein	A0A1I9LMB4	Chlorophyll a-b binding protein, chloroplastic OS=Arabidopsis thaliana OX=3702 GN=LHCB2.3 PE=3 SV=1	0	24.676	16	4	8	2	298	32.6	6.23	17.37	4	0	High	1
FALSE	High	Master Protein	Q9S714	Photosystem I reaction center subunit IV B, chloroplastic OS=Arabidopsis thaliana OX=3702 GN=PSAE2 PE=2 SV=1	0	24.672	44	4	7	3	145	15.2	9.95	12.7	4	0	High	1
FALSE	High	Master Protein	F4I0N7	GAST1 protein homolog 1 OS=Arabidopsis thaliana OX=3702 GN=GASA1 PE=4 SV=1	0	24.083	39	4	8	4	97	10.6	9.11	8.91	4	0	High	1
FALSE	High	Master Protein	A0A1P8APR6	Glyceraldehyde-3-phosphate dehydrogenase OS=Arabidopsis thaliana OX=3702 GN=GAPA-2 PE=3 SV=1	0	24.079	24	8	9	2	441	47.6	8.25	11.96	8	0	High	1
FALSE	High	Master Protein	O23044	Peroxidase 3 OS=Arabidopsis thaliana OX=3702 GN=PER3 PE=2 SV=1	0	23.875	22	5	5	4	326	34.9	8.4	7.05	5	0	High	1
FALSE	High	Master Protein	Q9FX54	Glyceraldehyde-3-phosphate dehydrogenase GAPC2, cytosolic OS=Arabidopsis thaliana OX=3702 GN=GAPC2 PE=1 SV=1	0	23.751	28	8	10	8	338	36.9	7.18	5.67	8	0	High	1
FALSE	High	Master Protein	P51427	40S ribosomal protein S5-2 OS=Arabidopsis thaliana OX=3702 GN=RPS5B PE=1 SV=2	0	23.563	44	6	7	3	207	22.9	9.63	10.59	6	0	High	1
FALSE	High	Master Protein	Q56YA5	Serine--glyoxylate aminotransferase OS=Arabidopsis thaliana OX=3702 GN=AGT1 PE=1 SV=2	0	23.35	20	5	6	5	401	44.2	7.83	12.97	5	0	High	1
FALSE	High	Master Protein	P0DH95	Calmodulin-1 OS=Arabidopsis thaliana OX=3702 GN=CAM1 PE=1 SV=1	0	23.251	36	5	8	1	149	16.9	4.27	12.57	5	0	High	1
FALSE	High	Master Protein	P25856	Glyceraldehyde-3-phosphate dehydrogenase GAPA1, chloroplastic OS=Arabidopsis thaliana OX=3702 GN=GAPA1 PE=1 SV=3	0	23.203	23	7	8	1	396	42.5	7.75	10.28	7	0	High	1
FALSE	High	Master Protein	Q9XF88	Chlorophyll a-b binding protein CP29.2, chloroplastic OS=Arabidopsis thaliana OX=3702 GN=LHCB4.2 PE=1 SV=1	0	23.117	23	6	6	4	287	31.2	6.24	10.66	6	0	High	1
FALSE	High	Master Protein	P51407	60S acidic ribosomal protein P2-1 OS=Arabidopsis thaliana OX=3702 GN=RPP2A PE=3 SV=2	0	22.689	70	4	6	2	115	11.4	4.61	13	4	0	High	1
FALSE	High	Master Protein	O04314	PYK10-binding protein 1 OS=Arabidopsis thaliana OX=3702 GN=PBP1 PE=1 SV=1	0	22.637	22	5	5	5	298	32.1	5.77	10.85	5	0	High	1
FALSE	High	Master Protein	Q9SRV5	5-methyltetrahydropteroyltriglutamate--homocysteine methyltransferase 2 OS=Arabidopsis thaliana OX=3702 GN=MS2 PE=1 SV=1	0	22.32	10	7	8	1	765	84.5	6.51	13.98	7	0	High	1
FALSE	High	Master Protein	A0A1I9LPJ2	Calmodulin 7 OS=Arabidopsis thaliana OX=3702 GN=CAM7 PE=3 SV=1	0	22.123	25	5	8	1	214	24.5	5.91	12.23	5	0	High	1
FALSE	High	Master Protein	P56771	Cytochrome f OS=Arabidopsis thaliana OX=3702 GN=petA PE=3 SV=1	0	21.898	23	5	5	5	320	35.3	8.29	7.32	5	0	High	1
FALSE	High	Master Protein	O23654	V-type proton ATPase catalytic subunit A OS=Arabidopsis thaliana OX=3702 GN=VHA-A PE=1 SV=1	0	21.565	15	7	7	7	623	68.8	5.24	8.15	7	0	High	1
FALSE	High	Master Protein	O49006	Pectinesterase/pectinesterase inhibitor 3 OS=Arabidopsis thaliana OX=3702 GN=PME3 PE=1 SV=2	0	21.424	14	6	6	6	592	64.2	8.87	9.8	6	0	High	1
FALSE	High	Master Protein	Q9SY97	Photosystem I chlorophyll a/b-binding protein 3-1, chloroplastic OS=Arabidopsis thaliana OX=3702 GN=LHCA3 PE=1 SV=1	0	21.291	26	5	6	5	273	29.2	8.68	7.23	5	0	High	1
FALSE	High	Master Protein	Q9ZUT9	40S ribosomal protein S5-1 OS=Arabidopsis thaliana OX=3702 GN=RPS5A PE=1 SV=1	0	21.209	27	4	5	1	207	23	9.67	8.09	4	0	High	1
FALSE	High	Master Protein	O80448	Pyridoxal 5'-phosphate synthase subunit PDX1.1 OS=Arabidopsis thaliana OX=3702 GN=PDX11 PE=1 SV=1	0	20.918	25	6	6	6	309	32.8	6	4.32	6	0	High	1
FALSE	High	Master Protein	Q42139	AT4g32260/F10M6_100 OS=Arabidopsis thaliana OX=3702 GN=PDE334 PE=1 SV=2	0	20.835	21	4	6	4	219	23.9	5.86	8.53	4	0	High	1
FALSE	High	Master Protein	Q9LZP9	Calvin cycle protein CP12-2, chloroplastic OS=Arabidopsis thaliana OX=3702 GN=CP12-2 PE=1 SV=1	0	20.688	52	5	5	5	131	14.2	4.91	9.99	5	0	High	1
FALSE	High	Master Protein	Q9XI93	At1g13930/F16A14.27 OS=Arabidopsis thaliana OX=3702 GN=F7A19.2 PE=1 SV=1	0	20.567	48	4	5	4	155	16.2	4.92	10.34	4	0	High	1
FALSE	High	Master Protein	Q96266	Glutathione S-transferase F8, chloroplastic OS=Arabidopsis thaliana OX=3702 GN=GSTF8 PE=1 SV=3	0	20.229	23	5	7	4	263	29.2	8.5	6.21	5	0	High	1
FALSE	High	Master Protein	O23255	Adenosylhomocysteinase 1 OS=Arabidopsis thaliana OX=3702 GN=SAHH1 PE=1 SV=1	0	20.149	19	7	7	7	485	53.3	5.97	6.42	7	0	High	1
FALSE	High	Master Protein	Q9SZJ5	Serine hydroxymethyltransferase 1, mitochondrial OS=Arabidopsis thaliana OX=3702 GN=SHM1 PE=1 SV=1	0	20.064	17	8	8	8	517	57.4	8.13	9.36	8	0	High	1
FALSE	High	Master Protein	P56777	Photosystem II CP47 reaction center protein OS=Arabidopsis thaliana OX=3702 GN=psbB PE=1 SV=1	0	19.678	14	7	8	7	508	56	6.89	8.32	7	0	High	1
FALSE	High	Master Protein	Q9C7X7	Heat shock 70 kDa protein 18 OS=Arabidopsis thaliana OX=3702 GN=HSP70-18 PE=2 SV=1	0	19.543	18	7	7	1	617	68.3	5.35	8	7	0	High	1
FALSE	High	Master Protein	Q9S831	Photosystem I reaction center subunit IV A, chloroplastic OS=Arabidopsis thaliana OX=3702 GN=PSAE1 PE=1 SV=1	0	18.961	41	3	7	2	143	15	9.92	13.13	3	0	High	1
FALSE	High	Master Protein	P49107	Photosystem I reaction center subunit N, chloroplastic OS=Arabidopsis thaliana OX=3702 GN=PSAN PE=1 SV=2	0	18.905	33	5	8	5	171	18.4	8.92	18.37	5	0	High	1
FALSE	High	Master Protein	Q9FF52	60S ribosomal protein L12-3 OS=Arabidopsis thaliana OX=3702 GN=RPL12C PE=2 SV=1	0	18.874	42	5	6	1	166	17.8	8.92	13.92	5	0	High	1
FALSE	High	Master Protein	Q9FN48	Calcium sensing receptor, chloroplastic OS=Arabidopsis thaliana OX=3702 GN=CAS PE=1 SV=1	0	18.838	21	6	6	6	387	41.3	9.39	10.3	6	0	High	1
FALSE	High	Master Protein	B9DG18	AT1G20620 protein OS=Arabidopsis thaliana OX=3702 GN=CAT3 PE=1 SV=1	0	18.389	17	7	8	6	485	55.9	7.64	12.6	7	0	High	1
FALSE	High	Master Protein	O65282	20 kDa chaperonin, chloroplastic OS=Arabidopsis thaliana OX=3702 GN=CPN20 PE=1 SV=2	0	18.236	34	7	8	7	253	26.8	8.88	9.35	7	0	High	1
FALSE	High	Master Protein	Q9LJG3	GDSL esterase/lipase ESM1 OS=Arabidopsis thaliana OX=3702 GN=ESM1 PE=1 SV=1	0	18.214	18	6	11	6	392	44	7.72	6.39	6	0	High	1
FALSE	High	Master Protein	Q39102	ATP-dependent zinc metalloprotease FTSH 1, chloroplastic OS=Arabidopsis thaliana OX=3702 GN=FTSH1 PE=1 SV=2	0	18.151	9	5	5	5	716	76.7	5.83	4.28	5	0	High	1
FALSE	High	Master Protein	Q8S9M1	Probable plastid-lipid-associated protein 13, chloroplastic OS=Arabidopsis thaliana OX=3702 GN=PAP13 PE=1 SV=2	0	18.057	33	8	8	8	299	33	6.3	7.46	8	0	High	1
FALSE	High	Master Protein	P93819	Malate dehydrogenase 1, cytoplasmic OS=Arabidopsis thaliana OX=3702 GN=MDH1 PE=1 SV=2	0	17.365	27	7	7	7	332	35.5	6.55	9.16	7	0	High	1
FALSE	High	Master Protein	O81235	Superoxide dismutase [Mn] 1, mitochondrial OS=Arabidopsis thaliana OX=3702 GN=MSD1 PE=1 SV=2	0	17.296	33	5	5	5	231	25.4	8.48	4.14	5	0	High	1
FALSE	High	Master Protein	Q9FNC4	HAD superfamily, subfamily IIIB acid phosphatase OS=Arabidopsis thaliana OX=3702 GN=MRH10.13 PE=2 SV=1	0	17.293	19	5	6	4	272	31	7.91	5.89	5	0	High	1
FALSE	High	Master Protein	Q9SYW8	Photosystem I chlorophyll a/b-binding protein 2, chloroplastic OS=Arabidopsis thaliana OX=3702 GN=LHCA2 PE=1 SV=1	0	17.282	18	2	3	2	257	27.7	7.44	9.55	2	0	High	1
FALSE	High	Master Protein	P56791	50S ribosomal protein L2, chloroplastic OS=Arabidopsis thaliana OX=3702 GN=rpl2-A PE=3 SV=1	0	17.08	9	2	5	2	274	29.8	10.84	4.67	2	0	High	1
FALSE	High	Master Protein	F4HUA0	GTP binding Elongation factor Tu family protein OS=Arabidopsis thaliana OX=3702 GN=At1g07930 PE=1 SV=1	0	17.066	21	6	8	6	372	41.3	9.23	10.58	6	0	High	1
FALSE	High	Master Protein	Q9S726	Probable ribose-5-phosphate isomerase 3, chloroplastic OS=Arabidopsis thaliana OX=3702 GN=RPI3 PE=1 SV=1	0	17	24	3	5	3	276	29.3	6.02	3.86	3	0	High	1
FALSE	High	Master Protein	P25873	50S ribosomal protein L15, chloroplastic OS=Arabidopsis thaliana OX=3702 GN=RPL15 PE=1 SV=2	0	16.925	25	6	7	6	277	29.7	10.77	3.6	6	0	High	1
FALSE	High	Master Protein	Q9LMQ2	Chlorophyll a-b binding protein, chloroplastic OS=Arabidopsis thaliana OX=3702 GN=CHLOROPHYLL PROTEIN 24 PE=1 SV=1	0	16.794	15	3	6	3	258	27.5	7.4	10.05	3	0	High	1
FALSE	High	Master Protein	Q9STT3	Aldose 1-epimerase OS=Arabidopsis thaliana OX=3702 GN=T23J7.130 PE=2 SV=1	0	16.775	16	4	4	4	358	39.7	9.07	7.18	4	0	High	1
FALSE	High	Master Protein	Q9ZR03	Cytochrome b6-f complex iron-sulfur subunit, chloroplastic OS=Arabidopsis thaliana OX=3702 GN=petC PE=1 SV=1	0	16.736	24	4	5	4	229	24.4	8.54	9.25	4	0	High	1
FALSE	High	Master Protein	P50883	60S ribosomal protein L12-1 OS=Arabidopsis thaliana OX=3702 GN=RPL12A PE=2 SV=2	0	16.556	42	5	6	1	166	17.9	8.97	11.57	5	0	High	1
FALSE	High	Master Protein	O04310	Jacalin-related lectin 34 OS=Arabidopsis thaliana OX=3702 GN=JAL34 PE=1 SV=1	0	16.105	12	6	6	6	705	72.4	5.5	2.41	6	0	High	1
FALSE	High	Master Protein	Q9LP53	Alba DNA/RNA-binding protein OS=Arabidopsis thaliana OX=3702 GN=At1g29250 PE=1 SV=1	0	16.104	31	3	5	3	130	14.6	5.36	5.9	3	0	High	1
FALSE	High	Master Protein	Q9SF40	60S ribosomal protein L4-1 OS=Arabidopsis thaliana OX=3702 GN=RPL4A PE=1 SV=1	0	15.997	19	6	7	6	406	44.7	10.35	8.38	6	0	High	1
FALSE	High	Master Protein	Q9C5A9	ATP synthase subunit beta-3, mitochondrial OS=Arabidopsis thaliana OX=3702 GN=At5g08680 PE=1 SV=1	0	15.987	14	6	6	6	559	59.8	6.49	7.41	6	0	High	1
FALSE	High	Master Protein	P49690	60S ribosomal protein L23 OS=Arabidopsis thaliana OX=3702 GN=RPL23A PE=2 SV=3	0	15.978	36	4	4	4	140	15	10.48	6.64	4	0	High	1
FALSE	High	Master Protein	Q94F20	At5g25460 OS=Arabidopsis thaliana OX=3702 GN=DGR2 PE=2 SV=1	0	15.952	19	6	7	4	369	40	7.36	5.65	6	0	High	1
FALSE	High	Master Protein	Q94B78	Glycine dehydrogenase (decarboxylating) 1, mitochondrial OS=Arabidopsis thaliana OX=3702 GN=GLDP1 PE=1 SV=2	0	15.834	5	5	5	4	1037	112.9	6.98	5.21	5	0	High	1
FALSE	High	Master Protein	P27521	Chlorophyll a-b binding protein 4, chloroplastic OS=Arabidopsis thaliana OX=3702 GN=LHCA4 PE=1 SV=1	0	15.733	19	3	3	3	251	27.7	6.7	8.08	3	0	High	1
FALSE	High	Master Protein	Q9FVT2	Probable elongation factor 1-gamma 2 OS=Arabidopsis thaliana OX=3702 GN=At1g57720 PE=1 SV=1	0	15.508	16	6	7	2	413	46.4	5.71	4.69	6	0	High	1
FALSE	High	Master Protein	P25851	Fructose-1,6-bisphosphatase 1, chloroplastic OS=Arabidopsis thaliana OX=3702 GN=CFBP1 PE=1 SV=2	0	15.46	14	4	4	4	417	45.1	5.4	5.43	4	0	High	1
FALSE	High	Master Protein	F4JM86	Catalase OS=Arabidopsis thaliana OX=3702 GN=CAT2 PE=3 SV=1	0	15.32	14	6	8	5	474	55	6.83	8.91	6	0	High	1
FALSE	High	Master Protein	O81149	Proteasome subunit alpha type-5-A OS=Arabidopsis thaliana OX=3702 GN=PAE1 PE=1 SV=1	0	15.24	32	6	7	6	237	25.9	4.75	11.09	6	0	High	1
FALSE	High	Master Protein	P42732	30S ribosomal protein S13, chloroplastic OS=Arabidopsis thaliana OX=3702 GN=RPS13 PE=2 SV=1	0	15.238	33	6	8	6	169	19.1	10.26	3.88	6	0	High	1
FALSE	High	Master Protein	GFP	GFP	0	15.221	24	4	8	4	238	26.9	6.06	7.85	4	0	High	1
FALSE	High	Master Protein	Q9SJQ9	Fructose-bisphosphate aldolase 6, cytosolic OS=Arabidopsis thaliana OX=3702 GN=FBA6 PE=1 SV=1	0	15.159	15	3	3	2	358	38.4	7.39	4.47	3	0	High	1
FALSE	High	Master Protein	Q39101	Ferritin-1, chloroplastic OS=Arabidopsis thaliana OX=3702 GN=FER1 PE=2 SV=1	0	15.128	19	5	5	5	255	28.2	6.11	7.75	5	0	High	1
FALSE	High	Master Protein	Q8W493	Ferredoxin--NADP reductase, leaf isozyme 2, chloroplastic OS=Arabidopsis thaliana OX=3702 GN=LFNR2 PE=1 SV=1	0	15.105	22	7	7	7	369	41.1	8.31	4.18	7	0	High	1
FALSE	High	Master Protein	Q9LY66	50S ribosomal protein L1, chloroplastic OS=Arabidopsis thaliana OX=3702 GN=RPL1 PE=1 SV=1	0	15.03	16	5	5	5	346	37.6	9.26	5.47	5	0	High	1
FALSE	High	Master Protein	Q9STW6	Heat shock 70 kDa protein 6, chloroplastic OS=Arabidopsis thaliana OX=3702 GN=HSP70-6 PE=1 SV=1	0	14.985	9	6	6	2	718	76.5	5.2	3.93	6	0	High	1
FALSE	High	Master Protein	F4K5B9	Eukaryotic aspartyl protease family protein OS=Arabidopsis thaliana OX=3702 GN=MOJ9.20 PE=3 SV=1	0	14.88	16	7	7	7	455	48.7	9.64	1.8	7	0	High	1
FALSE	High	Master Protein	Q9ZP05	Malate dehydrogenase 2, peroxisomal OS=Arabidopsis thaliana OX=3702 GN=PMDH2 PE=1 SV=1	0	14.774	25	6	7	5	354	37.3	7.99	8.23	6	0	High	1
FALSE	High	Master Protein	O82628	V-type proton ATPase subunit G1 OS=Arabidopsis thaliana OX=3702 GN=VHA-G1 PE=1 SV=1	0	14.762	41	3	3	3	110	12.4	6	6.41	3	0	High	1
FALSE	High	Master Protein	Q9SKI0	At2g10940/F15K19.1 OS=Arabidopsis thaliana OX=3702 GN=At2g10940 PE=2 SV=1	0	14.594	14	4	7	4	291	29.6	9.39	13.26	4	0	High	1
FALSE	High	Master Protein	Q01908	ATP synthase gamma chain 1, chloroplastic OS=Arabidopsis thaliana OX=3702 GN=ATPC1 PE=1 SV=1	0	14.353	19	6	6	6	373	40.9	8	6.43	6	0	High	1
FALSE	High	Master Protein	Q9SW18	Magnesium protoporphyrin IX methyltransferase, chloroplastic OS=Arabidopsis thaliana OX=3702 GN=CHLM PE=1 SV=1	0	14.258	21	7	8	7	312	33.8	7.87	1.78	7	0	High	1
FALSE	High	Master Protein	Q9SUU5	Cytochrome b-c1 complex subunit 7-1 OS=Arabidopsis thaliana OX=3702 GN=QCR7-1 PE=1 SV=1	0	14.076	34	4	5	4	122	14.5	9.73	8.02	4	0	High	1
FALSE	High	Master Protein	Q9LF98	Fructose-bisphosphate aldolase 8, cytosolic OS=Arabidopsis thaliana OX=3702 GN=FBA8 PE=1 SV=1	0	13.887	25	7	7	6	358	38.5	6.46	4.38	7	0	High	1
FALSE	High	Master Protein	Q9SIP7	40S ribosomal protein S3-1 OS=Arabidopsis thaliana OX=3702 GN=RPS3A PE=1 SV=1	0	13.872	18	4	4	4	250	27.5	9.54	5.79	4	0	High	1
FALSE	High	Master Protein	Q94F49	Probable histone H2A.5 OS=Arabidopsis thaliana OX=3702 GN=At5g27670 PE=1 SV=1	0	13.783	29	3	3	2	150	15.9	10.46	6.89	3	0	High	1
FALSE	High	Master Protein	Q9SGA6	40S ribosomal protein S19-1 OS=Arabidopsis thaliana OX=3702 GN=RPS19A PE=2 SV=1	0	13.445	38	5	5	5	143	15.8	10.08	7.06	5	0	High	1
FALSE	High	Master Protein	O04487	Probable elongation factor 1-gamma 1 OS=Arabidopsis thaliana OX=3702 GN=At1g09640 PE=1 SV=1	0	13.317	14	5	5	1	414	46.6	5.48	2.78	5	0	High	1
FALSE	High	Master Protein	Q9ZVA2	EP1-like glycoprotein 2 OS=Arabidopsis thaliana OX=3702 GN=At1g78830 PE=1 SV=1	0	13.252	21	8	8	5	455	50.3	8.47	1.8	8	0	High	1
FALSE	High	Master Protein	P42643	14-3-3-like protein GF14 chi OS=Arabidopsis thaliana OX=3702 GN=GRF1 PE=1 SV=3	0	13.195	19	4	5	2	267	29.9	4.81	1.84	4	0	High	1
FALSE	High	Master Protein	O82514	Adenylate kinase 4 OS=Arabidopsis thaliana OX=3702 GN=ADK1 PE=1 SV=2	0	13.095	27	5	5	5	246	26.9	7.36	5.17	5	0	High	1
FALSE	High	Master Protein	Q9FI56	Chaperone protein ClpC1, chloroplastic OS=Arabidopsis thaliana OX=3702 GN=CLPC1 PE=1 SV=1	0	13.036	6	5	5	5	929	103.4	6.77	4.58	5	0	High	1
FALSE	High	Master Protein	Q9ZVA4	EP1-like glycoprotein 3 OS=Arabidopsis thaliana OX=3702 GN=At1g78850 PE=1 SV=1	0	12.991	14	5	5	5	441	49	7.65	2.07	5	0	High	1
FALSE	High	Master Protein	Q9LVM3	YCF54 OS=Arabidopsis thaliana OX=3702 GN=EMB3143 PE=4 SV=1	0	12.816	23	3	3	3	211	24.1	8.1	2.03	3	0	High	1
FALSE	High	Master Protein	O24616	Proteasome subunit alpha type-7-B OS=Arabidopsis thaliana OX=3702 GN=PAD2 PE=1 SV=2	0	12.79	19	4	4	4	250	27.3	8.63	4.61	4	0	High	1
FALSE	High	Master Protein	O82230	Nucleoid-associated protein At2g24020, chloroplastic OS=Arabidopsis thaliana OX=3702 GN=STIC2 PE=1 SV=2	0	12.783	31	4	5	3	182	19.8	9.1	0	4	0	High	1
FALSE	High	Master Protein	Q9LR30	Glutamate--glyoxylate aminotransferase 1 OS=Arabidopsis thaliana OX=3702 GN=GGAT1 PE=1 SV=1	0	12.751	13	6	6	6	481	53.3	6.89	2.13	6	0	High	1
FALSE	High	Master Protein	Q9S7L9	Cytochrome c oxidase subunit 6b-1 OS=Arabidopsis thaliana OX=3702 GN=COX6B-1 PE=1 SV=1	0	12.749	40	6	7	6	191	21.2	4.34	5.51	6	0	High	1
FALSE	High	Master Protein	P29511	Tubulin alpha-6 chain OS=Arabidopsis thaliana OX=3702 GN=TUBA6 PE=1 SV=1	0	12.729	15	5	5	5	450	49.5	5.06	2.77	5	0	High	1
FALSE	High	Master Protein	Q8W112	Beta-D-glucan exohydrolase-like protein OS=Arabidopsis thaliana OX=3702 GN=At5g20950 PE=1 SV=1	0	12.724	12	6	6	6	624	67.9	9.13	7.34	6	0	High	1
FALSE	High	Master Protein	Q9C9W5	Glycerate dehydrogenase HPR, peroxisomal OS=Arabidopsis thaliana OX=3702 GN=HPR PE=1 SV=1	0	12.558	16	6	7	6	386	42.2	7.15	7.18	6	0	High	1
FALSE	High	Master Protein	Q9SRZ6	Cytosolic isocitrate dehydrogenase [NADP] OS=Arabidopsis thaliana OX=3702 GN=CICDH PE=1 SV=1	0	12.556	16	7	7	7	410	45.7	6.57	1.7	7	0	High	1
FALSE	High	Master Protein	Q93VK7	AT5g14910/F2G14_30 OS=Arabidopsis thaliana OX=3702 GN=At5g14910 PE=2 SV=1	0	12.43	29	3	3	3	178	18.9	5.27	5.51	3	0	High	1
FALSE	High	Master Protein	Q9FY65	40S ribosomal protein S15-3 OS=Arabidopsis thaliana OX=3702 GN=RPS15C PE=2 SV=1	0	12.415	11	1	2	1	150	16.7	10.52	4.98	1	0	High	1
FALSE	High	Master Protein	P82281	Thylakoid lumenal 29 kDa protein, chloroplastic OS=Arabidopsis thaliana OX=3702 GN=TL29 PE=1 SV=2	0	12.34	13	4	4	4	349	37.9	8.46	1.64	4	0	High	1
FALSE	High	Master Protein	Q0WNJ6	Clathrin heavy chain 1 OS=Arabidopsis thaliana OX=3702 GN=CHC1 PE=1 SV=1	0	12.324	3	4	4	4	1705	193.1	5.4	2.25	4	0	High	1
FALSE	High	Master Protein	Q93VB8	40S ribosomal protein S2-2 OS=Arabidopsis thaliana OX=3702 GN=RPS2B PE=2 SV=1	0	12.22	13	3	5	1	284	30.8	10.26	4.74	3	0	High	1
FALSE	High	Master Protein	P49688	40S ribosomal protein S2-3 OS=Arabidopsis thaliana OX=3702 GN=RPS2C PE=1 SV=2	0	12.201	18	4	6	2	285	30.9	10.29	2.54	4	0	High	1
FALSE	High	Master Protein	F4JRY2	Proteasome subunit beta OS=Arabidopsis thaliana OX=3702 GN=PBA1 PE=3 SV=1	0	12.198	24	5	5	5	234	25.3	5.55	3.42	5	0	High	1
FALSE	High	Master Protein	Q94AZ4	Probable calcium-binding protein CML13 OS=Arabidopsis thaliana OX=3702 GN=CML13 PE=2 SV=1	0	12.179	43	6	6	2	148	16.5	4.94	5.37	6	0	High	1
FALSE	High	Master Protein	F4J8J7	Adenine nucleotide alpha hydrolases-like superfamily protein OS=Arabidopsis thaliana OX=3702 GN=At3g11930 PE=1 SV=1	0	12.161	19	3	3	3	199	21.4	5.78	4.65	3	0	High	1
FALSE	High	Master Protein	Q93VC7	30S ribosomal protein S1, chloroplastic OS=Arabidopsis thaliana OX=3702 GN=RPS1 PE=1 SV=1	0	12.105	10	4	4	4	416	45.1	5.25	4.14	4	0	High	1
FALSE	High	Master Protein	O82399	Malate dehydrogenase 1, peroxisomal OS=Arabidopsis thaliana OX=3702 GN=PMDH1 PE=1 SV=1	0	12.047	10	2	2	1	354	37.4	7.96	4.42	2	0	High	1
FALSE	High	Master Protein	Q9FLX7	Probable NADH dehydrogenase [ubiquinone] 1 alpha subcomplex subunit 5, mitochondrial OS=Arabidopsis thaliana OX=3702 GN=At5g52840 PE=1 SV=1	0	11.953	35	5	5	5	169	19.2	4.77	4.53	5	0	High	1
FALSE	High	Master Protein	Q9ASR1	Elongation factor 2 OS=Arabidopsis thaliana OX=3702 GN=LOS1 PE=1 SV=1	0	11.825	7	6	6	6	843	93.8	6.25	1.62	6	0	High	1
FALSE	High	Master Protein	Q93VR3	GDP-mannose 3,5-epimerase OS=Arabidopsis thaliana OX=3702 GN=At5g28840 PE=1 SV=1	0	11.703	14	4	4	4	377	42.7	6.21	4.55	4	0	High	1
FALSE	High	Master Protein	O23254	Serine hydroxymethyltransferase 4 OS=Arabidopsis thaliana OX=3702 GN=SHM4 PE=1 SV=1	0	11.58	11	4	4	4	471	51.7	7.23	8.06	4	0	High	1
FALSE	High	Master Protein	P93004	Aquaporin PIP2-7 OS=Arabidopsis thaliana OX=3702 GN=PIP2-7 PE=1 SV=2	0	11.545	17	3	3	3	280	29.7	8.81	2.51	3	0	High	1
FALSE	High	Master Protein	Q9LW57	Plastid-lipid-associated protein 6, chloroplastic OS=Arabidopsis thaliana OX=3702 GN=PAP6 PE=1 SV=1	0	11.489	16	4	6	4	284	30.4	6.13	8.13	4	0	High	1
FALSE	High	Master Protein	Q9ZW33	Mitochondrial import inner membrane translocase subunit TIM10 OS=Arabidopsis thaliana OX=3702 GN=TIM10 PE=1 SV=1	0	11.383	47	3	3	3	83	9.3	7.74	3.99	3	0	High	1
FALSE	High	Master Protein	P59259	Histone H4 OS=Arabidopsis thaliana OX=3702 GN=At1g07660 PE=1 SV=2	0	11.379	31	3	5	3	103	11.4	11.47	9.16	3	0	High	1
FALSE	High	Master Protein	Q42340	40S ribosomal protein S16-3 OS=Arabidopsis thaliana OX=3702 GN=RPS16C PE=2 SV=1	0	11.328	38	5	5	1	146	16.6	10.2	4.72	5	0	High	1
FALSE	High	Master Protein	P46283	Sedoheptulose-1,7-bisphosphatase, chloroplastic OS=Arabidopsis thaliana OX=3702 GN=At3g55800 PE=2 SV=1	0	11.294	15	6	6	6	393	42.4	6.57	2.78	6	0	High	1
FALSE	High	Master Protein	Q9S7Y7	Alpha-xylosidase 1 OS=Arabidopsis thaliana OX=3702 GN=XYL1 PE=1 SV=1	0	11.28	7	5	5	5	915	102.3	6.77	0	5	0	High	1
FALSE	High	Master Protein	Q9M0E2	60S ribosomal protein L28-2 OS=Arabidopsis thaliana OX=3702 GN=RPL28C PE=2 SV=1	0	11.203	41	5	5	4	143	15.9	11.05	3.8	5	0	High	1
FALSE	High	Master Protein	Q9LTX9	Heat shock 70 kDa protein 7, chloroplastic OS=Arabidopsis thaliana OX=3702 GN=HSP70-7 PE=2 SV=1	0	11.134	7	5	5	1	718	77	5.3	5.62	5	0	High	1
FALSE	High	Master Protein	Q9SK22	40S ribosomal protein S16-1 OS=Arabidopsis thaliana OX=3702 GN=RPS16A PE=2 SV=1	0	11.121	38	5	5	1	146	16.6	10.2	2.31	5	0	High	1
FALSE	High	Master Protein	Q9CAV0	40S ribosomal protein S3a-1 OS=Arabidopsis thaliana OX=3702 GN=RPS3AA PE=1 SV=3	0	11.079	17	5	5	5	262	29.8	9.76	4.76	5	0	High	1
FALSE	High	Master Protein	Q9SZD6	Elongation factor Ts, mitochondrial OS=Arabidopsis thaliana OX=3702 GN=emb2726 PE=2 SV=1	0	11.02	8	7	7	7	953	103.7	5.01	0	7	0	High	1
FALSE	High	Master Protein	P34066	Proteasome subunit alpha type-1-A OS=Arabidopsis thaliana OX=3702 GN=PAF1 PE=1 SV=3	0	10.984	14	4	4	4	278	30.5	5.08	4.01	4	0	High	1
FALSE	High	Master Protein	Q9FMV1	Gamma carbonic anhydrase-like 1, mitochondrial OS=Arabidopsis thaliana OX=3702 GN=GAMMACAL1 PE=1 SV=1	0	10.789	20	3	3	3	252	27.6	8.78	1.91	3	0	High	1
FALSE	High	Master Protein	Q9SIH0	40S ribosomal protein S14-1 OS=Arabidopsis thaliana OX=3702 GN=RPS14A PE=1 SV=1	0	10.726	29	3	3	1	150	16.2	10.59	0	3	0	High	1
FALSE	High	Master Protein	Q39099	Xyloglucan endotransglucosylase/hydrolase protein 4 OS=Arabidopsis thaliana OX=3702 GN=XTH4 PE=1 SV=1	0	10.622	16	4	4	4	296	34.3	8.91	2.05	4	0	High	1
FALSE	High	Master Protein	O22126	Fasciclin-like arabinogalactan protein 8 OS=Arabidopsis thaliana OX=3702 GN=FLA8 PE=2 SV=1	0	10.562	5	1	2	1	420	43	5.68	6.66	1	0	High	1
FALSE	High	Master Protein	A0A2P2CLF9	ATP synthase subunit alpha OS=Arabidopsis thaliana OX=3702 GN=atp1 PE=3 SV=1	0	10.477	8	4	4	3	507	55.1	6.33	2.23	4	0	High	1
FALSE	High	Master Protein	Q94K48	ARM repeat superfamily protein OS=Arabidopsis thaliana OX=3702 GN=At3g62530 PE=2 SV=1	0	10.391	13	2	2	2	221	24.5	6.57	4.09	2	0	High	1
FALSE	High	Master Protein	Q9LR64	Photosystem II repair protein PSB27-H1, chloroplastic OS=Arabidopsis thaliana OX=3702 GN=PSB27-1 PE=1 SV=1	0	10.351	28	3	5	3	174	18.8	9.88	7.08	3	0	High	1
FALSE	High	Master Protein	Q9FT52	ATP synthase subunit d, mitochondrial OS=Arabidopsis thaliana OX=3702 GN=At3g52300 PE=1 SV=3	0	10.259	32	5	5	5	168	19.6	5.19	3.41	5	0	High	1
FALSE	High	Master Protein	Q9LZT0	Histone H2B.7 OS=Arabidopsis thaliana OX=3702 GN=At3g46030 PE=1 SV=3	0	10.202	24	3	4	3	145	15.9	10.02	2.42	3	0	High	1
FALSE	High	Master Protein	P34791	Peptidyl-prolyl cis-trans isomerase CYP20-3, chloroplastic OS=Arabidopsis thaliana OX=3702 GN=CYP20-3 PE=1 SV=1	0	10.164	12	3	3	3	260	28.2	8.59	5.01	3	0	High	1
FALSE	High	Master Protein	Q9SF21	Protein RISC-INTERACTING CLEARING 3'-5' EXORIBONUCLEASE 1 OS=Arabidopsis thaliana OX=3702 GN=RICE1 PE=1 SV=1	0	10.152	20	4	4	4	200	22.9	5.44	5.6	4	0	High	1
FALSE	High	Master Protein	F4INS6	Aldehyde dehydrogenase 11A3 OS=Arabidopsis thaliana OX=3702 GN=ALDH11A3 PE=1 SV=1	0	10.149	8	3	3	3	503	53.8	6.64	2.55	3	0	High	1
FALSE	High	Master Protein	Q42112	60S acidic ribosomal protein P0-2 OS=Arabidopsis thaliana OX=3702 GN=RPP0B PE=1 SV=2	0	10.091	12	3	4	3	320	34.1	5.07	5.51	3	0	High	1
FALSE	High	Master Protein	O81148	Proteasome subunit alpha type-4-A OS=Arabidopsis thaliana OX=3702 GN=PAC1 PE=1 SV=1	0	10.077	17	4	4	4	250	27.5	7.11	2.55	4	0	High	1
FALSE	High	Master Protein	P42799	Glutamate-1-semialdehyde 2,1-aminomutase 1, chloroplastic OS=Arabidopsis thaliana OX=3702 GN=GSA1 PE=1 SV=1	0	9.951	13	4	4	4	474	50.3	6.87	2.3	4	0	High	1
FALSE	High	Master Protein	Q9SKX4	50S ribosomal protein L3-1, chloroplastic OS=Arabidopsis thaliana OX=3702 GN=RPL3A PE=2 SV=1	0	9.86	15	3	4	3	271	29.3	10.43	4.64	3	0	High	1
FALSE	High	Master Protein	O80852	Glutathione S-transferase F9 OS=Arabidopsis thaliana OX=3702 GN=GSTF9 PE=1 SV=1	0	9.844	25	4	4	3	215	24.1	6.65	3.53	4	0	High	1
FALSE	High	Master Protein	Q9FKW6	Ferredoxin--NADP reductase, leaf isozyme 1, chloroplastic OS=Arabidopsis thaliana OX=3702 GN=LFNR1 PE=1 SV=1	0	9.814	14	5	5	5	360	40.3	8.13	1.71	5	0	High	1
FALSE	High	Master Protein	Q93VG5	40S ribosomal protein S8-1 OS=Arabidopsis thaliana OX=3702 GN=RPS8A PE=1 SV=1	0	9.729	16	3	3	3	222	25	10.32	3.93	3	0	High	1
FALSE	High	Master Protein	Q940B0	60S ribosomal protein L18-3 OS=Arabidopsis thaliana OX=3702 GN=RPL18C PE=2 SV=1	0	9.717	21	4	4	4	187	21	10.96	7.95	4	0	High	1
FALSE	High	Master Protein	Q9SAJ4	Phosphoglycerate kinase 3, cytosolic OS=Arabidopsis thaliana OX=3702 GN=PGK3 PE=1 SV=1	0	9.647	8	3	3	3	401	42.1	5.68	2.18	3	0	High	1
FALSE	High	Master Protein	Q9SEU8	Thioredoxin M2, chloroplastic OS=Arabidopsis thaliana OX=3702 GN=TRXM2 PE=1 SV=2	0	9.64	23	3	3	3	186	20.3	9.22	1.79	3	0	High	1
FALSE	High	Master Protein	Q42029	Oxygen-evolving enhancer protein 2-1, chloroplastic OS=Arabidopsis thaliana OX=3702 GN=PSBP1 PE=1 SV=2	0	9.594	14	3	3	3	263	28.1	7.39	0	3	0	High	1
FALSE	High	Master Protein	Q9FFS8	40S ribosomal protein S10-2 OS=Arabidopsis thaliana OX=3702 GN=RPS10B PE=2 SV=1	0	9.549	26	3	3	3	180	19.7	9.73	4.55	3	0	High	1
FALSE	High	Master Protein	P56792	50S ribosomal protein L14, chloroplastic OS=Arabidopsis thaliana OX=3702 GN=rpl14 PE=3 SV=1	0	9.542	38	4	4	4	122	13.6	9.29	2.24	4	0	High	1
FALSE	High	Master Protein	Q9CAX6	40S ribosomal protein S14-2 OS=Arabidopsis thaliana OX=3702 GN=RPS14B PE=1 SV=1	0	9.541	29	3	3	1	150	16.3	10.59	2.11	3	0	High	1
FALSE	High	Master Protein	Q9SKP6	Triosephosphate isomerase, chloroplastic OS=Arabidopsis thaliana OX=3702 GN=TIM PE=1 SV=1	0	9.502	15	4	4	4	315	33.3	7.83	2.19	4	0	High	1
FALSE	High	Master Protein	Q9SLA8	Enoyl-[acyl-carrier-protein] reductase [NADH], chloroplastic OS=Arabidopsis thaliana OX=3702 GN=MOD1 PE=1 SV=1	0	9.502	10	3	3	3	390	41.2	9	3.52	3	0	High	1
FALSE	High	Master Protein	Q96291	2-Cys peroxiredoxin BAS1, chloroplastic OS=Arabidopsis thaliana OX=3702 GN=BAS1 PE=1 SV=2	0	9.486	15	3	4	1	266	29.1	7.44	4.36	3	0	High	1
FALSE	High	Master Protein	Q9S7E4	Formate dehydrogenase, chloroplastic/mitochondrial OS=Arabidopsis thaliana OX=3702 GN=FDH1 PE=1 SV=1	0	9.485	14	4	4	4	384	42.4	7.5	0	4	0	High	1
FALSE	High	Master Protein	Q9LYK9	40S ribosomal protein S26-3 OS=Arabidopsis thaliana OX=3702 GN=RPS26C PE=2 SV=1	0	9.464	18	2	3	2	130	14.6	11.09	4.42	2	0	High	1
FALSE	High	Master Protein	Q8VZ50	Probable calcium-binding protein CML14 OS=Arabidopsis thaliana OX=3702 GN=CML14 PE=2 SV=1	0	9.447	36	5	5	1	148	16.6	5.02	5.37	5	0	High	1
FALSE	High	Master Protein	P25696	Bifunctional enolase 2/transcriptional activator OS=Arabidopsis thaliana OX=3702 GN=ENO2 PE=1 SV=1	0	9.355	14	4	4	4	444	47.7	5.77	0	4	0	High	1
FALSE	High	Master Protein	Q39258	V-type proton ATPase subunit E1 OS=Arabidopsis thaliana OX=3702 GN=VHA-E1 PE=1 SV=2	0	9.322	18	4	4	4	230	26	6.4	1.66	4	0	High	1
FALSE	High	Master Protein	Q96500	Light-regulated protein 1, chloroplastic OS=Arabidopsis thaliana OX=3702 GN=LIR1 PE=1 SV=1	0	9.289	19	2	3	2	141	15.3	4.68	1.85	2	0	High	1
FALSE	High	Master Protein	O23708	Proteasome subunit alpha type-2-A OS=Arabidopsis thaliana OX=3702 GN=PAB1 PE=1 SV=1	0	9.265	24	5	5	5	235	25.7	5.69	6.04	5	0	High	1
FALSE	High	Master Protein	Q9SXJ6	ATP-dependent Clp protease proteolytic subunit 3, chloroplastic OS=Arabidopsis thaliana OX=3702 GN=CLPP3 PE=1 SV=1	0	9.263	12	3	3	3	309	33.9	7.72	2.18	3	0	High	1
FALSE	High	Master Protein	O82204	60S ribosomal protein L28-1 OS=Arabidopsis thaliana OX=3702 GN=RPL28A PE=1 SV=1	0	9.228	24	3	3	2	143	15.9	10.58	3.97	3	0	High	1
FALSE	High	Master Protein	P21276	Superoxide dismutase [Fe] 1, chloroplastic OS=Arabidopsis thaliana OX=3702 GN=FSD1 PE=1 SV=4	0	9.221	28	4	5	4	212	23.8	6.52	1.72	4	0	High	1
FALSE	High	Master Protein	Q9SF85	Adenosine kinase 1 OS=Arabidopsis thaliana OX=3702 GN=ADK1 PE=1 SV=1	0	9.158	13	3	3	3	344	37.8	5.45	2.26	3	0	High	1
FALSE	High	Master Protein	F4JEL5	Eukaryotic translation initiation factor 4A1 OS=Arabidopsis thaliana OX=3702 GN=EIF4A1 PE=1 SV=1	0	9.141	14	5	5	5	407	46.1	5.68	1.61	5	0	High	1
FALSE	High	Master Protein	P43297	Cysteine proteinase RD21A OS=Arabidopsis thaliana OX=3702 GN=RD21A PE=1 SV=1	0	9.133	7	3	3	3	462	50.9	5.41	4.51	3	0	High	1
FALSE	High	Master Protein	Q8VYM4	30S ribosomal protein 2, chloroplastic OS=Arabidopsis thaliana OX=3702 GN=PSRP2 PE=2 SV=1	0	9.09	14	4	4	4	253	27.7	8.97	3.83	4	0	High	1
FALSE	High	Master Protein	Q9FZA2	Non-classical arabinogalactan protein 31 OS=Arabidopsis thaliana OX=3702 GN=AGP31 PE=1 SV=1	0	9.048	9	3	3	3	359	38.5	10.17	4.84	3	0	High	1
FALSE	High	Master Protein	O22769	NADH dehydrogenase [ubiquinone] flavoprotein 2, mitochondrial OS=Arabidopsis thaliana OX=3702 GN=At4g02580 PE=1 SV=3	0	9.031	12	3	4	3	255	28.4	7.91	0	3	0	High	1
FALSE	High	Master Protein	P26569	Histone H1.2 OS=Arabidopsis thaliana OX=3702 GN=At2g30620 PE=1 SV=1	0	8.998	19	4	6	4	273	28.5	10.83	0	4	0	High	1
FALSE	High	Master Protein	P19456	ATPase 2, plasma membrane-type OS=Arabidopsis thaliana OX=3702 GN=AHA2 PE=1 SV=2	0	8.954	7	5	5	5	948	104.3	6.99	3.64	5	0	High	1
FALSE	High	Master Protein	Q05431	L-ascorbate peroxidase 1, cytosolic OS=Arabidopsis thaliana OX=3702 GN=APX1 PE=1 SV=2	0	8.922	15	3	3	3	250	27.5	6.13	2.51	3	0	High	1
FALSE	High	Master Protein	Q9SLV3	At1g58270/F19C14_8 OS=Arabidopsis thaliana OX=3702 GN=ZW9 PE=2 SV=1	0	8.91	9	3	3	3	396	45	5.82	5.61	3	0	High	1
FALSE	High	Master Protein	P42761	Glutathione S-transferase F10 OS=Arabidopsis thaliana OX=3702 GN=GSTF10 PE=1 SV=3	0	8.908	19	4	4	3	215	24.2	5.67	5.74	4	0	High	1
FALSE	High	Master Protein	P56779	Cytochrome b559 subunit alpha OS=Arabidopsis thaliana OX=3702 GN=psbE PE=1 SV=4	0	8.853	37	3	4	3	83	9.4	4.94	0	3	0	High	1
FALSE	High	Master Protein	O22773	Thylakoid lumenal 16.5 kDa protein, chloroplastic OS=Arabidopsis thaliana OX=3702 GN=At4g02530 PE=1 SV=3	0	8.825	18	4	4	4	216	23.6	8.51	2.4	4	0	High	1
FALSE	High	Master Protein	Q9S9P1	40S ribosomal protein S12-1 OS=Arabidopsis thaliana OX=3702 GN=RPS12A PE=2 SV=1	0	8.82	35	4	4	2	144	15.4	5.55	2.77	4	0	High	1
FALSE	High	Master Protein	Q9T076	Early nodulin-like protein 2 OS=Arabidopsis thaliana OX=3702 GN=At4g27520 PE=1 SV=1	0	8.82	9	3	3	3	349	35	9.32	5.99	3	0	High	1
FALSE	High	Master Protein	Q9FZ47	ACT domain-containing protein ACR11 OS=Arabidopsis thaliana OX=3702 GN=ACR11 PE=1 SV=1	0	8.79	11	3	3	3	290	31.3	5.14	4.02	3	0	High	1
FALSE	High	Master Protein	P34788	40S ribosomal protein S18 OS=Arabidopsis thaliana OX=3702 GN=RPS18A PE=1 SV=1	0	8.773	15	2	2	2	152	17.5	10.54	3.16	2	0	High	1
FALSE	High	Master Protein	Q8VZT0	Putative H/ACA ribonucleoprotein complex subunit 1-like protein 1 OS=Arabidopsis thaliana OX=3702 GN=At3g03920 PE=2 SV=1	0	8.747	24	3	3	3	202	21	11.41	5.98	3	0	High	1
FALSE	High	Master Protein	P56797	30S ribosomal protein S2, chloroplastic OS=Arabidopsis thaliana OX=3702 GN=rps2 PE=3 SV=1	0	8.736	10	2	3	2	236	26.9	9.66	2.35	2	0	High	1
FALSE	High	Master Protein	Q9CA67	Geranylgeranyl diphosphate reductase, chloroplastic OS=Arabidopsis thaliana OX=3702 GN=CHLP PE=1 SV=1	0	8.714	13	4	4	4	467	51.8	8.91	2.65	4	0	High	1
FALSE	High	Master Protein	P43286	Aquaporin PIP2-1 OS=Arabidopsis thaliana OX=3702 GN=PIP2-1 PE=1 SV=1	0	8.62	11	3	4	2	287	30.5	8.4	4.15	3	0	High	1
FALSE	High	Master Protein	P48347	14-3-3-like protein GF14 epsilon OS=Arabidopsis thaliana OX=3702 GN=GRF10 PE=1 SV=1	0	8.594	22	4	4	4	254	28.9	4.81	0	4	0	High	1
FALSE	High	Master Protein	Q9SIF2	Heat shock protein 90-5, chloroplastic OS=Arabidopsis thaliana OX=3702 GN=HSP90-5 PE=1 SV=1	0	8.566	5	3	3	3	780	88.6	5.01	3.87	3	0	High	1
FALSE	High	Master Protein	Q9LSA3	60S ribosomal protein L30-3 OS=Arabidopsis thaliana OX=3702 GN=RPL30C PE=3 SV=1	0	8.55	21	2	3	2	112	12.3	9.69	4.02	2	0	High	1
FALSE	High	Master Protein	O80504	10 kDa chaperonin 2, chloroplastic OS=Arabidopsis thaliana OX=3702 GN=CPN10-2 PE=2 SV=1	0	8.506	15	1	1	1	139	15	8.48	3.73	1	0	High	1
FALSE	High	Master Protein	F4JVC0	Cold, circadian rhythm, and RNA binding 1 OS=Arabidopsis thaliana OX=3702 GN=CCR1 PE=4 SV=1	0	8.486	33	3	3	3	92	10.2	4.79	0	3	0	High	1
FALSE	High	Master Protein	O80934	Uncharacterized protein At2g37660, chloroplastic OS=Arabidopsis thaliana OX=3702 GN=At2g37660 PE=1 SV=2	0	8.382	15	3	3	3	325	34.9	8.31	2.93	3	0	High	1
FALSE	High	Master Protein	Q8RXU5	60S ribosomal protein L37a-2 OS=Arabidopsis thaliana OX=3702 GN=RPL37AC PE=3 SV=1	0	8.339	26	2	3	2	92	10.2	10.23	3.74	2	0	High	1
FALSE	High	Master Protein	Q9SKZ3	40S ribosomal protein S12-2 OS=Arabidopsis thaliana OX=3702 GN=RPS12C PE=1 SV=1	0	8.32	28	4	4	2	144	15.3	5.9	1.83	4	0	High	1
FALSE	High	Master Protein	Q9ZNZ7	Ferredoxin-dependent glutamate synthase 1, chloroplastic/mitochondrial OS=Arabidopsis thaliana OX=3702 GN=GLU1 PE=1 SV=3	0	8.294	3	5	5	5	1622	176.6	6.32	1.64	5	0	High	1
FALSE	High	Master Protein	Q9SJL8	S-adenosylmethionine synthase 3 OS=Arabidopsis thaliana OX=3702 GN=METK3 PE=1 SV=1	0	8.281	7	2	2	2	390	42.5	6.18	2.96	2	0	High	1
FALSE	High	Master Protein	O65581	Fructose-bisphosphate aldolase 5, cytosolic OS=Arabidopsis thaliana OX=3702 GN=FBA5 PE=1 SV=1	0	8.203	15	4	4	4	358	38.3	5.81	4.86	4	0	High	1
FALSE	High	Master Protein	A0A1P8APG3	Expansin OS=Arabidopsis thaliana OX=3702 GN=EXPA11 PE=3 SV=1	0	8.17	9	1	1	1	193	21	8.91	3.65	1	0	High	1
FALSE	High	Master Protein	Q9ZVL6	UPF0603 protein At1g54780, chloroplastic OS=Arabidopsis thaliana OX=3702 GN=At1g54780 PE=1 SV=1	0	8.136	13	3	3	3	285	31.1	8.84	3.53	3	0	High	1
FALSE	High	Master Protein	A0A1P8BD74	2-cysteine peroxiredoxin B OS=Arabidopsis thaliana OX=3702 GN=2-Cys Prx B PE=4 SV=1	0	8.135	15	3	4	1	245	26.7	8.38	4.68	3	0	High	1
FALSE	High	Master Protein	F4HWQ5	GF14 protein phi chain OS=Arabidopsis thaliana OX=3702 GN=GF14 PHI PE=1 SV=1	0	8.116	9	3	4	1	295	33.3	4.81	1.84	3	0	High	1
FALSE	High	Master Protein	Q9ZRW8	Glutathione S-transferase U19 OS=Arabidopsis thaliana OX=3702 GN=GSTU19 PE=1 SV=1	0	8.104	23	5	5	5	219	25.6	6.04	2.8	5	0	High	1
FALSE	High	Master Protein	Q9FWR4	Glutathione S-transferase DHAR1, mitochondrial OS=Arabidopsis thaliana OX=3702 GN=DHAR1 PE=1 SV=1	0	8.086	12	2	2	2	213	23.6	5.91	1.93	2	0	High	1
FALSE	High	Master Protein	Q0WP12	Thiocyanate methyltransferase 1 OS=Arabidopsis thaliana OX=3702 GN=HOL1 PE=1 SV=2	0	8.036	14	2	2	2	227	25.3	4.82	0	2	0	High	1
FALSE	High	Master Protein	P42036	40S ribosomal protein S14-3 OS=Arabidopsis thaliana OX=3702 GN=RPS14C PE=2 SV=2	0	7.966	29	3	3	1	150	16.2	10.59	0	3	0	High	1
FALSE	High	Master Protein	P25864	50S ribosomal protein L9, chloroplastic OS=Arabidopsis thaliana OX=3702 GN=RPL9 PE=2 SV=1	0	7.934	13	2	2	2	197	22.1	9.67	3.48	2	0	High	1
FALSE	High	Master Protein	P42644	14-3-3-like protein GF14 psi OS=Arabidopsis thaliana OX=3702 GN=GRF3 PE=1 SV=2	0	7.917	13	3	4	2	255	28.6	4.79	1.84	3	0	High	1
FALSE	High	Master Protein	P60129	Photosystem II reaction center protein L OS=Arabidopsis thaliana OX=3702 GN=psbL PE=1 SV=1	0	7.876	39	1	2	1	38	4.5	4.5	3.78	1	0	High	1
FALSE	High	Master Protein	O04603	50S ribosomal protein L5, chloroplastic OS=Arabidopsis thaliana OX=3702 GN=RPL5 PE=2 SV=1	0	7.851	11	3	4	3	262	28.3	9.99	1.97	3	0	High	1
FALSE	High	Master Protein	Q9FK25	Flavone 3'-O-methyltransferase 1 OS=Arabidopsis thaliana OX=3702 GN=OMT1 PE=1 SV=1	0	7.615	9	2	2	2	363	39.6	5.95	2.66	2	0	High	1
FALSE	High	Master Protein	P42742	Proteasome subunit beta type-1 OS=Arabidopsis thaliana OX=3702 GN=PBF1 PE=1 SV=2	0	7.553	19	4	4	4	223	24.6	7.4	1.69	4	0	High	1
FALSE	High	Master Protein	Q9SUR0	AT4G23670 protein OS=Arabidopsis thaliana OX=3702 GN=At4g23670 PE=2 SV=1	0	7.508	15	2	2	2	151	17.5	6.37	2.53	2	0	High	1
FALSE	High	Master Protein	Q9SAU2	D-ribulose-5-phosphate-3-epimerase OS=Arabidopsis thaliana OX=3702 GN=RPE PE=2 SV=1	0	7.494	7	1	1	1	281	30	8.07	2.14	1	0	High	1
FALSE	High	Master Protein	Q9SJ12	Probable ATP synthase 24 kDa subunit, mitochondrial OS=Arabidopsis thaliana OX=3702 GN=At2g21870 PE=1 SV=1	0	7.449	16	4	4	4	240	27.6	6.67	1.85	4	0	High	1
FALSE	High	Master Protein	Q9T0A4	NAD(P)H-quinone oxidoreductase subunit S, chloroplastic OS=Arabidopsis thaliana OX=3702 GN=ndhS PE=1 SV=1	0	7.384	13	3	3	3	250	27.7	8.21	0	3	0	High	1
FALSE	High	Master Protein	P93014	30S ribosomal protein S5, chloroplastic OS=Arabidopsis thaliana OX=3702 GN=rps5 PE=2 SV=1	0	7.376	9	3	3	3	303	32.6	8.97	5.83	3	0	High	1
FALSE	High	Master Protein	Q9SKT0	Protein THYLAKOID FORMATION 1, chloroplastic OS=Arabidopsis thaliana OX=3702 GN=THF1 PE=1 SV=1	0	7.37	11	3	3	3	300	33.8	9.13	3.74	3	0	High	1
FALSE	High	Master Protein	Q9SCX3	Elongation factor 1-beta 2 OS=Arabidopsis thaliana OX=3702 GN=At5g19510 PE=1 SV=1	0	7.34	17	3	3	2	224	24.2	4.56	2.36	3	0	High	1
FALSE	High	Master Protein	Q9T0K5	Leucine-rich repeat extensin-like protein 3 OS=Arabidopsis thaliana OX=3702 GN=LRX3 PE=1 SV=1	0	7.316	3	2	2	1	760	82.2	6.96	4.67	2	0	High	1
FALSE	High	Master Protein	Q945Q1	Cysteine proteinase inhibitor 1 OS=Arabidopsis thaliana OX=3702 GN=CYS1 PE=1 SV=2	0	7.216	30	2	2	2	101	11.2	5.22	2.38	2	0	High	1
FALSE	High	Master Protein	O50061	50S ribosomal protein L4, chloroplastic OS=Arabidopsis thaliana OX=3702 GN=RPL4 PE=2 SV=2	0	7.189	9	2	2	2	282	30.5	8.94	4.66	2	0	High	1
FALSE	High	Master Protein	Q9ZVA1	EP1-like glycoprotein 1 OS=Arabidopsis thaliana OX=3702 GN=At1g78820 PE=2 SV=1	0	7.158	12	4	4	1	455	50.6	8.47	0	4	0	High	1
FALSE	High	Master Protein	Q9LRJ9	Cysteine-rich repeat secretory protein 38 OS=Arabidopsis thaliana OX=3702 GN=CRRSP38 PE=2 SV=1	0	7.157	13	4	4	4	252	27.8	8.75	0	4	0	High	1
FALSE	High	Master Protein	Q9SRT4	O-Glycosyl hydrolases family 17 protein OS=Arabidopsis thaliana OX=3702 GN=F21O3.3 PE=2 SV=1	0	7.154	6	2	2	2	460	50.6	8.6	0	2	0	High	1
FALSE	High	Master Protein	F4JJE3	Bifunctional inhibitor/lipid-transfer protein/seed storage 2S albumin superfamily protein OS=Arabidopsis thaliana OX=3702 GN=At4g15160 PE=4 SV=1	0	7.106	7	1	1	1	275	28.9	9.23	4.46	1	0	High	1
FALSE	High	Master Protein	A0A1P8ATL2	Chloroplast RNA binding protein OS=Arabidopsis thaliana OX=3702 GN=CRB PE=4 SV=1	0	7.064	15	5	5	5	379	43.2	7.12	0	5	0	High	1
FALSE	High	Master Protein	Q9LYR4	Aldolase-type TIM barrel family protein OS=Arabidopsis thaliana OX=3702 GN=TRA2 PE=2 SV=1	0	7.051	6	2	2	2	438	47.7	6.43	1.6	2	0	High	1
FALSE	High	Master Protein	Q5GM68	Phosphoenolpyruvate carboxylase 2 OS=Arabidopsis thaliana OX=3702 GN=PPC2 PE=1 SV=2	0	7.022	3	2	2	2	963	109.7	5.8	2.41	2	0	High	1
FALSE	High	Master Protein	Q9XI73	Photosynthetic NDH subunit of lumenal location 2, chloroplastic OS=Arabidopsis thaliana OX=3702 GN=PNSL2 PE=1 SV=1	0	6.969	17	3	3	3	190	22.1	8.69	2.41	3	0	High	1
FALSE	High	Master Protein	Q9M098	Nucleoid-associated protein At4g30620, chloroplastic OS=Arabidopsis thaliana OX=3702 GN=At4g30620 PE=1 SV=1	0	6.956	14	2	2	1	180	19.6	9.16	1.79	2	0	High	1
FALSE	High	Master Protein	P42763	Dehydrin ERD14 OS=Arabidopsis thaliana OX=3702 GN=ERD14 PE=1 SV=1	0	6.925	17	3	3	2	185	20.8	5.48	2.07	3	0	High	1
FALSE	High	Master Protein	Q9SF35	40S ribosomal protein S23-1 OS=Arabidopsis thaliana OX=3702 GN=RPS23A PE=2 SV=2	0	6.924	27	2	2	2	142	15.8	10.29	3.55	2	0	High	1
FALSE	High	Master Protein	Q9SD78	Furry OS=Arabidopsis thaliana OX=3702 GN=F13G24.260 PE=2 SV=1	0	6.771	18	2	2	2	131	15	8.4	2.25	2	0	High	1
FALSE	High	Master Protein	Q05758	Ketol-acid reductoisomerase, chloroplastic OS=Arabidopsis thaliana OX=3702 GN=At3g58610 PE=1 SV=2	0	6.733	4	3	3	3	591	63.8	6.8	1.79	3	0	High	1
FALSE	High	Master Protein	Q38814	Thiamine thiazole synthase, chloroplastic OS=Arabidopsis thaliana OX=3702 GN=THI1 PE=1 SV=1	0	6.729	9	2	2	2	349	36.6	6.23	5.01	2	0	High	1
FALSE	High	Master Protein	O48737	Thioredoxin M1, chloroplastic OS=Arabidopsis thaliana OX=3702 GN=At1g03680 PE=2 SV=1	0	6.661	19	3	3	3	179	19.7	8.95	0	3	0	High	1
FALSE	High	Master Protein	Q9STF2	Protein PLASTID TRANSCRIPTIONALLY ACTIVE 16, chloroplastic OS=Arabidopsis thaliana OX=3702 GN=PTAC16 PE=1 SV=1	0	6.658	7	3	3	3	510	54.3	8.91	3.49	3	0	High	1
FALSE	High	Master Protein	Q93VT9	60S ribosomal protein L10-1 OS=Arabidopsis thaliana OX=3702 GN=RPL10A PE=1 SV=1	0	6.649	13	3	3	3	220	24.9	10.49	2.27	3	0	High	1
FALSE	High	Master Protein	Q9S757	Bifunctional L-3-cyanoalanine synthase/cysteine synthase C1, mitochondrial OS=Arabidopsis thaliana OX=3702 GN=CYSC1 PE=1 SV=1	0	6.629	6	2	2	2	368	39.9	8.54	2.48	2	0	High	1
FALSE	High	Master Protein	Q94AF6	AT5g20160/F5O24_50 OS=Arabidopsis thaliana OX=3702 GN=At5g20160 PE=2 SV=1	0	6.626	27	2	4	2	128	13.9	7.28	6.64	2	0	High	1
FALSE	High	Master Protein	Q9LYE7	Uncharacterized protein At5g11420 OS=Arabidopsis thaliana OX=3702 GN=At5g11420 PE=1 SV=1	0	6.599	9	3	4	1	366	39.6	7.71	2.59	3	0	High	1
FALSE	High	Master Protein	P56759	ATP synthase subunit b, chloroplastic OS=Arabidopsis thaliana OX=3702 GN=atpF PE=3 SV=1	0	6.589	11	2	3	2	184	21	8.13	4.09	2	0	High	1
FALSE	High	Master Protein	P34893	10 kDa chaperonin, mitochondrial OS=Arabidopsis thaliana OX=3702 GN=CPN10 PE=1 SV=1	0	6.576	31	3	3	3	98	10.8	7.42	0	3	0	High	1
FALSE	High	Master Protein	P56773	Cytochrome b6 OS=Arabidopsis thaliana OX=3702 GN=petB PE=1 SV=1	0	6.513	13	3	3	3	215	24.1	8.76	1.66	3	0	High	1
FALSE	High	Master Protein	P46422	Glutathione S-transferase F2 OS=Arabidopsis thaliana OX=3702 GN=GSTF2 PE=1 SV=3	0	6.512	16	3	3	2	212	24.1	6.35	1.86	3	0	High	1
FALSE	High	Master Protein	Q9C9C6	60S ribosomal protein L6-2 OS=Arabidopsis thaliana OX=3702 GN=RPL6B PE=2 SV=1	0	6.473	16	4	4	1	233	26	10.17	0	4	0	High	1
FALSE	High	Master Protein	B3H4B6	Ribosomal protein S25 family protein OS=Arabidopsis thaliana OX=3702 GN=At4g39200 PE=4 SV=1	0	6.465	20	2	3	2	107	11.9	10.68	1.66	2	0	High	1
FALSE	High	Master Protein	Q9ZU52	Fructose-bisphosphate aldolase 3, chloroplastic OS=Arabidopsis thaliana OX=3702 GN=FBA3 PE=1 SV=1	0	6.446	10	4	5	2	391	42.3	8.09	3.8	4	0	High	1
FALSE	High	Master Protein	Q9LK88	NADPH:quinone oxidoreductase OS=Arabidopsis thaliana OX=3702 GN=NQR PE=1 SV=1	0	6.428	15	2	2	2	196	21.5	7.5	3.04	2	0	High	1
FALSE	High	Master Protein	Q9M336	Uracil phosphoribosyltransferase, chloroplastic OS=Arabidopsis thaliana OX=3702 GN=UPP PE=1 SV=1	0	6.386	10	3	3	3	296	32.2	8.95	1.79	3	0	High	1
FALSE	High	Master Protein	Q9C554	Expansin-A1 OS=Arabidopsis thaliana OX=3702 GN=EXPA1 PE=2 SV=1	0	6.383	12	1	1	1	250	26.5	8.98	2.57	1	0	High	1
FALSE	High	Master Protein	Q9FZ76	60S ribosomal protein L6-1 OS=Arabidopsis thaliana OX=3702 GN=RPL6A PE=2 SV=1	0	6.377	15	4	4	1	233	26.1	10.1	0	4	0	High	1
FALSE	High	Master Protein	Q9ZW85	3-isopropylmalate dehydratase small subunit 3 OS=Arabidopsis thaliana OX=3702 GN=At2g43090 PE=1 SV=1	0	6.319	13	2	2	2	251	26.8	6.77	2.18	2	0	High	1
FALSE	High	Master Protein	P31414	Pyrophosphate-energized vacuolar membrane proton pump 1 OS=Arabidopsis thaliana OX=3702 GN=AVP1 PE=1 SV=1	0	6.166	5	3	3	3	770	80.8	5.26	0	3	0	High	1
FALSE	High	Master Protein	Q96262	Plasma membrane-associated cation-binding protein 1 OS=Arabidopsis thaliana OX=3702 GN=PCAP1 PE=1 SV=1	0	6.159	13	2	2	2	225	24.6	4.96	2.39	2	0	High	1
FALSE	High	Master Protein	Q9M2U7	AT3g54400/T12E18_90 OS=Arabidopsis thaliana OX=3702 GN=T12E18_90 PE=2 SV=1	0	6.114	9	4	4	4	425	45.4	9.09	3.38	4	0	High	1
FALSE	High	Master Protein	Q9LVM2	NAD(P)H-quinone oxidoreductase subunit N, chloroplastic OS=Arabidopsis thaliana OX=3702 GN=ndhN PE=2 SV=1	0	6.106	13	3	3	3	209	23.4	9.35	2.02	3	0	High	1
FALSE	High	Master Protein	Q8LBI1	60S ribosomal protein L5-1 OS=Arabidopsis thaliana OX=3702 GN=ATL5 PE=1 SV=2	0	6.067	9	2	2	2	301	34.3	9.31	2.63	2	0	High	1
FALSE	High	Master Protein	F4IP55	General regulatory factor 9 OS=Arabidopsis thaliana OX=3702 GN=GRF9 PE=1 SV=1	0	6.058	7	2	2	2	276	30.9	5.03	2.46	2	0	High	1
FALSE	High	Master Protein	Q93WL3	ATP-dependent Clp protease ATP-binding subunit CLPT1, chloroplastic OS=Arabidopsis thaliana OX=3702 GN=CLPT1 PE=1 SV=1	0	6.021	15	3	4	3	238	26	9.19	1.87	3	0	High	1
FALSE	High	Master Protein	P46286	60S ribosomal protein L8-1 OS=Arabidopsis thaliana OX=3702 GN=RPL8A PE=1 SV=2	0	6.011	16	3	3	3	258	27.8	10.9	0	3	0	High	1
FALSE	High	Master Protein	O64903	Nucleoside diphosphate kinase II, chloroplastic OS=Arabidopsis thaliana OX=3702 GN=NDPK2 PE=1 SV=2	0	6.006	12	3	3	3	231	25.5	8.95	4.43	3	0	High	1
FALSE	High	Master Protein	Q01525	14-3-3-like protein GF14 omega OS=Arabidopsis thaliana OX=3702 GN=GRF2 PE=2 SV=2	0	5.997	8	2	3	1	259	29.1	4.79	1.84	2	0	High	1
FALSE	High	Master Protein	Q9SX77	Succinate dehydrogenase subunit 5, mitochondrial OS=Arabidopsis thaliana OX=3702 GN=SDH5 PE=1 SV=1	0	5.963	6	1	1	1	257	28.1	6.65	2.67	1	0	High	1
FALSE	High	Master Protein	A0A1P8AYA1	Plasma membrane intrinsic protein 2 OS=Arabidopsis thaliana OX=3702 GN=PIP2B PE=3 SV=1	0	5.938	9	3	3	2	328	35.4	8.75	2.14	3	0	High	1
FALSE	High	Master Protein	A0A219HZH3	Glucose-6-phosphate/phosphate translocator-like protein OS=Arabidopsis thaliana OX=3702 GN=APE2 PE=1 SV=1	0	5.841	5	2	3	2	399	43.5	9.79	1.64	2	0	High	1
FALSE	High	Master Protein	Q96250	ATP synthase subunit gamma, mitochondrial OS=Arabidopsis thaliana OX=3702 GN=ATPC PE=1 SV=1	0	5.827	7	2	2	2	325	35.4	8.9	0	2	0	High	1
FALSE	High	Master Protein	P56802	30S ribosomal protein S11, chloroplastic OS=Arabidopsis thaliana OX=3702 GN=rps11 PE=3 SV=1	0	5.824	16	2	2	2	138	15	12.25	2.19	2	0	High	1
FALSE	High	Master Protein	P27202	Photosystem II 10 kDa polypeptide, chloroplastic OS=Arabidopsis thaliana OX=3702 GN=PSBR PE=1 SV=1	0	5.822	18	1	1	1	140	14.6	9.63	1.89	1	0	High	1
FALSE	High	Master Protein	O04151	Calreticulin-1 OS=Arabidopsis thaliana OX=3702 GN=CRT1 PE=1 SV=1	0	5.795	4	1	1	1	425	48.5	4.6	2.66	1	0	High	1
FALSE	High	Master Protein	Q9SDS7	V-type proton ATPase subunit C OS=Arabidopsis thaliana OX=3702 GN=VHA-C PE=1 SV=1	0	5.785	6	2	2	2	375	42.6	5.54	3.89	2	0	High	1
FALSE	High	Master Protein	P36210	50S ribosomal protein L12-1, chloroplastic OS=Arabidopsis thaliana OX=3702 GN=RPL12A PE=2 SV=1	0	5.734	18	3	3	3	191	20.1	5.64	0	3	0	High	1
FALSE	High	Master Protein	P37702	Myrosinase 1 OS=Arabidopsis thaliana OX=3702 GN=TGG1 PE=1 SV=1	0	5.715	7	4	4	3	541	61.1	5.92	2.11	4	0	High	1
FALSE	High	Master Protein	Q9SYX1	Light-harvesting complex-like protein 3 isotype 1, chloroplastic OS=Arabidopsis thaliana OX=3702 GN=LIL3.1 PE=1 SV=1	0	5.645	11	3	3	3	262	29.4	5.05	0	3	0	High	1
FALSE	High	Master Protein	Q9LTF2	40S ribosomal protein S10-3 OS=Arabidopsis thaliana OX=3702 GN=RPS10C PE=2 SV=2	0	5.644	20	3	4	3	179	19.5	9.61	2.57	3	0	High	1
FALSE	High	Master Protein	Q9SAA2	ATP-dependent Clp protease proteolytic subunit 6, chloroplastic OS=Arabidopsis thaliana OX=3702 GN=CLPP6 PE=1 SV=1	0	5.631	9	2	2	2	271	29.4	9.32	3.98	2	0	High	1
FALSE	High	Master Protein	Q9LFD5	Binding partner of ACD11 1 OS=Arabidopsis thaliana OX=3702 GN=BPA1 PE=1 SV=1	0	5.587	8	2	2	2	259	27.2	5.63	1.62	2	0	High	1
FALSE	High	Master Protein	Q96520	Peroxidase 12 OS=Arabidopsis thaliana OX=3702 GN=PER12 PE=1 SV=1	0	5.582	11	3	3	3	358	39.5	8.28	1.85	3	0	High	1
FALSE	High	Master Protein	Q9M2D8	Uncharacterized protein At3g61260 OS=Arabidopsis thaliana OX=3702 GN=At3g61260 PE=1 SV=1	0	5.558	25	3	3	3	212	23.1	5.64	1.7	3	0	High	1
FALSE	High	Master Protein	Q9LK61	30S ribosomal protein S10, chloroplastic OS=Arabidopsis thaliana OX=3702 GN=RPS10 PE=2 SV=1	0	5.552	10	2	2	2	191	20.8	8.84	3.73	2	0	High	1
FALSE	High	Master Protein	P0DI10	Peroxidase 1 OS=Arabidopsis thaliana OX=3702 GN=PER1 PE=1 SV=1	0	5.497	8	2	2	1	325	35.6	9.25	0	2	0	High	1
FALSE	High	Master Protein	P42760	Glutathione S-transferase F6 OS=Arabidopsis thaliana OX=3702 GN=GSTF6 PE=2 SV=2	0	5.486	9	2	2	2	208	23.5	6.23	4.09	2	0	High	1
FALSE	High	Master Protein	O03986	Heat shock protein 90-4 OS=Arabidopsis thaliana OX=3702 GN=HSP90-4 PE=1 SV=1	0	5.467	5	3	3	3	699	80.1	5.05	0	3	0	High	1
FALSE	High	Master Protein	P59223	40S ribosomal protein S13-1 OS=Arabidopsis thaliana OX=3702 GN=RPS13A PE=2 SV=1	0	5.464	16	2	2	2	151	17.1	10.39	0	2	0	High	1
FALSE	High	Master Protein	Q9FGY1	Beta-D-xylosidase 1 OS=Arabidopsis thaliana OX=3702 GN=BXL1 PE=1 SV=1	0	5.435	2	2	2	2	774	83.5	8.51	1.6	2	0	High	1
FALSE	High	Master Protein	Q9LDY9	Protein Iojap, chloroplastic OS=Arabidopsis thaliana OX=3702 GN=IJ PE=2 SV=1	0	5.423	9	1	1	1	238	26.4	5.54	2.28	1	0	High	1
FALSE	High	Master Protein	P55228	Glucose-1-phosphate adenylyltransferase small subunit, chloroplastic OS=Arabidopsis thaliana OX=3702 GN=APS1 PE=2 SV=2	0	5.327	6	3	3	3	520	56.6	6.57	0	3	0	High	1
FALSE	High	Master Protein	P56805	30S ribosomal protein S15, chloroplastic OS=Arabidopsis thaliana OX=3702 GN=rps15 PE=3 SV=1	0	5.321	30	3	3	3	88	10.7	10.81	1.91	3	0	High	1
FALSE	High	Master Protein	P56793	50S ribosomal protein L16, chloroplastic OS=Arabidopsis thaliana OX=3702 GN=rpl16 PE=3 SV=1	0	5.261	16	2	2	2	135	15.3	11.62	3.46	2	0	High	1
FALSE	High	Master Protein	P60040	60S ribosomal protein L7-2 OS=Arabidopsis thaliana OX=3702 GN=RPL7B PE=1 SV=1	0	5.252	14	3	3	3	242	28.2	9.94	0	3	0	High	1
FALSE	High	Master Protein	A8MQQ1	Ribosomal protein 1 OS=Arabidopsis thaliana OX=3702 GN=RP1 PE=1 SV=1	0	5.241	10	4	4	4	306	35	10.13	3.34	4	0	High	1
FALSE	High	Master Protein	P31167	ADP,ATP carrier protein 1, mitochondrial OS=Arabidopsis thaliana OX=3702 GN=AAC1 PE=1 SV=2	0	5.214	9	4	4	4	381	41.4	9.83	3.92	4	0	High	1
FALSE	High	Master Protein	Q2HIQ2	At1g01170 OS=Arabidopsis thaliana OX=3702 GN=At1g01170 PE=2 SV=1	0	5.191	42	3	3	3	83	9.1	9.7	0	3	0	High	1
FALSE	High	Master Protein	Q9M9W1	60S ribosomal protein L22-2 OS=Arabidopsis thaliana OX=3702 GN=RPL22B PE=2 SV=1	0	5.181	19	2	2	2	124	14	9.55	3.7	2	0	High	1
FALSE	High	Master Protein	O81296	AT4g02370 protein OS=Arabidopsis thaliana OX=3702 GN=At4g02370 PE=2 SV=1	0	5.162	14	2	2	1	167	18.3	5.24	0	2	0	High	1
FALSE	High	Master Protein	O81146	Proteasome subunit alpha type-6-A OS=Arabidopsis thaliana OX=3702 GN=PAA1 PE=1 SV=2	0	5.128	8	2	2	2	246	27.3	5.86	1.7	2	0	High	1
FALSE	High	Master Protein	P48006	Elongation factor 1-delta 1 OS=Arabidopsis thaliana OX=3702 GN=At1g30230 PE=1 SV=2	0	5.078	14	3	3	1	231	25.1	4.56	0	3	0	High	1
FALSE	High	Master Protein	P16127	Magnesium-chelatase subunit ChlI-1, chloroplastic OS=Arabidopsis thaliana OX=3702 GN=CHLI1 PE=1 SV=1	0	5.076	8	2	2	2	424	46.2	6.47	1.84	2	0	High	1
FALSE	High	Master Protein	P56807	30S ribosomal protein S18, chloroplastic OS=Arabidopsis thaliana OX=3702 GN=rps18 PE=3 SV=1	0	5.072	24	4	5	4	101	12.1	12.16	0	4	0	High	1
FALSE	High	Master Protein	B3H7J6	Ribosomal protein S4 OS=Arabidopsis thaliana OX=3702 GN=At5g15200 PE=1 SV=1	0	5.046	21	4	4	4	156	18.8	9.8	0	4	0	High	1
FALSE	High	Master Protein	F4HRW5	Ribosomal protein L22p/L17e family protein OS=Arabidopsis thaliana OX=3702 GN=At1g67430 PE=3 SV=1	0	5.03	15	2	2	2	131	14.8	10.04	2.22	2	0	High	1
FALSE	High	Master Protein	Q9LSK7	At3g18035 OS=Arabidopsis thaliana OX=3702 GN=HON4 PE=1 SV=1	0	5.013	6	2	2	2	480	51.5	9.94	1.67	2	0	High	1
FALSE	High	Master Protein	P52410	3-oxoacyl-[acyl-carrier-protein] synthase I, chloroplastic OS=Arabidopsis thaliana OX=3702 GN=KAS1 PE=1 SV=2	0	4.984	11	3	3	3	473	50.4	8.06	0	3	0	High	1
FALSE	High	Master Protein	Q944P7	Leucine aminopeptidase 2, chloroplastic OS=Arabidopsis thaliana OX=3702 GN=LAP2 PE=2 SV=2	0	4.974	8	3	3	3	583	61.3	7.08	0	3	0	High	1
FALSE	High	Master Protein	Q38842	AT0ZI1 protein OS=Arabidopsis thaliana OX=3702 GN=ATOZI1 PE=2 SV=1	0	4.973	33	2	2	2	80	8.6	8.87	0	2	0	High	1
FALSE	High	Master Protein	Q9C8G5	CSC1-like protein ERD4 OS=Arabidopsis thaliana OX=3702 GN=ERD4 PE=1 SV=1	0	4.931	4	2	2	2	724	81.9	9.23	2.07	2	0	High	1
FALSE	High	Master Protein	Q96251	ATP synthase subunit O, mitochondrial OS=Arabidopsis thaliana OX=3702 GN=At5g13450 PE=1 SV=2	0	4.861	16	3	3	3	238	26.3	9.23	1.83	3	0	High	1
FALSE	High	Master Protein	Q9ZQX4	V-type proton ATPase subunit F OS=Arabidopsis thaliana OX=3702 GN=VHA-F PE=2 SV=1	0	4.853	16	2	2	2	128	14.3	6.57	1.68	2	0	High	1
FALSE	High	Master Protein	Q9FXA1	AT1G49750 protein OS=Arabidopsis thaliana OX=3702 GN=At1g49750 PE=2 SV=1	0	4.844	4	2	2	2	494	54.4	8.1	0	2	0	High	1
FALSE	High	Master Protein	Q944S8	At4g21108/At4g21108 OS=Arabidopsis thaliana OX=3702 GN=At4g21105 PE=2 SV=1	0	4.826	15	1	2	1	68	7.7	9.91	0	1	0	High	1
FALSE	High	Master Protein	P51430	40S ribosomal protein S6-2 OS=Arabidopsis thaliana OX=3702 GN=RPS6B PE=1 SV=3	0	4.773	9	2	2	1	249	28.1	10.83	1.78	2	0	High	1
FALSE	High	Master Protein	Q9LJR2	Lectin-like protein LEC OS=Arabidopsis thaliana OX=3702 GN=LEC PE=1 SV=1	0	4.719	7	2	2	2	271	29.7	8.87	0	2	0	High	1
FALSE	High	Master Protein	Q94BS2	Protein MET1, chloroplastic OS=Arabidopsis thaliana OX=3702 GN=MET1 PE=1 SV=1	0	4.703	8	2	2	2	335	37.4	8.12	2.03	2	0	High	1
FALSE	High	Master Protein	Q9FNG3	Protein RISC-INTERACTING CLEARING 3'-5' EXORIBONUCLEASE 2 OS=Arabidopsis thaliana OX=3702 GN=RICE2 PE=1 SV=1	0	4.683	12	2	2	2	206	23.2	5.02	0	2	0	High	1
FALSE	High	Master Protein	Q41951	Aquaporin TIP2-1 OS=Arabidopsis thaliana OX=3702 GN=TIP2-1 PE=1 SV=2	0	4.674	8	1	1	1	250	25	5.64	2.04	1	0	High	1
FALSE	High	Master Protein	Q43729	Peroxidase 57 OS=Arabidopsis thaliana OX=3702 GN=PER57 PE=1 SV=1	0	4.657	9	2	2	2	313	34.1	10.05	0	2	0	High	1
FALSE	High	Master Protein	Q9LZX4	Fasciclin-like arabinogalactan protein 10 OS=Arabidopsis thaliana OX=3702 GN=FLA10 PE=2 SV=1	0	4.647	3	1	1	1	422	43.6	5.82	2.85	1	0	High	1
FALSE	High	Master Protein	Q9CAR7	Hypersensitive-induced response protein 2 OS=Arabidopsis thaliana OX=3702 GN=HIR2 PE=1 SV=1	0	4.624	7	2	2	1	286	31.4	5.43	0	2	0	High	1
FALSE	High	Master Protein	Q9ZUX4	Uncharacterized protein At2g27730, mitochondrial OS=Arabidopsis thaliana OX=3702 GN=At2g27730 PE=1 SV=1	0	4.606	27	2	2	2	113	11.9	9.64	2.11	2	0	High	1
FALSE	High	Master Protein	F4ID91	Glutamine synthetase OS=Arabidopsis thaliana OX=3702 GN=GSR2 PE=1 SV=1	0	4.598	6	2	2	1	365	40.4	5.29	2.53	2	0	High	1
FALSE	High	Master Protein	Q9SQI8	Dihydrolipoyllysine-residue acetyltransferase component 4 of pyruvate dehydrogenase complex, chloroplastic OS=Arabidopsis thaliana OX=3702 GN=LTA2 PE=2 SV=1	0	4.596	3	1	1	1	480	50	8.37	2.41	1	0	High	1
FALSE	High	Master Protein	Q43735	Peroxidase 27 OS=Arabidopsis thaliana OX=3702 GN=PER27 PE=1 SV=1	0	4.593	12	3	3	3	321	34.9	8.95	0	3	0	High	1
FALSE	High	Master Protein	O23157	AT4g37300/C7A10_60 OS=Arabidopsis thaliana OX=3702 GN=C7A10.60 PE=1 SV=1	0	4.583	12	2	2	2	173	18.8	4.68	0	2	0	High	1
FALSE	High	Master Protein	Q9C944	Probable histone H2A variant 3 OS=Arabidopsis thaliana OX=3702 GN=At1g52740 PE=1 SV=1	0	4.579	14	2	2	1	134	14.3	10.29	3.81	2	0	High	1
FALSE	High	Master Protein	O23515	60S ribosomal protein L15-1 OS=Arabidopsis thaliana OX=3702 GN=RPL15A PE=2 SV=1	0	4.556	10	2	2	2	204	24.2	11.44	0	2	0	High	1
FALSE	High	Master Protein	Q9C5D0	CBS domain-containing protein CBSX2, chloroplastic OS=Arabidopsis thaliana OX=3702 GN=CBSX2 PE=1 SV=1	0	4.514	6	1	1	1	238	25.9	8.35	1.97	1	0	High	1
FALSE	High	Master Protein	Q01667	Chlorophyll a-b binding protein 6, chloroplastic OS=Arabidopsis thaliana OX=3702 GN=LHCA1 PE=1 SV=1	0	4.497	9	2	2	2	241	26	6.68	1.7	2	0	High	1
FALSE	High	Master Protein	Q9C8W7	At1g71950 OS=Arabidopsis thaliana OX=3702 GN=At1g71950 PE=1 SV=1	0	4.495	18	2	2	2	136	14.8	6.15	0	2	0	High	1
FALSE	High	Master Protein	Q9LFR3	Gibberellin-regulated protein 14 OS=Arabidopsis thaliana OX=3702 GN=GASA14 PE=1 SV=1	0	4.456	10	3	3	3	275	29.1	9.94	2.04	3	0	High	1
FALSE	High	Master Protein	Q9SGH4	Photosynthetic NDH subunit of lumenal location 3, chloroplastic OS=Arabidopsis thaliana OX=3702 GN=PNSL3 PE=1 SV=1	0	4.452	9	2	2	2	220	24.8	7.9	1.77	2	0	High	1
FALSE	High	Master Protein	O80988	Glycine dehydrogenase (decarboxylating) 2, mitochondrial OS=Arabidopsis thaliana OX=3702 GN=GLDP2 PE=1 SV=1	0	4.417	3	2	2	1	1044	113.7	6.65	1.92	2	0	High	1
FALSE	High	Master Protein	Q8L636	Sodium/calcium exchanger NCL OS=Arabidopsis thaliana OX=3702 GN=NCL PE=2 SV=1	0	4.413	2	1	1	1	585	63.4	5.34	2.04	1	0	High	1
FALSE	High	Master Protein	Q9SFH9	Delta-aminolevulinic acid dehydratase 1, chloroplastic OS=Arabidopsis thaliana OX=3702 GN=HEMB1 PE=2 SV=1	0	4.361	2	1	1	1	430	46.7	7.31	2.36	1	0	High	1
FALSE	High	Master Protein	O81826	Probable histone H2A.3 OS=Arabidopsis thaliana OX=3702 GN=At4g27230 PE=1 SV=1	0	4.36	12	2	2	1	131	13.8	10.05	1.86	2	0	High	1
FALSE	High	Master Protein	A0A2H1ZEA9	Aminomethyltransferase OS=Arabidopsis thaliana OX=3702 GN=At1g11860 PE=3 SV=1	0	4.355	4	1	1	1	423	46.3	8.75	1.98	1	0	High	1
FALSE	High	Master Protein	Q9C525	Beta-glucosidase 21 OS=Arabidopsis thaliana OX=3702 GN=BGLU21 PE=1 SV=1	0	4.338	4	2	2	1	524	59.6	7.02	2.06	2	0	High	1
FALSE	High	Master Protein	Q9SRX5	F22D16.19 protein OS=Arabidopsis thaliana OX=3702 GN=F22D16.19 PE=2 SV=1	0	4.298	12	2	2	1	166	18.5	5.24	0	2	0	High	1
FALSE	High	Master Protein	Q9XF91	Photosystem II 22 kDa protein, chloroplastic OS=Arabidopsis thaliana OX=3702 GN=PSBS PE=2 SV=1	0	4.281	10	2	2	2	265	28	9.26	3.69	2	0	High	1
FALSE	High	Master Protein	A0A1P8AWQ1	Glycosyl hydrolases family 32 protein OS=Arabidopsis thaliana OX=3702 GN=At1g62660 PE=3 SV=1	0	4.241	2	1	1	1	550	60.9	5.47	2.03	1	0	High	1
FALSE	High	Master Protein	Q9SI20	Elongation factor 1-delta 2 OS=Arabidopsis thaliana OX=3702 GN=At2g18110 PE=1 SV=1	0	4.166	14	3	3	1	231	25.3	4.6	0	3	0	High	1
FALSE	High	Master Protein	A8MQE5	Insulinase (Peptidase family M16) protein OS=Arabidopsis thaliana OX=3702 GN=At1g51980 PE=3 SV=1	0	4.165	3	1	1	1	451	48.6	6	2.47	1	0	High	1
FALSE	High	Master Protein	Q42592	L-ascorbate peroxidase S, chloroplastic/mitochondrial OS=Arabidopsis thaliana OX=3702 GN=APXS PE=1 SV=2	0	4.15	3	1	1	1	372	40.4	8.28	0	1	0	High	1
FALSE	High	Master Protein	Q56XE4	U1 small nuclear ribonucleoprotein C OS=Arabidopsis thaliana OX=3702 GN=At4g03120 PE=2 SV=1	0	4.121	9	1	1	1	207	22.4	8.78	0	1	0	High	1
FALSE	High	Master Protein	Q9XI05	Proteasome subunit beta type-3-A OS=Arabidopsis thaliana OX=3702 GN=PBC1 PE=1 SV=2	0	4.112	13	2	2	2	204	22.8	5.47	3.7	2	0	High	1
FALSE	High	Master Protein	P52032	Phospholipid hydroperoxide glutathione peroxidase 1, chloroplastic OS=Arabidopsis thaliana OX=3702 GN=GPX1 PE=2 SV=2	0	4.078	8	2	2	1	236	26	9.38	2.12	2	0	High	1
FALSE	High	Master Protein	Q9ASV6	30S ribosomal protein S20, chloroplastic OS=Arabidopsis thaliana OX=3702 GN=RPS20 PE=2 SV=1	0	4.07	6	1	1	1	202	21.8	10.13	1.91	1	0	High	1
FALSE	High	Master Protein	Q9C7F7	Non-specific lipid transfer protein GPI-anchored 1 OS=Arabidopsis thaliana OX=3702 GN=LTPG1 PE=2 SV=1	0	4.061	5	1	1	1	193	19.7	7.65	2.24	1	0	High	1
FALSE	High	Master Protein	Q9LXV3	Dicarboxylate transporter 1, chloroplastic OS=Arabidopsis thaliana OX=3702 GN=DIT1 PE=1 SV=1	0	4.045	3	2	2	2	557	59.2	9.73	1.67	2	0	High	1
FALSE	High	Master Protein	Q9LHF1	Leucine-rich repeat extensin-like protein 4 OS=Arabidopsis thaliana OX=3702 GN=LRX4 PE=1 SV=1	0	4.036	4	2	3	1	494	54.7	6.93	1.71	2	0	High	1
FALSE	High	Master Protein	Q8L7C9	Glutathione S-transferase U20 OS=Arabidopsis thaliana OX=3702 GN=GSTU20 PE=1 SV=1	0	4.036	11	2	2	2	217	25	5.78	1.73	2	0	High	1
FALSE	High	Master Protein	P31265	Translationally-controlled tumor protein 1 OS=Arabidopsis thaliana OX=3702 GN=TCTP1 PE=1 SV=2	0	4.02	15	2	2	2	168	18.9	4.64	0	2	0	High	1
FALSE	High	Master Protein	Q9SV68	Chloroplast envelope quinone oxidoreductase homolog OS=Arabidopsis thaliana OX=3702 GN=CEQORH PE=1 SV=1	0	4.009	7	2	2	2	329	34.4	8.95	2.53	2	0	High	1
FALSE	High	Master Protein	F4KHS2	Subtilase 4.12 OS=Arabidopsis thaliana OX=3702 GN=SBT4.12 PE=4 SV=1	0	4	4	3	3	3	731	77.5	8.91	2.27	3	0	High	1
FALSE	High	Master Protein	Q9S756	Ferritin-4, chloroplastic OS=Arabidopsis thaliana OX=3702 GN=FER4 PE=2 SV=1	0	3.994	12	2	2	2	259	29	6.62	1.94	2	0	High	1
FALSE	High	Master Protein	A8MS03	Ribosomal protein S6 OS=Arabidopsis thaliana OX=3702 GN=RPS6 PE=1 SV=1	0	3.989	8	2	2	1	188	21.4	11.46	1.78	2	0	High	1
FALSE	High	Master Protein	Q9XQC7	GrpE protein homolog OS=Arabidopsis thaliana OX=3702 GN=grpE PE=2 SV=1	0	3.98	3	1	1	1	326	35.7	4.59	0	1	0	High	1
FALSE	High	Master Protein	Q9SU63	Aldehyde dehydrogenase family 2 member B4, mitochondrial OS=Arabidopsis thaliana OX=3702 GN=ALDH2B4 PE=1 SV=1	0	3.966	3	2	2	2	538	58.6	7.46	0	2	0	High	1
FALSE	High	Master Protein	Q08733	Aquaporin PIP1-3 OS=Arabidopsis thaliana OX=3702 GN=PIP1-3 PE=1 SV=1	0	3.962	8	1	1	1	286	30.6	8.85	2.18	1	0	High	1
FALSE	High	Master Protein	Q9C5Z2	Eukaryotic translation initiation factor 3 subunit H OS=Arabidopsis thaliana OX=3702 GN=TIF3H1 PE=1 SV=2	0	3.95	8	2	2	2	337	38.3	4.92	1.62	2	0	High	1
FALSE	High	Master Protein	Q9LVC9	60S acidic ribosomal protein P3-2 OS=Arabidopsis thaliana OX=3702 GN=RPP3B PE=2 SV=1	0	3.893	23	2	2	2	120	11.9	4.51	0	2	0	High	1
FALSE	High	Master Protein	Q42290	Probable mitochondrial-processing peptidase subunit beta, mitochondrial OS=Arabidopsis thaliana OX=3702 GN=At3g02090 PE=1 SV=2	0	3.883	6	2	2	2	531	59.1	6.79	0	2	0	High	1
FALSE	High	Master Protein	P0DKC4	Phosphoglycolate phosphatase 1B, chloroplastic OS=Arabidopsis thaliana OX=3702 GN=PGLP1B PE=1 SV=1	0	3.88	10	2	2	2	362	39.7	7.25	2.02	2	0	High	1
FALSE	High	Master Protein	Q8LDV3	Uncharacterized protein At4g13200, chloroplastic OS=Arabidopsis thaliana OX=3702 GN=At4g13200 PE=1 SV=2	0	3.88	10	2	2	2	185	20.4	5.3	4.11	2	0	High	1
FALSE	High	Master Protein	O80626	60S ribosomal protein L35-2 OS=Arabidopsis thaliana OX=3702 GN=RPL35B PE=2 SV=1	0	3.822	10	1	1	1	123	14.2	10.92	1.94	1	0	High	1
FALSE	High	Master Protein	Q9SN86	Malate dehydrogenase, chloroplastic OS=Arabidopsis thaliana OX=3702 GN=At3g47520 PE=1 SV=1	0	3.807	5	2	2	2	403	42.4	8.51	0	2	0	High	1
FALSE	High	Master Protein	O82299	Putative chloroplast RNA binding protein OS=Arabidopsis thaliana OX=3702 GN=At2g35410 PE=1 SV=1	0	3.778	7	2	2	2	308	33.8	5.64	1.88	2	0	High	1
FALSE	High	Master Protein	Q9LX88	40S ribosomal protein S15a-4 OS=Arabidopsis thaliana OX=3702 GN=RPS15AD PE=2 SV=3	0	3.753	17	2	2	2	130	14.8	9.94	2.11	2	0	High	1
FALSE	High	Master Protein	Q9SKC9	NADH dehydrogenase [ubiquinone] 1 beta subcomplex subunit 7 OS=Arabidopsis thaliana OX=3702 GN=At2g02050 PE=3 SV=1	0	3.741	20	2	2	2	103	11.7	7.78	1.66	2	0	High	1
FALSE	High	Master Protein	Q04836	31 kDa ribonucleoprotein, chloroplastic OS=Arabidopsis thaliana OX=3702 GN=CP31A PE=1 SV=1	0	3.737	9	3	3	3	329	35.8	4.65	0	3	0	High	1
FALSE	High	Master Protein	P49692	60S ribosomal protein L7a-1 OS=Arabidopsis thaliana OX=3702 GN=RPL7AA PE=2 SV=2	0	3.73	7	2	2	2	257	29.1	10.13	1.61	2	0	High	1
FALSE	High	Master Protein	Q9FJX3	Mitochondrial outer membrane protein porin 2 OS=Arabidopsis thaliana OX=3702 GN=VDAC2 PE=1 SV=1	0	3.714	8	2	2	2	276	29.6	8.85	0	2	0	High	1
FALSE	High	Master Protein	Q9SRH6	Hypersensitive-induced response protein 3 OS=Arabidopsis thaliana OX=3702 GN=HIR3 PE=1 SV=1	0	3.713	6	2	2	1	285	31.3	5.85	0	2	0	High	1
FALSE	High	Master Protein	Q9SH69	6-phosphogluconate dehydrogenase, decarboxylating 1, chloroplastic OS=Arabidopsis thaliana OX=3702 GN=PGD1 PE=1 SV=1	0	3.7	2	1	1	1	487	53.3	5.45	1.94	1	0	High	1
FALSE	High	Master Protein	Q9FDZ9	60S ribosomal protein L21-2 OS=Arabidopsis thaliana OX=3702 GN=RPL21E PE=2 SV=1	0	3.699	10	2	2	2	164	18.7	10.52	1.84	2	0	High	1
FALSE	High	Master Protein	Q9SRH5	Mitochondrial outer membrane protein porin 1 OS=Arabidopsis thaliana OX=3702 GN=VDAC1 PE=1 SV=3	0	3.677	8	2	2	2	276	29.4	8.73	0	2	0	High	1
FALSE	High	Master Protein	P16180	30S ribosomal protein S17, chloroplastic OS=Arabidopsis thaliana OX=3702 GN=RPS17 PE=1 SV=1	0	3.638	13	2	2	2	149	16.3	10.56	0	2	0	High	1
FALSE	High	Master Protein	F4JAF3	Chloroplast RNA-binding protein 29 OS=Arabidopsis thaliana OX=3702 GN=CP29 PE=4 SV=1	0	3.632	6	2	2	2	363	38.4	5.63	0	2	0	High	1
FALSE	High	Master Protein	Q8H0W0	Protein LOW PSII ACCUMULATION 3, chloroplastic OS=Arabidopsis thaliana OX=3702 GN=LPA3 PE=1 SV=1	0	3.629	4	1	1	1	358	40	5.22	2.09	1	0	High	1
FALSE	High	Master Protein	Q6ID97	ADP-ribosylation factor A1F OS=Arabidopsis thaliana OX=3702 GN=ARFA1F PE=2 SV=1	0	3.6	14	2	3	2	181	20.6	6.95	0	2	0	High	1
FALSE	High	Master Protein	F4J0U9	Dicarboxylate diiron protein, putative (Crd1) OS=Arabidopsis thaliana OX=3702 GN=CRD1 PE=3 SV=1	0	3.587	4	1	1	1	332	39.2	6.44	1.72	1	0	High	1
FALSE	High	Master Protein	P49209	60S ribosomal protein L9-1 OS=Arabidopsis thaliana OX=3702 GN=RPL9B PE=1 SV=3	0	3.56	8	2	2	2	194	22	9.45	1.67	2	0	High	1
FALSE	High	Master Protein	Q9LZD4	Ras-related protein RABE1d OS=Arabidopsis thaliana OX=3702 GN=RABE1D PE=1 SV=1	0	3.547	5	1	1	1	216	24	7.81	1.95	1	0	High	1
FALSE	High	Master Protein	O04496	Aspartyl protease AED3 OS=Arabidopsis thaliana OX=3702 GN=AED3 PE=1 SV=1	0	3.514	5	3	3	3	449	47.6	7.52	0	3	0	High	1
FALSE	High	Master Protein	Q9SD80	Mitochondrial import receptor subunit TOM5 homolog OS=Arabidopsis thaliana OX=3702 GN=TOM5 PE=1 SV=3	0	3.48	19	1	1	1	54	6.1	8.63	1.76	1	0	High	1
FALSE	High	Master Protein	Q9ZWC4	At1g04040/F21M11_2 OS=Arabidopsis thaliana OX=3702 GN=F21M11.2 PE=2 SV=1	0	3.478	8	3	3	2	271	31.1	9.11	0	3	0	High	1
FALSE	High	Master Protein	A0A1P8BFU4	Succinate dehydrogenase [ubiquinone] iron-sulfur subunit, mitochondrial OS=Arabidopsis thaliana OX=3702 GN=SDH2-2 PE=3 SV=1	0	3.476	6	1	1	1	224	24.6	8.62	1.65	1	0	High	1
FALSE	High	Master Protein	Q9LYN2	Ferritin-3, chloroplastic OS=Arabidopsis thaliana OX=3702 GN=FER3 PE=2 SV=1	0	3.461	8	1	1	1	259	28.8	5.8	2.59	1	0	High	1
FALSE	High	Master Protein	Q9XI36	Methyl-CpG-binding domain-containing protein 10 OS=Arabidopsis thaliana OX=3702 GN=MBD10 PE=1 SV=1	0	3.457	3	1	1	1	384	42.3	4.67	0	1	0	High	1
FALSE	High	Master Protein	F4I083	Bifunctional inhibitor/lipid-transfer protein/seed storage 2S albumin superfamily protein OS=Arabidopsis thaliana OX=3702 GN=LTPG6 PE=4 SV=1	0	3.443	5	1	1	1	224	25	6.92	0	1	0	High	1
FALSE	High	Master Protein	Q42589	Non-specific lipid-transfer protein 1 OS=Arabidopsis thaliana OX=3702 GN=LTP1 PE=2 SV=1	0	3.434	16	2	2	2	118	11.7	8.95	1.98	2	0	High	1
FALSE	High	Master Protein	Q9T043	60S ribosomal protein L14-2 OS=Arabidopsis thaliana OX=3702 GN=RPL14B PE=1 SV=1	0	3.433	15	2	2	2	134	15.5	10.04	2.04	2	0	High	1
FALSE	High	Master Protein	Q41932	Oxygen-evolving enhancer protein 3-2, chloroplastic OS=Arabidopsis thaliana OX=3702 GN=PSBQ2 PE=1 SV=2	0	3.394	10	2	2	2	230	24.6	9.72	0	2	0	High	1
FALSE	High	Master Protein	O78310	Superoxide dismutase [Cu-Zn] 2, chloroplastic OS=Arabidopsis thaliana OX=3702 GN=CSD2 PE=1 SV=2	0	3.391	7	1	1	1	216	22.2	7.01	0	1	0	High	1
FALSE	High	Master Protein	P24102	Peroxidase 22 OS=Arabidopsis thaliana OX=3702 GN=PER22 PE=1 SV=2	0	3.383	5	2	2	2	349	38.1	6	3.48	2	0	High	1
FALSE	High	Master Protein	Q9SUI4	Photosystem I reaction center subunit XI, chloroplastic OS=Arabidopsis thaliana OX=3702 GN=PSAL PE=1 SV=2	0	3.377	11	2	3	2	219	23	9.85	1.74	2	0	High	1
FALSE	High	Master Protein	Q39255	SKP1-like protein 1A OS=Arabidopsis thaliana OX=3702 GN=SKP1A PE=1 SV=1	0	3.357	18	2	2	2	160	17.8	4.54	0	2	0	High	1
FALSE	High	Master Protein	Q9SN46	Leucine-rich repeat extensin-like protein 5 OS=Arabidopsis thaliana OX=3702 GN=LRX5 PE=2 SV=2	0	3.356	1	1	1	1	857	90.8	6.71	2.22	1	0	High	1
FALSE	High	Master Protein	Q9C500	WPP domain-containing protein 2 OS=Arabidopsis thaliana OX=3702 GN=WPP2 PE=1 SV=1	0	3.346	7	1	1	1	180	19.1	4.53	2.6	1	0	High	1
FALSE	High	Master Protein	Q9C535	Metallo-hydrolase/oxidoreductase superfamily protein OS=Arabidopsis thaliana OX=3702 GN=T3M22.5 PE=2 SV=1	0	3.296	4	1	1	1	350	38.1	6.18	0	1	0	High	1
FALSE	High	Master Protein	Q9SF20	F26K24.7 protein OS=Arabidopsis thaliana OX=3702 GN=F26K24.7 PE=2 SV=1	0	3.264	8	1	1	1	153	16.8	5.1	0	1	0	High	1
FALSE	High	Master Protein	Q9ZV07	Probable aquaporin PIP2-6 OS=Arabidopsis thaliana OX=3702 GN=PIP2-6 PE=1 SV=1	0	3.245	4	1	1	1	289	31	8.15	1.85	1	0	High	1
FALSE	High	Master Protein	Q9SHG8	At1g17100 OS=Arabidopsis thaliana OX=3702 GN=AtHBP1 PE=2 SV=1	0	3.245	4	1	1	1	232	25.4	4.92	0	1	0	High	1
FALSE	High	Master Protein	Q9XGX9	Mitochondrial import inner membrane translocase subunit TIM9 OS=Arabidopsis thaliana OX=3702 GN=TIM9 PE=1 SV=2	0	3.227	12	1	1	1	93	10.7	5.5	0	1	0	High	1
FALSE	High	Master Protein	B9DG17	40S ribosomal protein SA OS=Arabidopsis thaliana OX=3702 GN=P40 PE=1 SV=1	0	3.226	7	1	1	1	294	32	5.15	1.67	1	0	High	1
FALSE	High	Master Protein	Q8RWR9	Uncharacterized protein At5g42070 OS=Arabidopsis thaliana OX=3702 GN=MJC20.18 PE=2 SV=1	0	3.225	8	1	1	1	164	17.7	8.6	0	1	0	High	1
FALSE	High	Master Protein	Q9FLN4	50S ribosomal protein L27, chloroplastic OS=Arabidopsis thaliana OX=3702 GN=RPL27 PE=2 SV=1	0	3.199	9	2	2	2	198	21.7	9.95	1.74	2	0	High	1
FALSE	High	Master Protein	Q944A2	Alba DNA/RNA-binding protein OS=Arabidopsis thaliana OX=3702 GN=At1g20220 PE=1 SV=1	0	3.164	6	2	2	2	315	33.7	9.92	2.02	2	0	High	1
FALSE	High	Master Protein	Q43292	60S ribosomal protein L37-2 OS=Arabidopsis thaliana OX=3702 GN=RPL37B PE=3 SV=2	0	3.143	18	2	2	2	95	10.8	11.87	2.28	2	0	High	1
FALSE	High	Master Protein	P51414	60S ribosomal protein L26-1 OS=Arabidopsis thaliana OX=3702 GN=RPL26A PE=2 SV=2	0	3.141	12	2	2	2	146	16.9	10.78	0	2	0	High	1
FALSE	High	Master Protein	P56774	Cytochrome b6-f complex subunit 4 OS=Arabidopsis thaliana OX=3702 GN=petD PE=3 SV=1	0	3.119	6	1	1	1	160	17.4	7.18	1.9	1	0	High	1
FALSE	High	Master Protein	Q8L7S8	DEAD-box ATP-dependent RNA helicase 3, chloroplastic OS=Arabidopsis thaliana OX=3702 GN=RH3 PE=1 SV=2	0	3.105	2	1	1	1	748	81.1	7.8	2.11	1	0	High	1
FALSE	High	Master Protein	P46248	Aspartate aminotransferase, chloroplastic OS=Arabidopsis thaliana OX=3702 GN=ASP5 PE=1 SV=2	0	3.104	6	2	2	2	453	49.8	8.15	0	2	0	High	1
FALSE	High	Master Protein	Q96252	ATP synthase subunit delta', mitochondrial OS=Arabidopsis thaliana OX=3702 GN=At5g47030 PE=1 SV=1	0	3.1	5	1	1	1	203	21.5	6.7	0	1	0	High	1
FALSE	High	Master Protein	F4K2P2	Plastid-lipid associated protein PAP / fibrillin family protein OS=Arabidopsis thaliana OX=3702 GN=At5g19940 PE=1 SV=1	0	3.082	8	2	2	2	235	26	9.33	0	2	0	High	1
FALSE	High	Master Protein	A0A178W0D3	Plastid transcriptionally active 4 OS=Arabidopsis thaliana OX=3702 GN=PTAC4 PE=4 SV=1	0	3.071	5	1	1	1	259	28.9	6.01	2.19	1	0	High	1
FALSE	High	Master Protein	Q9ZUU4	RNA-binding protein CP29B, chloroplastic OS=Arabidopsis thaliana OX=3702 GN=CP29B PE=1 SV=1	0	3.063	3	1	1	1	289	30.7	5.16	1.66	1	0	High	1
FALSE	High	Master Protein	Q9FPH2	AT5g02160 OS=Arabidopsis thaliana OX=3702 GN=At5g02160 PE=2 SV=1	0	3.059	10	1	2	1	129	13.4	9.5	0	1	0	High	1
FALSE	High	Master Protein	Q9FF98	MD-2-related lipid-recognition protein 3 OS=Arabidopsis thaliana OX=3702 GN=ML3 PE=1 SV=1	0	3.038	9	2	2	2	164	17.9	4.68	0	2	0	High	1
FALSE	High	Master Protein	Q9FIW4	Beta-glucosidase 42 OS=Arabidopsis thaliana OX=3702 GN=BGLU42 PE=2 SV=1	0	3.031	2	1	1	1	490	56	5.63	2.01	1	0	High	1
FALSE	High	Master Protein	Q9LX65	V-type proton ATPase subunit H OS=Arabidopsis thaliana OX=3702 GN=VHA-H PE=1 SV=1	0	3.027	4	2	2	2	441	50.3	7.03	0	2	0	High	1
FALSE	High	Master Protein	Q9FIJ2	NADH dehydrogenase [ubiquinone] 1 alpha subcomplex subunit 2 OS=Arabidopsis thaliana OX=3702 GN=At5g47890 PE=3 SV=1	0	3	14	1	1	1	97	10.8	9.44	1.95	1	0	High	1
FALSE	High	Master Protein	Q9FM65	Fasciclin-like arabinogalactan protein 1 OS=Arabidopsis thaliana OX=3702 GN=FLA1 PE=1 SV=1	0	2.99	4	1	1	1	424	44.8	6.74	0	1	0	High	1
FALSE	High	Master Protein	P56766	Photosystem I P700 chlorophyll a apoprotein A1 OS=Arabidopsis thaliana OX=3702 GN=psaA PE=2 SV=1	0	2.986	1	1	2	1	750	83.2	7.11	1.86	1	0	High	1
FALSE	High	Master Protein	Q42564	L-ascorbate peroxidase 3 OS=Arabidopsis thaliana OX=3702 GN=APX3 PE=1 SV=1	0	2.979	4	1	1	1	287	31.6	6.95	0	1	0	High	1
FALSE	High	Master Protein	P56772	Chloroplastic ATP-dependent Clp protease proteolytic subunit 1 OS=Arabidopsis thaliana OX=3702 GN=clpP1 PE=1 SV=2	0	2.954	8	1	1	1	196	22.1	4.98	0	1	0	High	1
FALSE	High	Master Protein	Q8VZB9	60S ribosomal protein L10a-1 OS=Arabidopsis thaliana OX=3702 GN=RPL10AA PE=1 SV=1	0	2.95	8	2	2	2	216	24.5	9.88	1.97	2	0	High	1
FALSE	High	Master Protein	Q9LS03	Allene oxide cyclase 1, chloroplastic OS=Arabidopsis thaliana OX=3702 GN=AOC1 PE=1 SV=1	0	2.895	11	2	2	1	254	27.8	9.09	2.37	2	0	High	1
FALSE	High	Master Protein	Q6NPM5	Embryo-specific protein ATS3B OS=Arabidopsis thaliana OX=3702 GN=ATS3B PE=1 SV=1	0	2.887	6	1	1	1	190	21.1	7.14	2.14	1	0	High	1
FALSE	High	Master Protein	O23049	50S ribosomal protein L6, chloroplastic OS=Arabidopsis thaliana OX=3702 GN=RPL6 PE=2 SV=1	0	2.855	6	1	1	1	223	24.7	9.89	0	1	0	High	1
FALSE	High	Master Protein	Q9LS02	Allene oxide cyclase 2, chloroplastic OS=Arabidopsis thaliana OX=3702 GN=AOC2 PE=1 SV=1	0	2.852	7	2	2	1	253	27.6	7.43	2.37	2	0	High	1
FALSE	High	Master Protein	O04922	Probable glutathione peroxidase 2 OS=Arabidopsis thaliana OX=3702 GN=GPX2 PE=1 SV=1	0	2.833	12	2	2	1	169	18.9	5.72	0	2	0	High	1
FALSE	High	Master Protein	Q9M3C3	60S ribosomal protein L23a-2 OS=Arabidopsis thaliana OX=3702 GN=RPL23AB PE=2 SV=1	0	2.795	8	1	1	1	154	17.4	10.23	1.68	1	0	High	1
FALSE	High	Master Protein	Q9ZUC1	NADPH-dependent alkenal/one oxidoreductase, chloroplastic OS=Arabidopsis thaliana OX=3702 GN=AOR PE=1 SV=2	0	2.781	5	1	1	1	386	41	8.35	0	1	0	High	1
FALSE	High	Master Protein	Q9M9M3	Defensin-like protein 205 OS=Arabidopsis thaliana OX=3702 GN=At3g05730 PE=3 SV=1	0	2.774	17	1	1	1	86	10	5.34	0	1	0	High	1
FALSE	High	Master Protein	Q9SZA3	Eukaryotic translation initiation factor 3 subunit K OS=Arabidopsis thaliana OX=3702 GN=TIF3K1 PE=2 SV=1	0	2.749	8	2	2	2	226	25.7	4.96	0	2	0	High	1
FALSE	High	Master Protein	Q9FJW4	NADH dehydrogenase [ubiquinone] iron-sulfur protein 4, mitochondrial OS=Arabidopsis thaliana OX=3702 GN=FRO1 PE=1 SV=1	0	2.749	7	1	1	1	154	17.1	9.64	0	1	0	High	1
FALSE	High	Master Protein	Q94A94	Diaminopimelate decarboxylase 2, chloroplastic OS=Arabidopsis thaliana OX=3702 GN=LYSA2 PE=1 SV=1	0	2.735	3	1	1	1	489	54.1	6.67	0	1	0	High	1
FALSE	High	Master Protein	Q8H124	Uncharacterized protein At2g34460, chloroplastic OS=Arabidopsis thaliana OX=3702 GN=At2g34460 PE=1 SV=1	0	2.724	7	2	2	2	280	30.5	8.97	0	2	0	High	1
FALSE	High	Master Protein	O80576	At2g44060 OS=Arabidopsis thaliana OX=3702 GN=late embryogenesis abundant 26 PE=2 SV=1	0	2.722	3	1	1	1	325	36	4.84	2.14	1	0	High	1
FALSE	High	Master Protein	P47998	Cysteine synthase 1 OS=Arabidopsis thaliana OX=3702 GN=OASA1 PE=1 SV=2	0	2.707	4	1	1	1	322	33.8	6.14	0	1	0	High	1
FALSE	High	Master Protein	Q9S9M7	Nuclear protein OS=Arabidopsis thaliana OX=3702 GN=At1g16080 PE=1 SV=1	0	2.694	4	1	1	1	313	34.1	6.79	0	1	0	High	1
FALSE	High	Master Protein	F4JV80	Glutamyl-tRNA(Gln) amidotransferase subunit C, chloroplastic/mitochondrial OS=Arabidopsis thaliana OX=3702 GN=GATC PE=1 SV=1	0	2.686	12	2	2	2	155	17.5	7.87	1.8	2	0	High	1
FALSE	High	Master Protein	P55229	Glucose-1-phosphate adenylyltransferase large subunit 1, chloroplastic OS=Arabidopsis thaliana OX=3702 GN=ADG2 PE=1 SV=3	0	2.685	3	1	1	1	522	57.6	7.91	1.6	1	0	High	1
FALSE	High	Master Protein	Q9M158	Rhodanese-like domain-containing protein 4, chloroplastic OS=Arabidopsis thaliana OX=3702 GN=STR4 PE=1 SV=2	0	2.681	4	2	2	2	466	49.4	5.3	1.94	2	0	High	1
FALSE	High	Master Protein	Q9S7N7	Photosystem I reaction center subunit V, chloroplastic OS=Arabidopsis thaliana OX=3702 GN=PSAG PE=1 SV=1	0	2.651	9	2	2	2	160	17.1	9.57	0	2	0	High	1
FALSE	High	Master Protein	Q8GW78	ATP-dependent Clp protease ATP-binding subunit CLPT2, chloroplastic OS=Arabidopsis thaliana OX=3702 GN=CLPT2 PE=1 SV=1	0	2.638	4	1	1	1	241	26.5	8.82	0	1	0	High	1
FALSE	High	Master Protein	Q949U7	Peroxiredoxin-2E, chloroplastic OS=Arabidopsis thaliana OX=3702 GN=PRXIIE PE=1 SV=2	0	2.638	9	2	2	2	234	24.7	9.03	0	2	0	High	1
FALSE	High	Master Protein	Q9LT39	Leucine-rich repeat (LRR) family protein OS=Arabidopsis thaliana OX=3702 GN=At3g20820 PE=2 SV=1	0	2.627	4	1	1	1	365	39.8	8.41	0	1	0	High	1
FALSE	High	Master Protein	P21218	Protochlorophyllide reductase B, chloroplastic OS=Arabidopsis thaliana OX=3702 GN=PORB PE=1 SV=3	0	2.617	5	2	2	2	401	43.3	9.16	0	2	0	High	1
FALSE	High	Master Protein	Q56ZI2	Patellin-2 OS=Arabidopsis thaliana OX=3702 GN=PATL2 PE=1 SV=2	0	2.569	1	1	1	1	683	76	4.92	0	1	0	High	1
FALSE	High	Master Protein	P42733	40S ribosomal protein S11-3 OS=Arabidopsis thaliana OX=3702 GN=RPS11C PE=2 SV=2	0	2.568	11	2	2	2	159	17.7	10.61	0	2	0	High	1
FALSE	High	Master Protein	Q9SSA5	Peptidyl-prolyl cis-trans isomerase CYP38, chloroplastic OS=Arabidopsis thaliana OX=3702 GN=CYP38 PE=1 SV=1	0	2.561	3	1	1	1	437	48	5.16	0	1	0	High	1
FALSE	High	Master Protein	P62117	50S ribosomal protein L36, chloroplastic OS=Arabidopsis thaliana OX=3702 GN=rpl36 PE=3 SV=1	0	2.553	24	1	1	1	37	4.5	11.91	1.73	1	0	High	1
FALSE	High	Master Protein	Q9C820	Ras-related protein RABG3d OS=Arabidopsis thaliana OX=3702 GN=RABG3D PE=2 SV=1	0	2.548	5	1	1	1	206	23.1	5.33	2	1	0	High	1
FALSE	High	Master Protein	P31168	Dehydrin COR47 OS=Arabidopsis thaliana OX=3702 GN=COR47 PE=1 SV=2	0	2.539	8	2	2	1	265	29.9	4.77	0	2	0	High	1
FALSE	High	Master Protein	P39207	Nucleoside diphosphate kinase 1 OS=Arabidopsis thaliana OX=3702 GN=NDK1 PE=1 SV=1	0	2.532	9	1	1	1	149	16.5	6.79	0	1	0	High	1
FALSE	High	Master Protein	A8MR02	TRAF-like family protein OS=Arabidopsis thaliana OX=3702 GN=At5g26280 PE=4 SV=1	0	2.52	5	1	1	1	327	36.9	8.18	0	1	0	High	1
FALSE	High	Master Protein	O80837	Remorin OS=Arabidopsis thaliana OX=3702 GN=DBP PE=1 SV=1	0	2.514	7	1	1	1	190	21	8.54	0	1	0	High	1
FALSE	High	Master Protein	P49205	40S ribosomal protein S17-1 OS=Arabidopsis thaliana OX=3702 GN=RPS17A PE=2 SV=3	0	2.514	14	2	2	2	141	16	10.04	0	2	0	High	1
FALSE	High	Master Protein	A8MR46	Gibberellin-regulated protein 13 OS=Arabidopsis thaliana OX=3702 GN=GASA13 PE=3 SV=1	0	2.507	12	1	1	1	103	11.4	8.48	0	1	0	High	1
FALSE	High	Master Protein	Q9SN96	AT3g46430/F18L15_150 OS=Arabidopsis thaliana OX=3702 GN=F18L15.150 PE=2 SV=1	0	2.506	20	1	1	1	55	6.6	10.15	0	1	0	High	1
FALSE	High	Master Protein	A8MS68	Dihydrolipoyl dehydrogenase 1, chloroplastic OS=Arabidopsis thaliana OX=3702 GN=LPD1 PE=2 SV=1	0	2.505	2	1	1	1	623	66.6	8.41	2.22	1	0	High	1
FALSE	High	Master Protein	Q9M1X3	AT3g63160/F16M2_10 OS=Arabidopsis thaliana OX=3702 GN=F16M2_10 PE=1 SV=1	0	2.503	13	1	1	1	69	7.3	9.09	2.77	1	0	High	1
FALSE	High	Master Protein	P61837	Aquaporin PIP1-1 OS=Arabidopsis thaliana OX=3702 GN=PIP1-1 PE=1 SV=1	0	2.475	11	2	2	2	286	30.7	9.01	0	2	0	High	1
FALSE	High	Master Protein	O65502	AT4g35250/F23E12_190 OS=Arabidopsis thaliana OX=3702 GN=HCF244 PE=1 SV=1	0	2.466	3	1	1	1	395	43.7	8.43	0	1	0	High	1
FALSE	High	Master Protein	P56765	Acetyl-coenzyme A carboxylase carboxyl transferase subunit beta, chloroplastic OS=Arabidopsis thaliana OX=3702 GN=accD PE=1 SV=2	0	2.424	3	1	1	1	488	55.6	6.24	0	1	0	High	1
FALSE	High	Master Protein	Q93VA8	Alba DNA/RNA-binding protein OS=Arabidopsis thaliana OX=3702 GN=At1g76010 PE=2 SV=1	0	2.414	3	1	1	1	350	37.4	9.77	0	1	0	High	1
FALSE	High	Master Protein	Q9MAP3	50S ribosomal protein L11, chloroplastic OS=Arabidopsis thaliana OX=3702 GN=RPL11 PE=2 SV=1	0	2.413	6	1	1	1	222	23.1	9.66	1.83	1	0	High	1
FALSE	High	Master Protein	Q42593	L-ascorbate peroxidase T, chloroplastic OS=Arabidopsis thaliana OX=3702 GN=APXT PE=2 SV=2	0	2.403	5	2	2	2	426	46.1	7.28	0	2	0	High	1
FALSE	High	Master Protein	Q84JW1	Peroxisomal membrane protein 11E OS=Arabidopsis thaliana OX=3702 GN=PEX11E PE=1 SV=1	0	2.392	5	1	1	1	231	25.5	9.88	0	1	0	High	1
FALSE	High	Master Protein	Q9SUE0	YlmG homolog protein 1-2, chloroplastic OS=Arabidopsis thaliana OX=3702 GN=YLMG1-2 PE=2 SV=1	0	2.376	5	1	1	1	218	23.7	11.28	0	1	0	High	1
FALSE	High	Master Protein	Q9FGT8	Temperature-induced lipocalin-1 OS=Arabidopsis thaliana OX=3702 GN=TIL PE=1 SV=1	0	2.365	5	1	1	1	186	21.4	6.35	1.66	1	0	High	1
FALSE	High	Master Protein	Q9S7M0	Chlorophyll a-b binding protein 3, chloroplastic OS=Arabidopsis thaliana OX=3702 GN=LHCB3 PE=1 SV=1	0	2.351	4	1	1	1	265	28.7	5.12	2.29	1	0	High	1
FALSE	High	Master Protein	Q9LXQ2	At3g44100 OS=Arabidopsis thaliana OX=3702 GN=F26G5_50 PE=2 SV=1	0	2.346	14	2	2	2	152	16.1	8.18	1.97	2	0	High	1
FALSE	High	Master Protein	Q680P8	40S ribosomal protein S29 OS=Arabidopsis thaliana OX=3702 GN=RPS29A PE=3 SV=2	0	2.327	34	2	2	2	56	6.4	10.02	1.74	2	0	High	1
FALSE	High	Master Protein	Q9LSQ5	NAD(P)H dehydrogenase (quinone) FQR1 OS=Arabidopsis thaliana OX=3702 GN=FQR1 PE=1 SV=1	0	2.311	8	1	1	1	204	21.8	6.38	0	1	0	High	1
FALSE	High	Master Protein	P56798	30S ribosomal protein S3, chloroplastic OS=Arabidopsis thaliana OX=3702 GN=rps3 PE=3 SV=1	0	2.307	5	1	1	1	218	25.2	9.48	0	1	0	High	1
FALSE	High	Master Protein	A0A1P8BCG6	Chaperonin-like RbcX protein OS=Arabidopsis thaliana OX=3702 GN=RbcX2 PE=4 SV=1	0	2.303	6	1	1	1	153	17.5	10.13	0	1	0	High	1
FALSE	High	Master Protein	F4HWZ6	Acyl carrier protein 3 OS=Arabidopsis thaliana OX=3702 GN=ACP3 PE=4 SV=1	0	2.293	9	1	1	1	107	11.5	9.52	1.61	1	0	High	1
FALSE	High	Master Protein	Q9SUY2	AT3g52230/F4F15_340 OS=Arabidopsis thaliana OX=3702 GN=F4F15.340 PE=1 SV=1	0	2.247	6	1	1	1	145	16.1	4.64	0	1	0	High	1
FALSE	High	Master Protein	O23016	Probable voltage-gated potassium channel subunit beta OS=Arabidopsis thaliana OX=3702 GN=KAB1 PE=1 SV=1	0	2.226	5	2	2	2	328	36.5	7.42	0	2	0	High	1
FALSE	High	Master Protein	Q9SFU1	60S ribosomal protein L13a-1 OS=Arabidopsis thaliana OX=3702 GN=RPL13AA PE=2 SV=1	0	2.219	5	1	1	1	206	23.5	10.4	1.79	1	0	High	1
FALSE	High	Master Protein	Q9ZP54	Poly [ADP-ribose] polymerase 1 OS=Arabidopsis thaliana OX=3702 GN=PARP1 PE=1 SV=2	0	2.2	3	1	1	1	983	111.2	8.59	0	1	0	High	1
FALSE	High	Master Protein	P41916	GTP-binding nuclear protein Ran-1 OS=Arabidopsis thaliana OX=3702 GN=RAN1 PE=1 SV=1	0	2.186	5	1	1	1	221	25.3	6.86	0	1	0	High	1
FALSE	High	Master Protein	Q9LIN0	Major latex protein, putative OS=Arabidopsis thaliana OX=3702 GN=At3g26450 PE=1 SV=1	0	2.184	9	1	1	1	152	17.8	5.15	0	1	0	High	1
FALSE	High	Master Protein	Q9LZ82	Protein BTR1 OS=Arabidopsis thaliana OX=3702 GN=BTR1 PE=1 SV=1	0	2.179	4	1	1	1	313	33.8	6.01	0	1	0	High	1
FALSE	High	Master Protein	A8MQL8	GAST1 protein homolog 4 OS=Arabidopsis thaliana OX=3702 GN=GASA4 PE=4 SV=1	0	2.177	10	1	1	1	83	9.4	9.19	0	1	0	High	1
FALSE	High	Master Protein	O81439	Probable plastid-lipid-associated protein 1, chloroplastic OS=Arabidopsis thaliana OX=3702 GN=PAP1 PE=1 SV=1	0	2.174	3	1	1	1	318	34.9	5.6	0	1	0	High	1
FALSE	High	Master Protein	Q6NQG3	At1g16790 OS=Arabidopsis thaliana OX=3702 GN=At1g16790 PE=2 SV=1	0	2.173	7	1	1	1	144	15.4	9.55	2.13	1	0	High	1
FALSE	High	Master Protein	Q9SIV2	26S proteasome non-ATPase regulatory subunit 2 homolog A OS=Arabidopsis thaliana OX=3702 GN=RPN1A PE=1 SV=2	0	2.162	1	1	1	1	891	98.1	5.1	0	1	0	High	1
FALSE	High	Master Protein	Q9XJ36	ATP-dependent Clp protease proteolytic subunit-related protein 2, chloroplastic OS=Arabidopsis thaliana OX=3702 GN=CLPR2 PE=1 SV=1	0	2.16	4	1	1	1	279	31.2	9.14	0	1	0	High	1
FALSE	High	Master Protein	Q9M352	60S ribosomal protein L36-2 OS=Arabidopsis thaliana OX=3702 GN=RPL36B PE=3 SV=1	0	2.154	16	2	2	2	112	12.7	11.75	0	2	0	High	1
FALSE	High	Master Protein	Q9SZN1	V-type proton ATPase subunit B2 OS=Arabidopsis thaliana OX=3702 GN=VHA-B2 PE=1 SV=1	0	2.138	3	1	1	1	487	54.3	5.15	0	1	0	High	1
FALSE	High	Master Protein	Q9LU64	Superoxide dismutase [Fe] 2, chloroplastic OS=Arabidopsis thaliana OX=3702 GN=FSD2 PE=1 SV=1	0	2.125	3	1	1	1	305	34.6	4.96	0	1	0	High	1
FALSE	High	Master Protein	Q1H583	GDSL esterase/lipase 22 OS=Arabidopsis thaliana OX=3702 GN=GLL22 PE=1 SV=1	0	2.111	3	1	1	1	391	43.2	7.11	1.83	1	0	High	1
FALSE	High	Master Protein	F4JYX9	Aleurain-like protease OS=Arabidopsis thaliana OX=3702 GN=ALP PE=3 SV=1	0	2.09	3	1	1	1	357	38.9	6.71	0	1	0	High	1
FALSE	High	Master Protein	O22860	60S ribosomal protein L38 OS=Arabidopsis thaliana OX=3702 GN=RPL38A PE=3 SV=1	0	2.082	17	1	1	1	69	8.1	9.94	0	1	0	High	1
FALSE	High	Master Protein	A0A178UQ89	Tetratricopeptide repeat (TPR)-like superfamily protein OS=Arabidopsis thaliana OX=3702 GN=At5g25630 PE=4 SV=1	0	2.076	3	1	1	1	523	58.1	8.41	1.72	1	0	High	1
FALSE	High	Master Protein	Q42403	Thioredoxin H3 OS=Arabidopsis thaliana OX=3702 GN=TRX3 PE=1 SV=1	0	2.073	8	1	2	1	118	13.1	5.14	1.74	1	0	High	1
FALSE	High	Master Protein	A0A1I9LMI8	Transmembrane protein OS=Arabidopsis thaliana OX=3702 GN=At3g23450 PE=4 SV=1	0	2.062	6	1	1	1	432	33.3	10.77	0	1	0	High	1
FALSE	High	Master Protein	F4JVN6	Tripeptidyl-peptidase 2 OS=Arabidopsis thaliana OX=3702 GN=TPP2 PE=1 SV=1	0	2.061	1	1	1	1	1380	152.3	6.07	1.99	1	0	High	1
FALSE	High	Master Protein	Q9SU35	pEARLI1-like lipid transfer protein 1 OS=Arabidopsis thaliana OX=3702 GN=AZI1 PE=1 SV=1	0	2.045	9	1	1	1	161	16.8	9	0	1	0	High	1
FALSE	High	Master Protein	Q9LX31	Tetrapyrrole-binding protein, chloroplastic OS=Arabidopsis thaliana OX=3702 GN=GUN4 PE=1 SV=1	0	2.036	6	1	1	1	265	29.6	7.18	0	1	0	High	1
FALSE	High	Master Protein	O65660	PLAT domain-containing protein 1 OS=Arabidopsis thaliana OX=3702 GN=PLAT1 PE=1 SV=1	0	2.016	6	1	1	1	181	20.1	5.19	2.43	1	0	High	1
FALSE	High	Master Protein	Q9LEV3	CBS domain-containing protein CBSX3, mitochondrial OS=Arabidopsis thaliana OX=3702 GN=CBSX3 PE=1 SV=1	0	2.014	4	1	1	1	206	22.7	9.01	0	1	0	High	1
FALSE	High	Master Protein	P33207	3-oxoacyl-[acyl-carrier-protein] reductase, chloroplastic OS=Arabidopsis thaliana OX=3702 GN=At1g24360 PE=1 SV=2	0	2.004	4	1	1	1	319	33.5	9.41	1.71	1	0	High	1
FALSE	High	Master Protein	Q39256	Polyubiquitin 8 OS=Arabidopsis thaliana OX=3702 GN=UBQ8 PE=3 SV=1	0	1.993	3	1	1	1	631	71.7	9.03	0	1	0	High	1
FALSE	High	Master Protein	Q9FY50	50S ribosomal protein L10, chloroplastic OS=Arabidopsis thaliana OX=3702 GN=RPL10 PE=2 SV=1	0	1.986	4	1	1	1	220	24.7	9.32	0	1	0	High	1
FALSE	High	Master Protein	Q9LJW6	60S ribosomal protein L34-3 OS=Arabidopsis thaliana OX=3702 GN=RPL34C PE=2 SV=1	0	1.977	7	1	1	1	120	13.6	11.37	0	1	0	High	1
FALSE	High	Master Protein	Q9SCT5	AT3g51730/T18N14_110 OS=Arabidopsis thaliana OX=3702 GN=T18N14.110 PE=2 SV=1	0	1.965	4	1	1	1	213	24.1	5.11	0	1	0	High	1
FALSE	High	Master Protein	Q8H0U5	Protein TIC 62, chloroplastic OS=Arabidopsis thaliana OX=3702 GN=TIC62 PE=1 SV=1	0	1.965	2	1	1	1	641	68.3	8.1	0	1	0	High	1
FALSE	High	Master Protein	Q42338	AT3G48140 protein OS=Arabidopsis thaliana OX=3702 GN=T24C20_20 PE=2 SV=1	0	1.964	10	1	1	1	88	10	9.45	1.66	1	0	High	1
FALSE	High	Master Protein	Q9FLB7	At5g05370 OS=Arabidopsis thaliana OX=3702 GN=At5g05370 PE=2 SV=1	0.003	1.953	10	1	2	1	72	8.4	9.48	1.61	1	0	High	1
FALSE	High	Master Protein	Q39061	RNA-binding protein CP33, chloroplastic OS=Arabidopsis thaliana OX=3702 GN=CP33 PE=2 SV=1	0.003	1.938	4	1	1	1	329	35.7	4.64	0	1	0	High	1
FALSE	High	Master Protein	Q9SXE9	At1g62480/T3P18_4 OS=Arabidopsis thaliana OX=3702 GN=At1g62480 PE=1 SV=1	0.003	1.936	9	1	1	1	152	16.6	4.02	0	1	0	High	1
FALSE	High	Master Protein	A0A1P8ARN1	Splicing factor PWI domain-containing protein / RNA recognition motif (RRM)-containing protein OS=Arabidopsis thaliana OX=3702 GN=At1g60200 PE=1 SV=1	0.003	1.92	1	1	1	1	750	85.9	5.58	1.79	1	0	High	1
FALSE	High	Master Protein	P56801	30S ribosomal protein S8, chloroplastic OS=Arabidopsis thaliana OX=3702 GN=rps8 PE=3 SV=1	0.003	1.907	6	1	1	1	134	15.5	10.93	1.78	1	0	High	1
FALSE	High	Master Protein	Q9LU14	GDSL esterase/lipase APG OS=Arabidopsis thaliana OX=3702 GN=APG PE=2 SV=1	0.003	1.894	6	2	2	2	353	38.2	8.31	0	2	0	High	1
FALSE	High	Master Protein	Q9XJ35	ATP-dependent Clp protease proteolytic subunit-related protein 1, chloroplastic OS=Arabidopsis thaliana OX=3702 GN=CLPR1 PE=1 SV=1	0.003	1.89	3	1	1	1	387	42.6	8.63	0	1	0	High	1
FALSE	High	Master Protein	Q9XFS7	Non-specific lipid-transfer protein 5 OS=Arabidopsis thaliana OX=3702 GN=LTP5 PE=1 SV=1	0.003	1.875	7	1	4	1	118	12.5	10.36	5	1	0	High	1
FALSE	High	Master Protein	F4HRY1	3-oxo-5-alpha-steroid 4-dehydrogenase (DUF1295) OS=Arabidopsis thaliana OX=3702 GN=At1g73650 PE=4 SV=1	0.003	1.837	3	1	1	1	302	34.4	9.04	0	1	0	High	1
FALSE	High	Master Protein	Q3E8E5	Putative myrosinase 3 OS=Arabidopsis thaliana OX=3702 GN=TGG3 PE=5 SV=1	0.003	1.828	3	2	2	1	439	50.7	7.93	0	2	0	High	1
FALSE	High	Master Protein	Q9C5M0	Mitochondrial dicarboxylate/tricarboxylate transporter DTC OS=Arabidopsis thaliana OX=3702 GN=DTC PE=1 SV=1	0.003	1.818	3	1	1	1	298	31.9	9.23	0	1	0	High	1
FALSE	High	Master Protein	A0A1P8AY36	Ribosomal protein L18ae/LX family protein OS=Arabidopsis thaliana OX=3702 GN=At2g34480 PE=1 SV=1	0.003	1.817	4	1	1	1	217	25.7	10.55	0	1	0	High	1
FALSE	High	Master Protein	Q9C6B3	Gamma carbonic anhydrase 2, mitochondrial OS=Arabidopsis thaliana OX=3702 GN=GAMMACA2 PE=1 SV=1	0.003	1.813	3	1	1	1	278	30	7.24	0	1	0	High	1
FALSE	High	Master Protein	Q9S829	NAD(P)H-quinone oxidoreductase subunit O, chloroplastic OS=Arabidopsis thaliana OX=3702 GN=ndhO PE=2 SV=1	0.003	1.789	6	1	1	1	158	17.6	9.22	2.27	1	0	High	1
FALSE	High	Master Protein	P29515	Tubulin beta-7 chain OS=Arabidopsis thaliana OX=3702 GN=TUBB7 PE=2 SV=1	0.003	1.777	2	1	2	1	449	50.7	4.83	0	1	0	High	1
FALSE	High	Master Protein	Q9FLP6	Small ubiquitin-related modifier 2 OS=Arabidopsis thaliana OX=3702 GN=SUMO2 PE=1 SV=1	0.003	1.775	10	1	1	1	103	11.6	5.55	0	1	0	High	1
FALSE	High	Master Protein	O48646	Probable phospholipid hydroperoxide glutathione peroxidase 6, mitochondrial OS=Arabidopsis thaliana OX=3702 GN=GPX6 PE=2 SV=2	0.003	1.744	3	1	1	1	232	25.6	9.35	0	1	0	High	1
FALSE	High	Master Protein	Q9C9I7	Rieske (2Fe-2S) domain-containing protein OS=Arabidopsis thaliana OX=3702 GN=PSB33 PE=2 SV=1	0.005	1.737	3	1	1	1	287	31.7	8.73	0	1	0	High	1
FALSE	High	Master Protein	F4JWF6	DEAD/DEAH box RNA helicase family protein OS=Arabidopsis thaliana OX=3702 GN=UAP56b PE=4 SV=1	0.005	1.725	2	1	1	1	486	55.4	5.92	0	1	0	High	1
FALSE	High	Master Protein	Q94K52	Polyketide cyclase/dehydrase and lipid transport superfamily protein OS=Arabidopsis thaliana OX=3702 GN=At1g02475 PE=2 SV=1	0.005	1.718	4	1	1	1	219	25	9.92	0	1	0	High	1
FALSE	High	Master Protein	Q8LC83	40S ribosomal protein S24-2 OS=Arabidopsis thaliana OX=3702 GN=RPS24B PE=2 SV=2	0.006	1.712	7	1	1	1	133	15.4	10.52	2.13	1	0	High	1
FALSE	High	Master Protein	Q9SYG7	Aldehyde dehydrogenase family 7 member B4 OS=Arabidopsis thaliana OX=3702 GN=ALDH7B4 PE=2 SV=3	0.006	1.706	2	1	1	1	508	54.2	5.54	0	1	0	High	1
FALSE	High	Master Protein	F4KHD5	A-kinase anchor-like protein OS=Arabidopsis thaliana OX=3702 GN=MPO12.160 PE=1 SV=1	0.006	1.684	0	1	1	1	2889	322.8	4.3	0	1	0	High	1
FALSE	High	Master Protein	A0A1P8AXC1	FtsH extracellular protease family OS=Arabidopsis thaliana OX=3702 GN=VAR2 PE=3 SV=1	0.008	1.659	2	1	1	1	699	74.6	6.35	0	1	0	High	1
FALSE	High	Master Protein	F4IVR2	Heat shock protein 60-2 OS=Arabidopsis thaliana OX=3702 GN=HSP60-2 PE=1 SV=1	0.008	1.659	4	2	2	2	580	61.4	6.33	0	2	0	High	1
FALSE	High	Master Protein	P62126	30S ribosomal protein S12, chloroplastic OS=Arabidopsis thaliana OX=3702 GN=rps12-A PE=2 SV=2	0.008	1.636	6	1	1	1	123	13.8	11.58	1.68	1	0	High	1
FALSE	High	Master Protein	Q8LCA1	Protein CURVATURE THYLAKOID 1B, chloroplastic OS=Arabidopsis thaliana OX=3702 GN=CURT1B PE=1 SV=2	0.008	1.631	5	1	1	1	174	18.5	7.94	0	1	0	High	1
FALSE	High	Master Protein	Q9LUV2	Stress-response A/B barrel domain-containing protein HS1 OS=Arabidopsis thaliana OX=3702 GN=HS1 PE=1 SV=1	0.008	1.619	12	1	1	1	109	12.2	5.68	0	1	0	High	1
FALSE	High	Master Protein	Q9SR73	40S ribosomal protein S28-1 OS=Arabidopsis thaliana OX=3702 GN=RPS28A PE=3 SV=1	0.008	1.618	19	1	1	1	64	7.4	10.83	0	1	0	High	1
FALSE	High	Master Protein	Q9SUI5	Photosystem I reaction center subunit psaK, chloroplastic OS=Arabidopsis thaliana OX=3702 GN=PSAK PE=2 SV=2	0.008	1.611	7	1	1	1	130	13.2	10.51	1.78	1	0	High	1
FALSE	High	Master Protein	Q9SJ81	Fasciclin-like arabinogalactan protein 7 OS=Arabidopsis thaliana OX=3702 GN=FLA7 PE=2 SV=1	0.008	1.593	4	1	1	1	254	26.8	6.54	0	1	0	High	1
FALSE	High	Master Protein	Q9FWS4	50S ribosomal protein L31, chloroplastic OS=Arabidopsis thaliana OX=3702 GN=RPL31 PE=2 SV=1	0.008	1.587	8	1	1	1	144	16	9.8	0	1	0	High	1
FALSE	High	Master Protein	Q9ZV24	Outer envelope pore protein 16-1, chloroplastic OS=Arabidopsis thaliana OX=3702 GN=OEP161 PE=1 SV=1	0.008	1.579	9	1	1	1	148	15.5	9.13	0	1	0	High	1
FALSE	High	Master Protein	Q9SB42	GLABROUS1 enhancer-binding protein-like OS=Arabidopsis thaliana OX=3702 GN=GEBPL PE=1 SV=1	0.008	1.556	3	1	1	1	368	40.3	6.29	0	1	0	High	1
FALSE	High	Master Protein	A2RVJ8	Protein HEAT INTOLERANT 4 OS=Arabidopsis thaliana OX=3702 GN=HIT4 PE=1 SV=1	0.008	1.548	4	1	1	1	434	50.5	4.97	0	1	0	High	1
FALSE	High	Master Protein	A0A1P8B6G3	Proteasome component (PCI) domain protein OS=Arabidopsis thaliana OX=3702 GN=At4g19006 PE=1 SV=1	0.008	1.548	2	1	1	1	439	50.2	5.5	0	1	0	High	1
FALSE	High	Master Protein	F4JN13	Ankyrin repeat-containing protein 2 OS=Arabidopsis thaliana OX=3702 GN=AKR2 PE=4 SV=1	0.008	1.54	3	1	1	1	350	38	4.64	0	1	0	High	1
FALSE	High	Master Protein	O65398	Lactoylglutathione lyase GLX1 OS=Arabidopsis thaliana OX=3702 GN=GLX1 PE=1 SV=1	0.008	1.537	4	1	1	1	283	31.9	5.27	0	1	0	High	1
FALSE	High	Master Protein	Q9FL44	Protein MAINTENANCE OF PSII UNDER HIGH LIGHT 1 OS=Arabidopsis thaliana OX=3702 GN=MPH1 PE=1 SV=1	0.008	1.501	3	1	1	1	235	24.4	4.75	1.67	1	0	High	1
FALSE	High	Master Protein	Q9SRT9	UDP-arabinopyranose mutase 1 OS=Arabidopsis thaliana OX=3702 GN=RGP1 PE=1 SV=1	0.008	1.494	2	1	1	1	357	40.6	5.92	0	1	0	High	1
FALSE	High	Master Protein	Q8W455	Expressed protein OS=Arabidopsis thaliana OX=3702 GN=At2g36835 PE=2 SV=1	0.008	1.492	6	1	1	1	124	13.4	8.13	0	1	0	High	1
FALSE	High	Master Protein	Q9SF16	T-complex protein 1 subunit eta OS=Arabidopsis thaliana OX=3702 GN=CCT7 PE=1 SV=1	0.008	1.481	1	1	1	1	557	59.7	6.39	0	1	0	High	1
FALSE	High	Master Protein	Q9LYA9	Chloroplast stem-loop binding protein of 41 kDa a, chloroplastic OS=Arabidopsis thaliana OX=3702 GN=CSP41A PE=1 SV=1	0.008	1.481	2	1	1	1	406	43.9	8.43	1.8	1	0	High	1
FALSE	High	Master Protein	Q9ZUF6	Subtilisin-like protease SBT1.8 OS=Arabidopsis thaliana OX=3702 GN=SBT1.8 PE=1 SV=1	0.008	1.472	2	1	1	1	754	80	8.35	0	1	0	High	1
FALSE	High	Master Protein	A0A1P8AQS2	Pyruvate dehydrogenase E1 component subunit alpha OS=Arabidopsis thaliana OX=3702 GN=E1 ALPHA PE=1 SV=1	0.008	1.47	3	1	1	1	378	41.9	7.3	1.69	1	0	High	1
FALSE	High	Master Protein	P56799	30S ribosomal protein S4, chloroplastic OS=Arabidopsis thaliana OX=3702 GN=rps4 PE=3 SV=1	0.008	1.469	4	1	1	1	201	23.2	10.33	0	1	0	High	1
FALSE	High	Master Protein	P56780	Photosystem II reaction center protein H OS=Arabidopsis thaliana OX=3702 GN=psbH PE=1 SV=2	0.008	1.467	15	1	1	1	73	7.7	6.55	0	1	0	High	1
FALSE	High	Master Protein	P09468	ATP synthase epsilon chain, chloroplastic OS=Arabidopsis thaliana OX=3702 GN=atpE PE=1 SV=2	0.008	1.463	6	1	1	1	132	14.5	6.1	0	1	0	High	1
FALSE	High	Master Protein	Q2HIR7	Acclimation of photosynthesis to environment OS=Arabidopsis thaliana OX=3702 GN=APE1 PE=1 SV=1	0.008	1.451	3	1	1	1	286	31.4	8.4	0	1	0	High	1
FALSE	High	Master Protein	O23714	Proteasome subunit beta type-2-A OS=Arabidopsis thaliana OX=3702 GN=PBD1 PE=1 SV=1	0.008	1.442	4	1	1	1	204	22.5	6.39	0	1	0	High	1
FALSE	High	Master Protein	Q7DLS1	Proteasome subunit beta type-7-B OS=Arabidopsis thaliana OX=3702 GN=PBB2 PE=1 SV=2	0.008	1.439	4	1	1	1	274	29.6	7.18	0	1	0	High	1
FALSE	High	Master Protein	Q93YR3	FAM10 family protein At4g22670 OS=Arabidopsis thaliana OX=3702 GN=At4g22670 PE=1 SV=1	0.008	1.427	3	1	1	1	441	46.6	4.93	0	1	0	High	1
FALSE	High	Master Protein	Q9LHI0	NADH dehydrogenase [ubiquinone] 1 alpha subcomplex subunit 6 OS=Arabidopsis thaliana OX=3702 GN=At3g12260 PE=2 SV=1	0.008	1.427	11	1	1	1	133	15.1	9.09	0	1	0	High	1
FALSE	High	Master Protein	Q9SCW1	Beta-galactosidase 1 OS=Arabidopsis thaliana OX=3702 GN=BGAL1 PE=2 SV=1	0.008	1.42	1	1	1	1	847	93.6	8.53	0	1	0	High	1
FALSE	High	Master Protein	Q9FYF8	At1g67350 OS=Arabidopsis thaliana OX=3702 GN=At1g67350 PE=2 SV=1	0.008	1.409	11	1	1	1	98	11.8	5.52	0	1	0	High	1
FALSE	High	Master Protein	Q9LRX8	60S ribosomal protein L13a-2 OS=Arabidopsis thaliana OX=3702 GN=RPL13AB PE=2 SV=1	0.008	1.404	5	1	1	1	206	23.4	10.35	0	1	0	High	1
FALSE	High	Master Protein	Q56WN1	Glutamine synthetase cytosolic isozyme 1-1 OS=Arabidopsis thaliana OX=3702 GN=GLN1-1 PE=1 SV=2	0.008	1.387	8	1	1	1	356	39.1	5.47	0	1	0	High	1
FALSE	High	Master Protein	Q9LEY9	H/ACA ribonucleoprotein complex subunit 2-like protein OS=Arabidopsis thaliana OX=3702 GN=At5g08180 PE=1 SV=1	0.008	1.384	6	1	1	1	156	16.9	9.39	1.87	1	0	High	1
FALSE	High	Master Protein	Q84VW9	Phosphoenolpyruvate carboxylase 3 OS=Arabidopsis thaliana OX=3702 GN=PPC3 PE=1 SV=2	0.007	1.327	1	1	1	1	968	110.1	6.04	0	1	0	High	1
FALSE	High	Master Protein	Q9FMX2	Transcription factor TCP7 OS=Arabidopsis thaliana OX=3702 GN=TCP7 PE=1 SV=1	0.007	1.322	2	1	1	1	250	27	9.2	0	1	0	High	1
FALSE	High	Master Protein	P42794	60S ribosomal protein L11-2 OS=Arabidopsis thaliana OX=3702 GN=RPL11B PE=2 SV=2	0.007	1.307	8	1	1	1	182	20.8	9.92	0	1	0	High	1
FALSE	High	Master Protein	Q9ZUY6	UDP-D-apiose/UDP-D-xylose synthase 1 OS=Arabidopsis thaliana OX=3702 GN=AXS1 PE=1 SV=1	0.007	1.303	4	1	1	1	389	43.6	5.73	0	1	0	High	1
FALSE	High	Master Protein	Q38865	Expansin-A6 OS=Arabidopsis thaliana OX=3702 GN=EXPA6 PE=2 SV=2	0.007	1.303	5	1	1	1	257	27.8	9.67	0	1	0	High	1
FALSE	High	Master Protein	Q9M5J8	Polygalacturonase inhibitor 2 OS=Arabidopsis thaliana OX=3702 GN=PGIP2 PE=2 SV=2	0.007	1.299	3	1	1	1	330	37	8.81	0	1	0	High	1
FALSE	High	Master Protein	Q9SYL9	50S ribosomal protein L13, chloroplastic OS=Arabidopsis thaliana OX=3702 GN=RPL13 PE=2 SV=1	0.007	1.284	4	1	1	1	241	26.8	9.92	0	1	0	High	1
FALSE	High	Master Protein	A8MQK8	60S acidic ribosomal protein family OS=Arabidopsis thaliana OX=3702 GN=At1g01100 PE=3 SV=1	0.007	1.283	17	1	1	1	96	10	4.36	0	1	0	High	1
FALSE	High	Master Protein	Q9ZWA8	Fasciclin-like arabinogalactan protein 9 OS=Arabidopsis thaliana OX=3702 GN=FLA9 PE=2 SV=1	0.007	1.28	4	1	1	1	247	26.1	8.88	0	1	0	High	1
FALSE	High	Master Protein	Q8W463	50S ribosomal protein L19-1, chloroplastic OS=Arabidopsis thaliana OX=3702 GN=At4g17560 PE=2 SV=1	0.007	1.274	4	1	1	1	225	25.5	10.02	1.67	1	0	High	1
FALSE	High	Master Protein	A0A2P2CLH9	ATPase subunit 4 OS=Arabidopsis thaliana OX=3702 GN=atp4 PE=4 SV=1	0.007	1.268	4	1	1	1	192	21.7	9.54	0	1	0	High	1
FALSE	High	Master Protein	Q8H103	Glucose-6-phosphate isomerase 1, chloroplastic OS=Arabidopsis thaliana OX=3702 GN=PGI1 PE=1 SV=1	0.007	1.257	1	1	1	1	613	67	5.69	0	1	0	High	1
FALSE	High	Master Protein	Q9LJX4	Pumilio homolog 5 OS=Arabidopsis thaliana OX=3702 GN=APUM5 PE=1 SV=2	0.007	1.255	1	1	1	1	961	106.9	5.96	1.68	1	0	High	1
FALSE	High	Master Protein	O65369	At1g12090/T28K15.14 OS=Arabidopsis thaliana OX=3702 GN=ELP PE=2 SV=1	0.007	1.252	6	1	3	1	137	13.9	8.09	1.72	1	0	High	1
FALSE	High	Master Protein	Q8L9E3	At5g61220 OS=Arabidopsis thaliana OX=3702 GN=MAF19.16 PE=2 SV=1	0.008	1.235	14	1	1	1	87	10.1	9.88	0	1	0	High	1
FALSE	High	Master Protein	Q943Z6	Signal recognition particle 19 kDa protein OS=Arabidopsis thaliana OX=3702 GN=SRP19 PE=1 SV=1	0.008	1.234	5	1	1	1	145	16.3	10.01	0	1	0	High	1
FALSE	High	Master Protein	P61847	50S ribosomal protein L32, chloroplastic OS=Arabidopsis thaliana OX=3702 GN=rpl32 PE=3 SV=2	0.008	1.218	15	1	1	1	52	6.1	12.04	0	1	0	High	1
FALSE	High	Master Protein	Q9SL13	At2g05540/T20G20.11 OS=Arabidopsis thaliana OX=3702 GN=At2g05540 PE=2 SV=1	0.008	1.21	6	1	1	1	135	14.1	8.46	0	1	0	High	1
FALSE	High	Master Protein	O22842	Endochitinase At2g43610 OS=Arabidopsis thaliana OX=3702 GN=At2g43610 PE=2 SV=1	0.008	1.203	3	1	1	1	281	30	9.39	0	1	0	High	1
FALSE	High	Master Protein	F4JGH5	P-loop containing nucleoside triphosphate hydrolases superfamily protein OS=Arabidopsis thaliana OX=3702 GN=At4g05540 PE=4 SV=1	0.009	1.185	1	1	1	1	689	76.8	6.25	0	1	0	High	1
FALSE	High	Master Protein	Q9FMD5	Protein TIC 40, chloroplastic OS=Arabidopsis thaliana OX=3702 GN=TIC40 PE=1 SV=1	0.009	1.178	2	1	1	1	447	48.9	5.43	0	1	0	High	1
FALSE	High	Master Protein	Q84W65	SufE-like protein 1, chloroplastic/mitochondrial OS=Arabidopsis thaliana OX=3702 GN=SUFE1 PE=1 SV=2	0.009	1.176	3	1	1	1	371	40.8	5.64	0	1	0	High	1
FALSE	High	Master Protein	Q9SUX0	Bifunctional inhibitor/lipid-transfer protein/seed storage 2S albumin superfamily protein OS=Arabidopsis thaliana OX=3702 GN=At4g22490 PE=2 SV=1	0.009	1.173	7	1	1	1	120	12.8	7.88	0	1	0	High	1
FALSE	High	Master Protein	P49200	40S ribosomal protein S20-1 OS=Arabidopsis thaliana OX=3702 GN=RPS20A PE=2 SV=2	0.009	1.167	6	1	1	1	124	13.9	9.72	0	1	0	High	1
FALSE	High	Master Protein	F4JFK4	Transcription factor jumonji (JmjC) domain-containing protein OS=Arabidopsis thaliana OX=3702 GN=IBM1 PE=4 SV=1	0.009	1.165	2	1	1	1	1049	118.8	7.91	0	1	0	High	1
FALSE	High	Master Protein	Q9SGW3	26S proteasome non-ATPase regulatory subunit 8 homolog A OS=Arabidopsis thaliana OX=3702 GN=RPN12A PE=1 SV=1	0.009	1.161	6	1	1	1	267	30.7	4.91	1.85	1	0	High	1
FALSE	High	Master Protein	A0A1I9LMY7	40S ribosomal protein S24 OS=Arabidopsis thaliana OX=3702 GN=At3g04920 PE=3 SV=1	0.009	1.159	8	1	1	1	112	12.9	10.14	0	1	0	High	1
FALSE	High	Master Protein	Q8VWK0	26S proteasome non-ATPase regulatory subunit 12 homolog B OS=Arabidopsis thaliana OX=3702 GN=RPN5B PE=1 SV=1	0.009	1.157	2	1	1	1	442	51.1	7.12	0	1	0	High	1
FALSE	High	Master Protein	Q94LA4	Probable delta-aminolevulinic acid dehydratase 2, chloroplastic OS=Arabidopsis thaliana OX=3702 GN=HEMB2 PE=3 SV=1	0.009	1.154	2	1	1	1	406	44.8	8.18	1.68	1	0	High	1
FALSE	High	Master Protein	F4JKH6	Protein TSS OS=Arabidopsis thaliana OX=3702 GN=TSS PE=1 SV=1	0.009	1.148	1	1	1	1	1819	199	6.16	0	1	0	High	1
FALSE	High	Master Protein	Q9LZQ0	Cytochrome c oxidase subunit 5C-2 OS=Arabidopsis thaliana OX=3702 GN=At3g62400 PE=3 SV=1	0.009	1.147	13	1	1	1	64	7	8.6	0	1	0	High	1
FALSE	High	Master Protein	F4KFJ2	Target of Myb protein 1 OS=Arabidopsis thaliana OX=3702 GN=At5g16880 PE=1 SV=1	0.009	1.146	3	1	1	1	297	33.3	4.89	0	1	0	High	1
FALSE	High	Master Protein	P93033	Fumarate hydratase 1, mitochondrial OS=Arabidopsis thaliana OX=3702 GN=FUM1 PE=1 SV=2	0.009	1.146	3	1	1	1	492	53	7.88	0	1	0	High	1
FALSE	High	Master Protein	Q9LUW0	Linoleate 9S-lipoxygenase 5 OS=Arabidopsis thaliana OX=3702 GN=LOX5 PE=2 SV=2	0.009	1.122	1	1	1	1	886	101	6.62	0	1	0	High	1
FALSE	High	Master Protein	Q9M328	AT3G53990 protein OS=Arabidopsis thaliana OX=3702 GN=F5K20_290 PE=2 SV=1	0.009	1.11	4	1	1	1	160	17.8	5.94	0	1	0	High	1
FALSE	High	Master Protein	Q01474	GTP-binding protein SAR1B OS=Arabidopsis thaliana OX=3702 GN=SAR1B PE=1 SV=1	0.009	1.107	7	1	1	1	193	22	7.05	0	1	0	High	1
FALSE	High	Master Protein	Q9M2F1	40S ribosomal protein S27-2 OS=Arabidopsis thaliana OX=3702 GN=RPS27B PE=2 SV=2	0.009	1.107	9	1	1	1	86	9.6	8.72	0	1	0	High	1
FALSE	High	Master Protein	F4JJY3	Calcium-binding EF-hand family protein OS=Arabidopsis thaliana OX=3702 GN=At4g34070 PE=4 SV=1	0.009	1.107	7	1	1	1	313	34.9	6.06	0	1	0	High	1
FALSE	High	Master Protein	Q208N7	Alpha-crystallin domain 32.1 OS=Arabidopsis thaliana OX=3702 GN=ACD32.1 PE=2 SV=1	0.009	1.105	3	1	1	1	285	31.2	9.32	0	1	0	High	1
FALSE	High	Master Protein	F4I4Y5	p-loop containing nucleoside triphosphate hydrolases superfamily protein OS=Arabidopsis thaliana OX=3702 GN=At1g50140 PE=4 SV=1	0.009	1.101	1	1	1	1	981	111	6.35	1.68	1	0	High	1
FALSE	High	Master Protein	Q9FT88	Alpha-1,6-mannosyl-glycoprotein 2-beta-N-acetylglucosaminyltransferase OS=Arabidopsis thaliana OX=3702 GN=GNT2 PE=1 SV=1	0.009	1.098	5	1	1	1	430	48.9	7.88	0	1	0	High	1
FALSE	High	Master Protein	Q39182	Defensin-like protein 2 OS=Arabidopsis thaliana OX=3702 GN=PDF2.2 PE=2 SV=1	0.009	1.093	31	1	1	1	77	8.5	8.95	0	1	0	High	1
FALSE	High	Master Protein	Q9FLU9	Beta-glucosidase 31 OS=Arabidopsis thaliana OX=3702 GN=BGLU31 PE=2 SV=1	0.009	1.081	1	1	1	1	534	61.8	6.27	0	1	0	High	1
FALSE	High	Master Protein	Q8RXD9	4-alpha-glucanotransferase DPE2 OS=Arabidopsis thaliana OX=3702 GN=DPE2 PE=1 SV=1	0.009	1.077	1	1	1	1	955	109.7	5.82	0	1	0	High	1
FALSE	High	Master Protein	Q8GYM1	Glutathione S-transferase U22 OS=Arabidopsis thaliana OX=3702 GN=GSTU22 PE=1 SV=1	0.009	1.064	6	1	1	1	218	25.3	5.27	0	1	0	High	1
FALSE	High	Master Protein	Q9ZU46	Receptor protein kinase-like protein ZAR1 OS=Arabidopsis thaliana OX=3702 GN=ZAR1 PE=1 SV=1	0.009	1.062	1	1	1	1	716	78.3	6.11	0	1	0	High	1
FALSE	High	Master Protein	B3H7F6	Time for coffee OS=Arabidopsis thaliana OX=3702 GN=TIC PE=1 SV=1	0.009	1.046	2	1	1	1	1555	164.8	9.69	0	1	0	High	1
FALSE	High	Master Protein	Q9LHA4	V-type proton ATPase subunit d2 OS=Arabidopsis thaliana OX=3702 GN=VHA-d2 PE=2 SV=1	0.009	1.034	2	1	1	1	351	40.8	5.11	0	1	0	High	1
FALSE	High	Master Protein	F4KGV2	G-box regulating factor 6 OS=Arabidopsis thaliana OX=3702 GN=GRF6 PE=3 SV=1	0.009	1.032	3	1	1	1	246	27.7	4.89	1.94	1	0	High	1
FALSE	High	Master Protein	P49294	Glutamyl-tRNA reductase 2, chloroplastic OS=Arabidopsis thaliana OX=3702 GN=HEMA2 PE=2 SV=2	0.009	1.032	2	1	1	1	530	58.3	8.6	0	1	0	High	1
FALSE	High	Master Protein	P14714	Phytochrome C OS=Arabidopsis thaliana OX=3702 GN=PHYC PE=1 SV=1	0.009	1.03	1	1	1	1	1111	123.6	6.05	0	1	0	High	1
FALSE	High	Master Protein	O81208	Light-harvesting complex-like protein OHP1, chloroplastic OS=Arabidopsis thaliana OX=3702 GN=OHP1 PE=1 SV=1	0.009	1.03	8	1	1	1	110	12	9.45	0	1	0	High	1
FALSE	High	Master Protein	P56796	50S ribosomal protein L33, chloroplastic OS=Arabidopsis thaliana OX=3702 GN=rpl33 PE=3 SV=1	0.009	1.026	18	1	1	1	66	7.7	9.73	0	1	0	High	1
FALSE	High	Master Protein	Q8H0V1	CDK5RAP1-like protein OS=Arabidopsis thaliana OX=3702 GN=At4g36390 PE=2 SV=1	0.009	1.019	2	1	1	1	640	71.7	6.87	0	1	0	High	1
FALSE	High	Master Protein	Q9SKU6	Pentatricopeptide repeat-containing protein At2g20710, mitochondrial OS=Arabidopsis thaliana OX=3702 GN=At2g20710 PE=2 SV=1	0.009	1.007	1	1	1	1	490	56.8	8.35	0	1	0	High	1
FALSE	High	Master Protein	Q9XIF7	Actin cross-linking protein (DUF569) OS=Arabidopsis thaliana OX=3702 GN=At1g59710 PE=1 SV=1	0.009	0.999	5	1	1	1	300	33.6	6.98	0	1	0	High	1
FALSE	High	Master Protein	Q84TI2	Phosphoribosylaminoimidazole carboxylase like protein OS=Arabidopsis thaliana OX=3702 GN=At2g37690 PE=2 SV=1	0.009	0.998	2	1	1	1	642	69.7	7.01	0	1	0	High	1
FALSE	High	Master Protein	Q2V3E2	Protein yippee-like At4g27740 OS=Arabidopsis thaliana OX=3702 GN=At4g27740 PE=3 SV=1	0.009	0.992	8	1	1	1	105	11.8	9.26	0	1	0	High	1
FALSE	High	Master Protein	O81127	Serine/arginine-rich splicing factor RSZ21 OS=Arabidopsis thaliana OX=3702 GN=RSZ21 PE=1 SV=1	0.009	0.987	5	1	1	1	187	21.5	11.33	0	1	0	High	1
FALSE	High	Master Protein	Q9FI70	F-box/kelch-repeat protein At5g49000 OS=Arabidopsis thaliana OX=3702 GN=At5g49000 PE=2 SV=1	0.009	0.978	4	1	1	1	372	42	9.01	0	1	0	High	1
FALSE	High	Master Protein	Q9SYZ4	SWIB/MDM2 domain superfamily protein OS=Arabidopsis thaliana OX=3702 GN=At4g34290 PE=1 SV=1	0.009	0.976	6	1	1	1	144	16	9.77	0	1	0	High	1
FALSE	High	Master Protein	Q9SIV9	Purple acid phosphatase 10 OS=Arabidopsis thaliana OX=3702 GN=PAP10 PE=2 SV=1	0.009	0.973	3	1	1	1	468	54.2	7.62	0	1	0	High	1
FALSE	High	Master Protein	Q9ZSJ7	AT3g24160/MUJ8_16 OS=Arabidopsis thaliana OX=3702 GN=PMP PE=2 SV=1	0.009	0.968	2	1	1	1	364	39.1	4.84	0	1	0	High	1
FALSE	High	Master Protein	Q9M385	50S ribosomal protein L17, chloroplastic OS=Arabidopsis thaliana OX=3702 GN=RPL17 PE=2 SV=1	0.009	0.968	4	1	1	1	211	23.5	11.39	0	1	0	High	1
FALSE	High	Master Protein	F4K6Z6	Plant L-ascorbate oxidase OS=Arabidopsis thaliana OX=3702 GN=At5g21105 PE=3 SV=1	0.009	0.967	3	1	1	1	397	44.6	9.14	0	1	0	High	1
FALSE	Medium	Master Protein	Q9FGQ0	Nuclear polyadenylated RNA-binding protein OS=Arabidopsis thaliana OX=3702 GN=At5g50830 PE=2 SV=1	0.011	0.96	3	1	1	1	281	31.2	5.21	0	1	0	High	1
FALSE	Medium	Master Protein	Q93ZC2	ARM repeat superfamily protein OS=Arabidopsis thaliana OX=3702 GN=At5g36230 PE=2 SV=1	0.01	0.957	3	1	1	1	411	47.2	5.63	0	1	0	High	1
FALSE	Medium	Master Protein	F4IY75	Biotin/lipoyl attachment domain-containing protein OS=Arabidopsis thaliana OX=3702 GN=At3g56130 PE=4 SV=1	0.01	0.954	3	1	1	1	279	29.5	9.45	0	1	0	High	1
FALSE	Medium	Master Protein	O64856	At2g44210/F4I1.2 OS=Arabidopsis thaliana OX=3702 GN=At2g44210 PE=2 SV=1	0.01	0.951	4	1	1	1	415	46.5	7.47	0	1	0	High	1
FALSE	Medium	Master Protein	Q8H1E2	Malate dehydrogenase [NADP], chloroplastic OS=Arabidopsis thaliana OX=3702 GN=At5g58330 PE=2 SV=1	0.01	0.938	2	1	1	1	443	48.3	6.16	1.64	1	0	High	1
FALSE	Medium	Master Protein	P24101	Peroxidase 33 OS=Arabidopsis thaliana OX=3702 GN=PER33 PE=1 SV=1	0.011	0.929	2	1	1	1	354	38.9	6.87	0	1	0	High	1
FALSE	Medium	Master Protein	Q9M885	40S ribosomal protein S7-2 OS=Arabidopsis thaliana OX=3702 GN=RPS7B PE=2 SV=1	0.011	0.928	6	1	1	1	191	22.2	9.77	0	1	0	High	1
FALSE	Medium	Master Protein	Q9FVS1	F-box/kelch-repeat protein At1g57790 OS=Arabidopsis thaliana OX=3702 GN=At1g57790 PE=2 SV=1	0.011	0.923	3	1	1	1	352	40.9	5.58	0	1	0	High	1
FALSE	Medium	Master Protein	F4JL11	Importin subunit alpha-2 OS=Arabidopsis thaliana OX=3702 GN=IMPA2 PE=1 SV=1	0.011	0.905	1	1	1	1	535	58.9	5.1	0	1	0	High	1
FALSE	Medium	Master Protein	O23290	60S ribosomal protein L36a OS=Arabidopsis thaliana OX=3702 GN=RPL36AA PE=3 SV=3	0.011	0.904	8	1	1	1	105	12.1	10.32	1.6	1	0	High	1
FALSE	Medium	Master Protein	Q9SS83	Pentatricopeptide repeat-containing protein At3g09040, mitochondrial OS=Arabidopsis thaliana OX=3702 GN=PCMP-E88 PE=2 SV=1	0.013	0.9	1	1	1	1	1028	114.9	6.62	0	1	0	High	1
FALSE	Medium	Master Protein	Q3E9N1	Pentatricopeptide repeat-containing protein At4g39952, mitochondrial OS=Arabidopsis thaliana OX=3702 GN=PCMP-E98 PE=2 SV=2	0.013	0.894	3	1	1	1	775	85.8	6.67	0	1	0	High	1
FALSE	Medium	Master Protein	F4KG50	Protein SHORTAGE IN CHIASMATA 1 OS=Arabidopsis thaliana OX=3702 GN=SHOC1 PE=1 SV=1	0.013	0.894	1	1	1	1	1594	179.3	5	0	1	0	High	1
FALSE	Medium	Master Protein	Q9LIE8	Bifunctional inhibitor/lipid-transfer protein/seed storage 2S albumin superfamily protein OS=Arabidopsis thaliana OX=3702 GN=At3g22142 PE=4 SV=1	0.015	0.886	1	1	1	1	1480	147.1	10.61	0	1	0	High	1
FALSE	Medium	Master Protein	Q0WNQ5	LONGIFOLIA protein OS=Arabidopsis thaliana OX=3702 GN=TRM4 PE=2 SV=1	0.015	0.884	1	1	1	1	1025	114.3	9.16	1.66	1	0	High	1
FALSE	Medium	Master Protein	A0A178VDM0	U6 snRNA-associated Sm-like protein LSm1 OS=Arabidopsis thaliana OX=3702 GN=LSM1B PE=3 SV=1	0.015	0.881	5	1	1	1	118	13.4	5.06	0	1	0	High	1
FALSE	Medium	Master Protein	Q7DLR9	Proteasome subunit beta type-4 OS=Arabidopsis thaliana OX=3702 GN=PBG1 PE=1 SV=2	0.016	0.875	7	1	1	1	246	27.6	6.55	0	1	0	High	1
FALSE	Medium	Master Protein	Q9SZ11	Glycerophosphodiester phosphodiesterase GDPDL3 OS=Arabidopsis thaliana OX=3702 GN=GDPDL3 PE=2 SV=3	0.016	0.864	2	1	1	1	759	82.5	5.54	0	1	0	High	1
FALSE	Medium	Master Protein	Q9SLL7	60S ribosomal protein L31-1 OS=Arabidopsis thaliana OX=3702 GN=RPL31A PE=3 SV=1	0.016	0.858	7	1	1	1	119	13.7	9.94	0	1	0	High	1
FALSE	Medium	Master Protein	P61841	30S ribosomal protein S7, chloroplastic OS=Arabidopsis thaliana OX=3702 GN=rps7-A PE=1 SV=1	0.016	0.85	6	1	1	1	155	17.3	11.28	0	1	0	High	1
FALSE	Medium	Master Protein	Q8S944	Dynamin-related protein 3A OS=Arabidopsis thaliana OX=3702 GN=DRP3A PE=1 SV=2	0.017	0.846	2	1	1	1	808	89.6	6.44	0	1	0	High	1
FALSE	Medium	Master Protein	F4JAB7	Glycosyl hydrolase family protein OS=Arabidopsis thaliana OX=3702 GN=At3g47040 PE=3 SV=1	0.02	0.837	2	1	1	1	644	70.5	5.5	0	1	0	High	1
FALSE	Medium	Master Protein	O22683	Cyanate hydratase OS=Arabidopsis thaliana OX=3702 GN=CYN PE=2 SV=1	0.02	0.836	8	1	1	1	168	18.6	5.63	0	1	0	High	1
FALSE	Medium	Master Protein	Q9SIB9	Aconitate hydratase 3, mitochondrial OS=Arabidopsis thaliana OX=3702 GN=ACO3 PE=1 SV=2	0.02	0.834	1	1	1	1	990	108.1	7.17	0	1	0	High	1
FALSE	Medium	Master Protein	Q9LHA0	Uncharacterized protein At3g28750/T19N8_4 OS=Arabidopsis thaliana OX=3702 GN=At3g28750 PE=2 SV=1	0.021	0.825	4	1	1	1	333	35.5	9.82	0	1	0	High	1
FALSE	Medium	Master Protein	Q9SX68	50S ribosomal protein L18, chloroplastic OS=Arabidopsis thaliana OX=3702 GN=RPL18 PE=2 SV=1	0.021	0.823	5	1	1	1	170	18.7	9.91	1.86	1	0	High	1
FALSE	Medium	Master Protein	Q8GW48	Heat shock factor-binding protein OS=Arabidopsis thaliana OX=3702 GN=HSBP PE=1 SV=1	0.021	0.81	13	1	1	1	86	9.3	4.48	0	1	0	High	1
FALSE	Medium	Master Protein	A0A1P8AMQ1	Calcium-dependent lipid-binding family protein OS=Arabidopsis thaliana OX=3702 GN=At1g48090 PE=4 SV=1	0.021	0.809	0	1	1	1	4173	464.6	6.42	0	1	0	High	1
FALSE	Medium	Master Protein	Q9C9H9	Pentatricopeptide repeat-containing protein At1g71420 OS=Arabidopsis thaliana OX=3702 GN=PCMP-H70 PE=2 SV=1	0.021	0.804	2	1	1	1	745	84	6.96	0	1	0	High	1
FALSE	Medium	Master Protein	B9DHH9	3-isopropylmalate dehydrogenase OS=Arabidopsis thaliana OX=3702 GN=IMD1 PE=1 SV=1	0.021	0.804	2	1	1	1	388	41.9	6	0	1	0	High	1
FALSE	Medium	Master Protein	Q42601	Carbamoyl-phosphate synthase large chain, chloroplastic OS=Arabidopsis thaliana OX=3702 GN=CARB PE=1 SV=1	0.021	0.801	1	1	1	1	1187	129.9	5.73	0	1	0	High	1
FALSE	Medium	Master Protein	O48529	Rhodanese-like domain-containing protein 9, chloroplastic OS=Arabidopsis thaliana OX=3702 GN=STR9 PE=2 SV=1	0.021	0.799	3	1	1	1	234	25.5	8.66	0	1	0	High	1
FALSE	Medium	Master Protein	O80757	RING/U-box superfamily protein OS=Arabidopsis thaliana OX=3702 GN=At1g60360 PE=4 SV=1	0.021	0.799	3	1	1	1	327	37.4	8.95	0	1	0	High	1
FALSE	Medium	Master Protein	Q9LT79	U-box domain-containing protein 25 OS=Arabidopsis thaliana OX=3702 GN=PUB25 PE=2 SV=1	0.021	0.799	2	1	1	1	421	46	7.31	0	1	0	High	1
FALSE	Medium	Master Protein	Q56XZ5	Elongation factor OS=Arabidopsis thaliana OX=3702 GN=At3g59670 PE=2 SV=1	0.021	0.786	2	1	1	1	517	57.6	4.78	0	1	0	High	1
FALSE	Medium	Master Protein	B0F9L4	Golgin candidate 6 OS=Arabidopsis thaliana OX=3702 GN=GC6 PE=1 SV=2	0.021	0.786	1	1	1	1	914	101.8	4.94	0	1	0	High	1
FALSE	Medium	Master Protein	F4JG86	Ankyrin repeat family protein OS=Arabidopsis thaliana OX=3702 GN=At4g03480 PE=1 SV=1	0.021	0.778	2	1	2	1	659	72.9	7.78	0	1	0	High	1
FALSE	Medium	Master Protein	P62095	Cytochrome b559 subunit beta OS=Arabidopsis thaliana OX=3702 GN=psbF PE=1 SV=1	0.021	0.773	21	1	1	1	39	4.4	10.74	0	1	0	High	1
FALSE	Medium	Master Protein	A0A1I9LP65	Pectin lyase-like superfamily protein OS=Arabidopsis thaliana OX=3702 GN=At3g59850 PE=3 SV=1	0.021	0.772	2	1	1	1	432	46.5	9.31	0	1	0	High	1
FALSE	Medium	Master Protein	Q8VZ40	U-box domain-containing protein 14 OS=Arabidopsis thaliana OX=3702 GN=PUB14 PE=1 SV=1	0.022	0.77	2	1	1	1	632	69.4	5.17	0	1	0	High	1
FALSE	Medium	Master Protein	Q3B724	Callose synthase 5 OS=Arabidopsis thaliana OX=3702 GN=CALS5 PE=1 SV=1	0.023	0.769	0	1	1	1	1923	220.5	9	0	1	0	High	1

## Sheet: 2_BCL7A-GFP IP2
Checked	Protein FDR Confidence: Combined	Master	Accession	Description	Exp. q-value: Combined	Sum PEP Score	Coverage [%]	# Peptides	# PSMs	# Unique Peptides	# AAs	MW [kDa]	calc. pI	Score Sequest HT: Sequest HT	# Peptides (by Search Engine): Sequest HT	# Protein Pathway Groups	Found in Sample: [S6] F6: Sample	# Protein Groups
FALSE	High	Master Protein	Q9LS90	Armadillo repeat-containing protein LFR OS=Arabidopsis thaliana OX=3702 GN=LFR PE=2 SV=1	0	107.874	49	15	35	15	460	50.1	6.8	68.24	15	0	High	1
FALSE	High	Master Protein	Q84M92	Actin-related protein 4 OS=Arabidopsis thaliana OX=3702 GN=ARP4 PE=1 SV=1	0	101.564	62	19	39	19	441	48.9	5.35	56.23	19	0	High	1
FALSE	High	Master Protein	Q8VY05	SWI/SNF complex subunit SWI3D OS=Arabidopsis thaliana OX=3702 GN=SWI3D PE=1 SV=3	0	89.995	39	26	32	26	985	107.7	5	34.98	26	0	High	1
FALSE	High	Master Protein	Q8W475	SWI/SNF complex subunit SWI3A OS=Arabidopsis thaliana OX=3702 GN=SWI3A PE=1 SV=1	0	82.578	44	19	29	19	512	57.4	4.89	45.4	19	0	High	1
FALSE	High	Master Protein	Q9FMT4	SWI/SNF complex component SNF12 homolog OS=Arabidopsis thaliana OX=3702 GN=At5g14170 PE=1 SV=1	0	64.169	45	21	31	21	534	59.2	9.48	42.75	21	0	High	1
FALSE	High	Master Protein	F4IHS2	Chromatin structure-remodeling complex protein SYD OS=Arabidopsis thaliana OX=3702 GN=SYD PE=1 SV=1	0	57.537	7	19	21	19	3574	389.6	4.87	26.93	19	0	High	1
FALSE	High	Master Protein	P93045	Chromatin structure-remodeling complex protein BSH OS=Arabidopsis thaliana OX=3702 GN=BSH PE=1 SV=2	0	53.517	61	10	13	10	240	27.3	6.06	25.47	10	0	High	1
FALSE	High	Master Protein	Q6EVK6	ATP-dependent helicase BRM OS=Arabidopsis thaliana OX=3702 GN=BRM PE=1 SV=1	0	53.371	12	19	20	19	2193	245.3	8.84	17.79	19	0	High	1
FALSE	High	Master Protein	F4J9M5	Probable ATP-dependent DNA helicase CHR12 OS=Arabidopsis thaliana OX=3702 GN=CHR12 PE=2 SV=1	0	49.284	18	15	16	13	1102	126.7	6.55	18.83	15	0	High	1
FALSE	High	Master Protein	Q84JG2	SWI/SNF complex subunit SWI3B OS=Arabidopsis thaliana OX=3702 GN=SWI3B PE=1 SV=1	0	45.753	42	14	14	14	469	52.4	5.39	22.65	14	0	High	1
FALSE	High	Master Protein	Q9C6P8	RING/FYVE/PHD zinc finger superfamily protein OS=Arabidopsis thaliana OX=3702 GN=At1g50620 PE=4 SV=1	0	41.071	14	7	11	7	629	68.3	5.35	20.21	7	0	High	1
FALSE	High	Master Protein	Q9XI07	SWI/SNF complex subunit SWI3C OS=Arabidopsis thaliana OX=3702 GN=SWI3C PE=1 SV=1	0	24.603	12	5	6	5	807	88.2	5.33	14.09	5	0	High	1
FALSE	High	Master Protein	Q9SD86	Dentin sialophosphoprotein-like protein OS=Arabidopsis thaliana OX=3702 GN=F13G24.180 PE=4 SV=1	0	24.056	9	10	12	7	1501	164.3	6.74	8.31	10	0	High	1
FALSE	High	Master Protein	Q9SD87	Dentin sialophosphoprotein-like protein OS=Arabidopsis thaliana OX=3702 GN=F13G24.170 PE=2 SV=1	0	21.241	8	8	9	7	1097	121	6.3	10.03	8	0	High	1
FALSE	High	Master Protein	Q96292	Actin-2 OS=Arabidopsis thaliana OX=3702 GN=ACT2 PE=1 SV=1	0	18.102	22	7	9	3	377	41.9	5.58	8.26	7	0	High	1
FALSE	High	Master Protein	P53492	Actin-7 OS=Arabidopsis thaliana OX=3702 GN=ACT7 PE=1 SV=1	0	17.134	25	7	9	3	377	41.7	5.49	4.19	7	0	High	1
FALSE	High	Master Protein	O49637	Golgin family A protein OS=Arabidopsis thaliana OX=3702 GN=At4g22320 PE=4 SV=1	0	15.814	25	5	8	5	237	26.1	4.5	8.38	5	0	High	1
FALSE	High	Master Protein	F4K128	Probable ATP-dependent DNA helicase CHR23 OS=Arabidopsis thaliana OX=3702 GN=CHR23 PE=2 SV=1	0	15.328	7	6	6	4	1064	122.8	6.9	7.84	6	0	High	1
FALSE	High	Master Protein	Q9LM88	At1g20670 OS=Arabidopsis thaliana OX=3702 GN=At1g20670 PE=1 SV=1	0	14.805	11	5	5	5	652	72.9	6.87	1.65	5	0	High	1
FALSE	High	Master Protein	Q9FF08	Dentin sialophosphoprotein-like protein OS=Arabidopsis thaliana OX=3702 GN=At5g07940 PE=4 SV=1	0	14.03	5	6	7	4	1526	167.3	6.42	3.69	6	0	High	1
FALSE	High	Master Protein	A0A178V841	RING/FYVE/PHD-type zinc finger family protein OS=Arabidopsis thaliana OX=3702 GN=At3g52100 PE=4 SV=1	0	13.178	10	5	5	4	678	75.2	8.56	7.14	5	0	High	1
FALSE	High	Master Protein	Q9LPJ1	Electron carrier/iron ion-binding protein OS=Arabidopsis thaliana OX=3702 GN=At1g32730 PE=2 SV=1	0	12.795	24	7	7	7	327	36.3	9.17	4.44	7	0	High	1
FALSE	High	Master Protein	Q9LF51	Glutamine-rich protein OS=Arabidopsis thaliana OX=3702 GN=At5g17510 PE=1 SV=1	0	12.257	20	6	6	6	369	42.5	5.06	0	6	0	High	1
FALSE	High	Master Protein	Q8VY54	AT1G06500 protein OS=Arabidopsis thaliana OX=3702 GN=At1g06500 PE=2 SV=1	0	10.785	28	3	4	3	136	14.7	8.19	4.78	3	0	High	1
FALSE	High	Master Protein	Q0WKW1	PHD finger family protein OS=Arabidopsis thaliana OX=3702 GN=At3g08020 PE=2 SV=1	0	8.952	5	3	3	2	779	86.2	8.66	3.23	3	0	High	1
FALSE	High	Master Protein	Q8VY17	DNA-binding bromodomain-containing protein OS=Arabidopsis thaliana OX=3702 GN=At5g55040 PE=2 SV=1	0	8.928	5	3	3	3	916	103.4	6.11	2.74	3	0	High	1
FALSE	High	Master Protein	F4I9P8	DNA-binding bromodomain-containing protein OS=Arabidopsis thaliana OX=3702 GN=At1g58025 PE=1 SV=1	0	5.904	5	1	1	1	572	64.8	6.83	3.5	1	0	High	1
FALSE	High	Master Protein	A8MQI3	RING/FYVE/PHD zinc finger superfamily protein OS=Arabidopsis thaliana OX=3702 GN=At3g20280 PE=4 SV=1	0	4.558	2	1	1	1	743	78.9	6.3	2.32	1	0	High	1
FALSE	High	Master Protein	Q9MAL9	GRF1-interacting factor 2 OS=Arabidopsis thaliana OX=3702 GN=GIF2 PE=1 SV=1	0	3.84	13	2	2	2	195	21	7.03	0	2	0	High	1
FALSE	High	Master Protein	Q8RWJ7	Protein SAWADEE HOMEODOMAIN HOMOLOG 2 OS=Arabidopsis thaliana OX=3702 GN=SHH2 PE=2 SV=1	0.003	1.556	3	1	1	1	348	38.5	8.25	1.71	1	0	High	1
FALSE	High	Master Protein	P19366	ATP synthase subunit beta, chloroplastic OS=Arabidopsis thaliana OX=3702 GN=atpB PE=1 SV=2	0	114.019	62	20	41	19	498	53.9	5.5	57.53	20	0	High	1
FALSE	High	Master Protein	A0A1I9LQB3	Carbonic anhydrase OS=Arabidopsis thaliana OX=3702 GN=CA1 PE=1 SV=1	0	110.914	76	16	45	2	259	28.2	5.4	88.29	16	0	High	1
FALSE	High	Master Protein	P27140	Beta carbonic anhydrase 1, chloroplastic OS=Arabidopsis thaliana OX=3702 GN=BCA1 PE=1 SV=2	0	103.834	53	15	44	1	347	37.4	5.99	83.72	15	0	High	1
FALSE	High	Master Protein	P10896	Ribulose bisphosphate carboxylase/oxygenase activase, chloroplastic OS=Arabidopsis thaliana OX=3702 GN=RCA PE=1 SV=2	0	96.323	50	15	31	15	474	51.9	6.15	50	15	0	High	1
FALSE	High	Master Protein	Q8L4Y5	Actin-related protein 7 OS=Arabidopsis thaliana OX=3702 GN=ARP7 PE=1 SV=1	0	90.011	75	17	44	17	363	39.9	4.89	55.64	17	0	High	1
FALSE	High	Master Protein	O03042	Ribulose bisphosphate carboxylase large chain OS=Arabidopsis thaliana OX=3702 GN=rbcL PE=1 SV=1	0	87.726	49	19	53	19	479	52.9	6.29	66.38	19	0	High	1
FALSE	High	Master Protein	P42737	Beta carbonic anhydrase 2, chloroplastic OS=Arabidopsis thaliana OX=3702 GN=BCA2 PE=1 SV=3	0	83.514	48	14	37	7	331	36.6	7.4	70.89	14	0	High	1
FALSE	High	Master Protein	Q9S7H1	Photosystem I reaction center subunit II-1, chloroplastic OS=Arabidopsis thaliana OX=3702 GN=psaD1 PE=1 SV=1	0	71.098	61	12	52	12	208	22.6	9.77	82.18	12	0	High	1
FALSE	High	Master Protein	O50008	5-methyltetrahydropteroyltriglutamate--homocysteine methyltransferase 1 OS=Arabidopsis thaliana OX=3702 GN=MS1 PE=1 SV=1	0	69.69	32	16	19	6	765	84.3	6.51	32.27	16	0	High	1
FALSE	High	Master Protein	Q9XF89	Chlorophyll a-b binding protein CP26, chloroplastic OS=Arabidopsis thaliana OX=3702 GN=LHCB5 PE=1 SV=1	0	68.481	64	12	26	12	280	30.1	6.37	52.35	12	0	High	1
FALSE	High	Master Protein	P23321	Oxygen-evolving enhancer protein 1-1, chloroplastic OS=Arabidopsis thaliana OX=3702 GN=PSBO1 PE=1 SV=2	0	65.416	62	15	30	5	332	35.1	5.66	43.09	15	0	High	1
FALSE	High	Master Protein	Q9LRS0	(S)-2-hydroxy-acid oxidase GLO2 OS=Arabidopsis thaliana OX=3702 GN=GLO2 PE=1 SV=1	0	63.549	52	14	23	3	367	40.3	8.97	44.28	14	0	High	1
FALSE	High	Master Protein	Q8VZ87	Chlorophyll a-b binding protein 3, chloroplastic OS=Arabidopsis thaliana OX=3702 GN=LHCB1.2 PE=1 SV=2	0	62.874	48	7	19	2	267	28.2	5.43	51.76	7	0	High	1
FALSE	High	Master Protein	P10798	Ribulose bisphosphate carboxylase small chain 3B, chloroplastic OS=Arabidopsis thaliana OX=3702 GN=RBCS-3B PE=2 SV=2	0	61.629	51	10	70	3	181	20.3	8.05	156.41	10	0	High	1
FALSE	High	Master Protein	Q9LRR9	(S)-2-hydroxy-acid oxidase GLO1 OS=Arabidopsis thaliana OX=3702 GN=GLO1 PE=1 SV=1	0	61.566	52	14	23	3	367	40.3	9.13	40.01	14	0	High	1
FALSE	High	Master Protein	P56777	Photosystem II CP47 reaction center protein OS=Arabidopsis thaliana OX=3702 GN=psbB PE=1 SV=1	0	61.225	29	11	22	11	508	56	6.89	33.92	11	0	High	1
FALSE	High	Master Protein	Q9SSS9	ATP synthase subunit delta, chloroplastic OS=Arabidopsis thaliana OX=3702 GN=ATPD PE=1 SV=1	0	60.012	61	12	30	12	234	25.7	9.06	43.21	12	0	High	1
FALSE	High	Master Protein	P56757	ATP synthase subunit alpha, chloroplastic OS=Arabidopsis thaliana OX=3702 GN=atpA PE=1 SV=1	0	56.789	32	12	20	11	507	55.3	5.25	27.27	12	0	High	1
FALSE	High	Master Protein	P17745	Elongation factor Tu, chloroplastic OS=Arabidopsis thaliana OX=3702 GN=TUFA PE=1 SV=1	0	54.834	25	8	14	8	476	51.6	6.19	31.13	8	0	High	1
FALSE	High	Master Protein	P10795	Ribulose bisphosphate carboxylase small chain 1A, chloroplastic OS=Arabidopsis thaliana OX=3702 GN=RBCS-1A PE=1 SV=2	0	54.808	50	9	67	4	180	20.2	7.71	131.9	9	0	High	1
FALSE	High	Master Protein	P56761	Photosystem II D2 protein OS=Arabidopsis thaliana OX=3702 GN=psbD PE=1 SV=3	0	54.207	30	9	18	9	353	39.5	5.74	31.41	9	0	High	1
FALSE	High	Master Protein	Q9SHR7	Chlorophyll a-b binding protein 2.1, chloroplastic OS=Arabidopsis thaliana OX=3702 GN=LHCB2.1 PE=1 SV=1	0	54.177	63	8	15	5	265	28.6	5.43	35.86	8	0	High	1
FALSE	High	Master Protein	P21238	Chaperonin 60 subunit alpha 1, chloroplastic OS=Arabidopsis thaliana OX=3702 GN=CPN60A1 PE=1 SV=2	0	54.09	33	13	14	13	586	62	5.19	29.56	13	0	High	1
FALSE	High	Master Protein	Q941D6	Histone deacetylase 14 OS=Arabidopsis thaliana OX=3702 GN=HDA14 PE=1 SV=1	0	52.84	30	8	13	8	423	45.5	6.65	26.61	8	0	High	1
FALSE	High	Master Protein	Q9S841	Oxygen-evolving enhancer protein 1-2, chloroplastic OS=Arabidopsis thaliana OX=3702 GN=PSBO2 PE=1 SV=1	0	52.249	62	15	25	5	331	35	6.16	37.3	15	0	High	1
FALSE	High	Master Protein	P21240	Chaperonin 60 subunit beta 1, chloroplastic OS=Arabidopsis thaliana OX=3702 GN=CPN60B1 PE=1 SV=3	0	51.012	32	15	18	2	600	63.8	6.51	21.44	15	0	High	1
FALSE	High	Master Protein	Q9SRV5	5-methyltetrahydropteroyltriglutamate--homocysteine methyltransferase 2 OS=Arabidopsis thaliana OX=3702 GN=MS2 PE=1 SV=1	0	49.261	24	13	15	3	765	84.5	6.51	22.24	13	0	High	1
FALSE	High	Master Protein	Q9LJE4	Chaperonin 60 subunit beta 2, chloroplastic OS=Arabidopsis thaliana OX=3702 GN=CPN60B2 PE=1 SV=1	0	48.441	30	14	17	1	596	63.3	5.73	21.44	14	0	High	1
FALSE	High	Master Protein	P56778	Photosystem II CP43 reaction center protein OS=Arabidopsis thaliana OX=3702 GN=psbC PE=1 SV=3	0	47.896	23	10	24	10	473	51.8	7.2	34.69	10	0	High	1
FALSE	High	Master Protein	Q42044	At2g45180 OS=Arabidopsis thaliana OX=3702 GN=At2g45180 PE=2 SV=2	0	46.48	60	4	8	4	134	13.9	9	28.22	4	0	High	1
FALSE	High	Master Protein	P10796	Ribulose bisphosphate carboxylase small chain 1B, chloroplastic OS=Arabidopsis thaliana OX=3702 GN=RBCS-1B PE=1 SV=1	0	46.217	41	9	61	2	181	20.3	7.71	127.23	9	0	High	1
FALSE	High	Master Protein	Q39142	Chlorophyll a-b binding protein, chloroplastic OS=Arabidopsis thaliana OX=3702 GN=Lhb1B1 PE=1 SV=1	0	45.922	36	6	14	1	266	28.2	5.27	38.95	6	0	High	1
FALSE	High	Master Protein	Q9SR37	Beta-glucosidase 23 OS=Arabidopsis thaliana OX=3702 GN=BGLU23 PE=1 SV=1	0	45.576	31	11	17	9	524	59.7	6.92	28.03	11	0	High	1
FALSE	High	Master Protein	Q8W4H8	Inactive GDSL esterase/lipase-like protein 23 OS=Arabidopsis thaliana OX=3702 GN=GLL23 PE=1 SV=1	0	43.656	30	9	18	9	386	43.1	8.07	32.4	9	0	High	1
FALSE	High	Master Protein	A0A1P8APR6	Glyceraldehyde-3-phosphate dehydrogenase OS=Arabidopsis thaliana OX=3702 GN=GAPA-2 PE=3 SV=1	0	43.331	40	12	14	4	441	47.6	8.25	27.92	12	0	High	1
FALSE	High	Master Protein	Q93WL3	ATP-dependent Clp protease ATP-binding subunit CLPT1, chloroplastic OS=Arabidopsis thaliana OX=3702 GN=CLPT1 PE=1 SV=1	0	42.562	39	7	12	7	238	26	9.19	26.91	7	0	High	1
FALSE	High	Master Protein	Q9C5A9	ATP synthase subunit beta-3, mitochondrial OS=Arabidopsis thaliana OX=3702 GN=At5g08680 PE=1 SV=1	0	40.924	30	11	12	10	559	59.8	6.49	18.36	11	0	High	1
FALSE	High	Master Protein	Q9LD57	Phosphoglycerate kinase 1, chloroplastic OS=Arabidopsis thaliana OX=3702 GN=PGK1 PE=1 SV=1	0	39.467	45	12	14	11	481	50.1	6.24	15.57	12	0	High	1
FALSE	High	Master Protein	P62090	Photosystem I iron-sulfur center OS=Arabidopsis thaliana OX=3702 GN=psaC PE=3 SV=2	0	38.154	64	5	25	5	81	9	7.08	26.66	5	0	High	1
FALSE	High	Master Protein	Q944G9	Fructose-bisphosphate aldolase 2, chloroplastic OS=Arabidopsis thaliana OX=3702 GN=FBA2 PE=1 SV=2	0	37.575	32	8	16	6	398	43	7.24	16.33	8	0	High	1
FALSE	High	Master Protein	Q43127	Glutamine synthetase, chloroplastic/mitochondrial OS=Arabidopsis thaliana OX=3702 GN=GLN2 PE=1 SV=1	0	37.384	34	8	11	7	430	47.4	6.87	14.43	8	0	High	1
FALSE	High	Master Protein	Q9LV33	Beta-glucosidase 44 OS=Arabidopsis thaliana OX=3702 GN=BGLU44 PE=2 SV=1	0	37.188	23	11	19	11	512	58.9	9.42	22.13	11	0	High	1
FALSE	High	Master Protein	Q9ASR1	Elongation factor 2 OS=Arabidopsis thaliana OX=3702 GN=LOS1 PE=1 SV=1	0	37.071	23	11	11	11	843	93.8	6.25	13.85	11	0	High	1
FALSE	High	Master Protein	Q56YA5	Serine--glyoxylate aminotransferase OS=Arabidopsis thaliana OX=3702 GN=AGT1 PE=1 SV=2	0	36.768	35	9	11	9	401	44.2	7.83	19.78	9	0	High	1
FALSE	High	Master Protein	P25857	Glyceraldehyde-3-phosphate dehydrogenase GAPB, chloroplastic OS=Arabidopsis thaliana OX=3702 GN=GAPB PE=1 SV=2	0	36.6	31	10	11	8	447	47.6	6.8	21.47	10	0	High	1
FALSE	High	Master Protein	Q9LJG3	GDSL esterase/lipase ESM1 OS=Arabidopsis thaliana OX=3702 GN=ESM1 PE=1 SV=1	0	36.308	29	9	14	9	392	44	7.72	21.79	9	0	High	1
FALSE	High	Master Protein	Q9LMQ2	Chlorophyll a-b binding protein, chloroplastic OS=Arabidopsis thaliana OX=3702 GN=CHLOROPHYLL PROTEIN 24 PE=1 SV=1	0	35.75	36	6	12	6	258	27.5	7.4	21.14	6	0	High	1
FALSE	High	Master Protein	A0A1P8AWT7	Catalase 3 OS=Arabidopsis thaliana OX=3702 GN=CAT3 PE=1 SV=1	0	35.696	26	10	14	7	551	63.5	8.9	15.05	10	0	High	1
FALSE	High	Master Protein	P25856	Glyceraldehyde-3-phosphate dehydrogenase GAPA1, chloroplastic OS=Arabidopsis thaliana OX=3702 GN=GAPA1 PE=1 SV=3	0	33.901	33	11	13	3	396	42.5	7.75	22.64	11	0	High	1
FALSE	High	Master Protein	Q9LIE9	At3g22120 OS=Arabidopsis thaliana OX=3702 GN=CWLP PE=2 SV=1	0	30.906	19	3	7	3	334	34.6	9.74	19.11	3	0	High	1
FALSE	High	Master Protein	Q9SLF7	60S acidic ribosomal protein P2-2 OS=Arabidopsis thaliana OX=3702 GN=RPP2B PE=1 SV=1	0	30.786	81	5	11	3	115	11.4	4.68	24.88	5	0	High	1
FALSE	High	Master Protein	P83755	Photosystem II protein D1 OS=Arabidopsis thaliana OX=3702 GN=psbA PE=1 SV=2	0	30.655	19	6	17	6	353	38.9	5.25	11.42	6	0	High	1
FALSE	High	Master Protein	Q9FNC4	HAD superfamily, subfamily IIIB acid phosphatase OS=Arabidopsis thaliana OX=3702 GN=MRH10.13 PE=2 SV=1	0	30.265	40	8	11	7	272	31	7.91	12.86	8	0	High	1
FALSE	High	Master Protein	O22914	Calvin cycle protein CP12-1, chloroplastic OS=Arabidopsis thaliana OX=3702 GN=CP12-1 PE=1 SV=1	0	27.713	41	2	4	2	124	13.5	4.93	15.47	2	0	High	1
FALSE	High	Master Protein	Q8W493	Ferredoxin--NADP reductase, leaf isozyme 2, chloroplastic OS=Arabidopsis thaliana OX=3702 GN=LFNR2 PE=1 SV=1	0	27.456	30	7	8	6	369	41.1	8.31	16.96	7	0	High	1
FALSE	High	Master Protein	F4JBY2	Transketolase OS=Arabidopsis thaliana OX=3702 GN=AtTKL1 PE=1 SV=1	0	26.943	20	11	12	11	740	79.8	6.43	6.1	11	0	High	1
FALSE	High	Master Protein	P25819	Catalase-2 OS=Arabidopsis thaliana OX=3702 GN=CAT2 PE=1 SV=3	0	26.894	23	8	10	5	492	56.9	7.12	12.45	8	0	High	1
FALSE	High	Master Protein	P27521	Chlorophyll a-b binding protein 4, chloroplastic OS=Arabidopsis thaliana OX=3702 GN=LHCA4 PE=1 SV=1	0	26.879	35	5	8	5	251	27.7	6.7	18.08	5	0	High	1
FALSE	High	Master Protein	P48491	Triosephosphate isomerase, cytosolic OS=Arabidopsis thaliana OX=3702 GN=CTIMC PE=1 SV=2	0	26.709	54	9	9	8	254	27.2	5.5	9.9	9	0	High	1
FALSE	High	Master Protein	Q96291	2-Cys peroxiredoxin BAS1, chloroplastic OS=Arabidopsis thaliana OX=3702 GN=BAS1 PE=1 SV=2	0	25.698	29	5	6	1	266	29.1	7.44	12.17	5	0	High	1
FALSE	High	Master Protein	Q9ZVA2	EP1-like glycoprotein 2 OS=Arabidopsis thaliana OX=3702 GN=At1g78830 PE=1 SV=1	0	25.147	25	8	9	5	455	50.3	8.47	6.94	8	0	High	1
FALSE	High	Master Protein	Q9ZR03	Cytochrome b6-f complex iron-sulfur subunit, chloroplastic OS=Arabidopsis thaliana OX=3702 GN=petC PE=1 SV=1	0	24.844	41	6	10	6	229	24.4	8.54	15.75	6	0	High	1
FALSE	High	Master Protein	P0DH95	Calmodulin-1 OS=Arabidopsis thaliana OX=3702 GN=CAM1 PE=1 SV=1	0	24.696	54	7	10	1	149	16.9	4.27	13.54	7	0	High	1
FALSE	High	Master Protein	Q9S831	Photosystem I reaction center subunit IV A, chloroplastic OS=Arabidopsis thaliana OX=3702 GN=PSAE1 PE=1 SV=1	0	24.488	41	3	6	2	143	15	9.92	11.63	3	0	High	1
FALSE	High	Master Protein	A0A1I9LPJ2	Calmodulin 7 OS=Arabidopsis thaliana OX=3702 GN=CAM7 PE=3 SV=1	0	24.395	37	7	10	1	214	24.5	5.91	12.95	7	0	High	1
FALSE	High	Master Protein	Q9SKI0	At2g10940/F15K19.1 OS=Arabidopsis thaliana OX=3702 GN=At2g10940 PE=2 SV=1	0	24.341	53	6	8	6	291	29.6	9.39	18.31	6	0	High	1
FALSE	High	Master Protein	A0A1P8BD74	2-cysteine peroxiredoxin B OS=Arabidopsis thaliana OX=3702 GN=2-Cys Prx B PE=4 SV=1	0	23.576	33	6	7	2	245	26.7	8.38	12.33	6	0	High	1
FALSE	High	Master Protein	O04314	PYK10-binding protein 1 OS=Arabidopsis thaliana OX=3702 GN=PBP1 PE=1 SV=1	0	23.36	40	6	6	6	298	32.1	5.77	9.82	6	0	High	1
FALSE	High	Master Protein	P25697	Phosphoribulokinase, chloroplastic OS=Arabidopsis thaliana OX=3702 GN=At1g32060 PE=1 SV=1	0	23.211	25	8	9	8	395	44.4	6.05	7.93	8	0	High	1
FALSE	High	Master Protein	P56767	Photosystem I P700 chlorophyll a apoprotein A2 OS=Arabidopsis thaliana OX=3702 GN=psaB PE=3 SV=1	0	23.209	14	7	7	7	734	82.4	7.4	10.56	7	0	High	1
FALSE	High	Master Protein	P25858	Glyceraldehyde-3-phosphate dehydrogenase GAPC1, cytosolic OS=Arabidopsis thaliana OX=3702 GN=GAPC1 PE=1 SV=2	0	23.093	30	7	7	7	338	36.9	7.12	12.43	7	0	High	1
FALSE	High	Master Protein	O22773	Thylakoid lumenal 16.5 kDa protein, chloroplastic OS=Arabidopsis thaliana OX=3702 GN=At4g02530 PE=1 SV=3	0	23.019	35	5	7	5	216	23.6	8.51	13.89	5	0	High	1
FALSE	High	Master Protein	Q94F20	At5g25460 OS=Arabidopsis thaliana OX=3702 GN=DGR2 PE=2 SV=1	0	22.884	23	7	11	3	369	40	7.36	10.85	7	0	High	1
FALSE	High	Master Protein	Q9ZP06	Malate dehydrogenase 1, mitochondrial OS=Arabidopsis thaliana OX=3702 GN=At1g53240 PE=1 SV=1	0	22.87	38	7	8	7	341	35.8	8.35	4.94	7	0	High	1
FALSE	High	Master Protein	GFP	GFP	0	22.708	41	6	11	6	238	26.9	6.06	6.67	6	0	High	1
FALSE	High	Master Protein	Q9SDS7	V-type proton ATPase subunit C OS=Arabidopsis thaliana OX=3702 GN=VHA-C PE=1 SV=1	0	22.662	22	6	8	6	375	42.6	5.54	9.87	6	0	High	1
FALSE	High	Master Protein	Q8GW78	ATP-dependent Clp protease ATP-binding subunit CLPT2, chloroplastic OS=Arabidopsis thaliana OX=3702 GN=CLPT2 PE=1 SV=1	0	22.64	41	6	7	6	241	26.5	8.82	7.55	6	0	High	1
FALSE	High	Master Protein	Q9FI56	Chaperone protein ClpC1, chloroplastic OS=Arabidopsis thaliana OX=3702 GN=CLPC1 PE=1 SV=1	0	22.461	9	5	6	5	929	103.4	6.77	8.56	5	0	High	1
FALSE	High	Master Protein	O23654	V-type proton ATPase catalytic subunit A OS=Arabidopsis thaliana OX=3702 GN=VHA-A PE=1 SV=1	0	22.395	17	8	8	8	623	68.8	5.24	5.85	8	0	High	1
FALSE	High	Master Protein	P51407	60S acidic ribosomal protein P2-1 OS=Arabidopsis thaliana OX=3702 GN=RPP2A PE=3 SV=2	0	22.069	81	5	7	3	115	11.4	4.61	13.19	5	0	High	1
FALSE	High	Master Protein	O23708	Proteasome subunit alpha type-2-A OS=Arabidopsis thaliana OX=3702 GN=PAB1 PE=1 SV=1	0	21.708	37	6	7	6	235	25.7	5.69	9.54	6	0	High	1
FALSE	High	Master Protein	Q9SYW8	Photosystem I chlorophyll a/b-binding protein 2, chloroplastic OS=Arabidopsis thaliana OX=3702 GN=LHCA2 PE=1 SV=1	0	21.693	21	3	5	3	257	27.7	7.44	12.86	3	0	High	1
FALSE	High	Master Protein	Q9FKW6	Ferredoxin--NADP reductase, leaf isozyme 1, chloroplastic OS=Arabidopsis thaliana OX=3702 GN=LFNR1 PE=1 SV=1	0	21.366	29	9	9	8	360	40.3	8.13	8.2	9	0	High	1
FALSE	High	Master Protein	P56759	ATP synthase subunit b, chloroplastic OS=Arabidopsis thaliana OX=3702 GN=atpF PE=3 SV=1	0	21.335	40	6	7	6	184	21	8.13	14.74	6	0	High	1
FALSE	High	Master Protein	O65282	20 kDa chaperonin, chloroplastic OS=Arabidopsis thaliana OX=3702 GN=CPN20 PE=1 SV=2	0	21.149	49	8	9	8	253	26.8	8.88	5.7	8	0	High	1
FALSE	High	Master Protein	F4KCE5	Heat shock cognate protein 70-1 OS=Arabidopsis thaliana OX=3702 GN=HSC70-1 PE=1 SV=1	0	20.758	22	8	8	2	521	57.2	5.1	5.34	8	0	High	1
FALSE	High	Master Protein	Q9LZP9	Calvin cycle protein CP12-2, chloroplastic OS=Arabidopsis thaliana OX=3702 GN=CP12-2 PE=1 SV=1	0	20.75	52	3	4	3	131	14.2	4.91	10.77	3	0	High	1
FALSE	High	Master Protein	Q9SLA8	Enoyl-[acyl-carrier-protein] reductase [NADH], chloroplastic OS=Arabidopsis thaliana OX=3702 GN=MOD1 PE=1 SV=1	0	20.144	28	7	7	7	390	41.2	9	8.15	7	0	High	1
FALSE	High	Master Protein	Q9SRZ6	Cytosolic isocitrate dehydrogenase [NADP] OS=Arabidopsis thaliana OX=3702 GN=CICDH PE=1 SV=1	0	20.047	15	5	6	5	410	45.7	6.57	12.11	5	0	High	1
FALSE	High	Master Protein	O82230	Nucleoid-associated protein At2g24020, chloroplastic OS=Arabidopsis thaliana OX=3702 GN=STIC2 PE=1 SV=2	0	19.941	37	5	8	3	182	19.8	9.1	3.94	5	0	High	1
FALSE	High	Master Protein	O82514	Adenylate kinase 4 OS=Arabidopsis thaliana OX=3702 GN=ADK1 PE=1 SV=2	0	19.722	41	7	7	7	246	26.9	7.36	8.53	7	0	High	1
FALSE	High	Master Protein	Q9SJU4	Fructose-bisphosphate aldolase 1, chloroplastic OS=Arabidopsis thaliana OX=3702 GN=FBA1 PE=1 SV=2	0	19.629	16	5	8	3	399	42.9	6.58	16.45	5	0	High	1
FALSE	High	Master Protein	Q9ZP05	Malate dehydrogenase 2, peroxisomal OS=Arabidopsis thaliana OX=3702 GN=PMDH2 PE=1 SV=1	0	19.547	31	6	6	5	354	37.3	7.99	5.56	6	0	High	1
FALSE	High	Master Protein	Q9ZNZ7	Ferredoxin-dependent glutamate synthase 1, chloroplastic/mitochondrial OS=Arabidopsis thaliana OX=3702 GN=GLU1 PE=1 SV=3	0	19.486	7	9	9	9	1622	176.6	6.32	4.03	9	0	High	1
FALSE	High	Master Protein	Q9S714	Photosystem I reaction center subunit IV B, chloroplastic OS=Arabidopsis thaliana OX=3702 GN=PSAE2 PE=2 SV=1	0	19.425	40	3	6	2	145	15.2	9.95	13.82	3	0	High	1
FALSE	High	Master Protein	Q9S7M0	Chlorophyll a-b binding protein 3, chloroplastic OS=Arabidopsis thaliana OX=3702 GN=LHCB3 PE=1 SV=1	0	19.387	30	4	5	3	265	28.7	5.12	11.21	4	0	High	1
FALSE	High	Master Protein	Q07473	Chlorophyll a-b binding protein CP29.1, chloroplastic OS=Arabidopsis thaliana OX=3702 GN=LHCB4.1 PE=1 SV=1	0	19.261	25	5	7	4	290	31.1	6.14	12.42	5	0	High	1
FALSE	High	Master Protein	Q9ZUT9	40S ribosomal protein S5-1 OS=Arabidopsis thaliana OX=3702 GN=RPS5A PE=1 SV=1	0	19.074	39	5	6	3	207	23	9.67	12.27	5	0	High	1
FALSE	High	Master Protein	Q9SCX3	Elongation factor 1-beta 2 OS=Arabidopsis thaliana OX=3702 GN=At5g19510 PE=1 SV=1	0	19.051	39	6	7	6	224	24.2	4.56	3.66	6	0	High	1
FALSE	High	Master Protein	Q9CAX6	40S ribosomal protein S14-2 OS=Arabidopsis thaliana OX=3702 GN=RPS14B PE=1 SV=1	0	18.926	56	5	5	1	150	16.3	10.59	9.7	5	0	High	1
FALSE	High	Master Protein	Q9SIH0	40S ribosomal protein S14-1 OS=Arabidopsis thaliana OX=3702 GN=RPS14A PE=1 SV=1	0	18.924	56	5	5	1	150	16.2	10.59	9.7	5	0	High	1
FALSE	High	Master Protein	Q9ZVA4	EP1-like glycoprotein 3 OS=Arabidopsis thaliana OX=3702 GN=At1g78850 PE=1 SV=1	0	18.891	16	5	6	5	441	49	7.65	4.24	5	0	High	1
FALSE	High	Master Protein	Q9LW57	Plastid-lipid-associated protein 6, chloroplastic OS=Arabidopsis thaliana OX=3702 GN=PAP6 PE=1 SV=1	0	18.866	32	6	8	6	284	30.4	6.13	4.38	6	0	High	1
FALSE	High	Master Protein	Q9C9W5	Glycerate dehydrogenase HPR, peroxisomal OS=Arabidopsis thaliana OX=3702 GN=HPR PE=1 SV=1	0	18.618	18	6	7	6	386	42.2	7.15	11.28	6	0	High	1
FALSE	High	Master Protein	Q8VYM4	30S ribosomal protein 2, chloroplastic OS=Arabidopsis thaliana OX=3702 GN=PSRP2 PE=2 SV=1	0	18.435	36	5	8	5	253	27.7	8.97	11.09	5	0	High	1
FALSE	High	Master Protein	Q42029	Oxygen-evolving enhancer protein 2-1, chloroplastic OS=Arabidopsis thaliana OX=3702 GN=PSBP1 PE=1 SV=2	0	18.286	18	3	5	3	263	28.1	7.39	7.66	3	0	High	1
FALSE	High	Master Protein	P60039	60S ribosomal protein L7-3 OS=Arabidopsis thaliana OX=3702 GN=RPL7C PE=2 SV=1	0	18.167	35	7	7	3	242	27.9	9.94	4.86	7	0	High	1
FALSE	High	Master Protein	Q42134	Proteasome subunit alpha type-5-B OS=Arabidopsis thaliana OX=3702 GN=PAE2 PE=1 SV=2	0	18.113	20	4	5	1	237	26	4.75	9.74	4	0	High	1
FALSE	High	Master Protein	P46422	Glutathione S-transferase F2 OS=Arabidopsis thaliana OX=3702 GN=GSTF2 PE=1 SV=3	0	18.032	33	6	6	5	212	24.1	6.35	7.6	6	0	High	1
FALSE	High	Master Protein	P22954	Probable mediator of RNA polymerase II transcription subunit 37c OS=Arabidopsis thaliana OX=3702 GN=MED37D PE=1 SV=2	0	17.845	16	7	7	1	653	71.3	5.12	5.71	7	0	High	1
FALSE	High	Master Protein	O23044	Peroxidase 3 OS=Arabidopsis thaliana OX=3702 GN=PER3 PE=2 SV=1	0	17.819	25	6	6	6	326	34.9	8.4	10.86	6	0	High	1
FALSE	High	Master Protein	A8MRW1	Plasma membrane intrinsic protein 1B OS=Arabidopsis thaliana OX=3702 GN=PIP1B PE=3 SV=1	0	17.61	21	4	5	3	301	32.4	8.51	7.71	4	0	High	1
FALSE	High	Master Protein	F4K5B9	Eukaryotic aspartyl protease family protein OS=Arabidopsis thaliana OX=3702 GN=MOJ9.20 PE=3 SV=1	0	17.608	28	9	9	9	455	48.7	9.64	3.54	9	0	High	1
FALSE	High	Master Protein	P46283	Sedoheptulose-1,7-bisphosphatase, chloroplastic OS=Arabidopsis thaliana OX=3702 GN=At3g55800 PE=2 SV=1	0	17.585	22	8	10	8	393	42.4	6.57	5.03	8	0	High	1
FALSE	High	Master Protein	Q9LR30	Glutamate--glyoxylate aminotransferase 1 OS=Arabidopsis thaliana OX=3702 GN=GGAT1 PE=1 SV=1	0	17.43	20	8	9	8	481	53.3	6.89	5.75	8	0	High	1
FALSE	High	Master Protein	Q9FT52	ATP synthase subunit d, mitochondrial OS=Arabidopsis thaliana OX=3702 GN=At3g52300 PE=1 SV=3	0	17.367	39	6	7	6	168	19.6	5.19	4.33	6	0	High	1
FALSE	High	Master Protein	Q01908	ATP synthase gamma chain 1, chloroplastic OS=Arabidopsis thaliana OX=3702 GN=ATPC1 PE=1 SV=1	0	17.25	20	5	5	5	373	40.9	8	7.61	5	0	High	1
FALSE	High	Master Protein	Q9SIF2	Heat shock protein 90-5, chloroplastic OS=Arabidopsis thaliana OX=3702 GN=HSP90-5 PE=1 SV=1	0	17.085	11	5	5	5	780	88.6	5.01	2.22	5	0	High	1
FALSE	High	Master Protein	Q9XF88	Chlorophyll a-b binding protein CP29.2, chloroplastic OS=Arabidopsis thaliana OX=3702 GN=LHCB4.2 PE=1 SV=1	0	17.074	20	5	7	4	287	31.2	6.24	10.36	5	0	High	1
FALSE	High	Master Protein	F4JL11	Importin subunit alpha-2 OS=Arabidopsis thaliana OX=3702 GN=IMPA2 PE=1 SV=1	0	17.036	17	5	5	4	535	58.9	5.1	7.02	5	0	High	1
FALSE	High	Master Protein	P42732	30S ribosomal protein S13, chloroplastic OS=Arabidopsis thaliana OX=3702 GN=RPS13 PE=2 SV=1	0	16.915	40	7	9	7	169	19.1	10.26	10.12	7	0	High	1
FALSE	High	Master Protein	O81149	Proteasome subunit alpha type-5-A OS=Arabidopsis thaliana OX=3702 GN=PAE1 PE=1 SV=1	0	16.775	20	4	5	1	237	25.9	4.75	6.53	4	0	High	1
FALSE	High	Master Protein	Q9SZJ5	Serine hydroxymethyltransferase 1, mitochondrial OS=Arabidopsis thaliana OX=3702 GN=SHM1 PE=1 SV=1	0	16.769	17	7	7	7	517	57.4	8.13	1.82	7	0	High	1
FALSE	High	Master Protein	P51427	40S ribosomal protein S5-2 OS=Arabidopsis thaliana OX=3702 GN=RPS5B PE=1 SV=2	0	16.695	21	3	4	1	207	22.9	9.63	11.53	3	0	High	1
FALSE	High	Master Protein	Q9LF98	Fructose-bisphosphate aldolase 8, cytosolic OS=Arabidopsis thaliana OX=3702 GN=FBA8 PE=1 SV=1	0	16.528	28	8	8	7	358	38.5	6.46	9.49	8	0	High	1
FALSE	High	Master Protein	Q9SGH4	Photosynthetic NDH subunit of lumenal location 3, chloroplastic OS=Arabidopsis thaliana OX=3702 GN=PNSL3 PE=1 SV=1	0	16.321	31	5	5	5	220	24.8	7.9	6.52	5	0	High	1
FALSE	High	Master Protein	Q43729	Peroxidase 57 OS=Arabidopsis thaliana OX=3702 GN=PER57 PE=1 SV=1	0	16.307	29	6	6	6	313	34.1	10.05	2.04	6	0	High	1
FALSE	High	Master Protein	Q9SUI7	Photosystem I reaction center subunit VI-1, chloroplastic OS=Arabidopsis thaliana OX=3702 GN=PSAH1 PE=2 SV=1	0	16.243	40	2	3	1	145	15.2	9.95	9.93	2	0	High	1
FALSE	High	Master Protein	A0A1P8ATL2	Chloroplast RNA binding protein OS=Arabidopsis thaliana OX=3702 GN=CRB PE=4 SV=1	0	16.238	20	6	6	6	379	43.2	7.12	4.82	6	0	High	1
FALSE	High	Master Protein	Q9LY66	50S ribosomal protein L1, chloroplastic OS=Arabidopsis thaliana OX=3702 GN=RPL1 PE=1 SV=1	0	16.217	17	4	5	4	346	37.6	9.26	3.31	4	0	High	1
FALSE	High	Master Protein	P56791	50S ribosomal protein L2, chloroplastic OS=Arabidopsis thaliana OX=3702 GN=rpl2-A PE=3 SV=1	0	16.203	12	2	4	2	274	29.8	10.84	6.53	2	0	High	1
FALSE	High	Master Protein	Q9SHE8	Photosystem I reaction center subunit III, chloroplastic OS=Arabidopsis thaliana OX=3702 GN=PSAF PE=1 SV=1	0	16.197	22	4	6	4	221	24.2	9.54	9.07	4	0	High	1
FALSE	High	Master Protein	Q9SY97	Photosystem I chlorophyll a/b-binding protein 3-1, chloroplastic OS=Arabidopsis thaliana OX=3702 GN=LHCA3 PE=1 SV=1	0	16.002	22	4	6	4	273	29.2	8.68	6.92	4	0	High	1
FALSE	High	Master Protein	O04310	Jacalin-related lectin 34 OS=Arabidopsis thaliana OX=3702 GN=JAL34 PE=1 SV=1	0	15.908	15	7	7	7	705	72.4	5.5	2.05	7	0	High	1
FALSE	High	Master Protein	P42643	14-3-3-like protein GF14 chi OS=Arabidopsis thaliana OX=3702 GN=GRF1 PE=1 SV=3	0	15.818	27	5	6	3	267	29.9	4.81	7.35	5	0	High	1
FALSE	High	Master Protein	Q9LYE7	Uncharacterized protein At5g11420 OS=Arabidopsis thaliana OX=3702 GN=At5g11420 PE=1 SV=1	0	15.818	22	7	10	3	366	39.6	7.71	5.78	7	0	High	1
FALSE	High	Master Protein	P60040	60S ribosomal protein L7-2 OS=Arabidopsis thaliana OX=3702 GN=RPL7B PE=1 SV=1	0	15.806	31	6	6	2	242	28.2	9.94	4.91	6	0	High	1
FALSE	High	Master Protein	O65581	Fructose-bisphosphate aldolase 5, cytosolic OS=Arabidopsis thaliana OX=3702 GN=FBA5 PE=1 SV=1	0	15.672	23	5	5	5	358	38.3	5.81	5.93	5	0	High	1
FALSE	High	Master Protein	P59226	Histone H3.2 OS=Arabidopsis thaliana OX=3702 GN=HTR2 PE=1 SV=2	0	15.586	29	2	3	1	136	15.3	11.3	11.95	2	0	High	1
FALSE	High	Master Protein	Q9SF21	Protein RISC-INTERACTING CLEARING 3'-5' EXORIBONUCLEASE 1 OS=Arabidopsis thaliana OX=3702 GN=RICE1 PE=1 SV=1	0	15.571	24	4	5	4	200	22.9	5.44	8.96	4	0	High	1
FALSE	High	Master Protein	Q39099	Xyloglucan endotransglucosylase/hydrolase protein 4 OS=Arabidopsis thaliana OX=3702 GN=XTH4 PE=1 SV=1	0	15.552	22	5	5	5	296	34.3	8.91	2.39	5	0	High	1
FALSE	High	Master Protein	Q8W112	Beta-D-glucan exohydrolase-like protein OS=Arabidopsis thaliana OX=3702 GN=At5g20950 PE=1 SV=1	0	15.546	14	6	6	6	624	67.9	9.13	0	6	0	High	1
FALSE	High	Master Protein	Q9SIP7	40S ribosomal protein S3-1 OS=Arabidopsis thaliana OX=3702 GN=RPS3A PE=1 SV=1	0	15.383	18	4	6	4	250	27.5	9.54	7.22	4	0	High	1
FALSE	High	Master Protein	Q9SUU5	Cytochrome b-c1 complex subunit 7-1 OS=Arabidopsis thaliana OX=3702 GN=QCR7-1 PE=1 SV=1	0	15.307	39	4	6	4	122	14.5	9.73	11.31	4	0	High	1
FALSE	High	Master Protein	Q8LD27	Proteasome subunit beta type-6 OS=Arabidopsis thaliana OX=3702 GN=PBA1 PE=1 SV=2	0	15.034	29	6	6	6	233	25.1	5.55	4.25	6	0	High	1
FALSE	High	Master Protein	P30186	Proteasome subunit alpha type-7-A OS=Arabidopsis thaliana OX=3702 GN=PAD1 PE=1 SV=1	0	14.686	27	4	4	4	250	27.3	7.37	7.03	4	0	High	1
FALSE	High	Master Protein	P50883	60S ribosomal protein L12-1 OS=Arabidopsis thaliana OX=3702 GN=RPL12A PE=2 SV=2	0	14.555	32	4	6	4	166	17.9	8.97	13.62	4	0	High	1
FALSE	High	Master Protein	P25851	Fructose-1,6-bisphosphatase 1, chloroplastic OS=Arabidopsis thaliana OX=3702 GN=CFBP1 PE=1 SV=2	0	14.488	16	5	5	5	417	45.1	5.4	5.98	5	0	High	1
FALSE	High	Master Protein	Q8S9M1	Probable plastid-lipid-associated protein 13, chloroplastic OS=Arabidopsis thaliana OX=3702 GN=PAP13 PE=1 SV=2	0	14.434	25	7	7	7	299	33	6.3	3.53	7	0	High	1
FALSE	High	Master Protein	P37702	Myrosinase 1 OS=Arabidopsis thaliana OX=3702 GN=TGG1 PE=1 SV=1	0	14.066	15	6	6	6	541	61.1	5.92	5.94	6	0	High	1
FALSE	High	Master Protein	O49006	Pectinesterase/pectinesterase inhibitor 3 OS=Arabidopsis thaliana OX=3702 GN=PME3 PE=1 SV=2	0	14.058	14	5	5	5	592	64.2	8.87	4.29	5	0	High	1
FALSE	High	Master Protein	P93004	Aquaporin PIP2-7 OS=Arabidopsis thaliana OX=3702 GN=PIP2-7 PE=1 SV=2	0	14.032	24	4	4	4	280	29.7	8.81	6.03	4	0	High	1
FALSE	High	Master Protein	P56773	Cytochrome b6 OS=Arabidopsis thaliana OX=3702 GN=petB PE=1 SV=1	0	13.815	19	3	5	3	215	24.1	8.76	2.38	3	0	High	1
FALSE	High	Master Protein	Q9SKP6	Triosephosphate isomerase, chloroplastic OS=Arabidopsis thaliana OX=3702 GN=TIM PE=1 SV=1	0	13.664	22	6	6	5	315	33.3	7.83	3.24	6	0	High	1
FALSE	High	Master Protein	Q9S7L9	Cytochrome c oxidase subunit 6b-1 OS=Arabidopsis thaliana OX=3702 GN=COX6B-1 PE=1 SV=1	0	13.663	36	5	7	5	191	21.2	4.34	6.59	5	0	High	1
FALSE	High	Master Protein	Q94B78	Glycine dehydrogenase (decarboxylating) 1, mitochondrial OS=Arabidopsis thaliana OX=3702 GN=GLDP1 PE=1 SV=2	0	13.661	7	6	6	6	1037	112.9	6.98	5.81	6	0	High	1
FALSE	High	Master Protein	Q9M336	Uracil phosphoribosyltransferase, chloroplastic OS=Arabidopsis thaliana OX=3702 GN=UPP PE=1 SV=1	0	13.644	23	7	7	7	296	32.2	8.95	7.19	7	0	High	1
FALSE	High	Master Protein	A0A2P2CLF9	ATP synthase subunit alpha OS=Arabidopsis thaliana OX=3702 GN=atp1 PE=3 SV=1	0	13.581	13	6	8	5	507	55.1	6.33	8.46	6	0	High	1
FALSE	High	Master Protein	Q9LZT0	Histone H2B.7 OS=Arabidopsis thaliana OX=3702 GN=At3g46030 PE=1 SV=3	0	13.458	24	3	5	3	145	15.9	10.02	10.77	3	0	High	1
FALSE	High	Master Protein	Q05758	Ketol-acid reductoisomerase, chloroplastic OS=Arabidopsis thaliana OX=3702 GN=At3g58610 PE=1 SV=2	0	13.451	14	6	6	6	591	63.8	6.8	2.59	6	0	High	1
FALSE	High	Master Protein	Q9ZVA1	EP1-like glycoprotein 1 OS=Arabidopsis thaliana OX=3702 GN=At1g78820 PE=2 SV=1	0	13.4	16	5	5	2	455	50.6	8.47	4.77	5	0	High	1
FALSE	High	Master Protein	Q7DLR9	Proteasome subunit beta type-4 OS=Arabidopsis thaliana OX=3702 GN=PBG1 PE=1 SV=2	0	13.331	20	3	3	3	246	27.6	6.55	2.21	3	0	High	1
FALSE	High	Master Protein	P56772	Chloroplastic ATP-dependent Clp protease proteolytic subunit 1 OS=Arabidopsis thaliana OX=3702 GN=clpP1 PE=1 SV=2	0	13.313	21	2	2	2	196	22.1	4.98	7.73	2	0	High	1
FALSE	High	Master Protein	P49107	Photosystem I reaction center subunit N, chloroplastic OS=Arabidopsis thaliana OX=3702 GN=PSAN PE=1 SV=2	0	13.302	24	4	5	4	171	18.4	8.92	10.21	4	0	High	1
FALSE	High	Master Protein	Q9XI93	At1g13930/F16A14.27 OS=Arabidopsis thaliana OX=3702 GN=F7A19.2 PE=1 SV=1	0	13.286	26	3	4	3	155	16.2	4.92	7.27	3	0	High	1
FALSE	High	Master Protein	Q39101	Ferritin-1, chloroplastic OS=Arabidopsis thaliana OX=3702 GN=FER1 PE=2 SV=1	0	13.252	29	5	6	5	255	28.2	6.11	4.81	5	0	High	1
FALSE	High	Master Protein	Q6ID97	ADP-ribosylation factor A1F OS=Arabidopsis thaliana OX=3702 GN=ARFA1F PE=2 SV=1	0	13.237	38	5	5	5	181	20.6	6.95	4.07	5	0	High	1
FALSE	High	Master Protein	Q56YW9	Tubulin beta-2 chain OS=Arabidopsis thaliana OX=3702 GN=TUBB2 PE=2 SV=2	0	13.167	12	4	4	2	450	50.7	4.81	2.62	4	0	High	1
FALSE	High	Master Protein	O82399	Malate dehydrogenase 1, peroxisomal OS=Arabidopsis thaliana OX=3702 GN=PMDH1 PE=1 SV=1	0	13.096	10	2	3	1	354	37.4	7.96	4.23	2	0	High	1
FALSE	High	Master Protein	Q9LTX9	Heat shock 70 kDa protein 7, chloroplastic OS=Arabidopsis thaliana OX=3702 GN=HSP70-7 PE=2 SV=1	0	13.031	11	7	7	2	718	77	5.3	3.64	7	0	High	1
FALSE	High	Master Protein	Q96251	ATP synthase subunit O, mitochondrial OS=Arabidopsis thaliana OX=3702 GN=At5g13450 PE=1 SV=2	0	13.015	24	5	6	5	238	26.3	9.23	7.92	5	0	High	1
FALSE	High	Master Protein	Q9FVT2	Probable elongation factor 1-gamma 2 OS=Arabidopsis thaliana OX=3702 GN=At1g57720 PE=1 SV=1	0	12.935	18	6	7	2	413	46.4	5.71	2.24	6	0	High	1
FALSE	High	Master Protein	Q9SN86	Malate dehydrogenase, chloroplastic OS=Arabidopsis thaliana OX=3702 GN=At3g47520 PE=1 SV=1	0	12.907	18	5	5	5	403	42.4	8.51	1.85	5	0	High	1
FALSE	High	Master Protein	Q96266	Glutathione S-transferase F8, chloroplastic OS=Arabidopsis thaliana OX=3702 GN=GSTF8 PE=1 SV=3	0	12.892	33	6	6	5	263	29.2	8.5	5.33	6	0	High	1
FALSE	High	Master Protein	Q9SKX4	50S ribosomal protein L3-1, chloroplastic OS=Arabidopsis thaliana OX=3702 GN=RPL3A PE=2 SV=1	0	12.865	23	5	5	5	271	29.3	10.43	2.37	5	0	High	1
FALSE	High	Master Protein	Q9SAU2	D-ribulose-5-phosphate-3-epimerase OS=Arabidopsis thaliana OX=3702 GN=RPE PE=2 SV=1	0	12.799	30	5	6	5	281	30	8.07	4.93	5	0	High	1
FALSE	High	Master Protein	O22126	Fasciclin-like arabinogalactan protein 8 OS=Arabidopsis thaliana OX=3702 GN=FLA8 PE=2 SV=1	0	12.735	14	3	3	3	420	43	5.68	7.58	3	0	High	1
FALSE	High	Master Protein	Q9SZD6	Elongation factor Ts, mitochondrial OS=Arabidopsis thaliana OX=3702 GN=emb2726 PE=2 SV=1	0	12.721	7	6	6	6	953	103.7	5.01	4.37	6	0	High	1
FALSE	High	Master Protein	Q96250	ATP synthase subunit gamma, mitochondrial OS=Arabidopsis thaliana OX=3702 GN=ATPC PE=1 SV=1	0	12.711	18	4	4	4	325	35.4	8.9	6.24	4	0	High	1
FALSE	High	Master Protein	Q9SRH6	Hypersensitive-induced response protein 3 OS=Arabidopsis thaliana OX=3702 GN=HIR3 PE=1 SV=1	0	12.709	26	6	6	6	285	31.3	5.85	0	6	0	High	1
FALSE	High	Master Protein	F4JEL5	Eukaryotic translation initiation factor 4A1 OS=Arabidopsis thaliana OX=3702 GN=EIF4A1 PE=1 SV=1	0	12.66	21	7	7	3	407	46.1	5.68	3.46	7	0	High	1
FALSE	High	Master Protein	Q9SAJ4	Phosphoglycerate kinase 3, cytosolic OS=Arabidopsis thaliana OX=3702 GN=PGK3 PE=1 SV=1	0	12.599	16	5	6	4	401	42.1	5.68	6.07	5	0	High	1
FALSE	High	Master Protein	Q9SJQ9	Fructose-bisphosphate aldolase 6, cytosolic OS=Arabidopsis thaliana OX=3702 GN=FBA6 PE=1 SV=1	0	12.41	15	4	4	3	358	38.4	7.39	4.68	4	0	High	1
FALSE	High	Master Protein	Q9S9P1	40S ribosomal protein S12-1 OS=Arabidopsis thaliana OX=3702 GN=RPS12A PE=2 SV=1	0	12.378	35	4	6	2	144	15.4	5.55	5.6	4	0	High	1
FALSE	High	Master Protein	Q42262	40S ribosomal protein S3a-2 OS=Arabidopsis thaliana OX=3702 GN=RPS3AB PE=2 SV=3	0	12.298	31	7	7	2	262	29.8	9.74	1.9	7	0	High	1
FALSE	High	Master Protein	B3H7J6	Ribosomal protein S4 OS=Arabidopsis thaliana OX=3702 GN=At5g15200 PE=1 SV=1	0	12.29	16	2	3	2	156	18.8	9.8	7.28	2	0	High	1
FALSE	High	Master Protein	O23255	Adenosylhomocysteinase 1 OS=Arabidopsis thaliana OX=3702 GN=SAHH1 PE=1 SV=1	0	12.279	14	6	6	6	485	53.3	5.97	5.51	6	0	High	1
FALSE	High	Master Protein	O04487	Probable elongation factor 1-gamma 1 OS=Arabidopsis thaliana OX=3702 GN=At1g09640 PE=1 SV=1	0	12.177	18	6	8	2	414	46.6	5.48	1.74	6	0	High	1
FALSE	High	Master Protein	Q04836	31 kDa ribonucleoprotein, chloroplastic OS=Arabidopsis thaliana OX=3702 GN=CP31A PE=1 SV=1	0	12.153	21	4	4	4	329	35.8	4.65	4.19	4	0	High	1
FALSE	High	Master Protein	P25696	Bifunctional enolase 2/transcriptional activator OS=Arabidopsis thaliana OX=3702 GN=ENO2 PE=1 SV=1	0	12.102	17	4	4	4	444	47.7	5.77	7.25	4	0	High	1
FALSE	High	Master Protein	F4INS6	Aldehyde dehydrogenase 11A3 OS=Arabidopsis thaliana OX=3702 GN=ALDH11A3 PE=1 SV=1	0	12.011	9	3	3	3	503	53.8	6.64	5.38	3	0	High	1
FALSE	High	Master Protein	P49688	40S ribosomal protein S2-3 OS=Arabidopsis thaliana OX=3702 GN=RPS2C PE=1 SV=2	0	12	22	5	5	2	285	30.9	10.29	4.13	5	0	High	1
FALSE	High	Master Protein	A8MQR4	60S acidic ribosomal protein P0 OS=Arabidopsis thaliana OX=3702 GN=At3g09200 PE=1 SV=1	0	11.858	15	3	4	3	287	30.6	4.84	2.22	3	0	High	1
FALSE	High	Master Protein	Q9STT3	Aldose 1-epimerase OS=Arabidopsis thaliana OX=3702 GN=T23J7.130 PE=2 SV=1	0	11.826	13	4	4	4	358	39.7	9.07	4.27	4	0	High	1
FALSE	High	Master Protein	Q9LP53	Alba DNA/RNA-binding protein OS=Arabidopsis thaliana OX=3702 GN=At1g29250 PE=1 SV=1	0	11.671	36	4	8	2	130	14.6	5.36	3.59	4	0	High	1
FALSE	High	Master Protein	Q9LHF1	Leucine-rich repeat extensin-like protein 4 OS=Arabidopsis thaliana OX=3702 GN=LRX4 PE=1 SV=1	0	11.488	13	4	4	1	494	54.7	6.93	7.02	4	0	High	1
FALSE	High	Master Protein	Q01525	14-3-3-like protein GF14 omega OS=Arabidopsis thaliana OX=3702 GN=GRF2 PE=2 SV=2	0	11.46	15	3	4	1	259	29.1	4.79	6.3	3	0	High	1
FALSE	High	Master Protein	P93819	Malate dehydrogenase 1, cytoplasmic OS=Arabidopsis thaliana OX=3702 GN=MDH1 PE=1 SV=2	0	11.445	16	4	5	4	332	35.5	6.55	2.24	4	0	High	1
FALSE	High	Master Protein	O80852	Glutathione S-transferase F9 OS=Arabidopsis thaliana OX=3702 GN=GSTF9 PE=1 SV=1	0	11.417	17	3	5	3	215	24.1	6.65	4.46	3	0	High	1
FALSE	High	Master Protein	F4I0N7	GAST1 protein homolog 1 OS=Arabidopsis thaliana OX=3702 GN=GASA1 PE=4 SV=1	0	11.358	38	3	5	3	97	10.6	9.11	5.09	3	0	High	1
FALSE	High	Master Protein	Q9T0K5	Leucine-rich repeat extensin-like protein 3 OS=Arabidopsis thaliana OX=3702 GN=LRX3 PE=1 SV=1	0	11.292	6	4	4	1	760	82.2	6.96	4.52	4	0	High	1
FALSE	High	Master Protein	O03986	Heat shock protein 90-4 OS=Arabidopsis thaliana OX=3702 GN=HSP90-4 PE=1 SV=1	0	11.285	10	5	5	5	699	80.1	5.05	3.45	5	0	High	1
FALSE	High	Master Protein	B3H4B6	Ribosomal protein S25 family protein OS=Arabidopsis thaliana OX=3702 GN=At4g39200 PE=4 SV=1	0	11.254	29	3	4	1	107	11.9	10.68	3.67	3	0	High	1
FALSE	High	Master Protein	Q39102	ATP-dependent zinc metalloprotease FTSH 1, chloroplastic OS=Arabidopsis thaliana OX=3702 GN=FTSH1 PE=1 SV=2	0	11.246	7	3	3	3	716	76.7	5.83	3.45	3	0	High	1
FALSE	High	Master Protein	P39207	Nucleoside diphosphate kinase 1 OS=Arabidopsis thaliana OX=3702 GN=NDK1 PE=1 SV=1	0	11.216	48	5	5	5	149	16.5	6.79	3.64	5	0	High	1
FALSE	High	Master Protein	Q9C9C6	60S ribosomal protein L6-2 OS=Arabidopsis thaliana OX=3702 GN=RPL6B PE=2 SV=1	0	11.196	21	4	5	4	233	26	10.17	4.44	4	0	High	1
FALSE	High	Master Protein	Q05431	L-ascorbate peroxidase 1, cytosolic OS=Arabidopsis thaliana OX=3702 GN=APX1 PE=1 SV=2	0	11.044	12	2	3	2	250	27.5	6.13	3.76	2	0	High	1
FALSE	High	Master Protein	O80448	Pyridoxal 5'-phosphate synthase subunit PDX1.1 OS=Arabidopsis thaliana OX=3702 GN=PDX11 PE=1 SV=1	0	10.795	16	4	4	3	309	32.8	6	5.21	4	0	High	1
FALSE	High	Master Protein	P29511	Tubulin alpha-6 chain OS=Arabidopsis thaliana OX=3702 GN=TUBA6 PE=1 SV=1	0	10.775	14	4	4	2	450	49.5	5.06	3.66	4	0	High	1
FALSE	High	Master Protein	Q9XF91	Photosystem II 22 kDa protein, chloroplastic OS=Arabidopsis thaliana OX=3702 GN=PSBS PE=2 SV=1	0	10.76	23	4	4	4	265	28	9.26	2.53	4	0	High	1
FALSE	High	Master Protein	O04848	Probable histone H2AXa OS=Arabidopsis thaliana OX=3702 GN=At1g08880 PE=1 SV=1	0	10.71	27	2	3	1	142	14.8	10.32	6.24	2	0	High	1
FALSE	High	Master Protein	Q9XI05	Proteasome subunit beta type-3-A OS=Arabidopsis thaliana OX=3702 GN=PBC1 PE=1 SV=2	0	10.705	22	3	3	3	204	22.8	5.47	5.95	3	0	High	1
FALSE	High	Master Protein	F4HUA0	GTP binding Elongation factor Tu family protein OS=Arabidopsis thaliana OX=3702 GN=At1g07930 PE=1 SV=1	0	10.648	18	6	6	6	372	41.3	9.23	4.82	6	0	High	1
FALSE	High	Master Protein	Q9STW6	Heat shock 70 kDa protein 6, chloroplastic OS=Arabidopsis thaliana OX=3702 GN=HSP70-6 PE=1 SV=1	0	10.579	10	7	7	2	718	76.5	5.2	3.5	7	0	High	1
FALSE	High	Master Protein	P29513	Tubulin beta-5 chain OS=Arabidopsis thaliana OX=3702 GN=TUBB5 PE=2 SV=1	0	10.566	9	3	3	1	449	50.3	4.77	3.37	3	0	High	1
FALSE	High	Master Protein	Q9XI73	Photosynthetic NDH subunit of lumenal location 2, chloroplastic OS=Arabidopsis thaliana OX=3702 GN=PNSL2 PE=1 SV=1	0	10.542	19	2	3	2	190	22.1	8.69	3.2	2	0	High	1
FALSE	High	Master Protein	P56798	30S ribosomal protein S3, chloroplastic OS=Arabidopsis thaliana OX=3702 GN=rps3 PE=3 SV=1	0	10.51	9	1	2	1	218	25.2	9.48	6.54	1	0	High	1
FALSE	High	Master Protein	P31265	Translationally-controlled tumor protein 1 OS=Arabidopsis thaliana OX=3702 GN=TCTP1 PE=1 SV=2	0	10.505	29	4	4	4	168	18.9	4.64	4.47	4	0	High	1
FALSE	High	Master Protein	O22969	Uncharacterized protein At2g34160 OS=Arabidopsis thaliana OX=3702 GN=At2g34160 PE=1 SV=1	0	10.498	31	3	6	1	130	14.6	5.36	1.93	3	0	High	1
FALSE	High	Master Protein	Q42522	Glutamate-1-semialdehyde 2,1-aminomutase 2, chloroplastic OS=Arabidopsis thaliana OX=3702 GN=GSA2 PE=1 SV=2	0	10.297	16	5	5	5	472	50.1	7.39	3.82	5	0	High	1
FALSE	High	Master Protein	Q93VC7	30S ribosomal protein S1, chloroplastic OS=Arabidopsis thaliana OX=3702 GN=RPS1 PE=1 SV=1	0	10.254	11	4	4	4	416	45.1	5.25	2.59	4	0	High	1
FALSE	High	Master Protein	O23515	60S ribosomal protein L15-1 OS=Arabidopsis thaliana OX=3702 GN=RPL15A PE=2 SV=1	0	10.216	7	1	2	1	204	24.2	11.44	6.58	1	0	High	1
FALSE	High	Master Protein	Q9SUI6	Photosystem I reaction center subunit VI-2, chloroplastic OS=Arabidopsis thaliana OX=3702 GN=PSAH2 PE=2 SV=1	0	10.191	40	2	2	1	145	15.3	9.91	6.92	2	0	High	1
FALSE	High	Master Protein	Q9LYN2	Ferritin-3, chloroplastic OS=Arabidopsis thaliana OX=3702 GN=FER3 PE=2 SV=1	0	10.159	20	3	3	3	259	28.8	5.8	5.38	3	0	High	1
FALSE	High	Master Protein	Q96262	Plasma membrane-associated cation-binding protein 1 OS=Arabidopsis thaliana OX=3702 GN=PCAP1 PE=1 SV=1	0	10.157	23	4	4	4	225	24.6	4.96	2.11	4	0	High	1
FALSE	High	Master Protein	Q94AZ4	Probable calcium-binding protein CML13 OS=Arabidopsis thaliana OX=3702 GN=CML13 PE=2 SV=1	0	10.136	38	5	5	2	148	16.5	4.94	1.77	5	0	High	1
FALSE	High	Master Protein	P31414	Pyrophosphate-energized vacuolar membrane proton pump 1 OS=Arabidopsis thaliana OX=3702 GN=AVP1 PE=1 SV=1	0	10.097	6	5	5	5	770	80.8	5.26	4.46	5	0	High	1
FALSE	High	Master Protein	Q9SF16	T-complex protein 1 subunit eta OS=Arabidopsis thaliana OX=3702 GN=CCT7 PE=1 SV=1	0	10.061	7	3	3	3	557	59.7	6.39	4.19	3	0	High	1
FALSE	High	Master Protein	Q9LX65	V-type proton ATPase subunit H OS=Arabidopsis thaliana OX=3702 GN=VHA-H PE=1 SV=1	0	9.979	14	4	4	4	441	50.3	7.03	0	4	0	High	1
FALSE	High	Master Protein	Q9SX22	30S ribosomal protein 3-1, chloroplastic OS=Arabidopsis thaliana OX=3702 GN=At1g68590 PE=2 SV=1	0	9.941	15	1	2	1	166	18.5	9.23	7.82	1	0	High	1
FALSE	High	Master Protein	O81148	Proteasome subunit alpha type-4-A OS=Arabidopsis thaliana OX=3702 GN=PAC1 PE=1 SV=1	0	9.894	19	4	4	4	250	27.5	7.11	4.01	4	0	High	1
FALSE	High	Master Protein	P61837	Aquaporin PIP1-1 OS=Arabidopsis thaliana OX=3702 GN=PIP1-1 PE=1 SV=1	0	9.773	22	4	4	2	286	30.7	9.01	4.96	4	0	High	1
FALSE	High	Master Protein	Q94AF6	AT5g20160/F5O24_50 OS=Arabidopsis thaliana OX=3702 GN=At5g20160 PE=2 SV=1	0	9.756	27	2	3	2	128	13.9	7.28	6.85	2	0	High	1
FALSE	High	Master Protein	O04616	Protein CURVATURE THYLAKOID 1A, chloroplastic OS=Arabidopsis thaliana OX=3702 GN=CURT1A PE=1 SV=1	0	9.741	18	2	2	2	164	17.7	9.17	3.43	2	0	High	1
FALSE	High	Master Protein	Q8LCW9	60S acidic ribosomal protein P1-1 OS=Arabidopsis thaliana OX=3702 GN=RPP1A PE=3 SV=2	0	9.741	73	3	3	3	112	11.2	4.36	3.48	3	0	High	1
FALSE	High	Master Protein	Q9ZU52	Fructose-bisphosphate aldolase 3, chloroplastic OS=Arabidopsis thaliana OX=3702 GN=FBA3 PE=1 SV=1	0	9.736	12	5	7	3	391	42.3	8.09	5.61	5	0	High	1
FALSE	High	Master Protein	F4HV96	Eif4a-2 OS=Arabidopsis thaliana OX=3702 GN=EIF4A-2 PE=1 SV=1	0	9.566	16	5	5	1	407	46.2	5.68	3.46	5	0	High	1
FALSE	High	Master Protein	Q42403	Thioredoxin H3 OS=Arabidopsis thaliana OX=3702 GN=TRX3 PE=1 SV=1	0	9.546	28	2	3	2	118	13.1	5.14	7.86	2	0	High	1
FALSE	High	Master Protein	P34788	40S ribosomal protein S18 OS=Arabidopsis thaliana OX=3702 GN=RPS18A PE=1 SV=1	0	9.457	23	3	4	3	152	17.5	10.54	4.84	3	0	High	1
FALSE	High	Master Protein	Q945Q1	Cysteine proteinase inhibitor 1 OS=Arabidopsis thaliana OX=3702 GN=CYS1 PE=1 SV=2	0	9.407	30	2	2	2	101	11.2	5.22	4.3	2	0	High	1
FALSE	High	Master Protein	P43286	Aquaporin PIP2-1 OS=Arabidopsis thaliana OX=3702 GN=PIP2-1 PE=1 SV=1	0	9.376	14	3	3	2	287	30.5	8.4	4.46	3	0	High	1
FALSE	High	Master Protein	Q9LPZ1	Multiple organellar RNA editing factor 9, chloroplastic OS=Arabidopsis thaliana OX=3702 GN=MORF9 PE=1 SV=1	0	9.374	17	2	2	2	232	26.2	8.88	5.08	2	0	High	1
FALSE	High	Master Protein	P59259	Histone H4 OS=Arabidopsis thaliana OX=3702 GN=At1g07660 PE=1 SV=2	0	9.291	29	3	5	3	103	11.4	11.47	2.71	3	0	High	1
FALSE	High	Master Protein	Q9FK25	Flavone 3'-O-methyltransferase 1 OS=Arabidopsis thaliana OX=3702 GN=OMT1 PE=1 SV=1	0	9.112	10	2	2	2	363	39.6	5.95	3.93	2	0	High	1
FALSE	High	Master Protein	Q9SJ12	Probable ATP synthase 24 kDa subunit, mitochondrial OS=Arabidopsis thaliana OX=3702 GN=At2g21870 PE=1 SV=1	0	9.11	20	4	4	4	240	27.6	6.67	4.38	4	0	High	1
FALSE	High	Master Protein	Q0WNJ6	Clathrin heavy chain 1 OS=Arabidopsis thaliana OX=3702 GN=CHC1 PE=1 SV=1	0	9.051	4	5	5	5	1705	193.1	5.4	1.81	5	0	High	1
FALSE	High	Master Protein	Q9FJE8	Probable histone H2A.7 OS=Arabidopsis thaliana OX=3702 GN=At5g59870 PE=1 SV=1	0	9.043	21	2	3	1	150	16	10.55	4.86	2	0	High	1
FALSE	High	Master Protein	O65655	SAP domain-containing protein OS=Arabidopsis thaliana OX=3702 GN=At4g39680 PE=1 SV=1	0	9.029	8	3	3	3	633	69.4	4.97	3.88	3	0	High	1
FALSE	High	Master Protein	O80837	Remorin OS=Arabidopsis thaliana OX=3702 GN=DBP PE=1 SV=1	0	9.028	18	3	3	3	190	21	8.54	3.87	3	0	High	1
FALSE	High	Master Protein	Q8VZT0	Putative H/ACA ribonucleoprotein complex subunit 1-like protein 1 OS=Arabidopsis thaliana OX=3702 GN=At3g03920 PE=2 SV=1	0	9.022	19	3	3	3	202	21	11.41	4.53	3	0	High	1
FALSE	High	Master Protein	F4KDU5	Ribosomal protein L4/L1 family OS=Arabidopsis thaliana OX=3702 GN=At5g02870 PE=1 SV=1	0	9.011	15	4	4	1	406	44.6	10.35	4.52	4	0	High	1
FALSE	High	Master Protein	A0A1P8AXC1	FtsH extracellular protease family OS=Arabidopsis thaliana OX=3702 GN=VAR2 PE=3 SV=1	0	8.982	8	3	3	3	699	74.6	6.35	2.48	3	0	High	1
FALSE	High	Master Protein	Q9SZN1	V-type proton ATPase subunit B2 OS=Arabidopsis thaliana OX=3702 GN=VHA-B2 PE=1 SV=1	0	8.946	14	5	5	5	487	54.3	5.15	1.69	5	0	High	1
FALSE	High	Master Protein	P25873	50S ribosomal protein L15, chloroplastic OS=Arabidopsis thaliana OX=3702 GN=RPL15 PE=1 SV=2	0	8.92	23	5	5	5	277	29.7	10.77	2.46	5	0	High	1
FALSE	High	Master Protein	Q9ZU25	Probable mitochondrial-processing peptidase subunit alpha-1, mitochondrial OS=Arabidopsis thaliana OX=3702 GN=At1g51980 PE=1 SV=1	0	8.916	9	4	4	4	503	54.4	6.33	4.05	4	0	High	1
FALSE	High	Master Protein	P59169	Histone H3.3 OS=Arabidopsis thaliana OX=3702 GN=HTR4 PE=1 SV=2	0	8.915	29	2	2	1	136	15.4	11.15	3.55	2	0	High	1
FALSE	High	Master Protein	Q2V3X4	Ribosomal protein L4/L1 family OS=Arabidopsis thaliana OX=3702 GN=At3g09630 PE=1 SV=1	0	8.911	13	4	4	1	405	44.5	10.37	4.52	4	0	High	1
FALSE	High	Master Protein	Q93VB8	40S ribosomal protein S2-2 OS=Arabidopsis thaliana OX=3702 GN=RPS2B PE=2 SV=1	0	8.825	17	4	4	1	284	30.8	10.26	1.8	4	0	High	1
FALSE	High	Master Protein	Q9SKZ3	40S ribosomal protein S12-2 OS=Arabidopsis thaliana OX=3702 GN=RPS12C PE=1 SV=1	0	8.794	22	3	4	1	144	15.3	5.9	3.97	3	0	High	1
FALSE	High	Master Protein	Q9T076	Early nodulin-like protein 2 OS=Arabidopsis thaliana OX=3702 GN=At4g27520 PE=1 SV=1	0	8.726	15	4	4	4	349	35	9.32	5.63	4	0	High	1
FALSE	High	Master Protein	A0A1P8BF32	Heat shock protein 70 (Hsp 70) family protein OS=Arabidopsis thaliana OX=3702 GN=BIP2 PE=1 SV=1	0	8.717	6	3	3	2	673	74.3	5.19	3.57	3	0	High	1
FALSE	High	Master Protein	P56771	Cytochrome f OS=Arabidopsis thaliana OX=3702 GN=petA PE=3 SV=1	0	8.715	15	4	5	4	320	35.3	8.29	3.63	4	0	High	1
FALSE	High	Master Protein	B9DHQ0	Tubulin alpha-5 chain OS=Arabidopsis thaliana OX=3702 GN=TUBA5 PE=1 SV=2	0	8.7	9	3	3	1	450	49.6	5.1	1.95	3	0	High	1
FALSE	High	Master Protein	Q8RXU5	60S ribosomal protein L37a-2 OS=Arabidopsis thaliana OX=3702 GN=RPL37AC PE=3 SV=1	0	8.689	26	2	3	2	92	10.2	10.23	5.64	2	0	High	1
FALSE	High	Master Protein	P56758	ATP synthase subunit a, chloroplastic OS=Arabidopsis thaliana OX=3702 GN=atpI PE=3 SV=1	0	8.583	10	1	1	1	249	27.3	5.05	3.58	1	0	High	1
FALSE	High	Master Protein	F4J8J7	Adenine nucleotide alpha hydrolases-like superfamily protein OS=Arabidopsis thaliana OX=3702 GN=At3g11930 PE=1 SV=1	0	8.523	19	3	3	3	199	21.4	5.78	2.61	3	0	High	1
FALSE	High	Master Protein	Q9M5J9	Polygalacturonase inhibitor 1 OS=Arabidopsis thaliana OX=3702 GN=PGIP1 PE=1 SV=1	0	8.474	14	2	2	2	330	36.7	7.96	2.84	2	0	High	1
FALSE	High	Master Protein	Q94F49	Probable histone H2A.5 OS=Arabidopsis thaliana OX=3702 GN=At5g27670 PE=1 SV=1	0	8.458	19	3	4	2	150	15.9	10.46	6.06	3	0	High	1
FALSE	High	Master Protein	P42761	Glutathione S-transferase F10 OS=Arabidopsis thaliana OX=3702 GN=GSTF10 PE=1 SV=3	0	8.358	27	5	5	5	215	24.2	5.67	2	5	0	High	1
FALSE	High	Master Protein	P56792	50S ribosomal protein L14, chloroplastic OS=Arabidopsis thaliana OX=3702 GN=rpl14 PE=3 SV=1	0	8.335	32	3	4	3	122	13.6	9.29	1.64	3	0	High	1
FALSE	High	Master Protein	P31167	ADP,ATP carrier protein 1, mitochondrial OS=Arabidopsis thaliana OX=3702 GN=AAC1 PE=1 SV=2	0	8.243	13	5	5	5	381	41.4	9.83	4.08	5	0	High	1
FALSE	High	Master Protein	Q01667	Chlorophyll a-b binding protein 6, chloroplastic OS=Arabidopsis thaliana OX=3702 GN=LHCA1 PE=1 SV=1	0	8.215	15	2	3	2	241	26	6.68	4.08	2	0	High	1
FALSE	High	Master Protein	Q9CAV0	40S ribosomal protein S3a-1 OS=Arabidopsis thaliana OX=3702 GN=RPS3AA PE=1 SV=3	0	8.156	25	6	6	1	262	29.8	9.76	1.9	6	0	High	1
FALSE	High	Master Protein	P17094	60S ribosomal protein L3-1 OS=Arabidopsis thaliana OX=3702 GN=ARP1 PE=1 SV=5	0	8.127	10	4	4	4	389	44.5	10.17	5.88	4	0	High	1
FALSE	High	Master Protein	Q9LJI5	V-type proton ATPase subunit d1 OS=Arabidopsis thaliana OX=3702 GN=VHA-d1 PE=2 SV=1	0	8.111	8	3	3	3	351	40.8	5.16	3.62	3	0	High	1
FALSE	High	Master Protein	Q9LZG0	Adenosine kinase 2 OS=Arabidopsis thaliana OX=3702 GN=ADK2 PE=1 SV=1	0	8.07	12	3	3	3	345	37.8	5.26	2.59	3	0	High	1
FALSE	High	Master Protein	Q9SX77	Succinate dehydrogenase subunit 5, mitochondrial OS=Arabidopsis thaliana OX=3702 GN=SDH5 PE=1 SV=1	0	8.06	19	3	3	3	257	28.1	6.65	3.36	3	0	High	1
FALSE	High	Master Protein	P42731	Polyadenylate-binding protein 2 OS=Arabidopsis thaliana OX=3702 GN=PAB2 PE=1 SV=1	0	8.035	7	2	2	2	629	68.6	8.21	3.66	2	0	High	1
FALSE	High	Master Protein	Q9STF2	Protein PLASTID TRANSCRIPTIONALLY ACTIVE 16, chloroplastic OS=Arabidopsis thaliana OX=3702 GN=PTAC16 PE=1 SV=1	0	8.035	9	4	4	4	510	54.3	8.91	3.62	4	0	High	1
FALSE	High	Master Protein	O23254	Serine hydroxymethyltransferase 4 OS=Arabidopsis thaliana OX=3702 GN=SHM4 PE=1 SV=1	0	8.013	7	2	2	2	471	51.7	7.23	4.73	2	0	High	1
FALSE	High	Master Protein	Q9M158	Rhodanese-like domain-containing protein 4, chloroplastic OS=Arabidopsis thaliana OX=3702 GN=STR4 PE=1 SV=2	0	8.001	8	4	4	4	466	49.4	5.3	3.59	4	0	High	1
FALSE	High	Master Protein	O50061	50S ribosomal protein L4, chloroplastic OS=Arabidopsis thaliana OX=3702 GN=RPL4 PE=2 SV=2	0	7.988	15	4	4	4	282	30.5	8.94	2.42	4	0	High	1
FALSE	High	Master Protein	Q9S756	Ferritin-4, chloroplastic OS=Arabidopsis thaliana OX=3702 GN=FER4 PE=2 SV=1	0	7.985	15	2	2	2	259	29	6.62	2.17	2	0	High	1
FALSE	High	Master Protein	Q9FLX7	Probable NADH dehydrogenase [ubiquinone] 1 alpha subcomplex subunit 5, mitochondrial OS=Arabidopsis thaliana OX=3702 GN=At5g52840 PE=1 SV=1	0	7.95	30	4	4	4	169	19.2	4.77	0	4	0	High	1
FALSE	High	Master Protein	Q9FN48	Calcium sensing receptor, chloroplastic OS=Arabidopsis thaliana OX=3702 GN=CAS PE=1 SV=1	0	7.948	10	3	3	3	387	41.3	9.39	3.26	3	0	High	1
FALSE	High	Master Protein	P48347	14-3-3-like protein GF14 epsilon OS=Arabidopsis thaliana OX=3702 GN=GRF10 PE=1 SV=1	0	7.721	16	4	4	4	254	28.9	4.81	1.81	4	0	High	1
FALSE	High	Master Protein	P36210	50S ribosomal protein L12-1, chloroplastic OS=Arabidopsis thaliana OX=3702 GN=RPL12A PE=2 SV=1	0	7.698	20	4	4	4	191	20.1	5.64	5.75	4	0	High	1
FALSE	High	Master Protein	Q9XJ27	30S ribosomal protein S9, chloroplastic OS=Arabidopsis thaliana OX=3702 GN=RPS9 PE=2 SV=1	0	7.674	15	2	2	2	208	22.6	10.46	4.54	2	0	High	1
FALSE	High	Master Protein	P51430	40S ribosomal protein S6-2 OS=Arabidopsis thaliana OX=3702 GN=RPS6B PE=1 SV=3	0	7.651	13	2	2	1	249	28.1	10.83	2.49	2	0	High	1
FALSE	High	Master Protein	Q9XQC7	GrpE protein homolog OS=Arabidopsis thaliana OX=3702 GN=grpE PE=2 SV=1	0	7.628	7	1	1	1	326	35.7	4.59	3.03	1	0	High	1
FALSE	High	Master Protein	Q9SXE9	At1g62480/T3P18_4 OS=Arabidopsis thaliana OX=3702 GN=At1g62480 PE=1 SV=1	0	7.55	43	3	3	3	152	16.6	4.02	2.12	3	0	High	1
FALSE	High	Master Protein	Q41932	Oxygen-evolving enhancer protein 3-2, chloroplastic OS=Arabidopsis thaliana OX=3702 GN=PSBQ2 PE=1 SV=2	0	7.505	16	3	3	2	230	24.6	9.72	4.79	3	0	High	1
FALSE	High	Master Protein	Q8VZ19	60S ribosomal protein L30-2 OS=Arabidopsis thaliana OX=3702 GN=RPL30B PE=3 SV=1	0	7.473	35	3	5	1	112	12.3	9.58	1.91	3	0	High	1
FALSE	High	Master Protein	Q9ZVL6	UPF0603 protein At1g54780, chloroplastic OS=Arabidopsis thaliana OX=3702 GN=At1g54780 PE=1 SV=1	0	7.47	17	4	4	4	285	31.1	8.84	1.69	4	0	High	1
FALSE	High	Master Protein	Q42340	40S ribosomal protein S16-3 OS=Arabidopsis thaliana OX=3702 GN=RPS16C PE=2 SV=1	0	7.391	23	3	3	3	146	16.6	10.2	2.08	3	0	High	1
FALSE	High	Master Protein	Q9LSQ5	NAD(P)H dehydrogenase (quinone) FQR1 OS=Arabidopsis thaliana OX=3702 GN=FQR1 PE=1 SV=1	0	7.348	20	2	2	2	204	21.8	6.38	2.72	2	0	High	1
FALSE	High	Master Protein	Q940B0	60S ribosomal protein L18-3 OS=Arabidopsis thaliana OX=3702 GN=RPL18C PE=2 SV=1	0	7.329	19	3	3	3	187	21	10.96	4.38	3	0	High	1
FALSE	High	Master Protein	O48549	40S ribosomal protein S6-1 OS=Arabidopsis thaliana OX=3702 GN=RPS6A PE=1 SV=2	0	7.302	13	2	3	1	250	28.4	10.61	2.49	2	0	High	1
FALSE	High	Master Protein	Q42290	Probable mitochondrial-processing peptidase subunit beta, mitochondrial OS=Arabidopsis thaliana OX=3702 GN=At3g02090 PE=1 SV=2	0	7.288	4	1	1	1	531	59.1	6.79	3.55	1	0	High	1
FALSE	High	Master Protein	Q9ZW85	3-isopropylmalate dehydratase small subunit 3 OS=Arabidopsis thaliana OX=3702 GN=At2g43090 PE=1 SV=1	0	7.246	13	2	2	2	251	26.8	6.77	3.29	2	0	High	1
FALSE	High	Master Protein	Q9SLV3	At1g58270/F19C14_8 OS=Arabidopsis thaliana OX=3702 GN=ZW9 PE=2 SV=1	0	7.241	7	2	2	2	396	45	5.82	4.53	2	0	High	1
FALSE	High	Master Protein	Q9FIJ2	NADH dehydrogenase [ubiquinone] 1 alpha subcomplex subunit 2 OS=Arabidopsis thaliana OX=3702 GN=At5g47890 PE=3 SV=1	0	7.217	36	3	3	3	97	10.8	9.44	1.95	3	0	High	1
FALSE	High	Master Protein	Q42139	AT4g32260/F10M6_100 OS=Arabidopsis thaliana OX=3702 GN=PDE334 PE=1 SV=2	0	7.212	26	5	5	5	219	23.9	5.86	3.29	5	0	High	1
FALSE	High	Master Protein	P56779	Cytochrome b559 subunit alpha OS=Arabidopsis thaliana OX=3702 GN=psbE PE=1 SV=4	0	7.186	25	2	5	2	83	9.4	4.94	4.02	2	0	High	1
FALSE	High	Master Protein	Q9LXQ2	At3g44100 OS=Arabidopsis thaliana OX=3702 GN=F26G5_50 PE=2 SV=1	0	7.151	23	3	3	3	152	16.1	8.18	0	3	0	High	1
FALSE	High	Master Protein	P49209	60S ribosomal protein L9-1 OS=Arabidopsis thaliana OX=3702 GN=RPL9B PE=1 SV=3	0	7.148	22	4	4	4	194	22	9.45	0	4	0	High	1
FALSE	High	Master Protein	Q9XJ36	ATP-dependent Clp protease proteolytic subunit-related protein 2, chloroplastic OS=Arabidopsis thaliana OX=3702 GN=CLPR2 PE=1 SV=1	0	7.116	9	2	2	2	279	31.2	9.14	2.47	2	0	High	1
FALSE	High	Master Protein	O82299	Putative chloroplast RNA binding protein OS=Arabidopsis thaliana OX=3702 GN=At2g35410 PE=1 SV=1	0	7.076	12	3	3	3	308	33.8	5.64	2.89	3	0	High	1
FALSE	High	Master Protein	P27202	Photosystem II 10 kDa polypeptide, chloroplastic OS=Arabidopsis thaliana OX=3702 GN=PSBR PE=1 SV=1	0	7.069	18	1	2	1	140	14.6	9.63	2.12	1	0	High	1
FALSE	High	Master Protein	A8MQA1	60S ribosomal protein L13 OS=Arabidopsis thaliana OX=3702 GN=BBC1 PE=1 SV=1	0	7.027	19	4	4	4	204	23.5	11	1.97	4	0	High	1
FALSE	High	Master Protein	B9DG17	40S ribosomal protein SA OS=Arabidopsis thaliana OX=3702 GN=P40 PE=1 SV=1	0	7.009	14	3	3	3	294	32	5.15	2.08	3	0	High	1
FALSE	High	Master Protein	P82281	Thylakoid lumenal 29 kDa protein, chloroplastic OS=Arabidopsis thaliana OX=3702 GN=TL29 PE=1 SV=2	0	7	5	1	1	1	349	37.9	8.46	3.09	1	0	High	1
FALSE	High	Master Protein	Q9SUI5	Photosystem I reaction center subunit psaK, chloroplastic OS=Arabidopsis thaliana OX=3702 GN=PSAK PE=2 SV=2	0	6.942	28	1	1	1	130	13.2	10.51	3.06	1	0	High	1
FALSE	High	Master Protein	P09468	ATP synthase epsilon chain, chloroplastic OS=Arabidopsis thaliana OX=3702 GN=atpE PE=1 SV=2	0	6.931	25	2	3	2	132	14.5	6.1	4.58	2	0	High	1
FALSE	High	Master Protein	Q9FZA2	Non-classical arabinogalactan protein 31 OS=Arabidopsis thaliana OX=3702 GN=AGP31 PE=1 SV=1	0	6.916	6	2	4	2	359	38.5	10.17	4.24	2	0	High	1
FALSE	High	Master Protein	Q8GW48	Heat shock factor-binding protein OS=Arabidopsis thaliana OX=3702 GN=HSBP PE=1 SV=1	0	6.9	27	2	3	2	86	9.3	4.48	2.25	2	0	High	1
FALSE	High	Master Protein	F4JPJ7	Plasma membrane ATPase OS=Arabidopsis thaliana OX=3702 GN=HA2 PE=1 SV=1	0	6.892	5	4	4	4	981	108.2	7.14	0	4	0	High	1
FALSE	High	Master Protein	P26569	Histone H1.2 OS=Arabidopsis thaliana OX=3702 GN=At2g30620 PE=1 SV=1	0	6.875	10	3	4	3	273	28.5	10.83	0	3	0	High	1
FALSE	High	Master Protein	Q9SV68	Chloroplast envelope quinone oxidoreductase homolog OS=Arabidopsis thaliana OX=3702 GN=CEQORH PE=1 SV=1	0	6.862	9	1	1	1	329	34.4	8.95	4.11	1	0	High	1
FALSE	High	Master Protein	Q8VZ50	Probable calcium-binding protein CML14 OS=Arabidopsis thaliana OX=3702 GN=CML14 PE=2 SV=1	0	6.861	41	5	5	2	148	16.6	5.02	0	5	0	High	1
FALSE	High	Master Protein	P61841	30S ribosomal protein S7, chloroplastic OS=Arabidopsis thaliana OX=3702 GN=rps7-A PE=1 SV=1	0	6.851	24	3	3	3	155	17.3	11.28	2.01	3	0	High	1
FALSE	High	Master Protein	F4KHF4	3-ketoacyl-acyl carrier protein synthase I OS=Arabidopsis thaliana OX=3702 GN=KASI PE=1 SV=1	0	6.848	9	3	3	3	489	52.1	8.21	0	3	0	High	1
FALSE	High	Master Protein	P56793	50S ribosomal protein L16, chloroplastic OS=Arabidopsis thaliana OX=3702 GN=rpl16 PE=3 SV=1	0	6.784	31	3	3	3	135	15.3	11.62	0	3	0	High	1
FALSE	High	Master Protein	P56808	30S ribosomal protein S19, chloroplastic OS=Arabidopsis thaliana OX=3702 GN=rps19 PE=3 SV=1	0	6.768	37	3	3	3	92	10.6	10.77	0	3	0	High	1
FALSE	High	Master Protein	P48006	Elongation factor 1-delta 1 OS=Arabidopsis thaliana OX=3702 GN=At1g30230 PE=1 SV=2	0	6.765	10	2	2	2	231	25.1	4.56	2.04	2	0	High	1
FALSE	High	Master Protein	Q9LVM3	YCF54 OS=Arabidopsis thaliana OX=3702 GN=EMB3143 PE=4 SV=1	0	6.746	12	2	3	2	211	24.1	8.1	2.08	2	0	High	1
FALSE	High	Master Protein	Q4V3D1	At1g48620 OS=Arabidopsis thaliana OX=3702 GN=HON5 PE=1 SV=1	0	6.736	6	1	1	1	479	51.4	9.8	2.38	1	0	High	1
FALSE	High	Master Protein	F4KGV2	G-box regulating factor 6 OS=Arabidopsis thaliana OX=3702 GN=GRF6 PE=3 SV=1	0	6.72	8	1	2	1	246	27.7	4.89	1.66	1	0	High	1
FALSE	High	Master Protein	Q9LU14	GDSL esterase/lipase APG OS=Arabidopsis thaliana OX=3702 GN=APG PE=2 SV=1	0	6.674	8	2	2	2	353	38.2	8.31	2.63	2	0	High	1
FALSE	High	Master Protein	Q96300	14-3-3-like protein GF14 nu OS=Arabidopsis thaliana OX=3702 GN=GRF7 PE=1 SV=1	0	6.604	11	3	3	1	265	29.8	4.82	3.38	3	0	High	1
FALSE	High	Master Protein	O04496	Aspartyl protease AED3 OS=Arabidopsis thaliana OX=3702 GN=AED3 PE=1 SV=1	0	6.6	6	3	3	3	449	47.6	7.52	1.82	3	0	High	1
FALSE	High	Master Protein	P25702	Acyl carrier protein 3, chloroplastic OS=Arabidopsis thaliana OX=3702 GN=ACP3 PE=1 SV=2	0	6.592	15	1	1	1	136	14.6	5.31	3.04	1	0	High	1
FALSE	High	Master Protein	O23049	50S ribosomal protein L6, chloroplastic OS=Arabidopsis thaliana OX=3702 GN=RPL6 PE=2 SV=1	0	6.555	16	4	4	4	223	24.7	9.89	1.7	4	0	High	1
FALSE	High	Master Protein	Q9XH48	Mitochondrial import inner membrane translocase subunit TIM13 OS=Arabidopsis thaliana OX=3702 GN=TIM13 PE=1 SV=2	0	6.5	18	1	1	1	87	9.4	5.36	3.49	1	0	High	1
FALSE	High	Master Protein	Q9C525	Beta-glucosidase 21 OS=Arabidopsis thaliana OX=3702 GN=BGLU21 PE=1 SV=1	0	6.5	6	3	5	1	524	59.6	7.02	8.59	3	0	High	1
FALSE	High	Master Protein	F4J504	Superoxide dismutase OS=Arabidopsis thaliana OX=3702 GN=MSD1 PE=1 SV=1	0	6.489	13	2	2	2	230	25.3	8.48	1.75	2	0	High	1
FALSE	High	Master Protein	Q42592	L-ascorbate peroxidase S, chloroplastic/mitochondrial OS=Arabidopsis thaliana OX=3702 GN=APXS PE=1 SV=2	0	6.486	7	1	1	1	372	40.4	8.28	3.27	1	0	High	1
FALSE	High	Master Protein	Q9FZ47	ACT domain-containing protein ACR11 OS=Arabidopsis thaliana OX=3702 GN=ACR11 PE=1 SV=1	0	6.47	10	2	2	2	290	31.3	5.14	1.78	2	0	High	1
FALSE	High	Master Protein	Q9FNP8	40S ribosomal protein S19-3 OS=Arabidopsis thaliana OX=3702 GN=RPS19C PE=2 SV=1	0	6.404	21	3	3	1	143	15.7	10.21	1.82	3	0	High	1
FALSE	High	Master Protein	Q9SUI4	Photosystem I reaction center subunit XI, chloroplastic OS=Arabidopsis thaliana OX=3702 GN=PSAL PE=1 SV=2	0	6.283	16	3	3	3	219	23	9.85	3.58	3	0	High	1
FALSE	High	Master Protein	Q9FMV1	Gamma carbonic anhydrase-like 1, mitochondrial OS=Arabidopsis thaliana OX=3702 GN=GAMMACAL1 PE=1 SV=1	0	6.237	10	2	2	2	252	27.6	8.78	2.1	2	0	High	1
FALSE	High	Master Protein	Q9M9W1	60S ribosomal protein L22-2 OS=Arabidopsis thaliana OX=3702 GN=RPL22B PE=2 SV=1	0	6.228	23	3	3	3	124	14	9.55	2.3	3	0	High	1
FALSE	High	Master Protein	P42645	14-3-3-like protein GF14 upsilon OS=Arabidopsis thaliana OX=3702 GN=GRF5 PE=1 SV=2	0	6.227	11	3	3	1	268	30.2	4.81	3.38	3	0	High	1
FALSE	High	Master Protein	F4IHJ8	Ribosomal protein S25 family protein OS=Arabidopsis thaliana OX=3702 GN=At2g21580 PE=4 SV=1	0	6.219	29	3	3	1	107	11.9	10.68	1.62	3	0	High	1
FALSE	High	Master Protein	Q9LFD5	Binding partner of ACD11 1 OS=Arabidopsis thaliana OX=3702 GN=BPA1 PE=1 SV=1	0	6.218	14	3	3	3	259	27.2	5.63	1.94	3	0	High	1
FALSE	High	Master Protein	P42644	14-3-3-like protein GF14 psi OS=Arabidopsis thaliana OX=3702 GN=GRF3 PE=1 SV=2	0	6.165	20	3	3	2	255	28.6	4.79	1.72	3	0	High	1
FALSE	High	Master Protein	Q0WP12	Thiocyanate methyltransferase 1 OS=Arabidopsis thaliana OX=3702 GN=HOL1 PE=1 SV=2	0	6.151	11	2	2	2	227	25.3	4.82	1.98	2	0	High	1
FALSE	High	Master Protein	Q9ZUU4	RNA-binding protein CP29B, chloroplastic OS=Arabidopsis thaliana OX=3702 GN=CP29B PE=1 SV=1	0	6.085	12	2	2	2	289	30.7	5.16	3.66	2	0	High	1
FALSE	High	Master Protein	Q8VZ93	Allyl alcohol dehydrogenase-like protein OS=Arabidopsis thaliana OX=3702 GN=F24G16.11 PE=2 SV=1	0	6.075	33	2	2	2	97	10.5	4.77	2.25	2	0	High	1
FALSE	High	Master Protein	O82628	V-type proton ATPase subunit G1 OS=Arabidopsis thaliana OX=3702 GN=VHA-G1 PE=1 SV=1	0	6.063	28	2	2	2	110	12.4	6	2.39	2	0	High	1
FALSE	High	Master Protein	O82629	V-type proton ATPase subunit G2 OS=Arabidopsis thaliana OX=3702 GN=VHA-G2 PE=1 SV=2	0	6.04	13	1	1	1	106	11.7	5.58	3.12	1	0	High	1
FALSE	High	Master Protein	Q9LF30	40S ribosomal protein S19-2 OS=Arabidopsis thaliana OX=3702 GN=RPS19B PE=2 SV=1	0	6.034	21	3	3	1	143	15.8	10.14	1.82	3	0	High	1
FALSE	High	Master Protein	O04311	Jacalin-related lectin 33 OS=Arabidopsis thaliana OX=3702 GN=JAL33 PE=1 SV=1	0	6.027	14	2	2	2	300	32	5.22	0	2	0	High	1
FALSE	High	Master Protein	P51419	60S ribosomal protein L27-3 OS=Arabidopsis thaliana OX=3702 GN=RPL27C PE=2 SV=2	0	6.008	28	4	4	4	135	15.6	10.26	0	4	0	High	1
FALSE	High	Master Protein	P56766	Photosystem I P700 chlorophyll a apoprotein A1 OS=Arabidopsis thaliana OX=3702 GN=psaA PE=2 SV=1	0	5.982	4	4	5	4	750	83.2	7.11	1.87	4	0	High	1
FALSE	High	Master Protein	P16181	40S ribosomal protein S11-1 OS=Arabidopsis thaliana OX=3702 GN=RPS11A PE=2 SV=1	0	5.979	24	4	4	4	160	17.9	10.56	0	4	0	High	1
FALSE	High	Master Protein	Q9FWS4	50S ribosomal protein L31, chloroplastic OS=Arabidopsis thaliana OX=3702 GN=RPL31 PE=2 SV=1	0	5.976	18	2	2	2	144	16	9.8	2.21	2	0	High	1
FALSE	High	Master Protein	Q39255	SKP1-like protein 1A OS=Arabidopsis thaliana OX=3702 GN=SKP1A PE=1 SV=1	0	5.974	9	1	1	1	160	17.8	4.54	3	1	0	High	1
FALSE	High	Master Protein	Q9LRJ9	Cysteine-rich repeat secretory protein 38 OS=Arabidopsis thaliana OX=3702 GN=CRRSP38 PE=2 SV=1	0	5.932	13	4	4	4	252	27.8	8.75	0	4	0	High	1
FALSE	High	Master Protein	P56801	30S ribosomal protein S8, chloroplastic OS=Arabidopsis thaliana OX=3702 GN=rps8 PE=3 SV=1	0	5.927	21	2	2	2	134	15.5	10.93	2.58	2	0	High	1
FALSE	High	Master Protein	Q9ASV6	30S ribosomal protein S20, chloroplastic OS=Arabidopsis thaliana OX=3702 GN=RPS20 PE=2 SV=1	0	5.923	16	3	3	3	202	21.8	10.13	0	3	0	High	1
FALSE	High	Master Protein	P49205	40S ribosomal protein S17-1 OS=Arabidopsis thaliana OX=3702 GN=RPS17A PE=2 SV=3	0	5.89	16	2	2	2	141	16	10.04	1.94	2	0	High	1
FALSE	High	Master Protein	Q9FFH6	Fasciclin-like arabinogalactan protein 13 OS=Arabidopsis thaliana OX=3702 GN=FLA13 PE=1 SV=1	0	5.88	10	2	2	2	247	26.2	5.67	2.71	2	0	High	1
FALSE	High	Master Protein	Q93VG5	40S ribosomal protein S8-1 OS=Arabidopsis thaliana OX=3702 GN=RPS8A PE=1 SV=1	0	5.824	19	3	3	3	222	25	10.32	2.09	3	0	High	1
FALSE	High	Master Protein	Q9C8G5	CSC1-like protein ERD4 OS=Arabidopsis thaliana OX=3702 GN=ERD4 PE=1 SV=1	0	5.805	4	2	2	2	724	81.9	9.23	0	2	0	High	1
FALSE	High	Master Protein	Q9SLL7	60S ribosomal protein L31-1 OS=Arabidopsis thaliana OX=3702 GN=RPL31A PE=3 SV=1	0	5.798	25	1	1	1	119	13.7	9.94	5.19	1	0	High	1
FALSE	High	Master Protein	Q94BS2	Protein MET1, chloroplastic OS=Arabidopsis thaliana OX=3702 GN=MET1 PE=1 SV=1	0	5.789	10	2	2	2	335	37.4	8.12	0	2	0	High	1
FALSE	High	Master Protein	O49499	Caffeoyl-CoA O-methyltransferase 1 OS=Arabidopsis thaliana OX=3702 GN=CCOAOMT1 PE=1 SV=1	0	5.756	14	2	2	2	259	29.1	5.29	2.95	2	0	High	1
FALSE	High	Master Protein	O04983	Biotin carboxylase, chloroplastic OS=Arabidopsis thaliana OX=3702 GN=CAC2 PE=1 SV=1	0	5.743	9	3	3	3	537	58.4	7.25	0	3	0	High	1
FALSE	High	Master Protein	F4J0U9	Dicarboxylate diiron protein, putative (Crd1) OS=Arabidopsis thaliana OX=3702 GN=CRD1 PE=3 SV=1	0	5.715	8	2	2	2	332	39.2	6.44	2.96	2	0	High	1
FALSE	High	Master Protein	P56807	30S ribosomal protein S18, chloroplastic OS=Arabidopsis thaliana OX=3702 GN=rps18 PE=3 SV=1	0	5.708	28	3	5	3	101	12.1	12.16	5	3	0	High	1
FALSE	High	Master Protein	Q9C901	DNA-binding enhancer protein-like protein OS=Arabidopsis thaliana OX=3702 GN=At3g06610 PE=1 SV=1	0	5.703	15	1	1	1	115	12.8	5.07	2.57	1	0	High	1
FALSE	High	Master Protein	Q9LHB9	Peroxidase 32 OS=Arabidopsis thaliana OX=3702 GN=PER32 PE=1 SV=3	0	5.702	9	2	2	2	352	38.8	6.67	3	2	0	High	1
FALSE	High	Master Protein	Q9SN46	Leucine-rich repeat extensin-like protein 5 OS=Arabidopsis thaliana OX=3702 GN=LRX5 PE=2 SV=2	0	5.67	2	2	2	1	857	90.8	6.71	2.36	2	0	High	1
FALSE	High	Master Protein	O64903	Nucleoside diphosphate kinase II, chloroplastic OS=Arabidopsis thaliana OX=3702 GN=NDPK2 PE=1 SV=2	0	5.617	10	2	2	2	231	25.5	8.95	4.88	2	0	High	1
FALSE	High	Master Protein	Q9M098	Nucleoid-associated protein At4g30620, chloroplastic OS=Arabidopsis thaliana OX=3702 GN=At4g30620 PE=1 SV=1	0	5.617	22	3	5	1	180	19.6	9.16	0	3	0	High	1
FALSE	High	Master Protein	Q9LSA3	60S ribosomal protein L30-3 OS=Arabidopsis thaliana OX=3702 GN=RPL30C PE=3 SV=1	0	5.598	35	3	5	1	112	12.3	9.69	0	3	0	High	1
FALSE	High	Master Protein	P47999	Cysteine synthase, chloroplastic/chromoplastic OS=Arabidopsis thaliana OX=3702 GN=OASB PE=1 SV=2	0	5.587	7	2	2	2	392	41.6	8.02	3.75	2	0	High	1
FALSE	High	Master Protein	Q9C9I7	Rieske (2Fe-2S) domain-containing protein OS=Arabidopsis thaliana OX=3702 GN=PSB33 PE=2 SV=1	0	5.577	11	2	2	2	287	31.7	8.73	2.29	2	0	High	1
FALSE	High	Master Protein	P60129	Photosystem II reaction center protein L OS=Arabidopsis thaliana OX=3702 GN=psbL PE=1 SV=1	0	5.552	39	1	2	1	38	4.5	4.5	3.88	1	0	High	1
FALSE	High	Master Protein	Q9FY65	40S ribosomal protein S15-3 OS=Arabidopsis thaliana OX=3702 GN=RPS15C PE=2 SV=1	0	5.524	11	1	1	1	150	16.7	10.52	2.5	1	0	High	1
FALSE	High	Master Protein	Q9SUR0	AT4G23670 protein OS=Arabidopsis thaliana OX=3702 GN=At4g23670 PE=2 SV=1	0	5.5	13	2	2	2	151	17.5	6.37	1.98	2	0	High	1
FALSE	High	Master Protein	P24102	Peroxidase 22 OS=Arabidopsis thaliana OX=3702 GN=PER22 PE=1 SV=2	0	5.433	7	3	3	3	349	38.1	6	3.72	3	0	High	1
FALSE	High	Master Protein	Q9SGW3	26S proteasome non-ATPase regulatory subunit 8 homolog A OS=Arabidopsis thaliana OX=3702 GN=RPN12A PE=1 SV=1	0	5.431	10	2	2	2	267	30.7	4.91	3.63	2	0	High	1
FALSE	High	Master Protein	Q2HIQ2	At1g01170 OS=Arabidopsis thaliana OX=3702 GN=At1g01170 PE=2 SV=1	0	5.383	39	3	3	3	83	9.1	9.7	1.89	3	0	High	1
FALSE	High	Master Protein	A0A1P8AV08	Aspartic proteinase A1 OS=Arabidopsis thaliana OX=3702 GN=APA1 PE=3 SV=1	0	5.361	4	1	1	1	517	56	5.67	3.16	1	0	High	1
FALSE	High	Master Protein	Q9SHG8	At1g17100 OS=Arabidopsis thaliana OX=3702 GN=AtHBP1 PE=2 SV=1	0	5.34	16	3	3	3	232	25.4	4.92	1.95	3	0	High	1
FALSE	High	Master Protein	Q9ZW33	Mitochondrial import inner membrane translocase subunit TIM10 OS=Arabidopsis thaliana OX=3702 GN=TIM10 PE=1 SV=1	0	5.333	30	2	2	2	83	9.3	7.74	2.2	2	0	High	1
FALSE	High	Master Protein	P34066	Proteasome subunit alpha type-1-A OS=Arabidopsis thaliana OX=3702 GN=PAF1 PE=1 SV=3	0	5.329	12	2	2	2	278	30.5	5.08	2.24	2	0	High	1
FALSE	High	Master Protein	Q9XFH8	Thioredoxin F1, chloroplastic OS=Arabidopsis thaliana OX=3702 GN=At3g02730 PE=1 SV=2	0	5.323	11	2	2	2	178	19.3	8.92	4.29	2	0	High	1
FALSE	High	Master Protein	Q9LR64	Photosystem II repair protein PSB27-H1, chloroplastic OS=Arabidopsis thaliana OX=3702 GN=PSB27-1 PE=1 SV=1	0	5.308	22	2	3	2	174	18.8	9.88	2.02	2	0	High	1
FALSE	High	Master Protein	P93014	30S ribosomal protein S5, chloroplastic OS=Arabidopsis thaliana OX=3702 GN=rps5 PE=2 SV=1	0	5.293	7	2	2	2	303	32.6	8.97	4.11	2	0	High	1
FALSE	High	Master Protein	O48737	Thioredoxin M1, chloroplastic OS=Arabidopsis thaliana OX=3702 GN=At1g03680 PE=2 SV=1	0	5.265	10	1	1	1	179	19.7	8.95	2.01	1	0	High	1
FALSE	High	Master Protein	A0A1P8BBB5	Fructose-bisphosphate aldolase OS=Arabidopsis thaliana OX=3702 GN=FBA4 PE=3 SV=1	0	5.256	10	1	1	1	267	28.6	7.81	3.63	1	0	High	1
FALSE	High	Master Protein	B9DG21	Aspartate aminotransferase OS=Arabidopsis thaliana OX=3702 GN=ASP5 PE=1 SV=1	0	5.224	8	3	3	3	462	50.9	7.53	2.15	3	0	High	1
FALSE	High	Master Protein	Q9LHG9	Nascent polypeptide-associated complex subunit alpha-like protein 1 OS=Arabidopsis thaliana OX=3702 GN=At3g12390 PE=1 SV=1	0	5.185	7	1	1	1	203	22	4.48	2.83	1	0	High	1
FALSE	High	Master Protein	O65686	30S ribosomal protein S16-1, chloroplastic OS=Arabidopsis thaliana OX=3702 GN=RPS16-1 PE=2 SV=1	0	5.174	26	2	3	2	113	12.7	9.8	4.36	2	0	High	1
FALSE	High	Master Protein	Q9ZV24	Outer envelope pore protein 16-1, chloroplastic OS=Arabidopsis thaliana OX=3702 GN=OEP161 PE=1 SV=1	0	5.166	22	2	2	2	148	15.5	9.13	1.9	2	0	High	1
FALSE	High	Master Protein	O82204	60S ribosomal protein L28-1 OS=Arabidopsis thaliana OX=3702 GN=RPL28A PE=1 SV=1	0	5.159	18	2	2	1	143	15.9	10.58	0	2	0	High	1
FALSE	High	Master Protein	F4JVC0	Cold, circadian rhythm, and RNA binding 1 OS=Arabidopsis thaliana OX=3702 GN=CCR1 PE=4 SV=1	0	5.151	33	3	3	3	92	10.2	4.79	1.67	3	0	High	1
FALSE	High	Master Protein	A0A1P8AY36	Ribosomal protein L18ae/LX family protein OS=Arabidopsis thaliana OX=3702 GN=At2g34480 PE=1 SV=1	0	5.117	11	3	3	3	217	25.7	10.55	1.73	3	0	High	1
FALSE	High	Master Protein	Q9M3C3	60S ribosomal protein L23a-2 OS=Arabidopsis thaliana OX=3702 GN=RPL23AB PE=2 SV=1	0	5.109	15	2	2	2	154	17.4	10.23	2.01	2	0	High	1
FALSE	High	Master Protein	A0A1P8AYA1	Plasma membrane intrinsic protein 2 OS=Arabidopsis thaliana OX=3702 GN=PIP2B PE=3 SV=1	0	5.099	6	2	2	1	328	35.4	8.75	2.27	2	0	High	1
FALSE	High	Master Protein	Q93VR3	GDP-mannose 3,5-epimerase OS=Arabidopsis thaliana OX=3702 GN=At5g28840 PE=1 SV=1	0	5.091	10	3	3	3	377	42.7	6.21	0	3	0	High	1
FALSE	High	Master Protein	Q9XFT3	Oxygen-evolving enhancer protein 3-1, chloroplastic OS=Arabidopsis thaliana OX=3702 GN=PSBQ1 PE=1 SV=3	0	5.067	11	2	3	1	224	23.9	9.64	1.7	2	0	High	1
FALSE	High	Master Protein	P49692	60S ribosomal protein L7a-1 OS=Arabidopsis thaliana OX=3702 GN=RPL7AA PE=2 SV=2	0	5.061	14	2	2	2	257	29.1	10.13	2.98	2	0	High	1
FALSE	High	Master Protein	P56799	30S ribosomal protein S4, chloroplastic OS=Arabidopsis thaliana OX=3702 GN=rps4 PE=3 SV=1	0	5.045	11	2	2	2	201	23.2	10.33	2.3	2	0	High	1
FALSE	High	Master Protein	Q9XGX9	Mitochondrial import inner membrane translocase subunit TIM9 OS=Arabidopsis thaliana OX=3702 GN=TIM9 PE=1 SV=2	0	5.044	37	3	3	3	93	10.7	5.5	0	3	0	High	1
FALSE	High	Master Protein	Q9S7E4	Formate dehydrogenase, chloroplastic/mitochondrial OS=Arabidopsis thaliana OX=3702 GN=FDH1 PE=1 SV=1	0	5.04	4	1	1	1	384	42.4	7.5	1.99	1	0	High	1
FALSE	High	Master Protein	P51412	50S ribosomal protein L21, chloroplastic OS=Arabidopsis thaliana OX=3702 GN=RPL21 PE=2 SV=1	0	5.028	12	3	3	3	220	24	9.25	0	3	0	High	1
FALSE	High	Master Protein	Q9S7Y7	Alpha-xylosidase 1 OS=Arabidopsis thaliana OX=3702 GN=XYL1 PE=1 SV=1	0	5.02	3	3	3	3	915	102.3	6.77	0	3	0	High	1
FALSE	High	Master Protein	P42742	Proteasome subunit beta type-1 OS=Arabidopsis thaliana OX=3702 GN=PBF1 PE=1 SV=2	0	5.001	17	3	3	3	223	24.6	7.4	1.65	3	0	High	1
FALSE	High	Master Protein	A0A1I9LTP2	Cysteine synthase C1 OS=Arabidopsis thaliana OX=3702 GN=CYSC1 PE=4 SV=1	0	4.99	6	2	2	2	333	36.3	8.28	1.87	2	0	High	1
FALSE	High	Master Protein	Q9LQL0	Glycine cleavage system H protein 3, mitochondrial OS=Arabidopsis thaliana OX=3702 GN=GDH3 PE=1 SV=1	0	4.987	17	2	2	2	166	17.9	5.19	0	2	0	High	1
FALSE	High	Master Protein	P49690	60S ribosomal protein L23 OS=Arabidopsis thaliana OX=3702 GN=RPL23A PE=2 SV=3	0	4.958	20	2	2	2	140	15	10.48	1.93	2	0	High	1
FALSE	High	Master Protein	Q9LXV3	Dicarboxylate transporter 1, chloroplastic OS=Arabidopsis thaliana OX=3702 GN=DIT1 PE=1 SV=1	0	4.951	4	2	2	2	557	59.2	9.73	2.09	2	0	High	1
FALSE	High	Master Protein	Q9LYK9	40S ribosomal protein S26-3 OS=Arabidopsis thaliana OX=3702 GN=RPS26C PE=2 SV=1	0	4.913	18	2	2	2	130	14.6	11.09	4.14	2	0	High	1
FALSE	High	Master Protein	Q6NKS4	Light-harvesting complex-like protein 3 isotype 2, chloroplastic OS=Arabidopsis thaliana OX=3702 GN=LIL3.2 PE=1 SV=1	0	4.901	9	2	2	2	258	28.6	5.07	1.81	2	0	High	1
FALSE	High	Master Protein	Q9SFH9	Delta-aminolevulinic acid dehydratase 1, chloroplastic OS=Arabidopsis thaliana OX=3702 GN=HEMB1 PE=2 SV=1	0	4.899	8	2	2	2	430	46.7	7.31	0	2	0	High	1
FALSE	High	Master Protein	Q39061	RNA-binding protein CP33, chloroplastic OS=Arabidopsis thaliana OX=3702 GN=CP33 PE=2 SV=1	0	4.864	7	2	2	2	329	35.7	4.64	1.78	2	0	High	1
FALSE	High	Master Protein	Q9FMU6	Mitochondrial phosphate carrier protein 3, mitochondrial OS=Arabidopsis thaliana OX=3702 GN=MPT3 PE=1 SV=1	0	4.789	6	2	2	2	375	40.1	9.2	2.35	2	0	High	1
FALSE	High	Master Protein	Q9FPJ4	Ras-related protein RABD2b OS=Arabidopsis thaliana OX=3702 GN=RABD2B PE=2 SV=1	0	4.776	13	2	2	2	202	22.3	5.43	1.83	2	0	High	1
FALSE	High	Master Protein	Q9LK61	30S ribosomal protein S10, chloroplastic OS=Arabidopsis thaliana OX=3702 GN=RPS10 PE=2 SV=1	0	4.758	10	2	2	2	191	20.8	8.84	3.63	2	0	High	1
FALSE	High	Master Protein	Q9SEU8	Thioredoxin M2, chloroplastic OS=Arabidopsis thaliana OX=3702 GN=TRXM2 PE=1 SV=2	0	4.748	18	2	2	2	186	20.3	9.22	1.79	2	0	High	1
FALSE	High	Master Protein	Q9ZWC4	At1g04040/F21M11_2 OS=Arabidopsis thaliana OX=3702 GN=F21M11.2 PE=2 SV=1	0	4.714	11	4	5	3	271	31.1	9.11	0	4	0	High	1
FALSE	High	Master Protein	Q94B60	ATP-dependent Clp protease proteolytic subunit 4, chloroplastic OS=Arabidopsis thaliana OX=3702 GN=CLPP4 PE=1 SV=1	0	4.672	8	1	1	1	292	31.5	5.55	3.48	1	0	High	1
FALSE	High	Master Protein	Q9ZUX4	Uncharacterized protein At2g27730, mitochondrial OS=Arabidopsis thaliana OX=3702 GN=At2g27730 PE=1 SV=1	0	4.651	13	1	1	1	113	11.9	9.64	2.03	1	0	High	1
FALSE	High	Master Protein	Q949U7	Peroxiredoxin-2E, chloroplastic OS=Arabidopsis thaliana OX=3702 GN=PRXIIE PE=1 SV=2	0	4.649	7	1	1	1	234	24.7	9.03	1.67	1	0	High	1
FALSE	High	Master Protein	P49637	60S ribosomal protein L27a-3 OS=Arabidopsis thaliana OX=3702 GN=RPL27AC PE=2 SV=2	0	4.635	19	3	3	3	146	16.4	10.59	0	3	0	High	1
FALSE	High	Master Protein	Q9M099	Serine carboxypeptidase 24 OS=Arabidopsis thaliana OX=3702 GN=SCPL24 PE=1 SV=1	0	4.558	8	3	3	3	465	52.8	9.13	2.1	3	0	High	1
FALSE	High	Master Protein	Q9SW18	Magnesium protoporphyrin IX methyltransferase, chloroplastic OS=Arabidopsis thaliana OX=3702 GN=CHLM PE=1 SV=1	0	4.547	9	3	3	3	312	33.8	7.87	0	3	0	High	1
FALSE	High	Master Protein	Q9LSY7	Peroxidase 30 OS=Arabidopsis thaliana OX=3702 GN=PER30 PE=1 SV=1	0	4.493	5	1	1	1	329	35.8	9.66	1.85	1	0	High	1
FALSE	High	Master Protein	F4ID91	Glutamine synthetase OS=Arabidopsis thaliana OX=3702 GN=GSR2 PE=1 SV=1	0	4.476	6	2	2	1	365	40.4	5.29	2.07	2	0	High	1
FALSE	High	Master Protein	Q9C944	Probable histone H2A variant 3 OS=Arabidopsis thaliana OX=3702 GN=At1g52740 PE=1 SV=1	0	4.459	14	2	3	1	134	14.3	10.29	3.45	2	0	High	1
FALSE	High	Master Protein	Q9FMI7	Peroxidase 70 OS=Arabidopsis thaliana OX=3702 GN=PER70 PE=2 SV=1	0	4.45	6	1	1	1	330	36.1	6.96	0	1	0	High	1
FALSE	High	Master Protein	O81146	Proteasome subunit alpha type-6-A OS=Arabidopsis thaliana OX=3702 GN=PAA1 PE=1 SV=2	0	4.429	9	2	2	2	246	27.3	5.86	2.24	2	0	High	1
FALSE	High	Master Protein	P21276	Superoxide dismutase [Fe] 1, chloroplastic OS=Arabidopsis thaliana OX=3702 GN=FSD1 PE=1 SV=4	0	4.415	11	2	2	2	212	23.8	6.52	2.03	2	0	High	1
FALSE	High	Master Protein	Q96500	Light-regulated protein 1, chloroplastic OS=Arabidopsis thaliana OX=3702 GN=LIR1 PE=1 SV=1	0	4.412	13	1	2	1	141	15.3	4.68	1.72	1	0	High	1
FALSE	High	Master Protein	Q8L940	Pyridoxal 5'-phosphate synthase subunit PDX1.3 OS=Arabidopsis thaliana OX=3702 GN=PDX13 PE=1 SV=2	0	4.391	12	3	3	2	309	33.2	6.11	0	3	0	High	1
FALSE	High	Master Protein	P33207	3-oxoacyl-[acyl-carrier-protein] reductase, chloroplastic OS=Arabidopsis thaliana OX=3702 GN=At1g24360 PE=1 SV=2	0	4.383	7	2	2	2	319	33.5	9.41	3.68	2	0	High	1
FALSE	High	Master Protein	P42763	Dehydrin ERD14 OS=Arabidopsis thaliana OX=3702 GN=ERD14 PE=1 SV=1	0	4.38	7	1	1	1	185	20.8	5.48	2.07	1	0	High	1
FALSE	High	Master Protein	Q9ZRW8	Glutathione S-transferase U19 OS=Arabidopsis thaliana OX=3702 GN=GSTU19 PE=1 SV=1	0	4.355	8	2	2	1	219	25.6	6.04	1.88	2	0	High	1
FALSE	High	Master Protein	P34893	10 kDa chaperonin, mitochondrial OS=Arabidopsis thaliana OX=3702 GN=CPN10 PE=1 SV=1	0	4.346	37	3	3	3	98	10.8	7.42	1.68	3	0	High	1
FALSE	High	Master Protein	Q9FE65	60S ribosomal protein L34-2 OS=Arabidopsis thaliana OX=3702 GN=RPL34B PE=3 SV=1	0	4.321	17	2	2	2	119	13.6	11.59	1.61	2	0	High	1
FALSE	High	Master Protein	Q9ZVS4	Eukaryotic aspartyl protease family protein OS=Arabidopsis thaliana OX=3702 GN=F15K9.17 PE=2 SV=1	0	4.317	5	2	2	2	433	45.7	8.66	0	2	0	High	1
FALSE	High	Master Protein	Q9LS03	Allene oxide cyclase 1, chloroplastic OS=Arabidopsis thaliana OX=3702 GN=AOC1 PE=1 SV=1	0	4.272	6	1	1	1	254	27.8	9.09	1.87	1	0	High	1
FALSE	High	Master Protein	Q9SXJ6	ATP-dependent Clp protease proteolytic subunit 3, chloroplastic OS=Arabidopsis thaliana OX=3702 GN=CLPP3 PE=1 SV=1	0	4.262	9	3	3	3	309	33.9	7.72	0	3	0	High	1
FALSE	High	Master Protein	O80480	Importin subunit alpha-4 OS=Arabidopsis thaliana OX=3702 GN=IMPA4 PE=1 SV=1	0	4.241	4	2	2	1	538	59.4	5.33	0	2	0	High	1
FALSE	High	Master Protein	P16180	30S ribosomal protein S17, chloroplastic OS=Arabidopsis thaliana OX=3702 GN=RPS17 PE=1 SV=1	0	4.223	13	2	2	2	149	16.3	10.56	1.92	2	0	High	1
FALSE	High	Master Protein	Q9FMD5	Protein TIC 40, chloroplastic OS=Arabidopsis thaliana OX=3702 GN=TIC40 PE=1 SV=1	0	4.221	5	2	2	2	447	48.9	5.43	3.68	2	0	High	1
FALSE	High	Master Protein	Q9M0E2	60S ribosomal protein L28-2 OS=Arabidopsis thaliana OX=3702 GN=RPL28C PE=2 SV=1	0	4.211	17	2	2	1	143	15.9	11.05	0	2	0	High	1
FALSE	High	Master Protein	O80575	6,7-dimethyl-8-ribityllumazine synthase, chloroplastic OS=Arabidopsis thaliana OX=3702 GN=At2g44050 PE=2 SV=1	0	4.206	11	1	1	1	227	24	8.35	0	1	0	High	1
FALSE	High	Master Protein	P25864	50S ribosomal protein L9, chloroplastic OS=Arabidopsis thaliana OX=3702 GN=RPL9 PE=2 SV=1	0	4.194	8	1	1	1	197	22.1	9.67	2.26	1	0	High	1
FALSE	High	Master Protein	F4HSX1	Adenine phosphoribosyl transferase 1 OS=Arabidopsis thaliana OX=3702 GN=APT1 PE=1 SV=1	0	4.162	7	1	1	1	284	31	7.96	2.65	1	0	High	1
FALSE	High	Master Protein	Q9C5Z2	Eukaryotic translation initiation factor 3 subunit H OS=Arabidopsis thaliana OX=3702 GN=TIF3H1 PE=1 SV=2	0	4.145	6	2	2	2	337	38.3	4.92	1.63	2	0	High	1
FALSE	High	Master Protein	F4JN13	Ankyrin repeat-containing protein 2 OS=Arabidopsis thaliana OX=3702 GN=AKR2 PE=4 SV=1	0	4.134	9	3	3	3	350	38	4.64	0	3	0	High	1
FALSE	High	Master Protein	Q9FGY1	Beta-D-xylosidase 1 OS=Arabidopsis thaliana OX=3702 GN=BXL1 PE=1 SV=1	0	4.134	3	2	2	2	774	83.5	8.51	0	2	0	High	1
FALSE	High	Master Protein	O65502	AT4g35250/F23E12_190 OS=Arabidopsis thaliana OX=3702 GN=HCF244 PE=1 SV=1	0	4.13	6	2	2	2	395	43.7	8.43	1.62	2	0	High	1
FALSE	High	Master Protein	Q9SKT0	Protein THYLAKOID FORMATION 1, chloroplastic OS=Arabidopsis thaliana OX=3702 GN=THF1 PE=1 SV=1	0	4.066	6	2	2	2	300	33.8	9.13	1.84	2	0	High	1
FALSE	High	Master Protein	Q9LX88	40S ribosomal protein S15a-4 OS=Arabidopsis thaliana OX=3702 GN=RPS15AD PE=2 SV=3	0	4.052	17	2	2	2	130	14.8	9.94	1.73	2	0	High	1
FALSE	High	Master Protein	Q9ZQ80	Nodulin-related protein 1 OS=Arabidopsis thaliana OX=3702 GN=NRP1 PE=1 SV=1	0	4.013	7	1	1	1	187	19.7	7.83	1.7	1	0	High	1
FALSE	High	Master Protein	P46286	60S ribosomal protein L8-1 OS=Arabidopsis thaliana OX=3702 GN=RPL8A PE=1 SV=2	0	4.008	9	2	2	2	258	27.8	10.9	0	2	0	High	1
FALSE	High	Master Protein	P41916	GTP-binding nuclear protein Ran-1 OS=Arabidopsis thaliana OX=3702 GN=RAN1 PE=1 SV=1	0	3.997	11	2	2	2	221	25.3	6.86	0	2	0	High	1
FALSE	High	Master Protein	P47998	Cysteine synthase 1 OS=Arabidopsis thaliana OX=3702 GN=OASA1 PE=1 SV=2	0	3.988	7	2	2	2	322	33.8	6.14	0	2	0	High	1
FALSE	High	Master Protein	P46645	Aspartate aminotransferase, cytoplasmic isozyme 1 OS=Arabidopsis thaliana OX=3702 GN=ASP2 PE=1 SV=2	0	3.988	10	3	3	3	405	44.2	7.28	0	3	0	High	1
FALSE	High	Master Protein	Q9LZ82	Protein BTR1 OS=Arabidopsis thaliana OX=3702 GN=BTR1 PE=1 SV=1	0	3.943	9	2	2	2	313	33.8	6.01	0	2	0	High	1
FALSE	High	Master Protein	Q9LSP5	AT3g17020/K14A17_14 OS=Arabidopsis thaliana OX=3702 GN=At3g17020 PE=2 SV=1	0	3.928	18	2	2	2	163	17.8	6.92	1.82	2	0	High	1
FALSE	High	Master Protein	P49200	40S ribosomal protein S20-1 OS=Arabidopsis thaliana OX=3702 GN=RPS20A PE=2 SV=2	0	3.902	15	2	2	2	124	13.9	9.72	2.08	2	0	High	1
FALSE	High	Master Protein	O04603	50S ribosomal protein L5, chloroplastic OS=Arabidopsis thaliana OX=3702 GN=RPL5 PE=2 SV=1	0	3.887	13	3	3	3	262	28.3	9.99	2.18	3	0	High	1
FALSE	High	Master Protein	Q9SQI8	Dihydrolipoyllysine-residue acetyltransferase component 4 of pyruvate dehydrogenase complex, chloroplastic OS=Arabidopsis thaliana OX=3702 GN=LTA2 PE=2 SV=1	0	3.857	6	2	2	2	480	50	8.37	0	2	0	High	1
FALSE	High	Master Protein	F4JV80	Glutamyl-tRNA(Gln) amidotransferase subunit C, chloroplastic/mitochondrial OS=Arabidopsis thaliana OX=3702 GN=GATC PE=1 SV=1	0	3.806	17	2	2	2	155	17.5	7.87	0	2	0	High	1
FALSE	High	Master Protein	A0A219HZH3	Glucose-6-phosphate/phosphate translocator-like protein OS=Arabidopsis thaliana OX=3702 GN=APE2 PE=1 SV=1	0	3.796	5	2	2	2	399	43.5	9.79	0	2	0	High	1
FALSE	High	Master Protein	Q9M1X3	AT3g63160/F16M2_10 OS=Arabidopsis thaliana OX=3702 GN=F16M2_10 PE=1 SV=1	0	3.793	36	2	2	2	69	7.3	9.09	2.63	2	0	High	1
FALSE	High	Master Protein	Q9C500	WPP domain-containing protein 2 OS=Arabidopsis thaliana OX=3702 GN=WPP2 PE=1 SV=1	0	3.756	16	2	2	2	180	19.1	4.53	1.64	2	0	High	1
FALSE	High	Master Protein	Q38946	Glutamate dehydrogenase 2 OS=Arabidopsis thaliana OX=3702 GN=GDH2 PE=1 SV=1	0	3.754	4	1	1	1	411	44.7	6.54	2.01	1	0	High	1
FALSE	High	Master Protein	Q42564	L-ascorbate peroxidase 3 OS=Arabidopsis thaliana OX=3702 GN=APX3 PE=1 SV=1	0	3.743	7	2	2	2	287	31.6	6.95	0	2	0	High	1
FALSE	High	Master Protein	Q8RWR9	Uncharacterized protein At5g42070 OS=Arabidopsis thaliana OX=3702 GN=MJC20.18 PE=2 SV=1	0	3.715	15	2	2	2	164	17.7	8.6	1.89	2	0	High	1
FALSE	High	Master Protein	Q42342	Cytochrome b5 isoform E OS=Arabidopsis thaliana OX=3702 GN=CYTB5-E PE=1 SV=2	0	3.707	23	2	2	2	134	15.1	5.33	0	2	0	High	1
FALSE	High	Master Protein	Q9LRX8	60S ribosomal protein L13a-2 OS=Arabidopsis thaliana OX=3702 GN=RPL13AB PE=2 SV=1	0	3.704	12	2	2	2	206	23.4	10.35	0	2	0	High	1
FALSE	High	Master Protein	Q9FN42	ATP-dependent Clp protease proteolytic subunit 2, mitochondrial OS=Arabidopsis thaliana OX=3702 GN=CLPP2 PE=1 SV=1	0	3.692	5	1	1	1	241	26.3	7.24	2.27	1	0	High	1
FALSE	High	Master Protein	Q42589	Non-specific lipid-transfer protein 1 OS=Arabidopsis thaliana OX=3702 GN=LTP1 PE=2 SV=1	0	3.673	16	2	2	2	118	11.7	8.95	4.25	2	0	High	1
FALSE	High	Master Protein	F4IN36	Serine/threonine-protein phosphatase OS=Arabidopsis thaliana OX=3702 GN=PP2A-3 PE=3 SV=1	0	3.666	5	1	1	1	266	30.6	5.08	2.42	1	0	High	1
FALSE	High	Master Protein	Q9MAP3	50S ribosomal protein L11, chloroplastic OS=Arabidopsis thaliana OX=3702 GN=RPL11 PE=2 SV=1	0	3.66	11	2	2	2	222	23.1	9.66	2.02	2	0	High	1
FALSE	High	Master Protein	Q9FWR4	Glutathione S-transferase DHAR1, mitochondrial OS=Arabidopsis thaliana OX=3702 GN=DHAR1 PE=1 SV=1	0	3.657	7	1	1	1	213	23.6	5.91	1.68	1	0	High	1
FALSE	High	Master Protein	Q38842	AT0ZI1 protein OS=Arabidopsis thaliana OX=3702 GN=ATOZI1 PE=2 SV=1	0	3.603	16	1	1	1	80	8.6	8.87	1.86	1	0	High	1
FALSE	High	Master Protein	Q8VYK6	40S ribosomal protein S4-3 OS=Arabidopsis thaliana OX=3702 GN=RPS4D PE=2 SV=2	0	3.561	9	2	2	2	262	29.8	10.21	0	2	0	High	1
FALSE	High	Master Protein	Q8LAA6	Probable aquaporin PIP1-5 OS=Arabidopsis thaliana OX=3702 GN=PIP1-5 PE=1 SV=2	0	3.559	9	2	2	1	287	30.6	8.82	2.12	2	0	High	1
FALSE	High	Master Protein	F4IP55	General regulatory factor 9 OS=Arabidopsis thaliana OX=3702 GN=GRF9 PE=1 SV=1	0	3.527	11	2	2	2	276	30.9	5.03	2.08	2	0	High	1
FALSE	High	Master Protein	Q96520	Peroxidase 12 OS=Arabidopsis thaliana OX=3702 GN=PER12 PE=1 SV=1	0	3.526	7	2	2	2	358	39.5	8.28	0	2	0	High	1
FALSE	High	Master Protein	Q94CE4	Beta carbonic anhydrase 4 OS=Arabidopsis thaliana OX=3702 GN=BCA4 PE=1 SV=1	0	3.523	7	2	2	2	280	30.8	7.09	0	2	0	High	1
FALSE	High	Master Protein	Q42593	L-ascorbate peroxidase T, chloroplastic OS=Arabidopsis thaliana OX=3702 GN=APXT PE=2 SV=2	0	3.518	4	2	2	2	426	46.1	7.28	1.72	2	0	High	1
FALSE	High	Master Protein	Q8LB10	ATP-dependent Clp protease proteolytic subunit-related protein 4, chloroplastic OS=Arabidopsis thaliana OX=3702 GN=CLPR4 PE=1 SV=1	0.001	3.508	5	1	1	1	305	33.4	9.31	0	1	0	High	1
FALSE	High	Master Protein	A0A1P8APG3	Expansin OS=Arabidopsis thaliana OX=3702 GN=EXPA11 PE=3 SV=1	0.001	3.502	9	1	1	1	193	21	8.91	0	1	0	High	1
FALSE	High	Master Protein	O22842	Endochitinase At2g43610 OS=Arabidopsis thaliana OX=3702 GN=At2g43610 PE=2 SV=1	0.001	3.423	10	2	2	2	281	30	9.39	0	2	0	High	1
FALSE	High	Master Protein	Q945M1	NADH dehydrogenase [ubiquinone] 1 beta subcomplex subunit 9 OS=Arabidopsis thaliana OX=3702 GN=CIB22 PE=1 SV=1	0.001	3.419	10	1	1	1	117	13.6	8.68	2.28	1	0	High	1
FALSE	High	Master Protein	F4K2P2	Plastid-lipid associated protein PAP / fibrillin family protein OS=Arabidopsis thaliana OX=3702 GN=At5g19940 PE=1 SV=1	0.001	3.384	8	2	2	2	235	26	9.33	0	2	0	High	1
FALSE	High	Master Protein	Q9LHI0	NADH dehydrogenase [ubiquinone] 1 alpha subcomplex subunit 6 OS=Arabidopsis thaliana OX=3702 GN=At3g12260 PE=2 SV=1	0.001	3.376	16	1	1	1	133	15.1	9.09	2.29	1	0	High	1
FALSE	High	Master Protein	Q08733	Aquaporin PIP1-3 OS=Arabidopsis thaliana OX=3702 GN=PIP1-3 PE=1 SV=1	0.001	3.375	12	2	2	1	286	30.6	8.85	2.12	2	0	High	1
FALSE	High	Master Protein	Q9LIN0	Major latex protein, putative OS=Arabidopsis thaliana OX=3702 GN=At3g26450 PE=1 SV=1	0.001	3.369	19	2	2	2	152	17.8	5.15	1.99	2	0	High	1
FALSE	High	Master Protein	Q9M2U7	AT3g54400/T12E18_90 OS=Arabidopsis thaliana OX=3702 GN=T12E18_90 PE=2 SV=1	0.001	3.366	5	2	2	2	425	45.4	9.09	0	2	0	High	1
FALSE	High	Master Protein	O23714	Proteasome subunit beta type-2-A OS=Arabidopsis thaliana OX=3702 GN=PBD1 PE=1 SV=1	0.001	3.345	10	2	2	2	204	22.5	6.39	0	2	0	High	1
FALSE	High	Master Protein	Q38814	Thiamine thiazole synthase, chloroplastic OS=Arabidopsis thaliana OX=3702 GN=THI1 PE=1 SV=1	0.001	3.322	4	1	1	1	349	36.6	6.23	0	1	0	High	1
FALSE	High	Master Protein	Q208N7	Alpha-crystallin domain 32.1 OS=Arabidopsis thaliana OX=3702 GN=ACD32.1 PE=2 SV=1	0.001	3.322	8	2	2	2	285	31.2	9.32	0	2	0	High	1
FALSE	High	Master Protein	A0A1I9LRA3	TRAF-like family protein OS=Arabidopsis thaliana OX=3702 GN=At3g20370 PE=4 SV=1	0.001	3.318	5	2	2	2	357	41.1	5.48	1.87	2	0	High	1
FALSE	High	Master Protein	P59271	Ubiquitin-40S ribosomal protein S27a-1 OS=Arabidopsis thaliana OX=3702 GN=RPS27AA PE=2 SV=2	0.001	3.316	11	2	2	2	156	17.7	9.76	0	2	0	High	1
FALSE	High	Master Protein	O22795	50S ribosomal protein L28, chloroplastic OS=Arabidopsis thaliana OX=3702 GN=RPL28 PE=2 SV=2	0.001	3.315	11	2	2	2	143	16	11.18	1.93	2	0	High	1
FALSE	High	Master Protein	Q9SL05	Protein PROTON GRADIENT REGULATION 5, chloroplastic OS=Arabidopsis thaliana OX=3702 GN=PGR5 PE=1 SV=1	0.001	3.295	19	2	2	2	133	14.3	10.65	0	2	0	High	1
FALSE	High	Master Protein	Q9SU35	pEARLI1-like lipid transfer protein 1 OS=Arabidopsis thaliana OX=3702 GN=AZI1 PE=1 SV=1	0.001	3.279	9	1	1	1	161	16.8	9	1.98	1	0	High	1
FALSE	High	Master Protein	Q93Y35	26S proteasome non-ATPase regulatory subunit 6 homolog OS=Arabidopsis thaliana OX=3702 GN=RPN7 PE=1 SV=1	0.001	3.211	4	1	1	1	387	44.3	5.99	2.32	1	0	High	1
FALSE	High	Master Protein	A0A2H1ZEA9	Aminomethyltransferase OS=Arabidopsis thaliana OX=3702 GN=At1g11860 PE=3 SV=1	0.001	3.207	4	1	1	1	423	46.3	8.75	2.36	1	0	High	1
FALSE	High	Master Protein	Q9LSK7	At3g18035 OS=Arabidopsis thaliana OX=3702 GN=HON4 PE=1 SV=1	0.001	3.182	3	1	1	1	480	51.5	9.94	0	1	0	High	1
FALSE	High	Master Protein	F4HS99	Tetratricopeptide repeat (TPR)-like superfamily protein OS=Arabidopsis thaliana OX=3702 GN=At1g01320 PE=1 SV=1	0.001	3.119	1	1	1	1	1797	198.7	6.33	2.26	1	0	High	1
FALSE	High	Master Protein	P25701	Acyl carrier protein 2, chloroplastic OS=Arabidopsis thaliana OX=3702 GN=ACP2 PE=1 SV=2	0.001	3.108	15	1	1	1	136	14.5	5.31	2.08	1	0	High	1
FALSE	High	Master Protein	Q9CA67	Geranylgeranyl diphosphate reductase, chloroplastic OS=Arabidopsis thaliana OX=3702 GN=CHLP PE=1 SV=1	0.001	3.099	4	2	2	2	467	51.8	8.91	0	2	0	High	1
FALSE	High	Master Protein	Q9FJW4	NADH dehydrogenase [ubiquinone] iron-sulfur protein 4, mitochondrial OS=Arabidopsis thaliana OX=3702 GN=FRO1 PE=1 SV=1	0.001	3.079	7	1	1	1	154	17.1	9.64	0	1	0	High	1
FALSE	High	Master Protein	Q8L636	Sodium/calcium exchanger NCL OS=Arabidopsis thaliana OX=3702 GN=NCL PE=2 SV=1	0.001	3.075	2	1	1	1	585	63.4	5.34	1.73	1	0	High	1
FALSE	High	Master Protein	Q9SI54	Sm-like protein LSM7 OS=Arabidopsis thaliana OX=3702 GN=LSM7 PE=1 SV=1	0.001	3.02	18	1	1	1	99	10.8	5.21	2.46	1	0	High	1
FALSE	High	Master Protein	P56753	NAD(P)H-quinone oxidoreductase subunit H, chloroplastic OS=Arabidopsis thaliana OX=3702 GN=ndhH PE=1 SV=1	0.001	3.01	4	1	1	1	393	45.5	5.54	2.13	1	0	High	1
FALSE	High	Master Protein	Q41951	Aquaporin TIP2-1 OS=Arabidopsis thaliana OX=3702 GN=TIP2-1 PE=1 SV=2	0.001	3.003	8	1	1	1	250	25	5.64	0	1	0	High	1
FALSE	High	Master Protein	P52032	Phospholipid hydroperoxide glutathione peroxidase 1, chloroplastic OS=Arabidopsis thaliana OX=3702 GN=GPX1 PE=2 SV=2	0.001	2.992	10	2	2	2	236	26	9.38	0	2	0	High	1
FALSE	High	Master Protein	P46011	Bifunctional nitrilase/nitrile hydratase NIT4 OS=Arabidopsis thaliana OX=3702 GN=NIT4 PE=1 SV=1	0.001	2.977	3	1	1	1	355	38.9	5.72	0	1	0	High	1
FALSE	High	Master Protein	A0A1P8B6G3	Proteasome component (PCI) domain protein OS=Arabidopsis thaliana OX=3702 GN=At4g19006 PE=1 SV=1	0.001	2.966	5	2	2	2	439	50.2	5.5	0	2	0	High	1
FALSE	High	Master Protein	Q9SKC9	NADH dehydrogenase [ubiquinone] 1 beta subcomplex subunit 7 OS=Arabidopsis thaliana OX=3702 GN=At2g02050 PE=3 SV=1	0.001	2.963	9	1	1	1	103	11.7	7.78	2.08	1	0	High	1
FALSE	High	Master Protein	F4HZE0	ATP-dependent Clp protease proteolytic subunit OS=Arabidopsis thaliana OX=3702 GN=At1g09130 PE=1 SV=1	0.001	2.939	8	2	2	2	370	40.9	8.75	0	2	0	High	1
FALSE	High	Master Protein	Q9S726	Probable ribose-5-phosphate isomerase 3, chloroplastic OS=Arabidopsis thaliana OX=3702 GN=RPI3 PE=1 SV=1	0.001	2.891	11	2	2	2	276	29.3	6.02	1.85	2	0	High	1
FALSE	High	Master Protein	P56794	50S ribosomal protein L20, chloroplastic OS=Arabidopsis thaliana OX=3702 GN=rpl20 PE=3 SV=1	0.001	2.879	9	1	1	1	117	14.2	11.88	0	1	0	High	1
FALSE	High	Master Protein	Q9M385	50S ribosomal protein L17, chloroplastic OS=Arabidopsis thaliana OX=3702 GN=RPL17 PE=2 SV=1	0.001	2.868	8	2	2	2	211	23.5	11.39	3.73	2	0	High	1
FALSE	High	Master Protein	Q8RW93	Putative lipid-binding protein At4g00165 OS=Arabidopsis thaliana OX=3702 GN=At4g00165 PE=2 SV=1	0.001	2.796	8	1	1	1	128	13.3	8.57	2.18	1	0	High	1
FALSE	High	Master Protein	Q8H1E2	Malate dehydrogenase [NADP], chloroplastic OS=Arabidopsis thaliana OX=3702 GN=At5g58330 PE=2 SV=1	0.001	2.762	3	1	1	1	443	48.3	6.16	0	1	0	High	1
FALSE	High	Master Protein	Q8LC83	40S ribosomal protein S24-2 OS=Arabidopsis thaliana OX=3702 GN=RPS24B PE=2 SV=2	0.001	2.757	11	1	1	1	133	15.4	10.52	0	1	0	High	1
FALSE	High	Master Protein	P43296	Cysteine protease RD19A OS=Arabidopsis thaliana OX=3702 GN=RD19A PE=1 SV=1	0.001	2.75	4	1	1	1	368	40.4	7.17	0	1	0	High	1
FALSE	High	Master Protein	F4HS63	p-loop containing nucleoside triphosphate hydrolases superfamily protein OS=Arabidopsis thaliana OX=3702 GN=At1g80380 PE=4 SV=1	0.001	2.743	2	1	1	1	450	50.2	6.73	2.12	1	0	High	1
FALSE	High	Master Protein	Q9SCL7	Acetylglutamate kinase, chloroplastic OS=Arabidopsis thaliana OX=3702 GN=NAGK PE=1 SV=1	0.001	2.731	6	1	1	1	347	36.6	8.92	0	1	0	High	1
FALSE	High	Master Protein	Q9M328	AT3G53990 protein OS=Arabidopsis thaliana OX=3702 GN=F5K20_290 PE=2 SV=1	0.001	2.723	10	2	2	2	160	17.8	5.94	0	2	0	High	1
FALSE	High	Master Protein	Q944A2	Alba DNA/RNA-binding protein OS=Arabidopsis thaliana OX=3702 GN=At1g20220 PE=1 SV=1	0.001	2.714	3	1	1	1	315	33.7	9.92	0	1	0	High	1
FALSE	High	Master Protein	Q8LER3	Probable xyloglucan endotransglucosylase/hydrolase protein 7 OS=Arabidopsis thaliana OX=3702 GN=XTH7 PE=2 SV=2	0.001	2.7	4	1	1	1	293	33.7	7.4	0	1	0	High	1
FALSE	High	Master Protein	O23016	Probable voltage-gated potassium channel subunit beta OS=Arabidopsis thaliana OX=3702 GN=KAB1 PE=1 SV=1	0.001	2.699	5	1	1	1	328	36.5	7.42	0	1	0	High	1
FALSE	High	Master Protein	O64517	Metacaspase-4 OS=Arabidopsis thaliana OX=3702 GN=AMC4 PE=1 SV=1	0.001	2.678	3	1	1	1	418	45.5	4.82	1.95	1	0	High	1
FALSE	High	Master Protein	A0A1P8ANX8	Vacuolar H+-ATPase subunit E isoform 3 OS=Arabidopsis thaliana OX=3702 GN=VHA-E3 PE=3 SV=1	0.001	2.676	8	2	2	2	237	27.2	6.02	0	2	0	High	1
FALSE	High	Master Protein	B9DHH9	3-isopropylmalate dehydrogenase OS=Arabidopsis thaliana OX=3702 GN=IMD1 PE=1 SV=1	0.001	2.669	3	1	1	1	388	41.9	6	1.63	1	0	High	1
FALSE	High	Master Protein	Q01474	GTP-binding protein SAR1B OS=Arabidopsis thaliana OX=3702 GN=SAR1B PE=1 SV=1	0.001	2.651	7	1	1	1	193	22	7.05	0	1	0	High	1
FALSE	High	Master Protein	Q07488	Blue copper protein OS=Arabidopsis thaliana OX=3702 GN=BCB PE=2 SV=2	0.001	2.651	7	1	1	1	196	20	4.82	0	1	0	High	1
FALSE	High	Master Protein	Q9SN96	AT3g46430/F18L15_150 OS=Arabidopsis thaliana OX=3702 GN=F18L15.150 PE=2 SV=1	0.001	2.643	20	1	1	1	55	6.6	10.15	0	1	0	High	1
FALSE	High	Master Protein	Q9FDZ9	60S ribosomal protein L21-2 OS=Arabidopsis thaliana OX=3702 GN=RPL21E PE=2 SV=1	0.001	2.628	11	2	2	2	164	18.7	10.52	1.75	2	0	High	1
FALSE	High	Master Protein	Q9LX13	(3R)-hydroxymyristoyl-[acyl carrier protein] dehydratase-like protein OS=Arabidopsis thaliana OX=3702 GN=At5g10160 PE=2 SV=1	0.001	2.609	8	2	2	2	219	24.1	9.26	1.63	2	0	High	1
FALSE	High	Master Protein	Q42418	Profilin-2 OS=Arabidopsis thaliana OX=3702 GN=PRO2 PE=2 SV=1	0.001	2.568	15	1	1	1	131	14	5.02	0	1	0	High	1
FALSE	High	Master Protein	Q9LK88	NADPH:quinone oxidoreductase OS=Arabidopsis thaliana OX=3702 GN=NQR PE=1 SV=1	0.001	2.496	7	1	1	1	196	21.5	7.5	0	1	0	High	1
FALSE	High	Master Protein	P16127	Magnesium-chelatase subunit ChlI-1, chloroplastic OS=Arabidopsis thaliana OX=3702 GN=CHLI1 PE=1 SV=1	0.001	2.486	3	1	1	1	424	46.2	6.47	0	1	0	High	1
FALSE	High	Master Protein	Q9LVM2	NAD(P)H-quinone oxidoreductase subunit N, chloroplastic OS=Arabidopsis thaliana OX=3702 GN=ndhN PE=2 SV=1	0.001	2.478	5	1	1	1	209	23.4	9.35	0	1	0	High	1
FALSE	High	Master Protein	A0A1P8ARN1	Splicing factor PWI domain-containing protein / RNA recognition motif (RRM)-containing protein OS=Arabidopsis thaliana OX=3702 GN=At1g60200 PE=1 SV=1	0.001	2.47	1	1	1	1	750	85.9	5.58	0	1	0	High	1
FALSE	High	Master Protein	F4KHS2	Subtilase 4.12 OS=Arabidopsis thaliana OX=3702 GN=SBT4.12 PE=4 SV=1	0.001	2.467	1	1	1	1	731	77.5	8.91	1.91	1	0	High	1
FALSE	High	Master Protein	A8MS68	Dihydrolipoyl dehydrogenase 1, chloroplastic OS=Arabidopsis thaliana OX=3702 GN=LPD1 PE=2 SV=1	0.001	2.461	2	1	1	1	623	66.6	8.41	1.92	1	0	High	1
FALSE	High	Master Protein	Q9ZQX4	V-type proton ATPase subunit F OS=Arabidopsis thaliana OX=3702 GN=VHA-F PE=2 SV=1	0.001	2.421	9	1	1	1	128	14.3	6.57	0	1	0	High	1
FALSE	High	Master Protein	Q9SD79	Wiskott-aldrich syndrome family protein, putative (DUF1118) OS=Arabidopsis thaliana OX=3702 GN=F13G24.250 PE=1 SV=1	0.001	2.405	6	1	1	1	158	16.6	9.28	0	1	0	High	1
FALSE	High	Master Protein	Q9FPH2	AT5g02160 OS=Arabidopsis thaliana OX=3702 GN=At5g02160 PE=2 SV=1	0.001	2.394	10	1	2	1	129	13.4	9.5	0	1	0	High	1
FALSE	High	Master Protein	O04309	Jacalin-related lectin 35 OS=Arabidopsis thaliana OX=3702 GN=JAL35 PE=1 SV=1	0.001	2.39	6	1	1	1	451	48.5	5.26	0	1	0	High	1
FALSE	High	Master Protein	F4J9K9	Neurofilament protein-like protein OS=Arabidopsis thaliana OX=3702 GN=At3g05900 PE=1 SV=1	0.001	2.385	2	1	1	1	673	73.4	4.35	0	1	0	High	1
FALSE	High	Master Protein	Q56XE4	U1 small nuclear ribonucleoprotein C OS=Arabidopsis thaliana OX=3702 GN=At4g03120 PE=2 SV=1	0.001	2.357	9	1	1	1	207	22.4	8.78	0	1	0	High	1
FALSE	High	Master Protein	Q9ZUC1	NADPH-dependent alkenal/one oxidoreductase, chloroplastic OS=Arabidopsis thaliana OX=3702 GN=AOR PE=1 SV=2	0.001	2.341	3	1	1	1	386	41	8.35	1.72	1	0	High	1
FALSE	High	Master Protein	Q9FM65	Fasciclin-like arabinogalactan protein 1 OS=Arabidopsis thaliana OX=3702 GN=FLA1 PE=1 SV=1	0.001	2.326	3	1	1	1	424	44.8	6.74	1.75	1	0	High	1
FALSE	High	Master Protein	Q8VZB9	60S ribosomal protein L10a-1 OS=Arabidopsis thaliana OX=3702 GN=RPL10AA PE=1 SV=1	0.001	2.305	8	2	2	2	216	24.5	9.88	1.73	2	0	High	1
FALSE	High	Master Protein	P49211	60S ribosomal protein L32-1 OS=Arabidopsis thaliana OX=3702 GN=RPL32A PE=2 SV=2	0.001	2.292	11	1	1	1	133	15.5	10.89	0	1	0	High	1
FALSE	High	Master Protein	P31168	Dehydrin COR47 OS=Arabidopsis thaliana OX=3702 GN=COR47 PE=1 SV=2	0.001	2.287	11	2	2	2	265	29.9	4.77	0	2	0	High	1
FALSE	High	Master Protein	Q944S8	At4g21108/At4g21108 OS=Arabidopsis thaliana OX=3702 GN=At4g21105 PE=2 SV=1	0.001	2.263	15	1	1	1	68	7.7	9.91	0	1	0	High	1
FALSE	High	Master Protein	Q9LVT8	RGG repeats nuclear RNA binding protein C OS=Arabidopsis thaliana OX=3702 GN=RGGC PE=1 SV=1	0.001	2.259	3	1	1	1	357	38	8.78	2.12	1	0	High	1
FALSE	High	Master Protein	Q9FLN4	50S ribosomal protein L27, chloroplastic OS=Arabidopsis thaliana OX=3702 GN=RPL27 PE=2 SV=1	0.001	2.252	6	1	1	1	198	21.7	9.95	0	1	0	High	1
FALSE	High	Master Protein	Q9LMU2	Kunitz trypsin inhibitor 2 OS=Arabidopsis thaliana OX=3702 GN=KTI2 PE=2 SV=1	0.001	2.245	10	2	2	2	196	22.1	8.78	0	2	0	High	1
FALSE	High	Master Protein	P14671	Tryptophan synthase beta chain 1, chloroplastic OS=Arabidopsis thaliana OX=3702 GN=TSB1 PE=2 SV=1	0.001	2.242	4	1	1	1	470	50.9	6.84	0	1	0	High	1
FALSE	High	Master Protein	Q9ZW19	Tropinone reductase homolog At2g29360 OS=Arabidopsis thaliana OX=3702 GN=SDR PE=1 SV=1	0.001	2.222	4	1	1	1	271	29.2	6.67	0	1	0	High	1
FALSE	High	Master Protein	Q8L7C9	Glutathione S-transferase U20 OS=Arabidopsis thaliana OX=3702 GN=GSTU20 PE=1 SV=1	0.001	2.22	8	2	2	1	217	25	5.78	0	2	0	High	1
FALSE	High	Master Protein	F4IVR2	Heat shock protein 60-2 OS=Arabidopsis thaliana OX=3702 GN=HSP60-2 PE=1 SV=1	0.001	2.218	1	1	1	1	580	61.4	6.33	1.91	1	0	High	1
FALSE	High	Master Protein	P56802	30S ribosomal protein S11, chloroplastic OS=Arabidopsis thaliana OX=3702 GN=rps11 PE=3 SV=1	0.001	2.216	9	1	1	1	138	15	12.25	1.67	1	0	High	1
FALSE	High	Master Protein	Q9M8Y5	GDSL esterase/lipase LTL1 OS=Arabidopsis thaliana OX=3702 GN=LTL1 PE=2 SV=1	0.001	2.211	4	1	1	1	366	40.1	5.9	0	1	0	High	1
FALSE	High	Master Protein	Q9STT2	Vacuolar protein sorting-associated protein 29 OS=Arabidopsis thaliana OX=3702 GN=VPS29 PE=2 SV=1	0.001	2.204	5	1	1	1	190	21	6.52	0	1	0	High	1
FALSE	High	Master Protein	Q56WK6	Patellin-1 OS=Arabidopsis thaliana OX=3702 GN=PATL1 PE=1 SV=2	0.001	2.204	3	1	1	1	573	64	4.83	1.64	1	0	High	1
FALSE	High	Master Protein	O80504	10 kDa chaperonin 2, chloroplastic OS=Arabidopsis thaliana OX=3702 GN=CPN10-2 PE=2 SV=1	0.001	2.197	28	2	2	2	139	15	8.48	0	2	0	High	1
FALSE	High	Master Protein	Q9M2P7	Probable plastid-lipid-associated protein 9, chloroplastic OS=Arabidopsis thaliana OX=3702 GN=PAP9 PE=1 SV=1	0.001	2.183	4	1	1	1	308	34.1	5.41	1.72	1	0	High	1
FALSE	High	Master Protein	O48646	Probable phospholipid hydroperoxide glutathione peroxidase 6, mitochondrial OS=Arabidopsis thaliana OX=3702 GN=GPX6 PE=2 SV=2	0.001	2.177	9	2	2	2	232	25.6	9.35	0	2	0	High	1
FALSE	High	Master Protein	A0A1I9LPQ6	Glyoxylate reductase 1 OS=Arabidopsis thaliana OX=3702 GN=GLYR1 PE=1 SV=1	0.001	2.173	5	1	1	1	207	22	5.44	0	1	0	High	1
FALSE	High	Master Protein	Q500X2	At5g04440 OS=Arabidopsis thaliana OX=3702 GN=At5g04440 PE=2 SV=1	0.001	2.169	8	1	1	1	255	28.1	7.99	0	1	0	High	1
FALSE	High	Master Protein	Q96252	ATP synthase subunit delta', mitochondrial OS=Arabidopsis thaliana OX=3702 GN=At5g47030 PE=1 SV=1	0.001	2.168	5	1	1	1	203	21.5	6.7	0	1	0	High	1
FALSE	High	Master Protein	Q9M9M3	Defensin-like protein 205 OS=Arabidopsis thaliana OX=3702 GN=At3g05730 PE=3 SV=1	0.001	2.164	17	1	2	1	86	10	5.34	0	1	0	High	1
FALSE	High	Master Protein	A8MRQ5	Bifunctional inhibitor/lipid-transfer protein/seed storage 2S albumin superfamily protein OS=Arabidopsis thaliana OX=3702 GN=At4g22485 PE=4 SV=2	0.001	2.162	2	1	1	1	656	68.2	4.58	0	1	0	High	1
FALSE	High	Master Protein	Q9XI36	Methyl-CpG-binding domain-containing protein 10 OS=Arabidopsis thaliana OX=3702 GN=MBD10 PE=1 SV=1	0.001	2.142	3	1	1	1	384	42.3	4.67	0	1	0	High	1
FALSE	High	Master Protein	Q9LYA9	Chloroplast stem-loop binding protein of 41 kDa a, chloroplastic OS=Arabidopsis thaliana OX=3702 GN=CSP41A PE=1 SV=1	0.001	2.125	2	1	1	1	406	43.9	8.43	2.11	1	0	High	1
FALSE	High	Master Protein	P51414	60S ribosomal protein L26-1 OS=Arabidopsis thaliana OX=3702 GN=RPL26A PE=2 SV=2	0.001	2.125	8	1	1	1	146	16.9	10.78	0	1	0	High	1
FALSE	High	Master Protein	Q9M5J8	Polygalacturonase inhibitor 2 OS=Arabidopsis thaliana OX=3702 GN=PGIP2 PE=2 SV=2	0.001	2.125	5	2	2	2	330	37	8.81	0	2	0	High	1
FALSE	High	Master Protein	Q93VA8	Alba DNA/RNA-binding protein OS=Arabidopsis thaliana OX=3702 GN=At1g76010 PE=2 SV=1	0.001	2.12	3	1	1	1	350	37.4	9.77	0	1	0	High	1
FALSE	High	Master Protein	Q9XGM1	V-type proton ATPase subunit D OS=Arabidopsis thaliana OX=3702 GN=VHA-D PE=1 SV=2	0.001	2.106	4	1	1	1	261	29	9.51	0	1	0	High	1
FALSE	High	Master Protein	Q96529	Adenylosuccinate synthetase, chloroplastic OS=Arabidopsis thaliana OX=3702 GN=PURA PE=1 SV=1	0.001	2.106	2	1	1	1	490	52.9	7.14	0	1	0	High	1
FALSE	High	Master Protein	Q9LER7	50S ribosomal protein 5, chloroplastic OS=Arabidopsis thaliana OX=3702 GN=PSRP5 PE=1 SV=1	0.001	2.093	7	1	1	1	148	16.4	10.86	1.7	1	0	High	1
FALSE	High	Master Protein	P55228	Glucose-1-phosphate adenylyltransferase small subunit, chloroplastic OS=Arabidopsis thaliana OX=3702 GN=APS1 PE=2 SV=2	0.001	2.091	2	1	1	1	520	56.6	6.57	0	1	0	High	1
FALSE	High	Master Protein	Q9SH69	6-phosphogluconate dehydrogenase, decarboxylating 1, chloroplastic OS=Arabidopsis thaliana OX=3702 GN=PGD1 PE=1 SV=1	0.001	2.089	2	1	1	1	487	53.3	5.45	1.88	1	0	High	1
FALSE	High	Master Protein	Q8LAH8	Nucleoside diphosphate kinase IV, chloroplastic/mitochondrial OS=Arabidopsis thaliana OX=3702 GN=NDK4 PE=1 SV=2	0.001	2.088	4	1	1	1	237	25.8	9.41	0	1	0	High	1
FALSE	High	Master Protein	Q9LZF6	Cell division control protein 48 homolog E OS=Arabidopsis thaliana OX=3702 GN=CDC48E PE=2 SV=2	0.001	2.061	1	1	1	1	810	89.9	5.2	0	1	0	High	1
FALSE	High	Master Protein	Q96253	ATP synthase subunit epsilon, mitochondrial OS=Arabidopsis thaliana OX=3702 GN=At1g51650 PE=1 SV=3	0.001	2.042	16	1	1	1	70	7.8	9.29	2.56	1	0	High	1
FALSE	High	Master Protein	Q8H7F6	Bifunctional monothiol glutaredoxin-S16, chloroplastic OS=Arabidopsis thaliana OX=3702 GN=GRXS16 PE=1 SV=2	0.001	2.037	5	1	1	1	293	32.2	7.9	0	1	0	High	1
FALSE	High	Master Protein	Q94F10	Transmembrane protein, putative (DUF1118) OS=Arabidopsis thaliana OX=3702 GN=At1g74730 PE=1 SV=1	0.001	2.019	7	1	1	1	198	20.7	9.31	1.7	1	0	High	1
FALSE	High	Master Protein	A0A1I9LT03	UTP--glucose-1-phosphate uridylyltransferase OS=Arabidopsis thaliana OX=3702 GN=UGP1 PE=1 SV=1	0.001	2.011	3	1	1	1	463	51.1	6.48	0	1	0	High	1
FALSE	High	Master Protein	Q9XGY4	Mitochondrial import inner membrane translocase subunit TIM8 OS=Arabidopsis thaliana OX=3702 GN=TIM8 PE=1 SV=1	0.001	1.996	19	1	1	1	77	8.7	7.05	0	1	0	High	1
FALSE	High	Master Protein	Q9MAC4	ATP synthase E chain OS=Arabidopsis thaliana OX=3702 GN=At3g01130 PE=1 SV=1	0.001	1.963	26	1	1	1	53	5.5	10.3	0	1	0	High	1
FALSE	High	Master Protein	Q9T0A4	NAD(P)H-quinone oxidoreductase subunit S, chloroplastic OS=Arabidopsis thaliana OX=3702 GN=ndhS PE=1 SV=1	0.001	1.958	5	1	1	1	250	27.7	8.21	0	1	0	High	1
FALSE	High	Master Protein	Q93VK7	AT5g14910/F2G14_30 OS=Arabidopsis thaliana OX=3702 GN=At5g14910 PE=2 SV=1	0.001	1.955	8	1	1	1	178	18.9	5.27	0	1	0	High	1
FALSE	High	Master Protein	Q9MA79	Fructose-1,6-bisphosphatase, cytosolic OS=Arabidopsis thaliana OX=3702 GN=CYFBP PE=1 SV=1	0.001	1.928	4	1	1	1	341	37.3	5.47	0	1	0	High	1
FALSE	High	Master Protein	Q9FGT8	Temperature-induced lipocalin-1 OS=Arabidopsis thaliana OX=3702 GN=TIL PE=1 SV=1	0.001	1.908	5	1	1	1	186	21.4	6.35	1.92	1	0	High	1
FALSE	High	Master Protein	Q9LY74	2-methyl-6-phytyl-1,4-hydroquinone methyltransferase, chloroplastic OS=Arabidopsis thaliana OX=3702 GN=VTE3 PE=1 SV=1	0.001	1.89	3	1	1	1	338	37.9	9.1	0	1	0	High	1
FALSE	High	Master Protein	A8MR46	Gibberellin-regulated protein 13 OS=Arabidopsis thaliana OX=3702 GN=GASA13 PE=3 SV=1	0.001	1.889	12	1	1	1	103	11.4	8.48	0	1	0	High	1
FALSE	High	Master Protein	Q9SF20	F26K24.7 protein OS=Arabidopsis thaliana OX=3702 GN=F26K24.7 PE=2 SV=1	0.001	1.886	8	1	1	1	153	16.8	5.1	0	1	0	High	1
FALSE	High	Master Protein	Q9LXC9	Soluble inorganic pyrophosphatase 6, chloroplastic OS=Arabidopsis thaliana OX=3702 GN=PPA6 PE=1 SV=1	0.003	1.871	3	1	1	1	300	33.4	6.01	0	1	0	High	1
FALSE	High	Master Protein	Q6DYB5	UvrABC system protein A OS=Arabidopsis thaliana OX=3702 GN=At4g00530 PE=2 SV=1	0.003	1.867	13	1	1	1	71	7.7	9.13	0	1	0	High	1
FALSE	High	Master Protein	P57752	Acyl-CoA-binding domain-containing protein 6 OS=Arabidopsis thaliana OX=3702 GN=ACBP6 PE=1 SV=1	0.003	1.858	10	1	1	1	92	10.4	5.24	0	1	0	High	1
FALSE	High	Master Protein	Q9SUY2	AT3g52230/F4F15_340 OS=Arabidopsis thaliana OX=3702 GN=F4F15.340 PE=1 SV=1	0.003	1.841	10	1	1	1	145	16.1	4.64	0	1	0	High	1
FALSE	High	Master Protein	Q8GWI2	F-box/LRR-repeat protein At3g60040 OS=Arabidopsis thaliana OX=3702 GN=At3g60040 PE=2 SV=1	0.003	1.839	2	1	1	1	449	50.7	7.33	1.85	1	0	High	1
FALSE	High	Master Protein	P56797	30S ribosomal protein S2, chloroplastic OS=Arabidopsis thaliana OX=3702 GN=rps2 PE=3 SV=1	0.003	1.838	4	1	1	1	236	26.9	9.66	0	1	0	High	1
FALSE	High	Master Protein	O48741	Protochlorophyllide reductase C, chloroplastic OS=Arabidopsis thaliana OX=3702 GN=PORC PE=1 SV=1	0.003	1.827	3	1	1	1	401	43.9	9.11	0	1	0	High	1
FALSE	High	Master Protein	P56805	30S ribosomal protein S15, chloroplastic OS=Arabidopsis thaliana OX=3702 GN=rps15 PE=3 SV=1	0.003	1.824	10	1	1	1	88	10.7	10.81	0	1	0	High	1
FALSE	High	Master Protein	Q9SMX3	Mitochondrial outer membrane protein porin 3 OS=Arabidopsis thaliana OX=3702 GN=VDAC3 PE=1 SV=3	0.003	1.812	5	1	1	1	274	29.2	8.21	0	1	0	High	1
FALSE	High	Master Protein	Q41969	Eukaryotic translation initiation factor 2 subunit beta OS=Arabidopsis thaliana OX=3702 GN=EIF2B PE=1 SV=3	0.003	1.808	4	1	1	1	268	30.6	7.2	1.93	1	0	High	1
FALSE	High	Master Protein	Q8S8F8	GLABRA2 expression modulator OS=Arabidopsis thaliana OX=3702 GN=GEM PE=1 SV=1	0.003	1.807	5	1	1	1	299	32.2	5.41	0	1	0	High	1
FALSE	High	Master Protein	Q93ZN9	LL-diaminopimelate aminotransferase, chloroplastic OS=Arabidopsis thaliana OX=3702 GN=DAP PE=1 SV=1	0.003	1.791	3	1	1	1	461	50.4	7.34	0	1	0	High	1
FALSE	High	Master Protein	Q8LC93	Vacuolar calcium-binding protein-like protein OS=Arabidopsis thaliana OX=3702 GN=At1g12080 PE=1 SV=1	0.003	1.772	21	1	1	1	104	11.7	4.15	0	1	0	High	1
FALSE	High	Master Protein	Q9SU34	pEARLI1-like lipid transfer protein 2 OS=Arabidopsis thaliana OX=3702 GN=At4g12490 PE=2 SV=1	0.003	1.758	8	1	1	1	182	18.8	8.82	0	1	0	High	1
FALSE	High	Master Protein	F4JA10	Presequence protease 1 OS=Arabidopsis thaliana OX=3702 GN=PREP1 PE=1 SV=1	0.003	1.754	1	1	1	1	1069	119.7	5.63	0	1	0	High	1
FALSE	High	Master Protein	Q43316	Porphobilinogen deaminase, chloroplastic OS=Arabidopsis thaliana OX=3702 GN=HEMC PE=1 SV=1	0.002	1.749	2	1	1	1	382	41	8.47	1.9	1	0	High	1
FALSE	High	Master Protein	Q9LUT2	S-adenosylmethionine synthase 4 OS=Arabidopsis thaliana OX=3702 GN=METK4 PE=1 SV=1	0.002	1.739	3	1	1	1	393	42.8	5.81	0	1	0	High	1
FALSE	High	Master Protein	Q94A65	Rhodanese-like domain-containing protein 14, chloroplastic OS=Arabidopsis thaliana OX=3702 GN=At4g27700 PE=2 SV=1	0.002	1.732	7	1	1	1	224	24.9	8.68	0	1	0	High	1
FALSE	High	Master Protein	Q9M2F1	40S ribosomal protein S27-2 OS=Arabidopsis thaliana OX=3702 GN=RPS27B PE=2 SV=2	0.002	1.712	9	1	1	1	86	9.6	8.72	0	1	0	High	1
FALSE	High	Master Protein	Q9C8W7	At1g71950 OS=Arabidopsis thaliana OX=3702 GN=At1g71950 PE=1 SV=1	0.002	1.711	10	1	1	1	136	14.8	6.15	0	1	0	High	1
FALSE	High	Master Protein	A0A1I9LMY7	40S ribosomal protein S24 OS=Arabidopsis thaliana OX=3702 GN=At3g04920 PE=3 SV=1	0.002	1.704	13	1	1	1	112	12.9	10.14	0	1	0	High	1
FALSE	High	Master Protein	Q42338	AT3G48140 protein OS=Arabidopsis thaliana OX=3702 GN=T24C20_20 PE=2 SV=1	0.002	1.7	10	1	1	1	88	10	9.45	0	1	0	High	1
FALSE	High	Master Protein	Q9LSU9	AT3g25550/MWL2_17 OS=Arabidopsis thaliana OX=3702 GN=At3g25545 PE=1 SV=1	0.002	1.698	4	1	1	1	267	29.4	5.74	0	1	0	High	1
FALSE	High	Master Protein	Q8W463	50S ribosomal protein L19-1, chloroplastic OS=Arabidopsis thaliana OX=3702 GN=At4g17560 PE=2 SV=1	0.003	1.663	4	1	1	1	225	25.5	10.02	1.76	1	0	High	1
FALSE	High	Master Protein	O49485	D-3-phosphoglycerate dehydrogenase 1, chloroplastic OS=Arabidopsis thaliana OX=3702 GN=PGDH1 PE=1 SV=1	0.003	1.65	1	1	1	1	603	63.3	6.58	0	1	0	High	1
FALSE	High	Master Protein	Q39161	Ferredoxin--nitrite reductase, chloroplastic OS=Arabidopsis thaliana OX=3702 GN=NIR1 PE=1 SV=1	0.003	1.639	2	1	1	1	586	65.5	6.28	0	1	0	High	1
FALSE	High	Master Protein	F4JYX9	Aleurain-like protease OS=Arabidopsis thaliana OX=3702 GN=ALP PE=3 SV=1	0.003	1.621	3	1	1	1	357	38.9	6.71	1.79	1	0	High	1
FALSE	High	Master Protein	Q8L7S6	Beta-hexosaminidase 3 OS=Arabidopsis thaliana OX=3702 GN=HEXO3 PE=1 SV=1	0.003	1.619	1	1	1	1	535	60	8.15	1.71	1	0	High	1
FALSE	High	Master Protein	F4KHD5	A-kinase anchor-like protein OS=Arabidopsis thaliana OX=3702 GN=MPO12.160 PE=1 SV=1	0.003	1.615	0	1	1	1	2889	322.8	4.3	0	1	0	High	1
FALSE	High	Master Protein	F4HRW5	Ribosomal protein L22p/L17e family protein OS=Arabidopsis thaliana OX=3702 GN=At1g67430 PE=3 SV=1	0.003	1.608	7	1	1	1	131	14.8	10.04	0	1	0	High	1
FALSE	High	Master Protein	Q9T070	Cytochrome c oxidase subunit 6a, mitochondrial OS=Arabidopsis thaliana OX=3702 GN=COX6A PE=3 SV=1	0.003	1.587	13	1	1	1	102	11.2	9.09	0	1	0	High	1
FALSE	High	Master Protein	P56795	50S ribosomal protein L22, chloroplastic OS=Arabidopsis thaliana OX=3702 GN=rpl22 PE=3 SV=1	0.003	1.587	5	1	1	1	160	18.6	9.67	0	1	0	High	1
FALSE	High	Master Protein	Q9M9M6	NADH dehydrogenase [ubiquinone] iron-sulfur protein 6, mitochondrial OS=Arabidopsis thaliana OX=3702 GN=At3g03070 PE=1 SV=1	0.003	1.571	12	1	1	1	110	12.2	7.43	0	1	0	High	1
FALSE	High	Master Protein	A8MQN9	Carboxypeptidase OS=Arabidopsis thaliana OX=3702 GN=SCPL34 PE=3 SV=1	0.003	1.551	2	1	1	1	459	51.8	8.34	0	1	0	High	1
FALSE	High	Master Protein	Q9SRT9	UDP-arabinopyranose mutase 1 OS=Arabidopsis thaliana OX=3702 GN=RGP1 PE=1 SV=1	0.003	1.547	3	1	1	1	357	40.6	5.92	0	1	0	High	1
FALSE	High	Master Protein	O23653	Aspartokinase 2, chloroplastic OS=Arabidopsis thaliana OX=3702 GN=AK2 PE=1 SV=2	0.003	1.546	3	1	1	1	544	59.6	6.73	0	1	0	High	1
FALSE	High	Master Protein	A0A219HZL6	Acclimation of photosynthesis to environment OS=Arabidopsis thaliana OX=3702 GN=APE1 PE=1 SV=1	0.003	1.545	2	1	1	1	431	48.2	9.6	0	1	0	High	1
FALSE	High	Master Protein	P55229	Glucose-1-phosphate adenylyltransferase large subunit 1, chloroplastic OS=Arabidopsis thaliana OX=3702 GN=ADG2 PE=1 SV=3	0.003	1.544	2	1	1	1	522	57.6	7.91	0	1	0	High	1
FALSE	High	Master Protein	Q9SRT4	O-Glycosyl hydrolases family 17 protein OS=Arabidopsis thaliana OX=3702 GN=F21O3.3 PE=2 SV=1	0.003	1.53	4	1	1	1	460	50.6	8.6	0	1	0	High	1
FALSE	High	Master Protein	Q9LZJ7	Proline-rich protein 3 OS=Arabidopsis thaliana OX=3702 GN=PRP3 PE=2 SV=1	0.003	1.525	3	1	1	1	313	34.4	9.41	0	1	0	High	1
FALSE	High	Master Protein	Q38882	Phospholipase D alpha 1 OS=Arabidopsis thaliana OX=3702 GN=PLDALPHA1 PE=1 SV=2	0.003	1.51	1	1	1	1	810	91.8	5.87	0	1	0	High	1
FALSE	High	Master Protein	Q9LYR4	Aldolase-type TIM barrel family protein OS=Arabidopsis thaliana OX=3702 GN=TRA2 PE=2 SV=1	0.003	1.508	3	1	1	1	438	47.7	6.43	0	1	0	High	1
FALSE	High	Master Protein	Q9LZ06	Glutathione S-transferase L3 OS=Arabidopsis thaliana OX=3702 GN=GSTL3 PE=2 SV=1	0.003	1.502	4	1	1	1	235	27.1	5.2	0	1	0	High	1
FALSE	High	Master Protein	Q94AD1	Putative DNA-binding protein At1g48610 OS=Arabidopsis thaliana OX=3702 GN=At1g48610 PE=1 SV=1	0.003	1.499	5	1	1	1	212	21.7	11.41	0	1	0	High	1
FALSE	High	Master Protein	A0A1P8B103	Expansin OS=Arabidopsis thaliana OX=3702 GN=EXP3 PE=3 SV=1	0.003	1.497	9	1	1	1	237	26.2	9.44	0	1	0	High	1
FALSE	High	Master Protein	Q8H124	Uncharacterized protein At2g34460, chloroplastic OS=Arabidopsis thaliana OX=3702 GN=At2g34460 PE=1 SV=1	0.003	1.488	3	1	1	1	280	30.5	8.97	0	1	0	High	1
FALSE	High	Master Protein	Q9FXG2	Putative glycine--tRNA ligase, cytoplasmic OS=Arabidopsis thaliana OX=3702 GN=At1g29870 PE=3 SV=2	0.006	1.48	3	1	1	1	463	52.1	5.92	0	1	0	High	1
FALSE	High	Master Protein	Q8LAH7	12-oxophytodienoate reductase 1 OS=Arabidopsis thaliana OX=3702 GN=OPR1 PE=1 SV=2	0.006	1.465	3	1	1	1	372	41.1	6.8	0	1	0	High	1
FALSE	High	Master Protein	Q9SD78	Furry OS=Arabidopsis thaliana OX=3702 GN=F13G24.260 PE=2 SV=1	0.006	1.457	7	1	1	1	131	15	8.4	0	1	0	High	1
FALSE	High	Master Protein	Q8L7S8	DEAD-box ATP-dependent RNA helicase 3, chloroplastic OS=Arabidopsis thaliana OX=3702 GN=RH3 PE=1 SV=2	0.005	1.456	1	1	1	1	748	81.1	7.8	1.73	1	0	High	1
FALSE	High	Master Protein	Q9XFS7	Non-specific lipid-transfer protein 5 OS=Arabidopsis thaliana OX=3702 GN=LTP5 PE=1 SV=1	0.005	1.437	7	1	3	1	118	12.5	10.36	5.26	1	0	High	1
FALSE	High	Master Protein	Q9FY50	50S ribosomal protein L10, chloroplastic OS=Arabidopsis thaliana OX=3702 GN=RPL10 PE=2 SV=1	0.005	1.431	4	1	1	1	220	24.7	9.32	1.63	1	0	High	1
FALSE	High	Master Protein	Q08770	60S ribosomal protein L10-2 OS=Arabidopsis thaliana OX=3702 GN=RPL10B PE=2 SV=2	0.005	1.407	3	1	1	1	221	24.9	10.43	0	1	0	High	1
FALSE	High	Master Protein	F4HP82	Gamma carbonic anhydrase 1 OS=Arabidopsis thaliana OX=3702 GN=GAMMA CA1 PE=4 SV=1	0.005	1.404	4	1	1	1	220	24	8.47	0	1	0	High	1
FALSE	High	Master Protein	F4I7M5	Spermidine synthase OS=Arabidopsis thaliana OX=3702 GN=SPDS1 PE=3 SV=1	0.005	1.376	4	1	1	1	327	36.5	5.25	0	1	0	High	1
FALSE	High	Master Protein	Q9ZSJ7	AT3g24160/MUJ8_16 OS=Arabidopsis thaliana OX=3702 GN=PMP PE=2 SV=1	0.005	1.371	2	1	1	1	364	39.1	4.84	0	1	0	High	1
FALSE	High	Master Protein	Q9T043	60S ribosomal protein L14-2 OS=Arabidopsis thaliana OX=3702 GN=RPL14B PE=1 SV=1	0.005	1.367	6	1	1	1	134	15.5	10.04	1.75	1	0	High	1
FALSE	High	Master Protein	C0Z241	Expansin OS=Arabidopsis thaliana OX=3702 GN=EXPA1 PE=2 SV=1	0.005	1.333	3	1	1	1	275	29.3	8.97	1.92	1	0	High	1
FALSE	High	Master Protein	A8MR02	TRAF-like family protein OS=Arabidopsis thaliana OX=3702 GN=At5g26280 PE=4 SV=1	0.005	1.331	5	1	1	1	327	36.9	8.18	0	1	0	High	1
FALSE	High	Master Protein	P51422	60S ribosomal protein L35a-4 OS=Arabidopsis thaliana OX=3702 GN=RPL35AD PE=3 SV=2	0.006	1.326	7	1	1	1	111	12.8	10.68	1.69	1	0	High	1
FALSE	High	Master Protein	Q9FF98	MD-2-related lipid-recognition protein 3 OS=Arabidopsis thaliana OX=3702 GN=ML3 PE=1 SV=1	0.008	1.308	5	1	1	1	164	17.9	4.68	0	1	0	High	1
FALSE	High	Master Protein	P93303	ATP synthase protein YMF19 OS=Arabidopsis thaliana OX=3702 GN=YMF19 PE=1 SV=1	0.008	1.307	4	1	1	1	158	18.2	9.61	0	1	0	High	1
FALSE	High	Master Protein	O82291	Probable plastid-lipid-associated protein 3, chloroplastic OS=Arabidopsis thaliana OX=3702 GN=PAP3 PE=1 SV=1	0.008	1.302	2	1	1	1	376	40.5	4.55	0	1	0	High	1
FALSE	High	Master Protein	Q94K97	30S ribosomal protein OS=Arabidopsis thaliana OX=3702 GN=At5g24490 PE=1 SV=1	0.008	1.292	3	1	1	1	308	34.8	6.76	0	1	0	High	1
FALSE	High	Master Protein	P62126	30S ribosomal protein S12, chloroplastic OS=Arabidopsis thaliana OX=3702 GN=rps12-A PE=2 SV=2	0.008	1.29	6	1	1	1	123	13.8	11.58	1.62	1	0	High	1
FALSE	High	Master Protein	O22683	Cyanate hydratase OS=Arabidopsis thaliana OX=3702 GN=CYN PE=2 SV=1	0.008	1.289	5	1	1	1	168	18.6	5.63	0	1	0	High	1
FALSE	High	Master Protein	O80934	Uncharacterized protein At2g37660, chloroplastic OS=Arabidopsis thaliana OX=3702 GN=At2g37660 PE=1 SV=2	0.008	1.278	3	1	1	1	325	34.9	8.31	0	1	0	High	1
FALSE	High	Master Protein	F4J912	Ribosomal protein L5 OS=Arabidopsis thaliana OX=3702 GN=ATL5 PE=1 SV=1	0.008	1.264	5	1	1	1	190	21.5	5.86	0	1	0	High	1
FALSE	High	Master Protein	A0A1I9LS87	Ubiquinol-cytochrome C reductase UQCRX/QCR9-like family protein OS=Arabidopsis thaliana OX=3702 GN=At3g52730 PE=4 SV=1	0.008	1.264	10	1	1	1	79	9.2	8.31	0	1	0	High	1
FALSE	High	Master Protein	Q94K78	Transmembrane protein OS=Arabidopsis thaliana OX=3702 GN=At2g40765 PE=2 SV=1	0.008	1.263	19	1	1	1	57	6	8.62	0	1	0	High	1
FALSE	High	Master Protein	Q9LJR2	Lectin-like protein LEC OS=Arabidopsis thaliana OX=3702 GN=LEC PE=1 SV=1	0.008	1.262	4	1	1	1	271	29.7	8.87	0	1	0	High	1
FALSE	High	Master Protein	Q9LS02	Allene oxide cyclase 2, chloroplastic OS=Arabidopsis thaliana OX=3702 GN=AOC2 PE=1 SV=1	0.008	1.248	4	1	1	1	253	27.6	7.43	0	1	0	High	1
FALSE	High	Master Protein	Q9LEX1	At3g61050 OS=Arabidopsis thaliana OX=3702 GN=T27I15_140 PE=1 SV=1	0.008	1.24	3	1	1	1	510	55.1	8.21	0	1	0	High	1
FALSE	High	Master Protein	Q9SS83	Pentatricopeptide repeat-containing protein At3g09040, mitochondrial OS=Arabidopsis thaliana OX=3702 GN=PCMP-E88 PE=2 SV=1	0.008	1.226	1	1	1	1	1028	114.9	6.62	0	1	0	High	1
FALSE	High	Master Protein	Q9ZV07	Probable aquaporin PIP2-6 OS=Arabidopsis thaliana OX=3702 GN=PIP2-6 PE=1 SV=1	0.008	1.225	4	1	1	1	289	31	8.15	0	1	0	High	1
FALSE	High	Master Protein	Q9LZZ9	Autophagy-related protein 8g OS=Arabidopsis thaliana OX=3702 GN=ATG8G PE=2 SV=1	0.008	1.213	17	1	1	1	121	13.9	6.16	0	1	0	High	1
FALSE	High	Master Protein	P43297	Cysteine proteinase RD21A OS=Arabidopsis thaliana OX=3702 GN=RD21A PE=1 SV=1	0.008	1.213	2	1	1	1	462	50.9	5.41	0	1	0	High	1
FALSE	High	Master Protein	Q9LVC9	60S acidic ribosomal protein P3-2 OS=Arabidopsis thaliana OX=3702 GN=RPP3B PE=2 SV=1	0.007	1.212	15	1	1	1	120	11.9	4.51	0	1	0	High	1
FALSE	High	Master Protein	Q8LB47	GrpE protein homolog 2, mitochondrial OS=Arabidopsis thaliana OX=3702 GN=Mge2 PE=1 SV=1	0.007	1.211	5	1	1	1	327	36.1	5.39	0	1	0	High	1
FALSE	High	Master Protein	Q6NQG3	At1g16790 OS=Arabidopsis thaliana OX=3702 GN=At1g16790 PE=2 SV=1	0.007	1.21	7	1	1	1	144	15.4	9.55	0	1	0	High	1
FALSE	High	Master Protein	F4INR3	Cytosol aminopeptidase family protein OS=Arabidopsis thaliana OX=3702 GN=LAP1 PE=1 SV=1	0.007	1.2	3	1	1	1	484	50.6	6.05	0	1	0	High	1
FALSE	High	Master Protein	Q9LE22	Probable calcium-binding protein CML27 OS=Arabidopsis thaliana OX=3702 GN=CML27 PE=1 SV=1	0.007	1.184	6	1	1	1	170	18.3	4.35	0	1	0	High	1
FALSE	High	Master Protein	A8MQL8	GAST1 protein homolog 4 OS=Arabidopsis thaliana OX=3702 GN=GASA4 PE=4 SV=1	0.007	1.173	10	1	1	1	83	9.4	9.19	1.63	1	0	High	1
FALSE	High	Master Protein	Q93YZ7	Acetolactate synthase small subunit 2, chloroplastic OS=Arabidopsis thaliana OX=3702 GN=At2g31810 PE=1 SV=1	0.008	1.17	2	1	1	1	491	53.8	8.97	0	1	0	High	1
FALSE	High	Master Protein	P30302	Aquaporin PIP2-3 OS=Arabidopsis thaliana OX=3702 GN=PIP2-3 PE=1 SV=1	0.009	1.154	6	1	1	1	285	30.4	7.84	0	1	0	High	1
FALSE	High	Master Protein	Q6NPM5	Embryo-specific protein ATS3B OS=Arabidopsis thaliana OX=3702 GN=ATS3B PE=1 SV=1	0.009	1.15	10	1	1	1	190	21.1	7.14	0	1	0	High	1
FALSE	High	Master Protein	Q9FJA2	Transcription factor TT2 OS=Arabidopsis thaliana OX=3702 GN=TT2 PE=1 SV=1	0.009	1.138	3	1	1	1	258	29.6	8.69	0	1	0	High	1
FALSE	High	Master Protein	Q9FE29	CASP-like protein 1D1 OS=Arabidopsis thaliana OX=3702 GN=At4g15610 PE=2 SV=1	0.009	1.129	5	1	1	1	193	20.5	9.63	0	1	0	High	1
FALSE	High	Master Protein	A0A1P8AY44	P-loop containing nucleoside triphosphate hydrolases superfamily protein OS=Arabidopsis thaliana OX=3702 GN=At2g28620 PE=3 SV=1	0.009	1.126	1	1	2	1	1042	116.2	6.2	0	1	0	High	1
FALSE	High	Master Protein	Q9LUW0	Linoleate 9S-lipoxygenase 5 OS=Arabidopsis thaliana OX=3702 GN=LOX5 PE=2 SV=2	0.009	1.12	1	1	1	1	886	101	6.62	0	1	0	High	1
FALSE	High	Master Protein	P61847	50S ribosomal protein L32, chloroplastic OS=Arabidopsis thaliana OX=3702 GN=rpl32 PE=3 SV=2	0.009	1.118	15	1	1	1	52	6.1	12.04	0	1	0	High	1
FALSE	High	Master Protein	A0A1P8AN05	Disease resistance protein (CC-NBS-LRR class) family OS=Arabidopsis thaliana OX=3702 GN=At1g63360 PE=3 SV=1	0.009	1.117	1	1	1	1	849	96.9	7.23	0	1	0	High	1
FALSE	High	Master Protein	Q94AR8	3-isopropylmalate dehydratase large subunit, chloroplastic OS=Arabidopsis thaliana OX=3702 GN=IIL1 PE=1 SV=1	0.009	1.103	3	1	1	1	509	55	7.84	0	1	0	High	1
FALSE	High	Master Protein	Q9SIB9	Aconitate hydratase 3, mitochondrial OS=Arabidopsis thaliana OX=3702 GN=ACO3 PE=1 SV=2	0.009	1.093	1	1	1	1	990	108.1	7.17	0	1	0	High	1
FALSE	High	Master Protein	Q949S6	NAD(P)-linked oxidoreductase superfamily protein OS=Arabidopsis thaliana OX=3702 GN=At1g14345 PE=2 SV=1	0.01	1.081	4	1	1	1	196	21.2	9.8	0	1	0	High	1
FALSE	High	Master Protein	Q9FNG3	Protein RISC-INTERACTING CLEARING 3'-5' EXORIBONUCLEASE 2 OS=Arabidopsis thaliana OX=3702 GN=RICE2 PE=1 SV=1	0.01	1.065	3	1	1	1	206	23.2	5.02	0	1	0	High	1
FALSE	Medium	Master Protein	P59223	40S ribosomal protein S13-1 OS=Arabidopsis thaliana OX=3702 GN=RPS13A PE=2 SV=1	0.011	1.058	7	1	1	1	151	17.1	10.39	0	1	0	High	1
FALSE	Medium	Master Protein	Q94A68	Uncharacterized oxidoreductase At1g06690, chloroplastic OS=Arabidopsis thaliana OX=3702 GN=At1g06690 PE=1 SV=1	0.011	1.057	4	1	1	1	377	41.5	8.82	0	1	0	High	1
FALSE	Medium	Master Protein	Q8LDV3	Uncharacterized protein At4g13200, chloroplastic OS=Arabidopsis thaliana OX=3702 GN=At4g13200 PE=1 SV=2	0.011	1.056	5	1	1	1	185	20.4	5.3	1.95	1	0	High	1
FALSE	Medium	Master Protein	A0A1P8BCP6	Plastid-specific 50S ribosomal protein 6 OS=Arabidopsis thaliana OX=3702 GN=PSRP6 PE=4 SV=1	0.011	1.05	6	1	1	1	129	13.8	9.94	1.64	1	0	High	1
FALSE	Medium	Master Protein	Q9FXA1	AT1G49750 protein OS=Arabidopsis thaliana OX=3702 GN=At1g49750 PE=2 SV=1	0.012	1.043	3	1	1	1	494	54.4	8.1	0	1	0	High	1
FALSE	Medium	Master Protein	F4I6W3	Phosphoglucomutase/phosphomannomutase family protein OS=Arabidopsis thaliana OX=3702 GN=PGM2 PE=1 SV=1	0.012	1.041	2	1	1	1	605	65.5	5.72	0	1	0	High	1
FALSE	Medium	Master Protein	P62095	Cytochrome b559 subunit beta OS=Arabidopsis thaliana OX=3702 GN=psbF PE=1 SV=1	0.012	1.041	21	1	1	1	39	4.4	10.74	1.65	1	0	High	1
FALSE	Medium	Master Protein	Q9FVQ1	Nucleolin 1 OS=Arabidopsis thaliana OX=3702 GN=NUCL1 PE=1 SV=1	0.012	1.038	1	1	1	1	557	58.7	5.22	0	1	0	High	1
FALSE	Medium	Master Protein	Q8H0T9	Katanin p80 WD40 repeat-containing subunit B1 homolog OS=Arabidopsis thaliana OX=3702 GN=At5g23430 PE=2 SV=3	0.012	1.031	1	1	1	1	837	91.4	8.59	0	1	0	High	1
FALSE	Medium	Master Protein	Q9SF35	40S ribosomal protein S23-1 OS=Arabidopsis thaliana OX=3702 GN=RPS23A PE=2 SV=2	0.012	1.015	8	1	1	1	142	15.8	10.29	0	1	0	High	1
FALSE	Medium	Master Protein	O80929	60S ribosomal protein L36-1 OS=Arabidopsis thaliana OX=3702 GN=RPL36A PE=3 SV=1	0.012	1.013	7	1	1	1	113	12.7	11.75	0	1	0	High	1
FALSE	Medium	Master Protein	Q8S944	Dynamin-related protein 3A OS=Arabidopsis thaliana OX=3702 GN=DRP3A PE=1 SV=2	0.015	1.008	2	1	1	1	808	89.6	6.44	0	1	0	High	1
FALSE	Medium	Master Protein	F4IY75	Biotin/lipoyl attachment domain-containing protein OS=Arabidopsis thaliana OX=3702 GN=At3g56130 PE=4 SV=1	0.015	1.001	3	1	1	1	279	29.5	9.45	0	1	0	High	1
FALSE	Medium	Master Protein	Q9SGR6	AT1G76160 protein OS=Arabidopsis thaliana OX=3702 GN=sks5 PE=2 SV=1	0.015	0.997	1	1	1	1	541	60	8.4	0	1	0	High	1
FALSE	Medium	Master Protein	F4I083	Bifunctional inhibitor/lipid-transfer protein/seed storage 2S albumin superfamily protein OS=Arabidopsis thaliana OX=3702 GN=LTPG6 PE=4 SV=1	0.014	0.997	5	1	1	1	224	25	6.92	0	1	0	High	1
FALSE	Medium	Master Protein	O82762	F17H15.1/F17H15.1 OS=Arabidopsis thaliana OX=3702 GN=At2g25970 PE=1 SV=1	0.015	0.988	1	1	1	1	632	64.6	5.49	0	1	0	High	1
FALSE	Medium	Master Protein	P24704	Superoxide dismutase [Cu-Zn] 1 OS=Arabidopsis thaliana OX=3702 GN=CSD1 PE=1 SV=2	0.017	0.979	7	1	1	1	152	15.1	5.6	0	1	0	High	1
FALSE	Medium	Master Protein	O48529	Rhodanese-like domain-containing protein 9, chloroplastic OS=Arabidopsis thaliana OX=3702 GN=STR9 PE=2 SV=1	0.017	0.97	3	1	1	1	234	25.5	8.66	0	1	0	High	1
FALSE	Medium	Master Protein	Q7X9B9	Protein NLP2 OS=Arabidopsis thaliana OX=3702 GN=NLP2 PE=2 SV=3	0.017	0.969	3	1	1	1	963	107.2	5.94	0	1	0	High	1
FALSE	Medium	Master Protein	Q9C5Z3	Eukaryotic translation initiation factor 3 subunit E OS=Arabidopsis thaliana OX=3702 GN=TIF3E1 PE=1 SV=1	0.017	0.968	3	1	1	1	441	51.7	5.86	0	1	0	High	1
FALSE	Medium	Master Protein	Q9SIH5	Probable F-box protein At2g36090 OS=Arabidopsis thaliana OX=3702 GN=At2g36090 PE=2 SV=1	0.017	0.961	2	1	1	1	317	35.5	7.5	0	1	0	High	1
FALSE	Medium	Master Protein	Q9C820	Ras-related protein RABG3d OS=Arabidopsis thaliana OX=3702 GN=RABG3D PE=2 SV=1	0.017	0.953	5	1	1	1	206	23.1	5.33	0	1	0	High	1
FALSE	Medium	Master Protein	Q9C891	Dirigent protein 20 OS=Arabidopsis thaliana OX=3702 GN=DIR20 PE=2 SV=1	0.017	0.95	6	1	1	1	187	20.6	9.42	0	1	0	High	1
FALSE	Medium	Master Protein	F4J7K3	Peroxin 3-1 OS=Arabidopsis thaliana OX=3702 GN=PEX3-1 PE=4 SV=1	0.017	0.939	7	1	1	1	376	42.5	6.2	0	1	0	High	1
FALSE	Medium	Master Protein	P34791	Peptidyl-prolyl cis-trans isomerase CYP20-3, chloroplastic OS=Arabidopsis thaliana OX=3702 GN=CYP20-3 PE=1 SV=1	0.018	0.935	3	1	1	1	260	28.2	8.59	1.78	1	0	High	1
FALSE	Medium	Master Protein	Q9FFS8	40S ribosomal protein S10-2 OS=Arabidopsis thaliana OX=3702 GN=RPS10B PE=2 SV=1	0.018	0.933	11	1	1	1	180	19.7	9.73	0	1	0	High	1
FALSE	Medium	Master Protein	P56804	30S ribosomal protein S14, chloroplastic OS=Arabidopsis thaliana OX=3702 GN=rps14 PE=2 SV=2	0.018	0.93	7	1	1	1	100	11.8	11.22	0	1	0	High	1
FALSE	Medium	Master Protein	Q9LT79	U-box domain-containing protein 25 OS=Arabidopsis thaliana OX=3702 GN=PUB25 PE=2 SV=1	0.02	0.921	2	1	1	1	421	46	7.31	0	1	0	High	1
FALSE	Medium	Master Protein	A0A2P2CLH8	Cytochrome c oxidase subunit 3 OS=Arabidopsis thaliana OX=3702 GN=cox3 PE=3 SV=2	0.02	0.911	3	1	1	1	265	29.9	6.89	0	1	0	High	1
FALSE	Medium	Master Protein	Q2V3E2	Protein yippee-like At4g27740 OS=Arabidopsis thaliana OX=3702 GN=At4g27740 PE=3 SV=1	0.021	0.905	8	1	1	1	105	11.8	9.26	0	1	0	High	1
FALSE	Medium	Master Protein	P56774	Cytochrome b6-f complex subunit 4 OS=Arabidopsis thaliana OX=3702 GN=petD PE=3 SV=1	0.021	0.899	4	1	1	1	160	17.4	7.18	0	1	0	High	1
FALSE	Medium	Master Protein	Q9LXL5	Sucrose synthase 4 OS=Arabidopsis thaliana OX=3702 GN=SUS4 PE=1 SV=1	0.021	0.896	1	1	1	1	808	92.9	6.57	0	1	0	High	1
FALSE	Medium	Master Protein	Q9C6Z8	Uncharacterized protein T2H7.3 OS=Arabidopsis thaliana OX=3702 GN=At1g30170 PE=2 SV=1	0.021	0.895	2	1	1	1	366	41.5	6.19	0	1	0	High	1
FALSE	Medium	Master Protein	Q9SSK5	MLP-like protein 43 OS=Arabidopsis thaliana OX=3702 GN=MLP43 PE=1 SV=1	0.021	0.891	5	1	1	1	158	17.9	5.85	1.7	1	0	High	1
FALSE	Medium	Master Protein	F4JY55	DNAJ heat shock family protein OS=Arabidopsis thaliana OX=3702 GN=At5g25530 PE=4 SV=1	0.021	0.888	3	1	1	1	347	37.9	8.37	0	1	0	High	1
FALSE	Medium	Master Protein	Q9SUX0	Bifunctional inhibitor/lipid-transfer protein/seed storage 2S albumin superfamily protein OS=Arabidopsis thaliana OX=3702 GN=At4g22490 PE=2 SV=1	0.022	0.884	10	1	1	1	120	12.8	7.88	0	1	0	High	1
FALSE	Medium	Master Protein	Q9ZU46	Receptor protein kinase-like protein ZAR1 OS=Arabidopsis thaliana OX=3702 GN=ZAR1 PE=1 SV=1	0.022	0.872	1	1	1	1	716	78.3	6.11	0	1	0	High	1
FALSE	Medium	Master Protein	Q9FLB7	At5g05370 OS=Arabidopsis thaliana OX=3702 GN=At5g05370 PE=2 SV=1	0.022	0.871	10	1	1	1	72	8.4	9.48	0	1	0	High	1
FALSE	Medium	Master Protein	Q9S829	NAD(P)H-quinone oxidoreductase subunit O, chloroplastic OS=Arabidopsis thaliana OX=3702 GN=ndhO PE=2 SV=1	0.022	0.867	4	1	1	1	158	17.6	9.22	0	1	0	High	1
FALSE	Medium	Master Protein	Q8GWP4	At2g21530 OS=Arabidopsis thaliana OX=3702 GN=At2g21530 PE=1 SV=1	0.022	0.862	11	1	1	1	209	22.7	7.88	0	1	0	High	1

## Sheet: 3_BCL7A-GFP brm-1 IP1
Checked	Protein FDR Confidence: Combined	Master	Accession	Description	Exp. q-value: Combined	Sum PEP Score	Coverage [%]	# Peptides	# PSMs	# Unique Peptides	# AAs	MW [kDa]	calc. pI	Score Sequest HT: Sequest HT	# Peptides (by Search Engine): Sequest HT	# Protein Pathway Groups	Found in Sample: [S7] F7: Sample	# Protein Groups
FALSE	High	Master Protein	Q9LS90	Armadillo repeat-containing protein LFR OS=Arabidopsis thaliana OX=3702 GN=LFR PE=2 SV=1	0	61.509	42	12	20	12	460	50.1	6.8	35.4	12	0	High	1
FALSE	High	Master Protein	Q84M92	Actin-related protein 4 OS=Arabidopsis thaliana OX=3702 GN=ARP4 PE=1 SV=1	0	53.683	39	13	19	13	441	48.9	5.35	20.63	13	0	High	1
FALSE	High	Master Protein	Q8VY05	SWI/SNF complex subunit SWI3D OS=Arabidopsis thaliana OX=3702 GN=SWI3D PE=1 SV=3	0	47.926	25	18	19	18	985	107.7	5	16.72	18	0	High	1
FALSE	High	Master Protein	Q9FMT4	SWI/SNF complex component SNF12 homolog OS=Arabidopsis thaliana OX=3702 GN=At5g14170 PE=1 SV=1	0	47.318	37	16	20	16	534	59.2	9.48	26.19	16	0	High	1
FALSE	High	Master Protein	Q9C6P8	RING/FYVE/PHD zinc finger superfamily protein OS=Arabidopsis thaliana OX=3702 GN=At1g50620 PE=4 SV=1	0	33.032	16	7	9	7	629	68.3	5.35	16.56	7	0	High	1
FALSE	High	Master Protein	Q8W475	SWI/SNF complex subunit SWI3A OS=Arabidopsis thaliana OX=3702 GN=SWI3A PE=1 SV=1	0	31.153	30	12	13	12	512	57.4	4.89	15.35	12	0	High	1
FALSE	High	Master Protein	F4IHS2	Chromatin structure-remodeling complex protein SYD OS=Arabidopsis thaliana OX=3702 GN=SYD PE=1 SV=1	0	23.368	4	11	11	11	3574	389.6	4.87	6.21	11	0	High	1
FALSE	High	Master Protein	Q84JG2	SWI/SNF complex subunit SWI3B OS=Arabidopsis thaliana OX=3702 GN=SWI3B PE=1 SV=1	0	21.353	19	7	7	7	469	52.4	5.39	7.39	7	0	High	1
FALSE	High	Master Protein	Q8VY54	AT1G06500 protein OS=Arabidopsis thaliana OX=3702 GN=At1g06500 PE=2 SV=1	0	13.725	25	3	4	3	136	14.7	8.19	8.58	3	0	High	1
FALSE	High	Master Protein	Q9SD86	Dentin sialophosphoprotein-like protein OS=Arabidopsis thaliana OX=3702 GN=F13G24.180 PE=4 SV=1	0	12.541	4	6	6	3	1501	164.3	6.74	0	6	0	High	1
FALSE	High	Master Protein	Q9SD87	Dentin sialophosphoprotein-like protein OS=Arabidopsis thaliana OX=3702 GN=F13G24.170 PE=2 SV=1	0	9.441	4	5	5	3	1097	121	6.3	1.97	5	0	High	1
FALSE	High	Master Protein	F4J9M5	Probable ATP-dependent DNA helicase CHR12 OS=Arabidopsis thaliana OX=3702 GN=CHR12 PE=2 SV=1	0	8.646	4	4	4	4	1102	126.7	6.55	1.7	4	0	High	1
FALSE	High	Master Protein	Q9LPJ1	Electron carrier/iron ion-binding protein OS=Arabidopsis thaliana OX=3702 GN=At1g32730 PE=2 SV=1	0	7.804	17	5	5	5	327	36.3	9.17	3.33	5	0	High	1
FALSE	High	Master Protein	Q9FF08	Dentin sialophosphoprotein-like protein OS=Arabidopsis thaliana OX=3702 GN=At5g07940 PE=4 SV=1	0	7.768	3	4	4	2	1526	167.3	6.42	3.4	4	0	High	1
FALSE	High	Master Protein	O49637	Golgin family A protein OS=Arabidopsis thaliana OX=3702 GN=At4g22320 PE=4 SV=1	0	7.394	22	4	5	4	237	26.1	4.5	0	4	0	High	1
FALSE	High	Master Protein	Q8RWJ7	Protein SAWADEE HOMEODOMAIN HOMOLOG 2 OS=Arabidopsis thaliana OX=3702 GN=SHH2 PE=2 SV=1	0	6.354	7	2	2	2	348	38.5	8.25	0	2	0	High	1
FALSE	High	Master Protein	Q96292	Actin-2 OS=Arabidopsis thaliana OX=3702 GN=ACT2 PE=1 SV=1	0	5.42	10	3	4	3	377	41.9	5.58	3.48	3	0	High	1
FALSE	High	Master Protein	A0A178V841	RING/FYVE/PHD-type zinc finger family protein OS=Arabidopsis thaliana OX=3702 GN=At3g52100 PE=4 SV=1	0.004	2.281	3	2	2	2	678	75.2	8.56	0	2	0	High	1
FALSE	High	Master Protein	A0A1I9LQB3	Carbonic anhydrase OS=Arabidopsis thaliana OX=3702 GN=CA1 PE=1 SV=1	0	69.702	64	12	31	2	259	28.2	5.4	51.87	12	0	High	1
FALSE	High	Master Protein	P27140	Beta carbonic anhydrase 1, chloroplastic OS=Arabidopsis thaliana OX=3702 GN=BCA1 PE=1 SV=2	0	67.539	44	11	30	1	347	37.4	5.99	48.03	11	0	High	1
FALSE	High	Master Protein	P19366	ATP synthase subunit beta, chloroplastic OS=Arabidopsis thaliana OX=3702 GN=atpB PE=1 SV=2	0	67.252	47	15	19	14	498	53.9	5.5	31.09	15	0	High	1
FALSE	High	Master Protein	Q8L4Y5	Actin-related protein 7 OS=Arabidopsis thaliana OX=3702 GN=ARP7 PE=1 SV=1	0	67.155	70	18	31	18	363	39.9	4.89	46.87	18	0	High	1
FALSE	High	Master Protein	O03042	Ribulose bisphosphate carboxylase large chain OS=Arabidopsis thaliana OX=3702 GN=rbcL PE=1 SV=1	0	59.042	45	15	25	15	479	52.9	6.29	23.53	15	0	High	1
FALSE	High	Master Protein	P42737	Beta carbonic anhydrase 2, chloroplastic OS=Arabidopsis thaliana OX=3702 GN=BCA2 PE=1 SV=3	0	58.579	37	10	23	4	331	36.6	7.4	40.68	10	0	High	1
FALSE	High	Master Protein	Q9S7H1	Photosystem I reaction center subunit II-1, chloroplastic OS=Arabidopsis thaliana OX=3702 GN=psaD1 PE=1 SV=1	0	50.881	58	11	24	11	208	22.6	9.77	42.55	11	0	High	1
FALSE	High	Master Protein	P10796	Ribulose bisphosphate carboxylase small chain 1B, chloroplastic OS=Arabidopsis thaliana OX=3702 GN=RBCS-1B PE=1 SV=1	0	49.215	51	11	43	2	181	20.3	7.71	88.24	11	0	High	1
FALSE	High	Master Protein	P10798	Ribulose bisphosphate carboxylase small chain 3B, chloroplastic OS=Arabidopsis thaliana OX=3702 GN=RBCS-3B PE=2 SV=2	0	45.306	51	11	50	2	181	20.3	8.05	90.73	11	0	High	1
FALSE	High	Master Protein	P23321	Oxygen-evolving enhancer protein 1-1, chloroplastic OS=Arabidopsis thaliana OX=3702 GN=PSBO1 PE=1 SV=2	0	44.311	42	10	17	3	332	35.1	5.66	22.53	10	0	High	1
FALSE	High	Master Protein	P10795	Ribulose bisphosphate carboxylase small chain 1A, chloroplastic OS=Arabidopsis thaliana OX=3702 GN=RBCS-1A PE=1 SV=2	0	42.831	44	9	42	3	180	20.2	7.71	96.38	9	0	High	1
FALSE	High	Master Protein	P56778	Photosystem II CP43 reaction center protein OS=Arabidopsis thaliana OX=3702 GN=psbC PE=1 SV=3	0	36.628	21	8	16	8	473	51.8	7.2	24.69	8	0	High	1
FALSE	High	Master Protein	Q9S841	Oxygen-evolving enhancer protein 1-2, chloroplastic OS=Arabidopsis thaliana OX=3702 GN=PSBO2 PE=1 SV=1	0	33.882	50	12	17	5	331	35	6.16	17.1	12	0	High	1
FALSE	High	Master Protein	A0A1I9LPZ2	Transcription regulatory protein SNF5, putative (BSH) OS=Arabidopsis thaliana OX=3702 GN=BSH PE=4 SV=1	0	31.934	54	8	9	8	227	25.8	6.39	20.76	8	0	High	1
FALSE	High	Master Protein	Q9SSS9	ATP synthase subunit delta, chloroplastic OS=Arabidopsis thaliana OX=3702 GN=ATPD PE=1 SV=1	0	31.393	55	11	15	11	234	25.7	9.06	14.95	11	0	High	1
FALSE	High	Master Protein	P10896	Ribulose bisphosphate carboxylase/oxygenase activase, chloroplastic OS=Arabidopsis thaliana OX=3702 GN=RCA PE=1 SV=2	0	30.744	38	12	12	12	474	51.9	6.15	15.73	12	0	High	1
FALSE	High	Master Protein	Q9SLF7	60S acidic ribosomal protein P2-2 OS=Arabidopsis thaliana OX=3702 GN=RPP2B PE=1 SV=1	0	27.719	66	4	9	3	115	11.4	4.68	19.4	4	0	High	1
FALSE	High	Master Protein	Q9XF89	Chlorophyll a-b binding protein CP26, chloroplastic OS=Arabidopsis thaliana OX=3702 GN=LHCB5 PE=1 SV=1	0	26.904	53	9	14	9	280	30.1	6.37	25.66	9	0	High	1
FALSE	High	Master Protein	P62090	Photosystem I iron-sulfur center OS=Arabidopsis thaliana OX=3702 GN=psaC PE=3 SV=2	0	26.266	63	4	12	4	81	9	7.08	19.02	4	0	High	1
FALSE	High	Master Protein	Q9LJG3	GDSL esterase/lipase ESM1 OS=Arabidopsis thaliana OX=3702 GN=ESM1 PE=1 SV=1	0	25.723	30	7	9	7	392	44	7.72	16.92	7	0	High	1
FALSE	High	Master Protein	A0A1P8APR6	Glyceraldehyde-3-phosphate dehydrogenase OS=Arabidopsis thaliana OX=3702 GN=GAPA-2 PE=3 SV=1	0	25.361	24	7	9	1	441	47.6	8.25	20.43	7	0	High	1
FALSE	High	Master Protein	Q96291	2-Cys peroxiredoxin BAS1, chloroplastic OS=Arabidopsis thaliana OX=3702 GN=BAS1 PE=1 SV=2	0	25.264	24	3	4	1	266	29.1	7.44	11.88	3	0	High	1
FALSE	High	Master Protein	O22914	Calvin cycle protein CP12-1, chloroplastic OS=Arabidopsis thaliana OX=3702 GN=CP12-1 PE=1 SV=1	0	25.029	42	3	6	3	124	13.5	4.93	12.98	3	0	High	1
FALSE	High	Master Protein	Q8VZ87	Chlorophyll a-b binding protein 3, chloroplastic OS=Arabidopsis thaliana OX=3702 GN=LHCB1.2 PE=1 SV=2	0	24.372	41	6	7	3	267	28.2	5.43	18.5	6	0	High	1
FALSE	High	Master Protein	O50008	5-methyltetrahydropteroyltriglutamate--homocysteine methyltransferase 1 OS=Arabidopsis thaliana OX=3702 GN=MS1 PE=1 SV=1	0	24.319	19	9	9	9	765	84.3	6.51	12.16	9	0	High	1
FALSE	High	Master Protein	GFP	GFP	0	24.241	34	5	7	5	238	26.9	6.06	9.53	5	0	High	1
FALSE	High	Master Protein	P17745	Elongation factor Tu, chloroplastic OS=Arabidopsis thaliana OX=3702 GN=TUFA PE=1 SV=1	0	24.165	21	6	7	6	476	51.6	6.19	16	6	0	High	1
FALSE	High	Master Protein	Q9LD57	Phosphoglycerate kinase 1, chloroplastic OS=Arabidopsis thaliana OX=3702 GN=PGK1 PE=1 SV=1	0	23.528	26	7	7	7	481	50.1	6.24	12.28	7	0	High	1
FALSE	High	Master Protein	Q9LRS0	(S)-2-hydroxy-acid oxidase GLO2 OS=Arabidopsis thaliana OX=3702 GN=GLO2 PE=1 SV=1	0	23.121	33	8	10	2	367	40.3	8.97	11.51	8	0	High	1
FALSE	High	Master Protein	Q39142	Chlorophyll a-b binding protein, chloroplastic OS=Arabidopsis thaliana OX=3702 GN=Lhb1B1 PE=1 SV=1	0	23.102	32	5	6	2	266	28.2	5.27	14.7	5	0	High	1
FALSE	High	Master Protein	P25856	Glyceraldehyde-3-phosphate dehydrogenase GAPA1, chloroplastic OS=Arabidopsis thaliana OX=3702 GN=GAPA1 PE=1 SV=3	0	23.086	23	7	9	1	396	42.5	7.75	16.71	7	0	High	1
FALSE	High	Master Protein	P56761	Photosystem II D2 protein OS=Arabidopsis thaliana OX=3702 GN=psbD PE=1 SV=3	0	22.57	24	6	9	6	353	39.5	5.74	10.02	6	0	High	1
FALSE	High	Master Protein	P21238	Chaperonin 60 subunit alpha 1, chloroplastic OS=Arabidopsis thaliana OX=3702 GN=CPN60A1 PE=1 SV=2	0	22.013	18	7	7	7	586	62	5.19	14.5	7	0	High	1
FALSE	High	Master Protein	P56757	ATP synthase subunit alpha, chloroplastic OS=Arabidopsis thaliana OX=3702 GN=atpA PE=1 SV=1	0	21.561	19	7	7	6	507	55.3	5.25	11.56	7	0	High	1
FALSE	High	Master Protein	Q9LRR9	(S)-2-hydroxy-acid oxidase GLO1 OS=Arabidopsis thaliana OX=3702 GN=GLO1 PE=1 SV=1	0	21.529	34	8	10	2	367	40.3	9.13	9.85	8	0	High	1
FALSE	High	Master Protein	B9DG18	AT1G20620 protein OS=Arabidopsis thaliana OX=3702 GN=CAT3 PE=1 SV=1	0	21.438	21	7	8	5	485	55.9	7.64	10.6	7	0	High	1
FALSE	High	Master Protein	Q9ZP05	Malate dehydrogenase 2, peroxisomal OS=Arabidopsis thaliana OX=3702 GN=PMDH2 PE=1 SV=1	0	21.185	41	7	8	6	354	37.3	7.99	14.36	7	0	High	1
FALSE	High	Master Protein	Q944G9	Fructose-bisphosphate aldolase 2, chloroplastic OS=Arabidopsis thaliana OX=3702 GN=FBA2 PE=1 SV=2	0	20.888	26	6	8	4	398	43	7.24	15.48	6	0	High	1
FALSE	High	Master Protein	Q9LIE9	At3g22120 OS=Arabidopsis thaliana OX=3702 GN=CWLP PE=2 SV=1	0	20.271	11	2	4	2	334	34.6	9.74	10.7	2	0	High	1
FALSE	High	Master Protein	P48491	Triosephosphate isomerase, cytosolic OS=Arabidopsis thaliana OX=3702 GN=CTIMC PE=1 SV=2	0	20.048	46	8	8	7	254	27.2	5.5	5.85	8	0	High	1
FALSE	High	Master Protein	A0A1P8BD74	2-cysteine peroxiredoxin B OS=Arabidopsis thaliana OX=3702 GN=2-Cys Prx B PE=4 SV=1	0	19.803	22	3	4	1	245	26.7	8.38	10.65	3	0	High	1
FALSE	High	Master Protein	A0A1I9LMB4	Chlorophyll a-b binding protein, chloroplastic OS=Arabidopsis thaliana OX=3702 GN=LHCB2.3 PE=3 SV=1	0	18.855	16	4	6	2	298	32.6	6.23	9.3	4	0	High	1
FALSE	High	Master Protein	P56777	Photosystem II CP47 reaction center protein OS=Arabidopsis thaliana OX=3702 GN=psbB PE=1 SV=1	0	18.843	15	6	7	6	508	56	6.89	5.99	6	0	High	1
FALSE	High	Master Protein	F4JM86	Catalase OS=Arabidopsis thaliana OX=3702 GN=CAT2 PE=3 SV=1	0	18.722	16	5	6	3	474	55	6.83	11.31	5	0	High	1
FALSE	High	Master Protein	Q9LV33	Beta-glucosidase 44 OS=Arabidopsis thaliana OX=3702 GN=BGLU44 PE=2 SV=1	0	18.502	17	7	8	6	512	58.9	9.42	12.2	7	0	High	1
FALSE	High	Master Protein	O22773	Thylakoid lumenal 16.5 kDa protein, chloroplastic OS=Arabidopsis thaliana OX=3702 GN=At4g02530 PE=1 SV=3	0	18.003	31	5	5	5	216	23.6	8.51	8.98	5	0	High	1
FALSE	High	Master Protein	Q9S714	Photosystem I reaction center subunit IV B, chloroplastic OS=Arabidopsis thaliana OX=3702 GN=PSAE2 PE=2 SV=1	0	17.605	40	3	6	2	145	15.2	9.95	9.51	3	0	High	1
FALSE	High	Master Protein	Q9SR37	Beta-glucosidase 23 OS=Arabidopsis thaliana OX=3702 GN=BGLU23 PE=1 SV=1	0	17.502	19	6	7	6	524	59.7	6.92	11.48	6	0	High	1
FALSE	High	Master Protein	Q9ZR03	Cytochrome b6-f complex iron-sulfur subunit, chloroplastic OS=Arabidopsis thaliana OX=3702 GN=petC PE=1 SV=1	0	17.397	19	3	5	3	229	24.4	8.54	10.63	3	0	High	1
FALSE	High	Master Protein	Q941D6	Histone deacetylase 14 OS=Arabidopsis thaliana OX=3702 GN=HDA14 PE=1 SV=1	0	16.934	24	6	6	6	423	45.5	6.65	9.29	6	0	High	1
FALSE	High	Master Protein	O23708	Proteasome subunit alpha type-2-A OS=Arabidopsis thaliana OX=3702 GN=PAB1 PE=1 SV=1	0	16.812	31	5	6	5	235	25.7	5.69	5.9	5	0	High	1
FALSE	High	Master Protein	Q8W4H8	Inactive GDSL esterase/lipase-like protein 23 OS=Arabidopsis thaliana OX=3702 GN=GLL23 PE=1 SV=1	0	16.481	22	6	8	6	386	43.1	8.07	3.68	6	0	High	1
FALSE	High	Master Protein	Q56YA5	Serine--glyoxylate aminotransferase OS=Arabidopsis thaliana OX=3702 GN=AGT1 PE=1 SV=2	0	16.445	13	3	4	3	401	44.2	7.83	7.41	3	0	High	1
FALSE	High	Master Protein	P51427	40S ribosomal protein S5-2 OS=Arabidopsis thaliana OX=3702 GN=RPS5B PE=1 SV=2	0	16.424	23	3	4	3	207	22.9	9.63	8.65	3	0	High	1
FALSE	High	Master Protein	O81149	Proteasome subunit alpha type-5-A OS=Arabidopsis thaliana OX=3702 GN=PAE1 PE=1 SV=1	0	16.101	28	5	5	1	237	25.9	4.75	7.94	5	0	High	1
FALSE	High	Master Protein	Q9S831	Photosystem I reaction center subunit IV A, chloroplastic OS=Arabidopsis thaliana OX=3702 GN=PSAE1 PE=1 SV=1	0	15.873	45	4	9	3	143	15	9.92	9.87	4	0	High	1
FALSE	High	Master Protein	Q9ZP06	Malate dehydrogenase 1, mitochondrial OS=Arabidopsis thaliana OX=3702 GN=At1g53240 PE=1 SV=1	0	15.822	15	3	3	3	341	35.8	8.35	6.11	3	0	High	1
FALSE	High	Master Protein	Q42044	At2g45180 OS=Arabidopsis thaliana OX=3702 GN=At2g45180 PE=2 SV=2	0	15.737	33	2	3	2	134	13.9	9	9.53	2	0	High	1
FALSE	High	Master Protein	P83755	Photosystem II protein D1 OS=Arabidopsis thaliana OX=3702 GN=psbA PE=1 SV=2	0	14.964	19	6	10	6	353	38.9	5.25	0	6	0	High	1
FALSE	High	Master Protein	Q9LMQ2	Chlorophyll a-b binding protein, chloroplastic OS=Arabidopsis thaliana OX=3702 GN=CHLOROPHYLL PROTEIN 24 PE=1 SV=1	0	14.249	26	4	5	4	258	27.5	7.4	9.75	4	0	High	1
FALSE	High	Master Protein	P0DH95	Calmodulin-1 OS=Arabidopsis thaliana OX=3702 GN=CAM1 PE=1 SV=1	0	14.171	45	5	5	1	149	16.9	4.27	7.43	5	0	High	1
FALSE	High	Master Protein	Q9FNC4	HAD superfamily, subfamily IIIB acid phosphatase OS=Arabidopsis thaliana OX=3702 GN=MRH10.13 PE=2 SV=1	0	13.497	16	3	3	3	272	31	7.91	6.73	3	0	High	1
FALSE	High	Master Protein	Q9SUU5	Cytochrome b-c1 complex subunit 7-1 OS=Arabidopsis thaliana OX=3702 GN=QCR7-1 PE=1 SV=1	0	13.274	39	4	5	4	122	14.5	9.73	7.01	4	0	High	1
FALSE	High	Master Protein	P21240	Chaperonin 60 subunit beta 1, chloroplastic OS=Arabidopsis thaliana OX=3702 GN=CPN60B1 PE=1 SV=3	0	12.745	11	4	4	4	600	63.8	6.51	8.29	4	0	High	1
FALSE	High	Master Protein	O82399	Malate dehydrogenase 1, peroxisomal OS=Arabidopsis thaliana OX=3702 GN=PMDH1 PE=1 SV=1	0	12.585	10	2	3	1	354	37.4	7.96	4.94	2	0	High	1
FALSE	High	Master Protein	Q42134	Proteasome subunit alpha type-5-B OS=Arabidopsis thaliana OX=3702 GN=PAE2 PE=1 SV=2	0	12.489	28	5	5	1	237	26	4.75	5.95	5	0	High	1
FALSE	High	Master Protein	Q9SY97	Photosystem I chlorophyll a/b-binding protein 3-1, chloroplastic OS=Arabidopsis thaliana OX=3702 GN=LHCA3 PE=1 SV=1	0	12.465	19	3	4	3	273	29.2	8.68	7.41	3	0	High	1
FALSE	High	Master Protein	Q9SYW8	Photosystem I chlorophyll a/b-binding protein 2, chloroplastic OS=Arabidopsis thaliana OX=3702 GN=LHCA2 PE=1 SV=1	0	12.13	25	3	4	3	257	27.7	7.44	9.45	3	0	High	1
FALSE	High	Master Protein	Q9C5A9	ATP synthase subunit beta-3, mitochondrial OS=Arabidopsis thaliana OX=3702 GN=At5g08680 PE=1 SV=1	0	12.117	7	3	3	2	559	59.8	6.49	5.06	3	0	High	1
FALSE	High	Master Protein	P56773	Cytochrome b6 OS=Arabidopsis thaliana OX=3702 GN=petB PE=1 SV=1	0	12.064	19	3	4	3	215	24.1	8.76	4.9	3	0	High	1
FALSE	High	Master Protein	Q9LF98	Fructose-bisphosphate aldolase 8, cytosolic OS=Arabidopsis thaliana OX=3702 GN=FBA8 PE=1 SV=1	0	11.814	25	5	5	3	358	38.5	6.46	5.54	5	0	High	1
FALSE	High	Master Protein	Q9XH48	Mitochondrial import inner membrane translocase subunit TIM13 OS=Arabidopsis thaliana OX=3702 GN=TIM13 PE=1 SV=2	0	11.651	18	1	2	1	87	9.4	5.36	5.74	1	0	High	1
FALSE	High	Master Protein	Q43127	Glutamine synthetase, chloroplastic/mitochondrial OS=Arabidopsis thaliana OX=3702 GN=GLN2 PE=1 SV=1	0	11.606	14	4	4	4	430	47.4	6.87	5.1	4	0	High	1
FALSE	High	Master Protein	A0A1I9LPJ2	Calmodulin 7 OS=Arabidopsis thaliana OX=3702 GN=CAM7 PE=3 SV=1	0	11.38	31	5	5	1	214	24.5	5.91	5.35	5	0	High	1
FALSE	High	Master Protein	O23044	Peroxidase 3 OS=Arabidopsis thaliana OX=3702 GN=PER3 PE=2 SV=1	0	11.033	21	5	5	4	326	34.9	8.4	0	5	0	High	1
FALSE	High	Master Protein	O82514	Adenylate kinase 4 OS=Arabidopsis thaliana OX=3702 GN=ADK1 PE=1 SV=2	0	10.949	33	5	5	5	246	26.9	7.36	7.05	5	0	High	1
FALSE	High	Master Protein	O04310	Jacalin-related lectin 34 OS=Arabidopsis thaliana OX=3702 GN=JAL34 PE=1 SV=1	0	10.842	10	5	6	5	705	72.4	5.5	1.89	5	0	High	1
FALSE	High	Master Protein	Q9SKP6	Triosephosphate isomerase, chloroplastic OS=Arabidopsis thaliana OX=3702 GN=TIM PE=1 SV=1	0	10.764	16	3	3	2	315	33.3	7.83	6.06	3	0	High	1
FALSE	High	Master Protein	Q42029	Oxygen-evolving enhancer protein 2-1, chloroplastic OS=Arabidopsis thaliana OX=3702 GN=PSBP1 PE=1 SV=2	0	10.699	13	2	3	2	263	28.1	7.39	3.17	2	0	High	1
FALSE	High	Master Protein	O82230	Nucleoid-associated protein At2g24020, chloroplastic OS=Arabidopsis thaliana OX=3702 GN=STIC2 PE=1 SV=2	0	10.537	25	4	5	4	182	19.8	9.1	0	4	0	High	1
FALSE	High	Master Protein	Q9S726	Probable ribose-5-phosphate isomerase 3, chloroplastic OS=Arabidopsis thaliana OX=3702 GN=RPI3 PE=1 SV=1	0	10.526	18	3	3	3	276	29.3	6.02	4.76	3	0	High	1
FALSE	High	Master Protein	Q39101	Ferritin-1, chloroplastic OS=Arabidopsis thaliana OX=3702 GN=FER1 PE=2 SV=1	0	10.51	16	2	2	1	255	28.2	6.11	3.19	2	0	High	1
FALSE	High	Master Protein	Q9SJU4	Fructose-bisphosphate aldolase 1, chloroplastic OS=Arabidopsis thaliana OX=3702 GN=FBA1 PE=1 SV=2	0	10.459	13	5	6	3	399	42.9	6.58	6.14	5	0	High	1
FALSE	High	Master Protein	F4HUA0	GTP binding Elongation factor Tu family protein OS=Arabidopsis thaliana OX=3702 GN=At1g07930 PE=1 SV=1	0	10.437	21	6	6	6	372	41.3	9.23	5.97	6	0	High	1
FALSE	High	Master Protein	P34788	40S ribosomal protein S18 OS=Arabidopsis thaliana OX=3702 GN=RPS18A PE=1 SV=1	0	10.199	30	3	3	3	152	17.5	10.54	5.83	3	0	High	1
FALSE	High	Master Protein	P51407	60S acidic ribosomal protein P2-1 OS=Arabidopsis thaliana OX=3702 GN=RPP2A PE=3 SV=2	0	9.881	55	3	4	2	115	11.4	4.61	7.81	3	0	High	1
FALSE	High	Master Protein	Q01525	14-3-3-like protein GF14 omega OS=Arabidopsis thaliana OX=3702 GN=GRF2 PE=2 SV=2	0	9.774	13	2	3	2	259	29.1	4.79	4.68	2	0	High	1
FALSE	High	Master Protein	Q01908	ATP synthase gamma chain 1, chloroplastic OS=Arabidopsis thaliana OX=3702 GN=ATPC1 PE=1 SV=1	0	9.533	12	3	3	3	373	40.9	8	3.13	3	0	High	1
FALSE	High	Master Protein	Q42112	60S acidic ribosomal protein P0-2 OS=Arabidopsis thaliana OX=3702 GN=RPP0B PE=1 SV=2	0	9.476	12	2	2	2	320	34.1	5.07	5.56	2	0	High	1
FALSE	High	Master Protein	Q9C9W5	Glycerate dehydrogenase HPR, peroxisomal OS=Arabidopsis thaliana OX=3702 GN=HPR PE=1 SV=1	0	9.432	17	4	4	4	386	42.2	7.15	8.54	4	0	High	1
FALSE	High	Master Protein	P25857	Glyceraldehyde-3-phosphate dehydrogenase GAPB, chloroplastic OS=Arabidopsis thaliana OX=3702 GN=GAPB PE=1 SV=2	0	9.362	8	3	3	2	447	47.6	6.8	4.57	3	0	High	1
FALSE	High	Master Protein	P49107	Photosystem I reaction center subunit N, chloroplastic OS=Arabidopsis thaliana OX=3702 GN=PSAN PE=1 SV=2	0	9.271	18	3	5	3	171	18.4	8.92	7.25	3	0	High	1
FALSE	High	Master Protein	Q940B0	60S ribosomal protein L18-3 OS=Arabidopsis thaliana OX=3702 GN=RPL18C PE=2 SV=1	0	8.954	18	3	3	3	187	21	10.96	6.79	3	0	High	1
FALSE	High	Master Protein	Q9LYN2	Ferritin-3, chloroplastic OS=Arabidopsis thaliana OX=3702 GN=FER3 PE=2 SV=1	0	8.656	15	2	2	1	259	28.8	5.8	4.08	2	0	High	1
FALSE	High	Master Protein	O80852	Glutathione S-transferase F9 OS=Arabidopsis thaliana OX=3702 GN=GSTF9 PE=1 SV=1	0	8.586	25	4	4	4	215	24.1	6.65	5.59	4	0	High	1
FALSE	High	Master Protein	Q9SXJ6	ATP-dependent Clp protease proteolytic subunit 3, chloroplastic OS=Arabidopsis thaliana OX=3702 GN=CLPP3 PE=1 SV=1	0	8.582	14	2	2	2	309	33.9	7.72	4.9	2	0	High	1
FALSE	High	Master Protein	Q9STT3	Aldose 1-epimerase OS=Arabidopsis thaliana OX=3702 GN=T23J7.130 PE=2 SV=1	0	8.498	12	3	3	3	358	39.7	9.07	0	3	0	High	1
FALSE	High	Master Protein	Q9XQC7	GrpE protein homolog OS=Arabidopsis thaliana OX=3702 GN=grpE PE=2 SV=1	0	8.408	13	2	2	2	326	35.7	4.59	5.5	2	0	High	1
FALSE	High	Master Protein	Q9SUI4	Photosystem I reaction center subunit XI, chloroplastic OS=Arabidopsis thaliana OX=3702 GN=PSAL PE=1 SV=2	0	8.308	16	3	3	3	219	23	9.85	4.47	3	0	High	1
FALSE	High	Master Protein	O50061	50S ribosomal protein L4, chloroplastic OS=Arabidopsis thaliana OX=3702 GN=RPL4 PE=2 SV=2	0	8.172	12	3	3	3	282	30.5	8.94	4.1	3	0	High	1
FALSE	High	Master Protein	Q2V3P9	ATP synthase D chain OS=Arabidopsis thaliana OX=3702 GN=ATPQ PE=1 SV=1	0	7.979	30	4	4	4	122	13.8	5.71	5.7	4	0	High	1
FALSE	High	Master Protein	Q9SUI6	Photosystem I reaction center subunit VI-2, chloroplastic OS=Arabidopsis thaliana OX=3702 GN=PSAH2 PE=2 SV=1	0	7.879	40	2	2	1	145	15.3	9.91	5.97	2	0	High	1
FALSE	High	Master Protein	Q9SK22	40S ribosomal protein S16-1 OS=Arabidopsis thaliana OX=3702 GN=RPS16A PE=2 SV=1	0	7.83	23	3	3	1	146	16.6	10.2	1.62	3	0	High	1
FALSE	High	Master Protein	Q9SJQ9	Fructose-bisphosphate aldolase 6, cytosolic OS=Arabidopsis thaliana OX=3702 GN=FBA6 PE=1 SV=1	0	7.76	15	3	3	1	358	38.4	7.39	2.88	3	0	High	1
FALSE	High	Master Protein	Q9LVM3	YCF54 OS=Arabidopsis thaliana OX=3702 GN=EMB3143 PE=4 SV=1	0	7.714	28	4	4	4	211	24.1	8.1	3.75	4	0	High	1
FALSE	High	Master Protein	A0A1P8BCX7	Calcium sensing receptor OS=Arabidopsis thaliana OX=3702 GN=CaS PE=1 SV=1	0	7.691	13	2	2	2	310	32.9	9.06	5.87	2	0	High	1
FALSE	High	Master Protein	Q9LSY7	Peroxidase 30 OS=Arabidopsis thaliana OX=3702 GN=PER30 PE=1 SV=1	0	7.591	9	3	3	2	329	35.8	9.66	2.37	3	0	High	1
FALSE	High	Master Protein	Q9XI93	At1g13930/F16A14.27 OS=Arabidopsis thaliana OX=3702 GN=F7A19.2 PE=1 SV=1	0	7.589	48	4	4	4	155	16.2	4.92	4.18	4	0	High	1
FALSE	High	Master Protein	Q9LSQ5	NAD(P)H dehydrogenase (quinone) FQR1 OS=Arabidopsis thaliana OX=3702 GN=FQR1 PE=1 SV=1	0	7.548	20	2	2	2	204	21.8	6.38	2.53	2	0	High	1
FALSE	High	Master Protein	Q9FLX7	Probable NADH dehydrogenase [ubiquinone] 1 alpha subcomplex subunit 5, mitochondrial OS=Arabidopsis thaliana OX=3702 GN=At5g52840 PE=1 SV=1	0	7.538	29	4	4	4	169	19.2	4.77	1.75	4	0	High	1
FALSE	High	Master Protein	Q93WL3	ATP-dependent Clp protease ATP-binding subunit CLPT1, chloroplastic OS=Arabidopsis thaliana OX=3702 GN=CLPT1 PE=1 SV=1	0	7.474	10	1	1	1	238	26	9.19	4.33	1	0	High	1
FALSE	High	Master Protein	P60040	60S ribosomal protein L7-2 OS=Arabidopsis thaliana OX=3702 GN=RPL7B PE=1 SV=1	0	7.467	15	2	2	2	242	28.2	9.94	2.32	2	0	High	1
FALSE	High	Master Protein	Q9LZP9	Calvin cycle protein CP12-2, chloroplastic OS=Arabidopsis thaliana OX=3702 GN=CP12-2 PE=1 SV=1	0	7.429	20	3	3	3	131	14.2	4.91	1.82	3	0	High	1
FALSE	High	Master Protein	Q9ASR1	Elongation factor 2 OS=Arabidopsis thaliana OX=3702 GN=LOS1 PE=1 SV=1	0	7.413	5	3	3	3	843	93.8	6.25	4.04	3	0	High	1
FALSE	High	Master Protein	Q9LR64	Photosystem II repair protein PSB27-H1, chloroplastic OS=Arabidopsis thaliana OX=3702 GN=PSB27-1 PE=1 SV=1	0	7.328	28	3	3	3	174	18.8	9.88	2.7	3	0	High	1
FALSE	High	Master Protein	Q42340	40S ribosomal protein S16-3 OS=Arabidopsis thaliana OX=3702 GN=RPS16C PE=2 SV=1	0	7.191	23	3	3	1	146	16.6	10.2	2.29	3	0	High	1
FALSE	High	Master Protein	P31167	ADP,ATP carrier protein 1, mitochondrial OS=Arabidopsis thaliana OX=3702 GN=AAC1 PE=1 SV=2	0	7.039	10	4	4	4	381	41.4	9.83	3.66	4	0	High	1
FALSE	High	Master Protein	Q9S7M0	Chlorophyll a-b binding protein 3, chloroplastic OS=Arabidopsis thaliana OX=3702 GN=LHCB3 PE=1 SV=1	0	7.017	9	1	1	1	265	28.7	5.12	4.77	1	0	High	1
FALSE	High	Master Protein	F4I0N7	GAST1 protein homolog 1 OS=Arabidopsis thaliana OX=3702 GN=GASA1 PE=4 SV=1	0	6.995	24	2	2	2	97	10.6	9.11	2.63	2	0	High	1
FALSE	High	Master Protein	Q94AF6	AT5g20160/F5O24_50 OS=Arabidopsis thaliana OX=3702 GN=At5g20160 PE=2 SV=1	0	6.9	27	2	2	2	128	13.9	7.28	4.44	2	0	High	1
FALSE	High	Master Protein	P27521	Chlorophyll a-b binding protein 4, chloroplastic OS=Arabidopsis thaliana OX=3702 GN=LHCA4 PE=1 SV=1	0	6.743	23	3	3	3	251	27.7	6.7	7.31	3	0	High	1
FALSE	High	Master Protein	F4JRY2	Proteasome subunit beta OS=Arabidopsis thaliana OX=3702 GN=PBA1 PE=3 SV=1	0	6.741	16	3	3	3	234	25.3	5.55	2.29	3	0	High	1
FALSE	High	Master Protein	Q9XI73	Photosynthetic NDH subunit of lumenal location 2, chloroplastic OS=Arabidopsis thaliana OX=3702 GN=PNSL2 PE=1 SV=1	0	6.693	17	2	2	2	190	22.1	8.69	3.21	2	0	High	1
FALSE	High	Master Protein	Q9SX22	30S ribosomal protein 3-1, chloroplastic OS=Arabidopsis thaliana OX=3702 GN=At1g68590 PE=2 SV=1	0	6.679	15	1	2	1	166	18.5	9.23	6.46	1	0	High	1
FALSE	High	Master Protein	F4IM05	Plastid-lipid associated protein PAP / fibrillin family protein OS=Arabidopsis thaliana OX=3702 GN=At2g42130 PE=4 SV=1	0	6.648	26	3	3	3	204	22.7	4.82	1.79	3	0	High	1
FALSE	High	Master Protein	P56779	Cytochrome b559 subunit alpha OS=Arabidopsis thaliana OX=3702 GN=psbE PE=1 SV=4	0	6.566	25	2	3	2	83	9.4	4.94	3.77	2	0	High	1
FALSE	High	Master Protein	O04314	PYK10-binding protein 1 OS=Arabidopsis thaliana OX=3702 GN=PBP1 PE=1 SV=1	0	6.555	17	2	2	2	298	32.1	5.77	1.83	2	0	High	1
FALSE	High	Master Protein	Q8VYM4	30S ribosomal protein 2, chloroplastic OS=Arabidopsis thaliana OX=3702 GN=PSRP2 PE=2 SV=1	0	6.486	19	3	3	3	253	27.7	8.97	4.12	3	0	High	1
FALSE	High	Master Protein	A8MQK8	60S acidic ribosomal protein family OS=Arabidopsis thaliana OX=3702 GN=At1g01100 PE=3 SV=1	0	6.457	28	1	1	1	96	10	4.36	3.25	1	0	High	1
FALSE	High	Master Protein	Q9SKI0	At2g10940/F15K19.1 OS=Arabidopsis thaliana OX=3702 GN=At2g10940 PE=2 SV=1	0	5.979	10	2	2	2	291	29.6	9.39	4.46	2	0	High	1
FALSE	High	Master Protein	P93004	Aquaporin PIP2-7 OS=Arabidopsis thaliana OX=3702 GN=PIP2-7 PE=1 SV=2	0	5.698	11	2	2	2	280	29.7	8.81	1.92	2	0	High	1
FALSE	High	Master Protein	Q9SRZ6	Cytosolic isocitrate dehydrogenase [NADP] OS=Arabidopsis thaliana OX=3702 GN=CICDH PE=1 SV=1	0	5.69	6	2	2	2	410	45.7	6.57	0	2	0	High	1
FALSE	High	Master Protein	Q9S7L9	Cytochrome c oxidase subunit 6b-1 OS=Arabidopsis thaliana OX=3702 GN=COX6B-1 PE=1 SV=1	0	5.569	17	3	3	3	191	21.2	4.34	3.5	3	0	High	1
FALSE	High	Master Protein	Q9SLA8	Enoyl-[acyl-carrier-protein] reductase [NADH], chloroplastic OS=Arabidopsis thaliana OX=3702 GN=MOD1 PE=1 SV=1	0	5.547	8	2	2	2	390	41.2	9	1.97	2	0	High	1
FALSE	High	Master Protein	Q9LW57	Plastid-lipid-associated protein 6, chloroplastic OS=Arabidopsis thaliana OX=3702 GN=PAP6 PE=1 SV=1	0	5.517	7	2	2	2	284	30.4	6.13	3.73	2	0	High	1
FALSE	High	Master Protein	P93014	30S ribosomal protein S5, chloroplastic OS=Arabidopsis thaliana OX=3702 GN=rps5 PE=2 SV=1	0	5.327	10	3	3	3	303	32.6	8.97	1.68	3	0	High	1
FALSE	High	Master Protein	P43286	Aquaporin PIP2-1 OS=Arabidopsis thaliana OX=3702 GN=PIP2-1 PE=1 SV=1	0	5.304	10	2	2	2	287	30.5	8.4	2.49	2	0	High	1
FALSE	High	Master Protein	B3H4B6	Ribosomal protein S25 family protein OS=Arabidopsis thaliana OX=3702 GN=At4g39200 PE=4 SV=1	0	5.27	22	2	3	2	107	11.9	10.68	0	2	0	High	1
FALSE	High	Master Protein	P46283	Sedoheptulose-1,7-bisphosphatase, chloroplastic OS=Arabidopsis thaliana OX=3702 GN=At3g55800 PE=2 SV=1	0	5.116	8	2	2	2	393	42.4	6.57	2.36	2	0	High	1
FALSE	High	Master Protein	Q9LP53	Alba DNA/RNA-binding protein OS=Arabidopsis thaliana OX=3702 GN=At1g29250 PE=1 SV=1	0	5.108	22	3	3	3	130	14.6	5.36	0	3	0	High	1
FALSE	High	Master Protein	Q9SN86	Malate dehydrogenase, chloroplastic OS=Arabidopsis thaliana OX=3702 GN=At3g47520 PE=1 SV=1	0	5.079	8	2	2	2	403	42.4	8.51	1.82	2	0	High	1
FALSE	High	Master Protein	Q8GW78	ATP-dependent Clp protease ATP-binding subunit CLPT2, chloroplastic OS=Arabidopsis thaliana OX=3702 GN=CLPT2 PE=1 SV=1	0	4.937	15	2	2	2	241	26.5	8.82	1.64	2	0	High	1
FALSE	High	Master Protein	Q9SJ12	Probable ATP synthase 24 kDa subunit, mitochondrial OS=Arabidopsis thaliana OX=3702 GN=At2g21870 PE=1 SV=1	0	4.892	15	3	3	3	240	27.6	6.67	0	3	0	High	1
FALSE	High	Master Protein	P09468	ATP synthase epsilon chain, chloroplastic OS=Arabidopsis thaliana OX=3702 GN=atpE PE=1 SV=2	0	4.858	17	2	2	2	132	14.5	6.1	0	2	0	High	1
FALSE	High	Master Protein	P56807	30S ribosomal protein S18, chloroplastic OS=Arabidopsis thaliana OX=3702 GN=rps18 PE=3 SV=1	0	4.843	28	3	3	3	101	12.1	12.16	2.16	3	0	High	1
FALSE	High	Master Protein	Q9LZ45	Histone H2B.9 OS=Arabidopsis thaliana OX=3702 GN=At5g02570 PE=1 SV=3	0	4.839	11	1	1	1	132	14.5	10.07	2.41	1	0	High	1
FALSE	High	Master Protein	Q9FKW6	Ferredoxin--NADP reductase, leaf isozyme 1, chloroplastic OS=Arabidopsis thaliana OX=3702 GN=LFNR1 PE=1 SV=1	0	4.833	8	2	2	2	360	40.3	8.13	2.22	2	0	High	1
FALSE	High	Master Protein	F4INS6	Aldehyde dehydrogenase 11A3 OS=Arabidopsis thaliana OX=3702 GN=ALDH11A3 PE=1 SV=1	0	4.824	3	1	1	1	503	53.8	6.64	3.06	1	0	High	1
FALSE	High	Master Protein	P56759	ATP synthase subunit b, chloroplastic OS=Arabidopsis thaliana OX=3702 GN=atpF PE=3 SV=1	0	4.764	18	2	2	2	184	21	8.13	2.43	2	0	High	1
FALSE	High	Master Protein	Q9SUI7	Photosystem I reaction center subunit VI-1, chloroplastic OS=Arabidopsis thaliana OX=3702 GN=PSAH1 PE=2 SV=1	0	4.756	40	2	2	1	145	15.2	9.95	5.76	2	0	High	1
FALSE	High	Master Protein	P42760	Glutathione S-transferase F6 OS=Arabidopsis thaliana OX=3702 GN=GSTF6 PE=2 SV=2	0	4.746	11	2	2	2	208	23.5	6.23	2.58	2	0	High	1
FALSE	High	Master Protein	P25873	50S ribosomal protein L15, chloroplastic OS=Arabidopsis thaliana OX=3702 GN=RPL15 PE=1 SV=2	0	4.717	8	2	2	2	277	29.7	10.77	0	2	0	High	1
FALSE	High	Master Protein	O65282	20 kDa chaperonin, chloroplastic OS=Arabidopsis thaliana OX=3702 GN=CPN20 PE=1 SV=2	0	4.625	13	3	3	3	253	26.8	8.88	4.58	3	0	High	1
FALSE	High	Master Protein	P56792	50S ribosomal protein L14, chloroplastic OS=Arabidopsis thaliana OX=3702 GN=rpl14 PE=3 SV=1	0	4.614	19	2	2	2	122	13.6	9.29	1.62	2	0	High	1
FALSE	High	Master Protein	O65686	30S ribosomal protein S16-1, chloroplastic OS=Arabidopsis thaliana OX=3702 GN=RPS16-1 PE=2 SV=1	0	4.589	26	2	2	2	113	12.7	9.8	4.63	2	0	High	1
FALSE	High	Master Protein	Q9SIP7	40S ribosomal protein S3-1 OS=Arabidopsis thaliana OX=3702 GN=RPS3A PE=1 SV=1	0	4.581	8	2	2	2	250	27.5	9.54	2.25	2	0	High	1
FALSE	High	Master Protein	Q05431	L-ascorbate peroxidase 1, cytosolic OS=Arabidopsis thaliana OX=3702 GN=APX1 PE=1 SV=2	0	4.535	18	2	2	2	250	27.5	6.13	2.15	2	0	High	1
FALSE	High	Master Protein	Q42139	AT4g32260/F10M6_100 OS=Arabidopsis thaliana OX=3702 GN=PDE334 PE=1 SV=2	0	4.451	9	2	2	2	219	23.9	5.86	2.07	2	0	High	1
FALSE	High	Master Protein	Q94F49	Probable histone H2A.5 OS=Arabidopsis thaliana OX=3702 GN=At5g27670 PE=1 SV=1	0	4.375	21	2	3	1	150	15.9	10.46	1.8	2	0	High	1
FALSE	High	Master Protein	Q9M099	Serine carboxypeptidase 24 OS=Arabidopsis thaliana OX=3702 GN=SCPL24 PE=1 SV=1	0	4.272	4	2	2	2	465	52.8	9.13	2.76	2	0	High	1
FALSE	High	Master Protein	Q9FX54	Glyceraldehyde-3-phosphate dehydrogenase GAPC2, cytosolic OS=Arabidopsis thaliana OX=3702 GN=GAPC2 PE=1 SV=1	0	4.226	11	3	3	3	338	36.9	7.18	0	3	0	High	1
FALSE	High	Master Protein	Q07488	Blue copper protein OS=Arabidopsis thaliana OX=3702 GN=BCB PE=2 SV=2	0	4.17	7	1	1	1	196	20	4.82	2.28	1	0	High	1
FALSE	High	Master Protein	Q9FIW4	Beta-glucosidase 42 OS=Arabidopsis thaliana OX=3702 GN=BGLU42 PE=2 SV=1	0	4.166	3	2	2	1	490	56	5.63	1.7	2	0	High	1
FALSE	High	Master Protein	Q07473	Chlorophyll a-b binding protein CP29.1, chloroplastic OS=Arabidopsis thaliana OX=3702 GN=LHCB4.1 PE=1 SV=1	0	4.156	12	2	3	2	290	31.1	6.14	3.95	2	0	High	1
FALSE	High	Master Protein	Q9SDS7	V-type proton ATPase subunit C OS=Arabidopsis thaliana OX=3702 GN=VHA-C PE=1 SV=1	0	4.138	4	1	1	1	375	42.6	5.54	3.6	1	0	High	1
FALSE	High	Master Protein	Q96500	Light-regulated protein 1, chloroplastic OS=Arabidopsis thaliana OX=3702 GN=LIR1 PE=1 SV=1	0	4.136	13	1	2	1	141	15.3	4.68	1.67	1	0	High	1
FALSE	High	Master Protein	F4JBY2	Transketolase OS=Arabidopsis thaliana OX=3702 GN=AtTKL1 PE=1 SV=1	0	4.105	3	2	2	2	740	79.8	6.43	1.98	2	0	High	1
FALSE	High	Master Protein	P61837	Aquaporin PIP1-1 OS=Arabidopsis thaliana OX=3702 GN=PIP1-1 PE=1 SV=1	0	4.047	8	2	2	1	286	30.7	9.01	2.65	2	0	High	1
FALSE	High	Master Protein	Q9SEU8	Thioredoxin M2, chloroplastic OS=Arabidopsis thaliana OX=3702 GN=TRXM2 PE=1 SV=2	0	4.03	9	1	1	1	186	20.3	9.22	1.97	1	0	High	1
FALSE	High	Master Protein	Q8VZT0	Putative H/ACA ribonucleoprotein complex subunit 1-like protein 1 OS=Arabidopsis thaliana OX=3702 GN=At3g03920 PE=2 SV=1	0	3.987	15	2	2	2	202	21	11.41	1.79	2	0	High	1
FALSE	High	Master Protein	Q9T076	Early nodulin-like protein 2 OS=Arabidopsis thaliana OX=3702 GN=At4g27520 PE=1 SV=1	0	3.949	3	1	1	1	349	35	9.32	2.28	1	0	High	1
FALSE	High	Master Protein	P42732	30S ribosomal protein S13, chloroplastic OS=Arabidopsis thaliana OX=3702 GN=RPS13 PE=2 SV=1	0	3.946	15	3	3	3	169	19.1	10.26	2.16	3	0	High	1
FALSE	High	Master Protein	Q9FIJ2	NADH dehydrogenase [ubiquinone] 1 alpha subcomplex subunit 2 OS=Arabidopsis thaliana OX=3702 GN=At5g47890 PE=3 SV=1	0	3.913	14	1	2	1	97	10.8	9.44	1.74	1	0	High	1
FALSE	High	Master Protein	Q9C944	Probable histone H2A variant 3 OS=Arabidopsis thaliana OX=3702 GN=At1g52740 PE=1 SV=1	0	3.893	14	2	3	1	134	14.3	10.29	4.58	2	0	High	1
FALSE	High	Master Protein	Q9ZVA2	EP1-like glycoprotein 2 OS=Arabidopsis thaliana OX=3702 GN=At1g78830 PE=1 SV=1	0	3.843	5	2	2	2	455	50.3	8.47	0	2	0	High	1
FALSE	High	Master Protein	Q9SLV3	At1g58270/F19C14_8 OS=Arabidopsis thaliana OX=3702 GN=ZW9 PE=2 SV=1	0	3.827	6	2	2	2	396	45	5.82	1.84	2	0	High	1
FALSE	High	Master Protein	Q94F20	At5g25460 OS=Arabidopsis thaliana OX=3702 GN=DGR2 PE=2 SV=1	0	3.817	7	3	3	3	369	40	7.36	1.85	3	0	High	1
FALSE	High	Master Protein	P11139	Tubulin alpha-1 chain OS=Arabidopsis thaliana OX=3702 GN=TUBA1 PE=2 SV=1	0	3.816	3	1	1	1	450	49.8	5.05	2.29	1	0	High	1
FALSE	High	Master Protein	F4JL11	Importin subunit alpha-2 OS=Arabidopsis thaliana OX=3702 GN=IMPA2 PE=1 SV=1	0	3.816	3	1	1	1	535	58.9	5.1	2.08	1	0	High	1
FALSE	High	Master Protein	P29515	Tubulin beta-7 chain OS=Arabidopsis thaliana OX=3702 GN=TUBB7 PE=2 SV=1	0	3.809	2	1	1	1	449	50.7	4.83	2.53	1	0	High	1
FALSE	High	Master Protein	Q8W493	Ferredoxin--NADP reductase, leaf isozyme 2, chloroplastic OS=Arabidopsis thaliana OX=3702 GN=LFNR2 PE=1 SV=1	0	3.741	5	2	2	2	369	41.1	8.31	2.77	2	0	High	1
FALSE	High	Master Protein	Q9SKX4	50S ribosomal protein L3-1, chloroplastic OS=Arabidopsis thaliana OX=3702 GN=RPL3A PE=2 SV=1	0	3.699	5	1	1	1	271	29.3	10.43	2.01	1	0	High	1
FALSE	High	Master Protein	P46422	Glutathione S-transferase F2 OS=Arabidopsis thaliana OX=3702 GN=GSTF2 PE=1 SV=3	0	3.625	10	2	2	2	212	24.1	6.35	0	2	0	High	1
FALSE	High	Master Protein	Q9LF30	40S ribosomal protein S19-2 OS=Arabidopsis thaliana OX=3702 GN=RPS19B PE=2 SV=1	0	3.604	12	2	2	2	143	15.8	10.14	2.15	2	0	High	1
FALSE	High	Master Protein	Q9LYK9	40S ribosomal protein S26-3 OS=Arabidopsis thaliana OX=3702 GN=RPS26C PE=2 SV=1	0	3.549	18	2	2	2	130	14.6	11.09	3.95	2	0	High	1
FALSE	High	Master Protein	Q9SKZ3	40S ribosomal protein S12-2 OS=Arabidopsis thaliana OX=3702 GN=RPS12C PE=1 SV=1	0	3.474	13	2	2	2	144	15.3	5.9	1.61	2	0	High	1
FALSE	High	Master Protein	Q9CAX6	40S ribosomal protein S14-2 OS=Arabidopsis thaliana OX=3702 GN=RPS14B PE=1 SV=1	0	3.45	16	2	2	2	150	16.3	10.59	1.72	2	0	High	1
FALSE	High	Master Protein	Q9C901	DNA-binding enhancer protein-like protein OS=Arabidopsis thaliana OX=3702 GN=At3g06610 PE=1 SV=1	0	3.372	15	1	1	1	115	12.8	5.07	0	1	0	High	1
FALSE	High	Master Protein	A0A1I9LRA3	TRAF-like family protein OS=Arabidopsis thaliana OX=3702 GN=At3g20370 PE=4 SV=1	0	3.37	4	1	1	1	357	41.1	5.48	2.48	1	0	High	1
FALSE	High	Master Protein	Q9ZUU4	RNA-binding protein CP29B, chloroplastic OS=Arabidopsis thaliana OX=3702 GN=CP29B PE=1 SV=1	0	3.336	7	2	2	2	289	30.7	5.16	0	2	0	High	1
FALSE	High	Master Protein	O64517	Metacaspase-4 OS=Arabidopsis thaliana OX=3702 GN=AMC4 PE=1 SV=1	0	3.318	3	1	1	1	418	45.5	4.82	1.75	1	0	High	1
FALSE	High	Master Protein	P25697	Phosphoribulokinase, chloroplastic OS=Arabidopsis thaliana OX=3702 GN=At1g32060 PE=1 SV=1	0	3.306	3	1	1	1	395	44.4	6.05	2.09	1	0	High	1
FALSE	High	Master Protein	P30186	Proteasome subunit alpha type-7-A OS=Arabidopsis thaliana OX=3702 GN=PAD1 PE=1 SV=1	0	3.263	7	1	1	1	250	27.3	7.37	2.13	1	0	High	1
FALSE	High	Master Protein	Q9LXQ2	At3g44100 OS=Arabidopsis thaliana OX=3702 GN=F26G5_50 PE=2 SV=1	0	3.238	13	2	2	2	152	16.1	8.18	0	2	0	High	1
FALSE	High	Master Protein	Q9ZQX4	V-type proton ATPase subunit F OS=Arabidopsis thaliana OX=3702 GN=VHA-F PE=2 SV=1	0	3.228	16	2	2	2	128	14.3	6.57	0	2	0	High	1
FALSE	High	Master Protein	Q9LVM2	NAD(P)H-quinone oxidoreductase subunit N, chloroplastic OS=Arabidopsis thaliana OX=3702 GN=ndhN PE=2 SV=1	0	3.218	5	1	1	1	209	23.4	9.35	1.89	1	0	High	1
FALSE	High	Master Protein	A8MRV1	Histone H4 OS=Arabidopsis thaliana OX=3702 GN=At1g07660 PE=1 SV=1	0	3.201	12	1	1	1	86	9.4	11.21	2.23	1	0	High	1
FALSE	High	Master Protein	P25696	Bifunctional enolase 2/transcriptional activator OS=Arabidopsis thaliana OX=3702 GN=ENO2 PE=1 SV=1	0	3.199	6	1	1	1	444	47.7	5.77	2.38	1	0	High	1
FALSE	High	Master Protein	Q96262	Plasma membrane-associated cation-binding protein 1 OS=Arabidopsis thaliana OX=3702 GN=PCAP1 PE=1 SV=1	0	3.155	6	1	1	1	225	24.6	4.96	1.62	1	0	High	1
FALSE	High	Master Protein	P50883	60S ribosomal protein L12-1 OS=Arabidopsis thaliana OX=3702 GN=RPL12A PE=2 SV=2	0	3.146	9	1	1	1	166	17.9	8.97	2.77	1	0	High	1
FALSE	High	Master Protein	Q9T0A4	NAD(P)H-quinone oxidoreductase subunit S, chloroplastic OS=Arabidopsis thaliana OX=3702 GN=ndhS PE=1 SV=1	0	3.146	4	1	1	1	250	27.7	8.21	0	1	0	High	1
FALSE	High	Master Protein	P60129	Photosystem II reaction center protein L OS=Arabidopsis thaliana OX=3702 GN=psbL PE=1 SV=1	0	3.13	39	1	1	1	38	4.5	4.5	0	1	0	High	1
FALSE	High	Master Protein	A8MRW1	Plasma membrane intrinsic protein 1B OS=Arabidopsis thaliana OX=3702 GN=PIP1B PE=3 SV=1	0	3.12	11	2	2	1	301	32.4	8.51	0	2	0	High	1
FALSE	High	Master Protein	Q94AZ4	Probable calcium-binding protein CML13 OS=Arabidopsis thaliana OX=3702 GN=CML13 PE=2 SV=1	0	3.104	8	1	1	1	148	16.5	4.94	0	1	0	High	1
FALSE	High	Master Protein	Q8RXU5	60S ribosomal protein L37a-2 OS=Arabidopsis thaliana OX=3702 GN=RPL37AC PE=3 SV=1	0	3.059	26	2	2	2	92	10.2	10.23	1.84	2	0	High	1
FALSE	High	Master Protein	P39207	Nucleoside diphosphate kinase 1 OS=Arabidopsis thaliana OX=3702 GN=NDK1 PE=1 SV=1	0	3.059	19	2	2	2	149	16.5	6.79	0	2	0	High	1
FALSE	High	Master Protein	Q96252	ATP synthase subunit delta', mitochondrial OS=Arabidopsis thaliana OX=3702 GN=At5g47030 PE=1 SV=1	0	3.034	5	1	1	1	203	21.5	6.7	1.68	1	0	High	1
FALSE	High	Master Protein	P56780	Photosystem II reaction center protein H OS=Arabidopsis thaliana OX=3702 GN=psbH PE=1 SV=2	0	2.981	15	1	2	1	73	7.7	6.55	0	1	0	High	1
FALSE	High	Master Protein	Q9M0E2	60S ribosomal protein L28-2 OS=Arabidopsis thaliana OX=3702 GN=RPL28C PE=2 SV=1	0	2.978	10	1	1	1	143	15.9	11.05	1.76	1	0	High	1
FALSE	High	Master Protein	Q9FE65	60S ribosomal protein L34-2 OS=Arabidopsis thaliana OX=3702 GN=RPL34B PE=3 SV=1	0	2.906	10	1	1	1	119	13.6	11.59	0	1	0	High	1
FALSE	High	Master Protein	O04603	50S ribosomal protein L5, chloroplastic OS=Arabidopsis thaliana OX=3702 GN=RPL5 PE=2 SV=1	0	2.861	9	2	2	2	262	28.3	9.99	1.84	2	0	High	1
FALSE	High	Master Protein	Q9FI56	Chaperone protein ClpC1, chloroplastic OS=Arabidopsis thaliana OX=3702 GN=CLPC1 PE=1 SV=1	0	2.815	2	2	2	2	929	103.4	6.77	0	2	0	High	1
FALSE	High	Master Protein	P0DI74	Protein transport protein Sec61 subunit gamma-1 OS=Arabidopsis thaliana OX=3702 GN=SEC61G1 PE=1 SV=1	0	2.788	17	1	1	1	69	7.7	9.72	1.96	1	0	High	1
FALSE	High	Master Protein	O64903	Nucleoside diphosphate kinase II, chloroplastic OS=Arabidopsis thaliana OX=3702 GN=NDPK2 PE=1 SV=2	0	2.786	5	1	1	1	231	25.5	8.95	2.3	1	0	High	1
FALSE	High	Master Protein	P26569	Histone H1.2 OS=Arabidopsis thaliana OX=3702 GN=At2g30620 PE=1 SV=1	0	2.771	7	2	2	2	273	28.5	10.83	0	2	0	High	1
FALSE	High	Master Protein	O82299	Putative chloroplast RNA binding protein OS=Arabidopsis thaliana OX=3702 GN=At2g35410 PE=1 SV=1	0	2.757	5	1	1	1	308	33.8	5.64	2.77	1	0	High	1
FALSE	High	Master Protein	Q9FNG3	Protein RISC-INTERACTING CLEARING 3'-5' EXORIBONUCLEASE 2 OS=Arabidopsis thaliana OX=3702 GN=RICE2 PE=1 SV=1	0	2.698	5	1	1	1	206	23.2	5.02	1.62	1	0	High	1
FALSE	High	Master Protein	Q9MAP3	50S ribosomal protein L11, chloroplastic OS=Arabidopsis thaliana OX=3702 GN=RPL11 PE=2 SV=1	0	2.652	7	1	1	1	222	23.1	9.66	0	1	0	High	1
FALSE	High	Master Protein	Q9SZD6	Elongation factor Ts, mitochondrial OS=Arabidopsis thaliana OX=3702 GN=emb2726 PE=2 SV=1	0	2.636	1	1	1	1	953	103.7	5.01	1.77	1	0	High	1
FALSE	High	Master Protein	Q9SHE8	Photosystem I reaction center subunit III, chloroplastic OS=Arabidopsis thaliana OX=3702 GN=PSAF PE=1 SV=1	0	2.605	9	1	1	1	221	24.2	9.54	2.86	1	0	High	1
FALSE	High	Master Protein	Q9XI05	Proteasome subunit beta type-3-A OS=Arabidopsis thaliana OX=3702 GN=PBC1 PE=1 SV=2	0	2.591	4	1	1	1	204	22.8	5.47	1.77	1	0	High	1
FALSE	High	Master Protein	F4IVR2	Heat shock protein 60-2 OS=Arabidopsis thaliana OX=3702 GN=HSP60-2 PE=1 SV=1	0	2.583	3	2	2	2	580	61.4	6.33	1.79	2	0	High	1
FALSE	High	Master Protein	Q9LTX9	Heat shock 70 kDa protein 7, chloroplastic OS=Arabidopsis thaliana OX=3702 GN=HSP70-7 PE=2 SV=1	0	2.57	2	1	1	1	718	77	5.3	1.82	1	0	High	1
FALSE	High	Master Protein	Q2V3X4	Ribosomal protein L4/L1 family OS=Arabidopsis thaliana OX=3702 GN=At3g09630 PE=1 SV=1	0	2.498	5	1	1	1	405	44.5	10.37	2.27	1	0	High	1
FALSE	High	Master Protein	Q9LVC9	60S acidic ribosomal protein P3-2 OS=Arabidopsis thaliana OX=3702 GN=RPP3B PE=2 SV=1	0	2.464	15	1	1	1	120	11.9	4.51	0	1	0	High	1
FALSE	High	Master Protein	Q9LX88	40S ribosomal protein S15a-4 OS=Arabidopsis thaliana OX=3702 GN=RPS15AD PE=2 SV=3	0	2.46	11	1	1	1	130	14.8	9.94	0	1	0	High	1
FALSE	High	Master Protein	Q8VZ50	Probable calcium-binding protein CML14 OS=Arabidopsis thaliana OX=3702 GN=CML14 PE=2 SV=1	0	2.455	11	1	1	1	148	16.6	5.02	2.11	1	0	High	1
FALSE	High	Master Protein	Q9S829	NAD(P)H-quinone oxidoreductase subunit O, chloroplastic OS=Arabidopsis thaliana OX=3702 GN=ndhO PE=2 SV=1	0.004	2.402	10	2	2	2	158	17.6	9.22	1.74	2	0	High	1
FALSE	High	Master Protein	A0A2P2CLF9	ATP synthase subunit alpha OS=Arabidopsis thaliana OX=3702 GN=atp1 PE=3 SV=1	0.004	2.361	4	2	2	1	507	55.1	6.33	0	2	0	High	1
FALSE	High	Master Protein	Q9ZV24	Outer envelope pore protein 16-1, chloroplastic OS=Arabidopsis thaliana OX=3702 GN=OEP161 PE=1 SV=1	0.004	2.346	9	1	1	1	148	15.5	9.13	1.62	1	0	High	1
FALSE	High	Master Protein	Q9M9V9	Translationally controlled tumor protein 2 OS=Arabidopsis thaliana OX=3702 GN=TCTP2 PE=1 SV=1	0.004	2.336	13	1	1	1	156	18	4.6	0	1	0	High	1
FALSE	High	Master Protein	Q9LFD5	Binding partner of ACD11 1 OS=Arabidopsis thaliana OX=3702 GN=BPA1 PE=1 SV=1	0.004	2.324	4	1	1	1	259	27.2	5.63	0	1	0	High	1
FALSE	High	Master Protein	P21218	Protochlorophyllide reductase B, chloroplastic OS=Arabidopsis thaliana OX=3702 GN=PORB PE=1 SV=3	0.004	2.318	3	1	1	1	401	43.3	9.16	0	1	0	High	1
FALSE	High	Master Protein	Q9SUI5	Photosystem I reaction center subunit psaK, chloroplastic OS=Arabidopsis thaliana OX=3702 GN=PSAK PE=2 SV=2	0.004	2.262	7	1	1	1	130	13.2	10.51	1.87	1	0	High	1
FALSE	High	Master Protein	Q9SF35	40S ribosomal protein S23-1 OS=Arabidopsis thaliana OX=3702 GN=RPS23A PE=2 SV=2	0.004	2.246	8	1	1	1	142	15.8	10.29	2.44	1	0	High	1
FALSE	High	Master Protein	O81146	Proteasome subunit alpha type-6-A OS=Arabidopsis thaliana OX=3702 GN=PAA1 PE=1 SV=2	0.004	2.244	4	1	1	1	246	27.3	5.86	1.69	1	0	High	1
FALSE	High	Master Protein	Q9C5Z2	Eukaryotic translation initiation factor 3 subunit H OS=Arabidopsis thaliana OX=3702 GN=TIF3H1 PE=1 SV=2	0.004	2.204	3	1	1	1	337	38.3	4.92	1.76	1	0	High	1
FALSE	High	Master Protein	P49689	40S ribosomal protein S30 OS=Arabidopsis thaliana OX=3702 GN=RPS30A PE=3 SV=3	0.004	2.192	16	1	1	1	62	6.9	12.23	2.29	1	0	High	1
FALSE	High	Master Protein	Q9SU34	pEARLI1-like lipid transfer protein 2 OS=Arabidopsis thaliana OX=3702 GN=At4g12490 PE=2 SV=1	0.004	2.191	8	1	1	1	182	18.8	8.82	0	1	0	High	1
FALSE	High	Master Protein	F4K5B9	Eukaryotic aspartyl protease family protein OS=Arabidopsis thaliana OX=3702 GN=MOJ9.20 PE=3 SV=1	0.004	2.118	3	2	2	2	455	48.7	9.64	1.72	2	0	High	1
FALSE	High	Master Protein	Q9ZUX4	Uncharacterized protein At2g27730, mitochondrial OS=Arabidopsis thaliana OX=3702 GN=At2g27730 PE=1 SV=1	0.004	2.085	13	1	1	1	113	11.9	9.64	2	1	0	High	1
FALSE	High	Master Protein	A0A1P8ATL2	Chloroplast RNA binding protein OS=Arabidopsis thaliana OX=3702 GN=CRB PE=4 SV=1	0.004	2.083	4	1	1	1	379	43.2	7.12	1.96	1	0	High	1
FALSE	High	Master Protein	Q9SF21	Protein RISC-INTERACTING CLEARING 3'-5' EXORIBONUCLEASE 1 OS=Arabidopsis thaliana OX=3702 GN=RICE1 PE=1 SV=1	0.004	2.081	11	2	2	2	200	22.9	5.44	0	2	0	High	1
FALSE	High	Master Protein	Q93ZN9	LL-diaminopimelate aminotransferase, chloroplastic OS=Arabidopsis thaliana OX=3702 GN=DAP PE=1 SV=1	0.004	2.045	2	1	1	1	461	50.4	7.34	0	1	0	High	1
FALSE	High	Master Protein	Q6NPM5	Embryo-specific protein ATS3B OS=Arabidopsis thaliana OX=3702 GN=ATS3B PE=1 SV=1	0.004	2.039	6	1	1	1	190	21.1	7.14	0	1	0	High	1
FALSE	High	Master Protein	P56804	30S ribosomal protein S14, chloroplastic OS=Arabidopsis thaliana OX=3702 GN=rps14 PE=2 SV=2	0.004	2.01	7	1	1	1	100	11.8	11.22	0	1	0	High	1
FALSE	High	Master Protein	Q9C554	Expansin-A1 OS=Arabidopsis thaliana OX=3702 GN=EXPA1 PE=2 SV=1	0.004	1.986	12	1	1	1	250	26.5	8.98	0	1	0	High	1
FALSE	High	Master Protein	Q9FMX2	Transcription factor TCP7 OS=Arabidopsis thaliana OX=3702 GN=TCP7 PE=1 SV=1	0.004	1.969	2	1	1	1	250	27	9.2	0	1	0	High	1
FALSE	High	Master Protein	Q9XF91	Photosystem II 22 kDa protein, chloroplastic OS=Arabidopsis thaliana OX=3702 GN=PSBS PE=2 SV=1	0.004	1.936	6	1	1	1	265	28	9.26	2.11	1	0	High	1
FALSE	High	Master Protein	P42794	60S ribosomal protein L11-2 OS=Arabidopsis thaliana OX=3702 GN=RPL11B PE=2 SV=2	0.004	1.936	7	1	1	1	182	20.8	9.92	2.05	1	0	High	1
FALSE	High	Master Protein	Q9SD68	Beta-D-glucan exohydrolase-like protein OS=Arabidopsis thaliana OX=3702 GN=F13I12.100 PE=4 SV=1	0.004	1.9	2	1	1	1	612	67.2	5.43	0	1	0	High	1
FALSE	High	Master Protein	O23254	Serine hydroxymethyltransferase 4 OS=Arabidopsis thaliana OX=3702 GN=SHM4 PE=1 SV=1	0.004	1.879	3	1	1	1	471	51.7	7.23	0	1	0	High	1
FALSE	High	Master Protein	P56767	Photosystem I P700 chlorophyll a apoprotein A2 OS=Arabidopsis thaliana OX=3702 GN=psaB PE=3 SV=1	0.004	1.876	2	1	1	1	734	82.4	7.4	1.69	1	0	High	1
FALSE	High	Master Protein	P47999	Cysteine synthase, chloroplastic/chromoplastic OS=Arabidopsis thaliana OX=3702 GN=OASB PE=1 SV=2	0.004	1.875	3	1	1	1	392	41.6	8.02	0	1	0	High	1
FALSE	High	Master Protein	Q9SD80	Mitochondrial import receptor subunit TOM5 homolog OS=Arabidopsis thaliana OX=3702 GN=TOM5 PE=1 SV=3	0.004	1.873	19	1	1	1	54	6.1	8.63	0	1	0	High	1
FALSE	High	Master Protein	Q9SKC9	NADH dehydrogenase [ubiquinone] 1 beta subcomplex subunit 7 OS=Arabidopsis thaliana OX=3702 GN=At2g02050 PE=3 SV=1	0.004	1.851	12	1	1	1	103	11.7	7.78	0	1	0	High	1
FALSE	High	Master Protein	Q9FJW4	NADH dehydrogenase [ubiquinone] iron-sulfur protein 4, mitochondrial OS=Arabidopsis thaliana OX=3702 GN=FRO1 PE=1 SV=1	0.004	1.802	7	1	1	1	154	17.1	9.64	0	1	0	High	1
FALSE	High	Master Protein	P46286	60S ribosomal protein L8-1 OS=Arabidopsis thaliana OX=3702 GN=RPL8A PE=1 SV=2	0.004	1.75	4	1	1	1	258	27.8	10.9	0	1	0	High	1
FALSE	High	Master Protein	Q9XFS7	Non-specific lipid-transfer protein 5 OS=Arabidopsis thaliana OX=3702 GN=LTP5 PE=1 SV=1	0.004	1.746	7	1	1	1	118	12.5	10.36	1.78	1	0	High	1
FALSE	High	Master Protein	Q9FDZ9	60S ribosomal protein L21-2 OS=Arabidopsis thaliana OX=3702 GN=RPL21E PE=2 SV=1	0.004	1.732	5	1	1	1	164	18.7	10.52	1.75	1	0	High	1
FALSE	High	Master Protein	O22795	50S ribosomal protein L28, chloroplastic OS=Arabidopsis thaliana OX=3702 GN=RPL28 PE=2 SV=2	0.004	1.731	5	1	1	1	143	16	11.18	0	1	0	High	1
FALSE	High	Master Protein	Q9LER7	50S ribosomal protein 5, chloroplastic OS=Arabidopsis thaliana OX=3702 GN=PSRP5 PE=1 SV=1	0.004	1.68	7	1	1	1	148	16.4	10.86	1.79	1	0	High	1
FALSE	High	Master Protein	Q39256	Polyubiquitin 8 OS=Arabidopsis thaliana OX=3702 GN=UBQ8 PE=3 SV=1	0.004	1.677	3	1	1	1	631	71.7	9.03	1.65	1	0	High	1
FALSE	High	Master Protein	Q9FPH2	AT5g02160 OS=Arabidopsis thaliana OX=3702 GN=At5g02160 PE=2 SV=1	0.004	1.657	10	1	1	1	129	13.4	9.5	0	1	0	High	1
FALSE	High	Master Protein	Q9C9Z8	V-type proton ATPase subunit E2 OS=Arabidopsis thaliana OX=3702 GN=VHA-E2 PE=2 SV=1	0.004	1.656	4	1	1	1	235	26.8	9.13	0	1	0	High	1
FALSE	High	Master Protein	Q9M1X3	AT3g63160/F16M2_10 OS=Arabidopsis thaliana OX=3702 GN=F16M2_10 PE=1 SV=1	0.004	1.651	13	1	1	1	69	7.3	9.09	2.12	1	0	High	1
FALSE	High	Master Protein	Q9C7X7	Heat shock 70 kDa protein 18 OS=Arabidopsis thaliana OX=3702 GN=HSP70-18 PE=2 SV=1	0.004	1.625	2	1	1	1	617	68.3	5.35	0	1	0	High	1
FALSE	High	Master Protein	O23654	V-type proton ATPase catalytic subunit A OS=Arabidopsis thaliana OX=3702 GN=VHA-A PE=1 SV=1	0.004	1.61	1	1	1	1	623	68.8	5.24	0	1	0	High	1
FALSE	High	Master Protein	P31265	Translationally-controlled tumor protein 1 OS=Arabidopsis thaliana OX=3702 GN=TCTP1 PE=1 SV=2	0.007	1.539	6	1	1	1	168	18.9	4.64	1.92	1	0	High	1
FALSE	High	Master Protein	P48006	Elongation factor 1-delta 1 OS=Arabidopsis thaliana OX=3702 GN=At1g30230 PE=1 SV=2	0.007	1.507	6	1	1	1	231	25.1	4.56	2.27	1	0	High	1
FALSE	High	Master Protein	Q9SMN1	Gamma carbonic anhydrase-like 2, mitochondrial OS=Arabidopsis thaliana OX=3702 GN=GAMMACAL2 PE=1 SV=1	0.006	1.479	5	1	1	1	256	27.9	8.68	0	1	0	High	1
FALSE	High	Master Protein	A0A1P8AYA1	Plasma membrane intrinsic protein 2 OS=Arabidopsis thaliana OX=3702 GN=PIP2B PE=3 SV=1	0.006	1.466	3	1	1	1	328	35.4	8.75	0	1	0	High	1
FALSE	High	Master Protein	Q9T043	60S ribosomal protein L14-2 OS=Arabidopsis thaliana OX=3702 GN=RPL14B PE=1 SV=1	0.006	1.452	6	1	1	1	134	15.5	10.04	0	1	0	High	1
FALSE	High	Master Protein	Q8VZB9	60S ribosomal protein L10a-1 OS=Arabidopsis thaliana OX=3702 GN=RPL10AA PE=1 SV=1	0.006	1.443	4	1	1	1	216	24.5	9.88	0	1	0	High	1
FALSE	High	Master Protein	Q9LRJ9	Cysteine-rich repeat secretory protein 38 OS=Arabidopsis thaliana OX=3702 GN=CRRSP38 PE=2 SV=1	0.006	1.425	4	1	1	1	252	27.8	8.75	0	1	0	High	1
FALSE	High	Master Protein	O48737	Thioredoxin M1, chloroplastic OS=Arabidopsis thaliana OX=3702 GN=At1g03680 PE=2 SV=1	0.006	1.407	9	1	1	1	179	19.7	8.95	0	1	0	High	1
FALSE	High	Master Protein	Q9M158	Rhodanese-like domain-containing protein 4, chloroplastic OS=Arabidopsis thaliana OX=3702 GN=STR4 PE=1 SV=2	0.006	1.403	2	1	1	1	466	49.4	5.3	0	1	0	High	1
FALSE	High	Master Protein	Q9SGH4	Photosynthetic NDH subunit of lumenal location 3, chloroplastic OS=Arabidopsis thaliana OX=3702 GN=PNSL3 PE=1 SV=1	0.006	1.393	5	1	1	1	220	24.8	7.9	0	1	0	High	1
FALSE	High	Master Protein	Q94B78	Glycine dehydrogenase (decarboxylating) 1, mitochondrial OS=Arabidopsis thaliana OX=3702 GN=GLDP1 PE=1 SV=2	0.006	1.386	1	1	1	1	1037	112.9	6.98	2	1	0	High	1
FALSE	High	Master Protein	P24704	Superoxide dismutase [Cu-Zn] 1 OS=Arabidopsis thaliana OX=3702 GN=CSD1 PE=1 SV=2	0.006	1.362	7	1	1	1	152	15.1	5.6	0	1	0	High	1
FALSE	High	Master Protein	P34893	10 kDa chaperonin, mitochondrial OS=Arabidopsis thaliana OX=3702 GN=CPN10 PE=1 SV=1	0.006	1.342	11	1	1	1	98	10.8	7.42	0	1	0	High	1
FALSE	High	Master Protein	Q93VA8	Alba DNA/RNA-binding protein OS=Arabidopsis thaliana OX=3702 GN=At1g76010 PE=2 SV=1	0.006	1.34	3	1	1	1	350	37.4	9.77	0	1	0	High	1
FALSE	High	Master Protein	Q9ZV34	At2g28790 OS=Arabidopsis thaliana OX=3702 GN=CBP1 PE=2 SV=1	0.006	1.337	4	1	1	1	249	27	7.65	0	1	0	High	1
FALSE	High	Master Protein	Q8W463	50S ribosomal protein L19-1, chloroplastic OS=Arabidopsis thaliana OX=3702 GN=At4g17560 PE=2 SV=1	0.006	1.335	4	1	1	1	225	25.5	10.02	0	1	0	High	1
FALSE	High	Master Protein	Q9FIF3	40S ribosomal protein S8-2 OS=Arabidopsis thaliana OX=3702 GN=RPS8B PE=2 SV=1	0.006	1.332	4	1	1	1	210	23.8	10.49	1.68	1	0	High	1
FALSE	High	Master Protein	P51412	50S ribosomal protein L21, chloroplastic OS=Arabidopsis thaliana OX=3702 GN=RPL21 PE=2 SV=1	0.006	1.325	3	1	1	1	220	24	9.25	1.67	1	0	High	1
FALSE	High	Master Protein	Q8RWR9	Uncharacterized protein At5g42070 OS=Arabidopsis thaliana OX=3702 GN=MJC20.18 PE=2 SV=1	0.006	1.293	8	1	1	1	164	17.7	8.6	0	1	0	High	1
FALSE	High	Master Protein	P49690	60S ribosomal protein L23 OS=Arabidopsis thaliana OX=3702 GN=RPL23A PE=2 SV=3	0.006	1.29	7	1	1	1	140	15	10.48	2.03	1	0	High	1
FALSE	High	Master Protein	Q84JW1	Peroxisomal membrane protein 11E OS=Arabidopsis thaliana OX=3702 GN=PEX11E PE=1 SV=1	0.006	1.284	5	1	1	1	231	25.5	9.88	0	1	0	High	1
FALSE	High	Master Protein	P41916	GTP-binding nuclear protein Ran-1 OS=Arabidopsis thaliana OX=3702 GN=RAN1 PE=1 SV=1	0.008	1.259	5	1	1	1	221	25.3	6.86	0	1	0	High	1
FALSE	High	Master Protein	Q9SCX3	Elongation factor 1-beta 2 OS=Arabidopsis thaliana OX=3702 GN=At5g19510 PE=1 SV=1	0.008	1.228	8	1	1	1	224	24.2	4.56	0	1	0	High	1
FALSE	High	Master Protein	Q9C5C2	Myrosinase 2 OS=Arabidopsis thaliana OX=3702 GN=TGG2 PE=1 SV=1	0.008	1.222	2	1	1	1	547	62.7	7.44	0	1	0	High	1
FALSE	High	Master Protein	F4K6B6	Heat shock protein 81-2 OS=Arabidopsis thaliana OX=3702 GN=HSP81-2 PE=1 SV=1	0.008	1.217	2	1	1	1	728	83.1	5.03	0	1	0	High	1
FALSE	High	Master Protein	O80962	Protein kinase superfamily protein OS=Arabidopsis thaliana OX=3702 GN=ATATH8 PE=4 SV=2	0.008	1.204	1	1	1	1	814	91.1	9.32	1.65	1	0	High	1
FALSE	High	Master Protein	Q9LVM0	Probable inactive receptor kinase At5g58300 OS=Arabidopsis thaliana OX=3702 GN=At5g58300 PE=1 SV=1	0.008	1.189	2	1	1	1	654	71.9	8.27	0	1	0	High	1
FALSE	High	Master Protein	Q9C8W7	At1g71950 OS=Arabidopsis thaliana OX=3702 GN=At1g71950 PE=1 SV=1	0.007	1.184	10	1	1	1	136	14.8	6.15	0	1	0	High	1
FALSE	High	Master Protein	Q9LJX4	Pumilio homolog 5 OS=Arabidopsis thaliana OX=3702 GN=APUM5 PE=1 SV=2	0.007	1.182	1	1	1	1	961	106.9	5.96	1.69	1	0	High	1
FALSE	High	Master Protein	Q42589	Non-specific lipid-transfer protein 1 OS=Arabidopsis thaliana OX=3702 GN=LTP1 PE=2 SV=1	0.007	1.173	8	1	1	1	118	11.7	8.95	0	1	0	High	1
FALSE	High	Master Protein	Q8GYM1	Glutathione S-transferase U22 OS=Arabidopsis thaliana OX=3702 GN=GSTU22 PE=1 SV=1	0.007	1.148	3	1	1	1	218	25.3	5.27	1.66	1	0	High	1
FALSE	High	Master Protein	Q9LVM1	ABC transporter B family member 25, mitochondrial OS=Arabidopsis thaliana OX=3702 GN=ABCB25 PE=1 SV=1	0.007	1.145	1	1	1	1	728	80.4	9.23	0	1	0	High	1
FALSE	High	Master Protein	O80448	Pyridoxal 5'-phosphate synthase subunit PDX1.1 OS=Arabidopsis thaliana OX=3702 GN=PDX11 PE=1 SV=1	0.009	1.142	4	1	1	1	309	32.8	6	0	1	0	High	1
FALSE	High	Master Protein	Q9C9U9	Pathogenesis-related thaumatin superfamily protein OS=Arabidopsis thaliana OX=3702 GN=At1g73620 PE=4 SV=1	0.009	1.129	8	1	1	1	264	28.2	8.66	0	1	0	High	1
FALSE	High	Master Protein	Q9ZW85	3-isopropylmalate dehydratase small subunit 3 OS=Arabidopsis thaliana OX=3702 GN=At2g43090 PE=1 SV=1	0.009	1.125	6	1	1	1	251	26.8	6.77	0	1	0	High	1
FALSE	High	Master Protein	Q9FXG2	Putative glycine--tRNA ligase, cytoplasmic OS=Arabidopsis thaliana OX=3702 GN=At1g29870 PE=3 SV=2	0.009	1.118	3	1	1	1	463	52.1	5.92	0	1	0	High	1
FALSE	High	Master Protein	O49006	Pectinesterase/pectinesterase inhibitor 3 OS=Arabidopsis thaliana OX=3702 GN=PME3 PE=1 SV=2	0.009	1.113	2	1	1	1	592	64.2	8.87	1.62	1	0	High	1
FALSE	High	Master Protein	Q8GW48	Heat shock factor-binding protein OS=Arabidopsis thaliana OX=3702 GN=HSBP PE=1 SV=1	0.009	1.106	13	1	1	1	86	9.3	4.48	0	1	0	High	1
FALSE	High	Master Protein	P61847	50S ribosomal protein L32, chloroplastic OS=Arabidopsis thaliana OX=3702 GN=rpl32 PE=3 SV=2	0.01	1.086	15	1	1	1	52	6.1	12.04	0	1	0	High	1
FALSE	High	Master Protein	O23653	Aspartokinase 2, chloroplastic OS=Arabidopsis thaliana OX=3702 GN=AK2 PE=1 SV=2	0.01	1.074	3	1	1	1	544	59.6	6.73	1.65	1	0	High	1
FALSE	High	Master Protein	P16180	30S ribosomal protein S17, chloroplastic OS=Arabidopsis thaliana OX=3702 GN=RPS17 PE=1 SV=1	0.01	1.068	5	1	1	1	149	16.3	10.56	1.68	1	0	High	1
FALSE	High	Master Protein	Q9ZVL6	UPF0603 protein At1g54780, chloroplastic OS=Arabidopsis thaliana OX=3702 GN=At1g54780 PE=1 SV=1	0.01	1.06	6	1	1	1	285	31.1	8.84	0	1	0	High	1
FALSE	High	Master Protein	F4KG50	Protein SHORTAGE IN CHIASMATA 1 OS=Arabidopsis thaliana OX=3702 GN=SHOC1 PE=1 SV=1	0.01	1.059	1	1	1	1	1594	179.3	5	0	1	0	High	1
FALSE	High	Master Protein	Q945Q1	Cysteine proteinase inhibitor 1 OS=Arabidopsis thaliana OX=3702 GN=CYS1 PE=1 SV=2	0.01	1.032	14	1	1	1	101	11.2	5.22	0	1	0	High	1
FALSE	High	Master Protein	Q9FZA2	Non-classical arabinogalactan protein 31 OS=Arabidopsis thaliana OX=3702 GN=AGP31 PE=1 SV=1	0.01	1.026	2	1	1	1	359	38.5	10.17	0	1	0	High	1
FALSE	Medium	Master Protein	Q9SZJ5	Serine hydroxymethyltransferase 1, mitochondrial OS=Arabidopsis thaliana OX=3702 GN=SHM1 PE=1 SV=1	0.018	1.006	1	1	1	1	517	57.4	8.13	0	1	0	High	1
FALSE	Medium	Master Protein	P36210	50S ribosomal protein L12-1, chloroplastic OS=Arabidopsis thaliana OX=3702 GN=RPL12A PE=2 SV=1	0.018	1.003	7	1	1	1	191	20.1	5.64	0	1	0	High	1
FALSE	Medium	Master Protein	P31414	Pyrophosphate-energized vacuolar membrane proton pump 1 OS=Arabidopsis thaliana OX=3702 GN=AVP1 PE=1 SV=1	0.018	0.995	1	1	1	1	770	80.8	5.26	0	1	0	High	1
FALSE	Medium	Master Protein	O82629	V-type proton ATPase subunit G2 OS=Arabidopsis thaliana OX=3702 GN=VHA-G2 PE=1 SV=2	0.018	0.993	8	1	1	1	106	11.7	5.58	0	1	0	High	1
FALSE	Medium	Master Protein	Q9LSA3	60S ribosomal protein L30-3 OS=Arabidopsis thaliana OX=3702 GN=RPL30C PE=3 SV=1	0.018	0.991	14	1	1	1	112	12.3	9.69	0	1	0	High	1
FALSE	Medium	Master Protein	Q9SRX5	F22D16.19 protein OS=Arabidopsis thaliana OX=3702 GN=F22D16.19 PE=2 SV=1	0.018	0.985	5	1	1	1	166	18.5	5.24	0	1	0	High	1
FALSE	Medium	Master Protein	Q9XGX9	Mitochondrial import inner membrane translocase subunit TIM9 OS=Arabidopsis thaliana OX=3702 GN=TIM9 PE=1 SV=2	0.018	0.984	12	1	1	1	93	10.7	5.5	0	1	0	High	1
FALSE	Medium	Master Protein	Q9LT79	U-box domain-containing protein 25 OS=Arabidopsis thaliana OX=3702 GN=PUB25 PE=2 SV=1	0.018	0.981	2	1	1	1	421	46	7.31	0	1	0	High	1
FALSE	Medium	Master Protein	Q9SD78	Furry OS=Arabidopsis thaliana OX=3702 GN=F13G24.260 PE=2 SV=1	0.018	0.961	7	1	1	1	131	15	8.4	0	1	0	High	1

## Sheet: 4_BCL7A-GFP brm-1 IP2
Checked	Protein FDR Confidence: Combined	Master	Accession	Description	Exp. q-value: Combined	Sum PEP Score	Coverage [%]	# Peptides	# PSMs	# Unique Peptides	# AAs	MW [kDa]	calc. pI	Score Sequest HT: Sequest HT	# Peptides (by Search Engine): Sequest HT	# Protein Pathway Groups	Found in Sample: [S8] F8: Sample	# Protein Groups
FALSE	High	Master Protein	Q9LS90	Armadillo repeat-containing protein LFR OS=Arabidopsis thaliana OX=3702 GN=LFR PE=2 SV=1	0	84.136	43	13	25	13	460	50.1	6.8	47.49	13	0	High	1
FALSE	High	Master Protein	Q84M92	Actin-related protein 4 OS=Arabidopsis thaliana OX=3702 GN=ARP4 PE=1 SV=1	0	61.58	49	14	22	14	441	48.9	5.35	22.13	14	0	High	1
FALSE	High	Master Protein	Q9FMT4	SWI/SNF complex component SNF12 homolog OS=Arabidopsis thaliana OX=3702 GN=At5g14170 PE=1 SV=1	0	59.317	43	18	23	18	534	59.2	9.48	37.08	18	0	High	1
FALSE	High	Master Protein	Q8VY05	SWI/SNF complex subunit SWI3D OS=Arabidopsis thaliana OX=3702 GN=SWI3D PE=1 SV=3	0	53.313	29	20	23	20	985	107.7	5	20.87	20	0	High	1
FALSE	High	Master Protein	Q8W475	SWI/SNF complex subunit SWI3A OS=Arabidopsis thaliana OX=3702 GN=SWI3A PE=1 SV=1	0	29.219	26	11	13	11	512	57.4	4.89	17.74	11	0	High	1
FALSE	High	Master Protein	Q9C6P8	RING/FYVE/PHD zinc finger superfamily protein OS=Arabidopsis thaliana OX=3702 GN=At1g50620 PE=4 SV=1	0	27.758	11	5	8	5	629	68.3	5.35	11.93	5	0	High	1
FALSE	High	Master Protein	F4IHS2	Chromatin structure-remodeling complex protein SYD OS=Arabidopsis thaliana OX=3702 GN=SYD PE=1 SV=1	0	22.95	3	9	9	9	3574	389.6	4.87	9.82	9	0	High	1
FALSE	High	Master Protein	Q84JG2	SWI/SNF complex subunit SWI3B OS=Arabidopsis thaliana OX=3702 GN=SWI3B PE=1 SV=1	0	15.637	16	7	7	7	469	52.4	5.39	6.3	7	0	High	1
FALSE	High	Master Protein	Q9SD86	Dentin sialophosphoprotein-like protein OS=Arabidopsis thaliana OX=3702 GN=F13G24.180 PE=4 SV=1	0	13.489	5	7	7	4	1501	164.3	6.74	5.55	7	0	High	1
FALSE	High	Master Protein	Q9SD87	Dentin sialophosphoprotein-like protein OS=Arabidopsis thaliana OX=3702 GN=F13G24.170 PE=2 SV=1	0	13.071	6	6	6	5	1097	121	6.3	8.16	6	0	High	1
FALSE	High	Master Protein	O49637	Golgin family A protein OS=Arabidopsis thaliana OX=3702 GN=At4g22320 PE=4 SV=1	0	10.405	18	3	5	3	237	26.1	4.5	1.94	3	0	High	1
FALSE	High	Master Protein	Q8RWJ7	Protein SAWADEE HOMEODOMAIN HOMOLOG 2 OS=Arabidopsis thaliana OX=3702 GN=SHH2 PE=2 SV=1	0	9.593	15	3	3	3	348	38.5	8.25	2.61	3	0	High	1
FALSE	High	Master Protein	Q8VY54	AT1G06500 protein OS=Arabidopsis thaliana OX=3702 GN=At1g06500 PE=2 SV=1	0	9.238	26	3	3	3	136	14.7	8.19	3.73	3	0	High	1
FALSE	High	Master Protein	Q9LPJ1	Electron carrier/iron ion-binding protein OS=Arabidopsis thaliana OX=3702 GN=At1g32730 PE=2 SV=1	0	8.701	17	5	5	5	327	36.3	9.17	3.32	5	0	High	1
FALSE	High	Master Protein	F4J9M5	Probable ATP-dependent DNA helicase CHR12 OS=Arabidopsis thaliana OX=3702 GN=CHR12 PE=2 SV=1	0	7.944	3	2	2	2	1102	126.7	6.55	2.73	2	0	High	1
FALSE	High	Master Protein	Q9FF08	Dentin sialophosphoprotein-like protein OS=Arabidopsis thaliana OX=3702 GN=At5g07940 PE=4 SV=1	0	5.49	2	3	3	1	1526	167.3	6.42	1.74	3	0	High	1
FALSE	High	Master Protein	A0A178V841	RING/FYVE/PHD-type zinc finger family protein OS=Arabidopsis thaliana OX=3702 GN=At3g52100 PE=4 SV=1	0	3.223	3	2	2	2	678	75.2	8.56	0	2	0	High	1
FALSE	High	Master Protein	F4I9P8	DNA-binding bromodomain-containing protein OS=Arabidopsis thaliana OX=3702 GN=At1g58025 PE=1 SV=1	0	2.738	2	1	1	1	572	64.8	6.83	2.08	1	0	High	1
FALSE	High	Master Protein	F4K128	Probable ATP-dependent DNA helicase CHR23 OS=Arabidopsis thaliana OX=3702 GN=CHR23 PE=2 SV=1	0.005	1.252	1	1	1	1	1064	122.8	6.9	0	1	0	High	1
FALSE	High	Master Protein	A0A1I9LQB3	Carbonic anhydrase OS=Arabidopsis thaliana OX=3702 GN=CA1 PE=1 SV=1	0	76.307	69	13	31	2	259	28.2	5.4	69.95	13	0	High	1
FALSE	High	Master Protein	P27140	Beta carbonic anhydrase 1, chloroplastic OS=Arabidopsis thaliana OX=3702 GN=BCA1 PE=1 SV=2	0	69.347	47	12	30	1	347	37.4	5.99	63.85	12	0	High	1
FALSE	High	Master Protein	P42737	Beta carbonic anhydrase 2, chloroplastic OS=Arabidopsis thaliana OX=3702 GN=BCA2 PE=1 SV=3	0	66.726	45	12	26	6	331	36.6	7.4	53.49	12	0	High	1
FALSE	High	Master Protein	P19366	ATP synthase subunit beta, chloroplastic OS=Arabidopsis thaliana OX=3702 GN=atpB PE=1 SV=2	0	63.819	48	16	19	15	498	53.9	5.5	31.2	16	0	High	1
FALSE	High	Master Protein	Q8L4Y5	Actin-related protein 7 OS=Arabidopsis thaliana OX=3702 GN=ARP7 PE=1 SV=1	0	63.041	61	14	24	14	363	39.9	4.89	39.85	14	0	High	1
FALSE	High	Master Protein	P10798	Ribulose bisphosphate carboxylase small chain 3B, chloroplastic OS=Arabidopsis thaliana OX=3702 GN=RBCS-3B PE=2 SV=2	0	51.8	49	9	52	2	181	20.3	8.05	87.65	9	0	High	1
FALSE	High	Master Protein	Q9S7H1	Photosystem I reaction center subunit II-1, chloroplastic OS=Arabidopsis thaliana OX=3702 GN=psaD1 PE=1 SV=1	0	49.61	54	11	21	11	208	22.6	9.77	41.83	11	0	High	1
FALSE	High	Master Protein	P10796	Ribulose bisphosphate carboxylase small chain 1B, chloroplastic OS=Arabidopsis thaliana OX=3702 GN=RBCS-1B PE=1 SV=1	0	46.552	49	8	44	1	181	20.3	7.71	83.7	8	0	High	1
FALSE	High	Master Protein	P23321	Oxygen-evolving enhancer protein 1-1, chloroplastic OS=Arabidopsis thaliana OX=3702 GN=PSBO1 PE=1 SV=2	0	42.287	42	11	17	3	332	35.1	5.66	22.59	11	0	High	1
FALSE	High	Master Protein	P10795	Ribulose bisphosphate carboxylase small chain 1A, chloroplastic OS=Arabidopsis thaliana OX=3702 GN=RBCS-1A PE=1 SV=2	0	40.671	43	8	42	3	180	20.2	7.71	78.54	8	0	High	1
FALSE	High	Master Protein	O03042	Ribulose bisphosphate carboxylase large chain OS=Arabidopsis thaliana OX=3702 GN=rbcL PE=1 SV=1	0	40.279	31	10	20	10	479	52.9	6.29	25.89	10	0	High	1
FALSE	High	Master Protein	Q39142	Chlorophyll a-b binding protein, chloroplastic OS=Arabidopsis thaliana OX=3702 GN=Lhb1B1 PE=1 SV=1	0	38.947	39	6	12	2	266	28.2	5.27	22.6	6	0	High	1
FALSE	High	Master Protein	P62090	Photosystem I iron-sulfur center OS=Arabidopsis thaliana OX=3702 GN=psaC PE=3 SV=2	0	37.459	63	4	16	4	81	9	7.08	21.96	4	0	High	1
FALSE	High	Master Protein	Q9XF89	Chlorophyll a-b binding protein CP26, chloroplastic OS=Arabidopsis thaliana OX=3702 GN=LHCB5 PE=1 SV=1	0	37.378	45	9	15	9	280	30.1	6.37	26.3	9	0	High	1
FALSE	High	Master Protein	B9DG18	AT1G20620 protein OS=Arabidopsis thaliana OX=3702 GN=CAT3 PE=1 SV=1	0	36.791	31	10	13	8	485	55.9	7.64	16.69	10	0	High	1
FALSE	High	Master Protein	Q8VZ87	Chlorophyll a-b binding protein 3, chloroplastic OS=Arabidopsis thaliana OX=3702 GN=LHCB1.2 PE=1 SV=2	0	36.044	37	6	11	2	267	28.2	5.43	24.63	6	0	High	1
FALSE	High	Master Protein	Q9LRS0	(S)-2-hydroxy-acid oxidase GLO2 OS=Arabidopsis thaliana OX=3702 GN=GLO2 PE=1 SV=1	0	34.208	39	10	11	3	367	40.3	8.97	15.58	10	0	High	1
FALSE	High	Master Protein	Q9S841	Oxygen-evolving enhancer protein 1-2, chloroplastic OS=Arabidopsis thaliana OX=3702 GN=PSBO2 PE=1 SV=1	0	34.022	40	11	17	3	331	35	6.16	16.75	11	0	High	1
FALSE	High	Master Protein	Q9LRR9	(S)-2-hydroxy-acid oxidase GLO1 OS=Arabidopsis thaliana OX=3702 GN=GLO1 PE=1 SV=1	0	32.759	38	10	11	3	367	40.3	9.13	12.28	10	0	High	1
FALSE	High	Master Protein	Q9SLF7	60S acidic ribosomal protein P2-2 OS=Arabidopsis thaliana OX=3702 GN=RPP2B PE=1 SV=1	0	29.321	81	5	8	3	115	11.4	4.68	20.29	5	0	High	1
FALSE	High	Master Protein	F4J581	Transcription regulatory protein SNF5, putative (BSH) OS=Arabidopsis thaliana OX=3702 GN=BSH PE=4 SV=1	0	28.526	42	7	8	7	242	27.6	6.4	13.46	7	0	High	1
FALSE	High	Master Protein	P56778	Photosystem II CP43 reaction center protein OS=Arabidopsis thaliana OX=3702 GN=psbC PE=1 SV=3	0	28.491	22	9	15	9	473	51.8	7.2	6.63	9	0	High	1
FALSE	High	Master Protein	O22914	Calvin cycle protein CP12-1, chloroplastic OS=Arabidopsis thaliana OX=3702 GN=CP12-1 PE=1 SV=1	0	28.29	42	3	7	3	124	13.5	4.93	15.32	3	0	High	1
FALSE	High	Master Protein	P10896	Ribulose bisphosphate carboxylase/oxygenase activase, chloroplastic OS=Arabidopsis thaliana OX=3702 GN=RCA PE=1 SV=2	0	28.132	20	7	10	7	474	51.9	6.15	17.27	7	0	High	1
FALSE	High	Master Protein	Q9SR37	Beta-glucosidase 23 OS=Arabidopsis thaliana OX=3702 GN=BGLU23 PE=1 SV=1	0	27.105	19	7	9	7	524	59.7	6.92	19.11	7	0	High	1
FALSE	High	Master Protein	Q9LJG3	GDSL esterase/lipase ESM1 OS=Arabidopsis thaliana OX=3702 GN=ESM1 PE=1 SV=1	0	26.6	32	8	9	8	392	44	7.72	9.02	8	0	High	1
FALSE	High	Master Protein	A0A1I9LMB4	Chlorophyll a-b binding protein, chloroplastic OS=Arabidopsis thaliana OX=3702 GN=LHCB2.3 PE=3 SV=1	0	26.582	46	7	9	4	298	32.6	6.23	15.29	7	0	High	1
FALSE	High	Master Protein	Q944G9	Fructose-bisphosphate aldolase 2, chloroplastic OS=Arabidopsis thaliana OX=3702 GN=FBA2 PE=1 SV=2	0	25.291	35	8	8	6	398	43	7.24	18.11	8	0	High	1
FALSE	High	Master Protein	O22773	Thylakoid lumenal 16.5 kDa protein, chloroplastic OS=Arabidopsis thaliana OX=3702 GN=At4g02530 PE=1 SV=3	0	25.231	44	7	9	7	216	23.6	8.51	15.67	7	0	High	1
FALSE	High	Master Protein	P56757	ATP synthase subunit alpha, chloroplastic OS=Arabidopsis thaliana OX=3702 GN=atpA PE=1 SV=1	0	25.021	17	6	7	6	507	55.3	5.25	16.47	6	0	High	1
FALSE	High	Master Protein	Q9SSS9	ATP synthase subunit delta, chloroplastic OS=Arabidopsis thaliana OX=3702 GN=ATPD PE=1 SV=1	0	24.482	36	7	12	7	234	25.7	9.06	11.86	7	0	High	1
FALSE	High	Master Protein	P56777	Photosystem II CP47 reaction center protein OS=Arabidopsis thaliana OX=3702 GN=psbB PE=1 SV=1	0	23.73	11	4	6	4	508	56	6.89	9.34	4	0	High	1
FALSE	High	Master Protein	Q9LV33	Beta-glucosidase 44 OS=Arabidopsis thaliana OX=3702 GN=BGLU44 PE=2 SV=1	0	22.448	19	9	10	9	512	58.9	9.42	7.88	9	0	High	1
FALSE	High	Master Protein	P51407	60S acidic ribosomal protein P2-1 OS=Arabidopsis thaliana OX=3702 GN=RPP2A PE=3 SV=2	0	22.074	81	5	8	3	115	11.4	4.61	16.71	5	0	High	1
FALSE	High	Master Protein	P56761	Photosystem II D2 protein OS=Arabidopsis thaliana OX=3702 GN=psbD PE=1 SV=3	0	21.623	19	6	9	6	353	39.5	5.74	13.05	6	0	High	1
FALSE	High	Master Protein	O50008	5-methyltetrahydropteroyltriglutamate--homocysteine methyltransferase 1 OS=Arabidopsis thaliana OX=3702 GN=MS1 PE=1 SV=1	0	21.174	15	7	7	4	765	84.3	6.51	10.51	7	0	High	1
FALSE	High	Master Protein	Q9ZP05	Malate dehydrogenase 2, peroxisomal OS=Arabidopsis thaliana OX=3702 GN=PMDH2 PE=1 SV=1	0	21.128	23	4	5	4	354	37.3	7.99	7.87	4	0	High	1
FALSE	High	Master Protein	Q9LD57	Phosphoglycerate kinase 1, chloroplastic OS=Arabidopsis thaliana OX=3702 GN=PGK1 PE=1 SV=1	0	18.953	23	6	6	6	481	50.1	6.24	9.32	6	0	High	1
FALSE	High	Master Protein	P21238	Chaperonin 60 subunit alpha 1, chloroplastic OS=Arabidopsis thaliana OX=3702 GN=CPN60A1 PE=1 SV=2	0	18.635	14	5	5	5	586	62	5.19	8.64	5	0	High	1
FALSE	High	Master Protein	P25856	Glyceraldehyde-3-phosphate dehydrogenase GAPA1, chloroplastic OS=Arabidopsis thaliana OX=3702 GN=GAPA1 PE=1 SV=3	0	18.556	22	7	8	2	396	42.5	7.75	7.56	7	0	High	1
FALSE	High	Master Protein	A0A1P8APR6	Glyceraldehyde-3-phosphate dehydrogenase OS=Arabidopsis thaliana OX=3702 GN=GAPA-2 PE=3 SV=1	0	18.432	20	6	6	1	441	47.6	8.25	8.98	6	0	High	1
FALSE	High	Master Protein	Q9S831	Photosystem I reaction center subunit IV A, chloroplastic OS=Arabidopsis thaliana OX=3702 GN=PSAE1 PE=1 SV=1	0	18.258	32	4	9	1	143	15	9.92	7.21	4	0	High	1
FALSE	High	Master Protein	O65282	20 kDa chaperonin, chloroplastic OS=Arabidopsis thaliana OX=3702 GN=CPN20 PE=1 SV=2	0	17.961	36	6	7	6	253	26.8	8.88	6.71	6	0	High	1
FALSE	High	Master Protein	P25857	Glyceraldehyde-3-phosphate dehydrogenase GAPB, chloroplastic OS=Arabidopsis thaliana OX=3702 GN=GAPB PE=1 SV=2	0	17.699	21	8	8	6	447	47.6	6.8	8.23	8	0	High	1
FALSE	High	Master Protein	Q9ZP06	Malate dehydrogenase 1, mitochondrial OS=Arabidopsis thaliana OX=3702 GN=At1g53240 PE=1 SV=1	0	17.279	27	5	5	5	341	35.8	8.35	10.46	5	0	High	1
FALSE	High	Master Protein	Q9SYW8	Photosystem I chlorophyll a/b-binding protein 2, chloroplastic OS=Arabidopsis thaliana OX=3702 GN=LHCA2 PE=1 SV=1	0	17.035	25	3	4	3	257	27.7	7.44	7.85	3	0	High	1
FALSE	High	Master Protein	P48491	Triosephosphate isomerase, cytosolic OS=Arabidopsis thaliana OX=3702 GN=CTIMC PE=1 SV=2	0	16.85	48	8	8	8	254	27.2	5.5	5.05	8	0	High	1
FALSE	High	Master Protein	Q941D6	Histone deacetylase 14 OS=Arabidopsis thaliana OX=3702 GN=HDA14 PE=1 SV=1	0	16.788	14	3	5	3	423	45.5	6.65	9.41	3	0	High	1
FALSE	High	Master Protein	Q9LMQ2	Chlorophyll a-b binding protein, chloroplastic OS=Arabidopsis thaliana OX=3702 GN=CHLOROPHYLL PROTEIN 24 PE=1 SV=1	0	16.586	22	3	4	3	258	27.5	7.4	8.46	3	0	High	1
FALSE	High	Master Protein	Q9LIE9	At3g22120 OS=Arabidopsis thaliana OX=3702 GN=CWLP PE=2 SV=1	0	16.383	11	2	3	2	334	34.6	9.74	9.92	2	0	High	1
FALSE	High	Master Protein	Q42044	At2g45180 OS=Arabidopsis thaliana OX=3702 GN=At2g45180 PE=2 SV=2	0	16.032	33	2	3	2	134	13.9	9	8.63	2	0	High	1
FALSE	High	Master Protein	Q42134	Proteasome subunit alpha type-5-B OS=Arabidopsis thaliana OX=3702 GN=PAE2 PE=1 SV=2	0	15.816	28	5	6	1	237	26	4.75	4.48	5	0	High	1
FALSE	High	Master Protein	Q8W4H8	Inactive GDSL esterase/lipase-like protein 23 OS=Arabidopsis thaliana OX=3702 GN=GLL23 PE=1 SV=1	0	15.527	25	7	7	7	386	43.1	8.07	6.18	7	0	High	1
FALSE	High	Master Protein	Q93WL3	ATP-dependent Clp protease ATP-binding subunit CLPT1, chloroplastic OS=Arabidopsis thaliana OX=3702 GN=CLPT1 PE=1 SV=1	0	15.416	35	5	5	5	238	26	9.19	10.68	5	0	High	1
FALSE	High	Master Protein	P17745	Elongation factor Tu, chloroplastic OS=Arabidopsis thaliana OX=3702 GN=TUFA PE=1 SV=1	0	15.256	16	4	4	4	476	51.6	6.19	10.28	4	0	High	1
FALSE	High	Master Protein	P49107	Photosystem I reaction center subunit N, chloroplastic OS=Arabidopsis thaliana OX=3702 GN=PSAN PE=1 SV=2	0	15.088	22	3	6	3	171	18.4	8.92	13.66	3	0	High	1
FALSE	High	Master Protein	Q9S714	Photosystem I reaction center subunit IV B, chloroplastic OS=Arabidopsis thaliana OX=3702 GN=PSAE2 PE=2 SV=1	0	14.985	46	5	8	2	145	15.2	9.95	8.51	5	0	High	1
FALSE	High	Master Protein	P25819	Catalase-2 OS=Arabidopsis thaliana OX=3702 GN=CAT2 PE=1 SV=3	0	14.792	11	4	7	2	492	56.9	7.12	8.56	4	0	High	1
FALSE	High	Master Protein	P42732	30S ribosomal protein S13, chloroplastic OS=Arabidopsis thaliana OX=3702 GN=RPS13 PE=2 SV=1	0	14.674	28	5	6	5	169	19.1	10.26	5.14	5	0	High	1
FALSE	High	Master Protein	Q9FNC4	HAD superfamily, subfamily IIIB acid phosphatase OS=Arabidopsis thaliana OX=3702 GN=MRH10.13 PE=2 SV=1	0	14.594	29	6	6	6	272	31	7.91	6.43	6	0	High	1
FALSE	High	Master Protein	A0A1I9LPJ2	Calmodulin 7 OS=Arabidopsis thaliana OX=3702 GN=CAM7 PE=3 SV=1	0	14.549	35	6	6	1	214	24.5	5.91	5.21	6	0	High	1
FALSE	High	Master Protein	P0DH95	Calmodulin-1 OS=Arabidopsis thaliana OX=3702 GN=CAM1 PE=1 SV=1	0	14.418	50	6	6	1	149	16.9	4.27	2.73	6	0	High	1
FALSE	High	Master Protein	Q9LFH5	60S ribosomal protein L12-2 OS=Arabidopsis thaliana OX=3702 GN=RPL12B PE=1 SV=1	0	14.296	34	4	6	1	166	18	8.97	9.39	4	0	High	1
FALSE	High	Master Protein	Q9SJU4	Fructose-bisphosphate aldolase 1, chloroplastic OS=Arabidopsis thaliana OX=3702 GN=FBA1 PE=1 SV=2	0	14.276	15	5	6	3	399	42.9	6.58	5.84	5	0	High	1
FALSE	High	Master Protein	Q42029	Oxygen-evolving enhancer protein 2-1, chloroplastic OS=Arabidopsis thaliana OX=3702 GN=PSBP1 PE=1 SV=2	0	14.055	13	2	3	2	263	28.1	7.39	6.31	2	0	High	1
FALSE	High	Master Protein	GFP	GFP	0	13.915	24	4	6	4	238	26.9	6.06	6.73	4	0	High	1
FALSE	High	Master Protein	P25873	50S ribosomal protein L15, chloroplastic OS=Arabidopsis thaliana OX=3702 GN=RPL15 PE=1 SV=2	0	13.687	15	3	4	3	277	29.7	10.77	7.95	3	0	High	1
FALSE	High	Master Protein	P83755	Photosystem II protein D1 OS=Arabidopsis thaliana OX=3702 GN=psbA PE=1 SV=2	0	13.603	14	5	8	5	353	38.9	5.25	3.8	5	0	High	1
FALSE	High	Master Protein	Q8VYM4	30S ribosomal protein 2, chloroplastic OS=Arabidopsis thaliana OX=3702 GN=PSRP2 PE=2 SV=1	0	13.569	29	6	6	6	253	27.7	8.97	5.08	6	0	High	1
FALSE	High	Master Protein	P50883	60S ribosomal protein L12-1 OS=Arabidopsis thaliana OX=3702 GN=RPL12A PE=2 SV=2	0	13.52	34	4	6	1	166	17.9	8.97	9.1	4	0	High	1
FALSE	High	Master Protein	A8MRW1	Plasma membrane intrinsic protein 1B OS=Arabidopsis thaliana OX=3702 GN=PIP1B PE=3 SV=1	0	13.208	13	2	3	2	301	32.4	8.51	2.78	2	0	High	1
FALSE	High	Master Protein	P27521	Chlorophyll a-b binding protein 4, chloroplastic OS=Arabidopsis thaliana OX=3702 GN=LHCA4 PE=1 SV=1	0	12.994	27	4	4	4	251	27.7	6.7	4.89	4	0	High	1
FALSE	High	Master Protein	Q01908	ATP synthase gamma chain 1, chloroplastic OS=Arabidopsis thaliana OX=3702 GN=ATPC1 PE=1 SV=1	0	12.535	16	4	4	4	373	40.9	8	4.33	4	0	High	1
FALSE	High	Master Protein	Q9C9W5	Glycerate dehydrogenase HPR, peroxisomal OS=Arabidopsis thaliana OX=3702 GN=HPR PE=1 SV=1	0	12.417	14	3	3	3	386	42.2	7.15	7.2	3	0	High	1
FALSE	High	Master Protein	O04314	PYK10-binding protein 1 OS=Arabidopsis thaliana OX=3702 GN=PBP1 PE=1 SV=1	0	12.386	17	3	3	3	298	32.1	5.77	7.56	3	0	High	1
FALSE	High	Master Protein	Q9SCX3	Elongation factor 1-beta 2 OS=Arabidopsis thaliana OX=3702 GN=At5g19510 PE=1 SV=1	0	12.128	13	2	3	2	224	24.2	4.56	8.06	2	0	High	1
FALSE	High	Master Protein	Q9LZP9	Calvin cycle protein CP12-2, chloroplastic OS=Arabidopsis thaliana OX=3702 GN=CP12-2 PE=1 SV=1	0	12.02	27	4	4	4	131	14.2	4.91	3.81	4	0	High	1
FALSE	High	Master Protein	O82514	Adenylate kinase 4 OS=Arabidopsis thaliana OX=3702 GN=ADK1 PE=1 SV=2	0	11.918	31	5	5	5	246	26.9	7.36	3.37	5	0	High	1
FALSE	High	Master Protein	Q96291	2-Cys peroxiredoxin BAS1, chloroplastic OS=Arabidopsis thaliana OX=3702 GN=BAS1 PE=1 SV=2	0	11.833	16	3	3	3	266	29.1	7.44	8.83	3	0	High	1
FALSE	High	Master Protein	Q9XI93	At1g13930/F16A14.27 OS=Arabidopsis thaliana OX=3702 GN=F7A19.2 PE=1 SV=1	0	11.549	48	4	4	4	155	16.2	4.92	7.49	4	0	High	1
FALSE	High	Master Protein	O81149	Proteasome subunit alpha type-5-A OS=Arabidopsis thaliana OX=3702 GN=PAE1 PE=1 SV=1	0	11.268	28	5	6	1	237	25.9	4.75	4.55	5	0	High	1
FALSE	High	Master Protein	Q9ZUT9	40S ribosomal protein S5-1 OS=Arabidopsis thaliana OX=3702 GN=RPS5A PE=1 SV=1	0	10.923	14	2	4	2	207	23	9.67	9.08	2	0	High	1
FALSE	High	Master Protein	Q94AZ4	Probable calcium-binding protein CML13 OS=Arabidopsis thaliana OX=3702 GN=CML13 PE=2 SV=1	0	10.831	34	5	5	5	148	16.5	4.94	5.36	5	0	High	1
FALSE	High	Master Protein	F4IM05	Plastid-lipid associated protein PAP / fibrillin family protein OS=Arabidopsis thaliana OX=3702 GN=At2g42130 PE=4 SV=1	0	10.697	22	4	5	4	204	22.7	4.82	4.66	4	0	High	1
FALSE	High	Master Protein	O23708	Proteasome subunit alpha type-2-A OS=Arabidopsis thaliana OX=3702 GN=PAB1 PE=1 SV=1	0	10.692	23	3	3	3	235	25.7	5.69	4.68	3	0	High	1
FALSE	High	Master Protein	P56773	Cytochrome b6 OS=Arabidopsis thaliana OX=3702 GN=petB PE=1 SV=1	0	10.59	25	4	5	4	215	24.1	8.76	2.52	4	0	High	1
FALSE	High	Master Protein	Q9LP53	Alba DNA/RNA-binding protein OS=Arabidopsis thaliana OX=3702 GN=At1g29250 PE=1 SV=1	0	10.413	36	4	6	4	130	14.6	5.36	0	4	0	High	1
FALSE	High	Master Protein	O04310	Jacalin-related lectin 34 OS=Arabidopsis thaliana OX=3702 GN=JAL34 PE=1 SV=1	0	10.266	10	5	5	5	705	72.4	5.5	1.62	5	0	High	1
FALSE	High	Master Protein	Q9LSQ5	NAD(P)H dehydrogenase (quinone) FQR1 OS=Arabidopsis thaliana OX=3702 GN=FQR1 PE=1 SV=1	0	9.859	25	3	3	3	204	21.8	6.38	4	3	0	High	1
FALSE	High	Master Protein	Q9SRV5	5-methyltetrahydropteroyltriglutamate--homocysteine methyltransferase 2 OS=Arabidopsis thaliana OX=3702 GN=MS2 PE=1 SV=1	0	9.768	8	4	4	1	765	84.5	6.51	6.45	4	0	High	1
FALSE	High	Master Protein	Q9SX22	30S ribosomal protein 3-1, chloroplastic OS=Arabidopsis thaliana OX=3702 GN=At1g68590 PE=2 SV=1	0	9.706	20	2	3	2	166	18.5	9.23	7.17	2	0	High	1
FALSE	High	Master Protein	Q9FT52	ATP synthase subunit d, mitochondrial OS=Arabidopsis thaliana OX=3702 GN=At3g52300 PE=1 SV=3	0	9.577	33	6	6	6	168	19.6	5.19	0	6	0	High	1
FALSE	High	Master Protein	Q42112	60S acidic ribosomal protein P0-2 OS=Arabidopsis thaliana OX=3702 GN=RPP0B PE=1 SV=2	0	9.282	12	2	2	2	320	34.1	5.07	6.94	2	0	High	1
FALSE	High	Master Protein	P46422	Glutathione S-transferase F2 OS=Arabidopsis thaliana OX=3702 GN=GSTF2 PE=1 SV=3	0	9.108	23	4	4	3	212	24.1	6.35	4.58	4	0	High	1
FALSE	High	Master Protein	Q9SKI0	At2g10940/F15K19.1 OS=Arabidopsis thaliana OX=3702 GN=At2g10940 PE=2 SV=1	0	9.011	13	3	3	3	291	29.6	9.39	3.58	3	0	High	1
FALSE	High	Master Protein	F4HUA0	GTP binding Elongation factor Tu family protein OS=Arabidopsis thaliana OX=3702 GN=At1g07930 PE=1 SV=1	0	8.955	13	5	5	5	372	41.3	9.23	1.81	5	0	High	1
FALSE	High	Master Protein	Q9SY97	Photosystem I chlorophyll a/b-binding protein 3-1, chloroplastic OS=Arabidopsis thaliana OX=3702 GN=LHCA3 PE=1 SV=1	0	8.899	19	3	4	3	273	29.2	8.68	3.8	3	0	High	1
FALSE	High	Master Protein	P34788	40S ribosomal protein S18 OS=Arabidopsis thaliana OX=3702 GN=RPS18A PE=1 SV=1	0	8.83	21	2	2	2	152	17.5	10.54	2.77	2	0	High	1
FALSE	High	Master Protein	Q208N7	Alpha-crystallin domain 32.1 OS=Arabidopsis thaliana OX=3702 GN=ACD32.1 PE=2 SV=1	0	8.807	13	2	2	2	285	31.2	9.32	6.33	2	0	High	1
FALSE	High	Master Protein	Q8W493	Ferredoxin--NADP reductase, leaf isozyme 2, chloroplastic OS=Arabidopsis thaliana OX=3702 GN=LFNR2 PE=1 SV=1	0	8.748	11	3	3	3	369	41.1	8.31	4.81	3	0	High	1
FALSE	High	Master Protein	Q9XH48	Mitochondrial import inner membrane translocase subunit TIM13 OS=Arabidopsis thaliana OX=3702 GN=TIM13 PE=1 SV=2	0	8.514	18	1	2	1	87	9.4	5.36	2.96	1	0	High	1
FALSE	High	Master Protein	Q9LYN2	Ferritin-3, chloroplastic OS=Arabidopsis thaliana OX=3702 GN=FER3 PE=2 SV=1	0	8.339	16	3	3	2	259	28.8	5.8	7.18	3	0	High	1
FALSE	High	Master Protein	P49690	60S ribosomal protein L23 OS=Arabidopsis thaliana OX=3702 GN=RPL23A PE=2 SV=3	0	8.229	31	4	4	4	140	15	10.48	1.8	4	0	High	1
FALSE	High	Master Protein	O23044	Peroxidase 3 OS=Arabidopsis thaliana OX=3702 GN=PER3 PE=2 SV=1	0	8.104	22	5	5	5	326	34.9	8.4	2.08	5	0	High	1
FALSE	High	Master Protein	Q9ZVL6	UPF0603 protein At1g54780, chloroplastic OS=Arabidopsis thaliana OX=3702 GN=At1g54780 PE=1 SV=1	0	8.08	15	3	3	3	285	31.1	8.84	2.02	3	0	High	1
FALSE	High	Master Protein	P21240	Chaperonin 60 subunit beta 1, chloroplastic OS=Arabidopsis thaliana OX=3702 GN=CPN60B1 PE=1 SV=3	0	8.071	8	3	3	3	600	63.8	6.51	6.14	3	0	High	1
FALSE	High	Master Protein	Q9ZVA2	EP1-like glycoprotein 2 OS=Arabidopsis thaliana OX=3702 GN=At1g78830 PE=1 SV=1	0	8.041	8	3	3	3	455	50.3	8.47	3.61	3	0	High	1
FALSE	High	Master Protein	P46283	Sedoheptulose-1,7-bisphosphatase, chloroplastic OS=Arabidopsis thaliana OX=3702 GN=At3g55800 PE=2 SV=1	0	8.012	12	4	4	4	393	42.4	6.57	2.28	4	0	High	1
FALSE	High	Master Protein	P56792	50S ribosomal protein L14, chloroplastic OS=Arabidopsis thaliana OX=3702 GN=rpl14 PE=3 SV=1	0	7.997	38	4	4	4	122	13.6	9.29	2.13	4	0	High	1
FALSE	High	Master Protein	Q9SLV3	At1g58270/F19C14_8 OS=Arabidopsis thaliana OX=3702 GN=ZW9 PE=2 SV=1	0	7.936	10	3	3	3	396	45	5.82	5.31	3	0	High	1
FALSE	High	Master Protein	Q9LPZ1	Multiple organellar RNA editing factor 9, chloroplastic OS=Arabidopsis thaliana OX=3702 GN=MORF9 PE=1 SV=1	0	7.665	16	2	2	2	232	26.2	8.88	2.01	2	0	High	1
FALSE	High	Master Protein	O82230	Nucleoid-associated protein At2g24020, chloroplastic OS=Arabidopsis thaliana OX=3702 GN=STIC2 PE=1 SV=2	0	7.533	21	3	3	3	182	19.8	9.1	2.63	3	0	High	1
FALSE	High	Master Protein	P31265	Translationally-controlled tumor protein 1 OS=Arabidopsis thaliana OX=3702 GN=TCTP1 PE=1 SV=2	0	7.391	24	3	3	3	168	18.9	4.64	4.58	3	0	High	1
FALSE	High	Master Protein	Q9ASR1	Elongation factor 2 OS=Arabidopsis thaliana OX=3702 GN=LOS1 PE=1 SV=1	0	7.313	3	1	1	1	843	93.8	6.25	4.17	1	0	High	1
FALSE	High	Master Protein	Q9STT3	Aldose 1-epimerase OS=Arabidopsis thaliana OX=3702 GN=T23J7.130 PE=2 SV=1	0	7.27	16	4	4	4	358	39.7	9.07	1.98	4	0	High	1
FALSE	High	Master Protein	P25702	Acyl carrier protein 3, chloroplastic OS=Arabidopsis thaliana OX=3702 GN=ACP3 PE=1 SV=2	0	7.134	15	1	1	1	136	14.6	5.31	2.46	1	0	High	1
FALSE	High	Master Protein	Q9LZT0	Histone H2B.7 OS=Arabidopsis thaliana OX=3702 GN=At3g46030 PE=1 SV=3	0	7.025	18	2	2	2	145	15.9	10.02	2.33	2	0	High	1
FALSE	High	Master Protein	P25851	Fructose-1,6-bisphosphatase 1, chloroplastic OS=Arabidopsis thaliana OX=3702 GN=CFBP1 PE=1 SV=2	0	7.024	6	2	2	2	417	45.1	5.4	2.67	2	0	High	1
FALSE	High	Master Protein	Q4V3D1	At1g48620 OS=Arabidopsis thaliana OX=3702 GN=HON5 PE=1 SV=1	0	6.986	6	1	1	1	479	51.4	9.8	3.25	1	0	High	1
FALSE	High	Master Protein	P39207	Nucleoside diphosphate kinase 1 OS=Arabidopsis thaliana OX=3702 GN=NDK1 PE=1 SV=1	0	6.918	26	3	3	3	149	16.5	6.79	2.06	3	0	High	1
FALSE	High	Master Protein	Q9S7L9	Cytochrome c oxidase subunit 6b-1 OS=Arabidopsis thaliana OX=3702 GN=COX6B-1 PE=1 SV=1	0	6.914	17	3	3	3	191	21.2	4.34	5.52	3	0	High	1
FALSE	High	Master Protein	Q94F20	At5g25460 OS=Arabidopsis thaliana OX=3702 GN=DGR2 PE=2 SV=1	0	6.828	9	3	3	3	369	40	7.36	2.19	3	0	High	1
FALSE	High	Master Protein	O04603	50S ribosomal protein L5, chloroplastic OS=Arabidopsis thaliana OX=3702 GN=RPL5 PE=2 SV=1	0	6.816	16	4	4	4	262	28.3	9.99	2.65	4	0	High	1
FALSE	High	Master Protein	O80852	Glutathione S-transferase F9 OS=Arabidopsis thaliana OX=3702 GN=GSTF9 PE=1 SV=1	0	6.771	21	3	3	2	215	24.1	6.65	4.5	3	0	High	1
FALSE	High	Master Protein	Q9T076	Early nodulin-like protein 2 OS=Arabidopsis thaliana OX=3702 GN=At4g27520 PE=1 SV=1	0	6.736	9	3	3	3	349	35	9.32	3.77	3	0	High	1
FALSE	High	Master Protein	Q07473	Chlorophyll a-b binding protein CP29.1, chloroplastic OS=Arabidopsis thaliana OX=3702 GN=LHCB4.1 PE=1 SV=1	0	6.707	8	2	2	2	290	31.1	6.14	2.49	2	0	High	1
FALSE	High	Master Protein	F4I0N7	GAST1 protein homolog 1 OS=Arabidopsis thaliana OX=3702 GN=GASA1 PE=4 SV=1	0	6.669	38	3	3	3	97	10.6	9.11	1.82	3	0	High	1
FALSE	High	Master Protein	A0A2P2CLF9	ATP synthase subunit alpha OS=Arabidopsis thaliana OX=3702 GN=atp1 PE=3 SV=1	0	6.457	5	2	2	2	507	55.1	6.33	5.6	2	0	High	1
FALSE	High	Master Protein	Q94AF6	AT5g20160/F5O24_50 OS=Arabidopsis thaliana OX=3702 GN=At5g20160 PE=2 SV=1	0	6.45	27	2	2	2	128	13.9	7.28	4.11	2	0	High	1
FALSE	High	Master Protein	P25697	Phosphoribulokinase, chloroplastic OS=Arabidopsis thaliana OX=3702 GN=At1g32060 PE=1 SV=1	0	6.36	4	1	1	1	395	44.4	6.05	3.46	1	0	High	1
FALSE	High	Master Protein	Q9CAX6	40S ribosomal protein S14-2 OS=Arabidopsis thaliana OX=3702 GN=RPS14B PE=1 SV=1	0	6.358	23	3	3	3	150	16.3	10.59	3.41	3	0	High	1
FALSE	High	Master Protein	P56759	ATP synthase subunit b, chloroplastic OS=Arabidopsis thaliana OX=3702 GN=atpF PE=3 SV=1	0	6.318	24	3	3	3	184	21	8.13	1.65	3	0	High	1
FALSE	High	Master Protein	F4K5B9	Eukaryotic aspartyl protease family protein OS=Arabidopsis thaliana OX=3702 GN=MOJ9.20 PE=3 SV=1	0	6.308	7	2	2	2	455	48.7	9.64	2.42	2	0	High	1
FALSE	High	Master Protein	Q43127	Glutamine synthetase, chloroplastic/mitochondrial OS=Arabidopsis thaliana OX=3702 GN=GLN2 PE=1 SV=1	0	6.257	9	2	2	2	430	47.4	6.87	0	2	0	High	1
FALSE	High	Master Protein	O82204	60S ribosomal protein L28-1 OS=Arabidopsis thaliana OX=3702 GN=RPL28A PE=1 SV=1	0	6.188	24	3	3	2	143	15.9	10.58	1.63	3	0	High	1
FALSE	High	Master Protein	Q42340	40S ribosomal protein S16-3 OS=Arabidopsis thaliana OX=3702 GN=RPS16C PE=2 SV=1	0	6.162	21	3	3	3	146	16.6	10.2	1.97	3	0	High	1
FALSE	High	Master Protein	P25696	Bifunctional enolase 2/transcriptional activator OS=Arabidopsis thaliana OX=3702 GN=ENO2 PE=1 SV=1	0	6.117	6	2	2	2	444	47.7	5.77	3.84	2	0	High	1
FALSE	High	Master Protein	Q43729	Peroxidase 57 OS=Arabidopsis thaliana OX=3702 GN=PER57 PE=1 SV=1	0	6.051	9	2	2	2	313	34.1	10.05	4.63	2	0	High	1
FALSE	High	Master Protein	F4IHK9	Cold, circadian rhythm, and rna binding 2 OS=Arabidopsis thaliana OX=3702 GN=GRP7 PE=1 SV=1	0	6.048	15	2	2	2	159	15.5	5.6	1.93	2	0	High	1
FALSE	High	Master Protein	O64517	Metacaspase-4 OS=Arabidopsis thaliana OX=3702 GN=AMC4 PE=1 SV=1	0	5.966	7	2	2	2	418	45.5	4.82	1.92	2	0	High	1
FALSE	High	Master Protein	F4KCE5	Heat shock cognate protein 70-1 OS=Arabidopsis thaliana OX=3702 GN=HSC70-1 PE=1 SV=1	0	5.962	7	3	3	3	521	57.2	5.1	2.06	3	0	High	1
FALSE	High	Master Protein	F4JL11	Importin subunit alpha-2 OS=Arabidopsis thaliana OX=3702 GN=IMPA2 PE=1 SV=1	0	5.961	7	2	2	2	535	58.9	5.1	4.45	2	0	High	1
FALSE	High	Master Protein	Q9SKT0	Protein THYLAKOID FORMATION 1, chloroplastic OS=Arabidopsis thaliana OX=3702 GN=THF1 PE=1 SV=1	0	5.765	9	2	2	2	300	33.8	9.13	2.07	2	0	High	1
FALSE	High	Master Protein	Q9SIP7	40S ribosomal protein S3-1 OS=Arabidopsis thaliana OX=3702 GN=RPS3A PE=1 SV=1	0	5.705	8	2	2	2	250	27.5	9.54	2.05	2	0	High	1
FALSE	High	Master Protein	Q42403	Thioredoxin H3 OS=Arabidopsis thaliana OX=3702 GN=TRX3 PE=1 SV=1	0	5.702	16	1	1	1	118	13.1	5.14	2.86	1	0	High	1
FALSE	High	Master Protein	Q42290	Probable mitochondrial-processing peptidase subunit beta, mitochondrial OS=Arabidopsis thaliana OX=3702 GN=At3g02090 PE=1 SV=2	0	5.567	4	1	1	1	531	59.1	6.79	2.94	1	0	High	1
FALSE	High	Master Protein	P25864	50S ribosomal protein L9, chloroplastic OS=Arabidopsis thaliana OX=3702 GN=RPL9 PE=2 SV=1	0	5.491	8	1	1	1	197	22.1	9.67	2.6	1	0	High	1
FALSE	High	Master Protein	Q9S7M0	Chlorophyll a-b binding protein 3, chloroplastic OS=Arabidopsis thaliana OX=3702 GN=LHCB3 PE=1 SV=1	0	5.369	16	2	2	1	265	28.7	5.12	2.57	2	0	High	1
FALSE	High	Master Protein	Q9SD78	Furry OS=Arabidopsis thaliana OX=3702 GN=F13G24.260 PE=2 SV=1	0	5.367	11	1	1	1	131	15	8.4	3.17	1	0	High	1
FALSE	High	Master Protein	Q8GW78	ATP-dependent Clp protease ATP-binding subunit CLPT2, chloroplastic OS=Arabidopsis thaliana OX=3702 GN=CLPT2 PE=1 SV=1	0	5.365	15	2	2	2	241	26.5	8.82	2.05	2	0	High	1
FALSE	High	Master Protein	Q9SF35	40S ribosomal protein S23-1 OS=Arabidopsis thaliana OX=3702 GN=RPS23A PE=2 SV=2	0	5.364	27	2	2	2	142	15.8	10.29	2.3	2	0	High	1
FALSE	High	Master Protein	Q9LR64	Photosystem II repair protein PSB27-H1, chloroplastic OS=Arabidopsis thaliana OX=3702 GN=PSB27-1 PE=1 SV=1	0	5.335	28	3	4	3	174	18.8	9.88	0	3	0	High	1
FALSE	High	Master Protein	Q94F49	Probable histone H2A.5 OS=Arabidopsis thaliana OX=3702 GN=At5g27670 PE=1 SV=1	0	5.334	21	2	2	1	150	15.9	10.46	4.66	2	0	High	1
FALSE	High	Master Protein	P56779	Cytochrome b559 subunit alpha OS=Arabidopsis thaliana OX=3702 GN=psbE PE=1 SV=4	0	5.222	25	2	2	2	83	9.4	4.94	1.79	2	0	High	1
FALSE	High	Master Protein	Q9M0E2	60S ribosomal protein L28-2 OS=Arabidopsis thaliana OX=3702 GN=RPL28C PE=2 SV=1	0	5.043	15	2	3	1	143	15.9	11.05	1.63	2	0	High	1
FALSE	High	Master Protein	P93004	Aquaporin PIP2-7 OS=Arabidopsis thaliana OX=3702 GN=PIP2-7 PE=1 SV=2	0	5.005	11	2	2	2	280	29.7	8.81	1.98	2	0	High	1
FALSE	High	Master Protein	Q9SKP6	Triosephosphate isomerase, chloroplastic OS=Arabidopsis thaliana OX=3702 GN=TIM PE=1 SV=1	0	4.93	4	1	1	1	315	33.3	7.83	3.23	1	0	High	1
FALSE	High	Master Protein	P93819	Malate dehydrogenase 1, cytoplasmic OS=Arabidopsis thaliana OX=3702 GN=MDH1 PE=1 SV=2	0	4.891	8	2	2	2	332	35.5	6.55	3.53	2	0	High	1
FALSE	High	Master Protein	O23628	Histone H2A variant 1 OS=Arabidopsis thaliana OX=3702 GN=H2AV PE=1 SV=1	0	4.883	14	2	2	1	136	14.5	10.32	1.74	2	0	High	1
FALSE	High	Master Protein	Q9C901	DNA-binding enhancer protein-like protein OS=Arabidopsis thaliana OX=3702 GN=At3g06610 PE=1 SV=1	0	4.879	15	1	2	1	115	12.8	5.07	2	1	0	High	1
FALSE	High	Master Protein	Q9C5A9	ATP synthase subunit beta-3, mitochondrial OS=Arabidopsis thaliana OX=3702 GN=At5g08680 PE=1 SV=1	0	4.812	6	3	3	2	559	59.8	6.49	0	3	0	High	1
FALSE	High	Master Protein	Q9LVM3	YCF54 OS=Arabidopsis thaliana OX=3702 GN=EMB3143 PE=4 SV=1	0	4.782	12	2	2	2	211	24.1	8.1	1.73	2	0	High	1
FALSE	High	Master Protein	P43286	Aquaporin PIP2-1 OS=Arabidopsis thaliana OX=3702 GN=PIP2-1 PE=1 SV=1	0	4.782	14	3	3	3	287	30.5	8.4	0	3	0	High	1
FALSE	High	Master Protein	Q9SUU5	Cytochrome b-c1 complex subunit 7-1 OS=Arabidopsis thaliana OX=3702 GN=QCR7-1 PE=1 SV=1	0	4.652	16	2	2	2	122	14.5	9.73	3.04	2	0	High	1
FALSE	High	Master Protein	Q8RXU5	60S ribosomal protein L37a-2 OS=Arabidopsis thaliana OX=3702 GN=RPL37AC PE=3 SV=1	0	4.639	26	2	2	2	92	10.2	10.23	1.86	2	0	High	1
FALSE	High	Master Protein	P60040	60S ribosomal protein L7-2 OS=Arabidopsis thaliana OX=3702 GN=RPL7B PE=1 SV=1	0	4.639	16	3	3	1	242	28.2	9.94	0	3	0	High	1
FALSE	High	Master Protein	Q8VZT0	Putative H/ACA ribonucleoprotein complex subunit 1-like protein 1 OS=Arabidopsis thaliana OX=3702 GN=At3g03920 PE=2 SV=1	0	4.636	15	2	2	2	202	21	11.41	0	2	0	High	1
FALSE	High	Master Protein	Q8RWR9	Uncharacterized protein At5g42070 OS=Arabidopsis thaliana OX=3702 GN=MJC20.18 PE=2 SV=1	0	4.585	15	2	2	2	164	17.7	8.6	0	2	0	High	1
FALSE	High	Master Protein	Q9SW21	Acyl carrier protein 4, chloroplastic OS=Arabidopsis thaliana OX=3702 GN=ACP4 PE=2 SV=1	0	4.541	21	1	1	1	137	14.5	4.82	4.27	1	0	High	1
FALSE	High	Master Protein	Q9ZR03	Cytochrome b6-f complex iron-sulfur subunit, chloroplastic OS=Arabidopsis thaliana OX=3702 GN=petC PE=1 SV=1	0	4.537	10	2	3	2	229	24.4	8.54	4.38	2	0	High	1
FALSE	High	Master Protein	Q41932	Oxygen-evolving enhancer protein 3-2, chloroplastic OS=Arabidopsis thaliana OX=3702 GN=PSBQ2 PE=1 SV=2	0	4.489	6	1	1	1	230	24.6	9.72	2.7	1	0	High	1
FALSE	High	Master Protein	Q2V3Q0	Proteasome subunit alpha type OS=Arabidopsis thaliana OX=3702 GN=PAD1 PE=3 SV=1	0	4.47	15	2	2	2	243	26.6	7.37	0	2	0	High	1
FALSE	High	Master Protein	Q9LF98	Fructose-bisphosphate aldolase 8, cytosolic OS=Arabidopsis thaliana OX=3702 GN=FBA8 PE=1 SV=1	0	4.369	6	2	2	2	358	38.5	6.46	1.61	2	0	High	1
FALSE	High	Master Protein	Q9S756	Ferritin-4, chloroplastic OS=Arabidopsis thaliana OX=3702 GN=FER4 PE=2 SV=1	0	4.356	13	2	2	1	259	29	6.62	4.59	2	0	High	1
FALSE	High	Master Protein	P60039	60S ribosomal protein L7-3 OS=Arabidopsis thaliana OX=3702 GN=RPL7C PE=2 SV=1	0	4.351	11	3	3	1	242	27.9	9.94	0	3	0	High	1
FALSE	High	Master Protein	Q93VB8	40S ribosomal protein S2-2 OS=Arabidopsis thaliana OX=3702 GN=RPS2B PE=2 SV=1	0	4.275	8	2	2	2	284	30.8	10.26	0	2	0	High	1
FALSE	High	Master Protein	F4HWQ5	GF14 protein phi chain OS=Arabidopsis thaliana OX=3702 GN=GF14 PHI PE=1 SV=1	0	4.274	6	1	1	1	295	33.3	4.81	2.2	1	0	High	1
FALSE	High	Master Protein	O65686	30S ribosomal protein S16-1, chloroplastic OS=Arabidopsis thaliana OX=3702 GN=RPS16-1 PE=2 SV=1	0	4.258	12	1	1	1	113	12.7	9.8	3.16	1	0	High	1
FALSE	High	Master Protein	Q39101	Ferritin-1, chloroplastic OS=Arabidopsis thaliana OX=3702 GN=FER1 PE=2 SV=1	0	4.255	11	1	1	1	255	28.2	6.11	2.48	1	0	High	1
FALSE	High	Master Protein	P56767	Photosystem I P700 chlorophyll a apoprotein A2 OS=Arabidopsis thaliana OX=3702 GN=psaB PE=3 SV=1	0	4.222	4	2	2	2	734	82.4	7.4	1.87	2	0	High	1
FALSE	High	Master Protein	P56771	Cytochrome f OS=Arabidopsis thaliana OX=3702 GN=petA PE=3 SV=1	0	4.216	4	1	1	1	320	35.3	8.29	2.35	1	0	High	1
FALSE	High	Master Protein	P31167	ADP,ATP carrier protein 1, mitochondrial OS=Arabidopsis thaliana OX=3702 GN=AAC1 PE=1 SV=2	0	4.197	6	2	2	2	381	41.4	9.83	3.71	2	0	High	1
FALSE	High	Master Protein	Q9FFS8	40S ribosomal protein S10-2 OS=Arabidopsis thaliana OX=3702 GN=RPS10B PE=2 SV=1	0	4.167	8	1	1	1	180	19.7	9.73	2.47	1	0	High	1
FALSE	High	Master Protein	Q9ZQX4	V-type proton ATPase subunit F OS=Arabidopsis thaliana OX=3702 GN=VHA-F PE=2 SV=1	0	4.113	16	2	2	2	128	14.3	6.57	0	2	0	High	1
FALSE	High	Master Protein	Q9SUI6	Photosystem I reaction center subunit VI-2, chloroplastic OS=Arabidopsis thaliana OX=3702 GN=PSAH2 PE=2 SV=1	0	4.107	17	1	1	1	145	15.3	9.91	2.49	1	0	High	1
FALSE	High	Master Protein	Q9SUI7	Photosystem I reaction center subunit VI-1, chloroplastic OS=Arabidopsis thaliana OX=3702 GN=PSAH1 PE=2 SV=1	0	4.04	17	1	1	1	145	15.2	9.95	2.84	1	0	High	1
FALSE	High	Master Protein	Q93VK7	AT5g14910/F2G14_30 OS=Arabidopsis thaliana OX=3702 GN=At5g14910 PE=2 SV=1	0	3.968	7	1	2	1	178	18.9	5.27	2.14	1	0	High	1
FALSE	High	Master Protein	Q9XI05	Proteasome subunit beta type-3-A OS=Arabidopsis thaliana OX=3702 GN=PBC1 PE=1 SV=2	0	3.955	13	2	2	2	204	22.8	5.47	1.99	2	0	High	1
FALSE	High	Master Protein	Q9SJ12	Probable ATP synthase 24 kDa subunit, mitochondrial OS=Arabidopsis thaliana OX=3702 GN=At2g21870 PE=1 SV=1	0	3.941	10	2	2	2	240	27.6	6.67	1.65	2	0	High	1
FALSE	High	Master Protein	P09468	ATP synthase epsilon chain, chloroplastic OS=Arabidopsis thaliana OX=3702 GN=atpE PE=1 SV=2	0	3.906	29	2	2	2	132	14.5	6.1	0	2	0	High	1
FALSE	High	Master Protein	Q9LK61	30S ribosomal protein S10, chloroplastic OS=Arabidopsis thaliana OX=3702 GN=RPS10 PE=2 SV=1	0	3.903	9	2	2	2	191	20.8	8.84	2.02	2	0	High	1
FALSE	High	Master Protein	Q9FX54	Glyceraldehyde-3-phosphate dehydrogenase GAPC2, cytosolic OS=Arabidopsis thaliana OX=3702 GN=GAPC2 PE=1 SV=1	0	3.776	10	2	2	2	338	36.9	7.18	0	2	0	High	1
FALSE	High	Master Protein	Q9XI73	Photosynthetic NDH subunit of lumenal location 2, chloroplastic OS=Arabidopsis thaliana OX=3702 GN=PNSL2 PE=1 SV=1	0	3.771	13	2	2	2	190	22.1	8.69	1.96	2	0	High	1
FALSE	High	Master Protein	Q96500	Light-regulated protein 1, chloroplastic OS=Arabidopsis thaliana OX=3702 GN=LIR1 PE=1 SV=1	0	3.758	13	1	2	1	141	15.3	4.68	0	1	0	High	1
FALSE	High	Master Protein	F4JBY2	Transketolase OS=Arabidopsis thaliana OX=3702 GN=AtTKL1 PE=1 SV=1	0	3.621	2	1	1	1	740	79.8	6.43	1.71	1	0	High	1
FALSE	High	Master Protein	Q9ZUX4	Uncharacterized protein At2g27730, mitochondrial OS=Arabidopsis thaliana OX=3702 GN=At2g27730 PE=1 SV=1	0	3.615	13	1	1	1	113	11.9	9.64	1.99	1	0	High	1
FALSE	High	Master Protein	Q01474	GTP-binding protein SAR1B OS=Arabidopsis thaliana OX=3702 GN=SAR1B PE=1 SV=1	0	3.589	6	1	1	1	193	22	7.05	2.17	1	0	High	1
FALSE	High	Master Protein	Q9XQC7	GrpE protein homolog OS=Arabidopsis thaliana OX=3702 GN=grpE PE=2 SV=1	0	3.507	7	1	1	1	326	35.7	4.59	3.24	1	0	High	1
FALSE	High	Master Protein	Q42589	Non-specific lipid-transfer protein 1 OS=Arabidopsis thaliana OX=3702 GN=LTP1 PE=2 SV=1	0	3.441	16	2	2	2	118	11.7	8.95	1.89	2	0	High	1
FALSE	High	Master Protein	Q96251	ATP synthase subunit O, mitochondrial OS=Arabidopsis thaliana OX=3702 GN=At5g13450 PE=1 SV=2	0	3.333	9	2	2	2	238	26.3	9.23	2.02	2	0	High	1
FALSE	High	Master Protein	P36210	50S ribosomal protein L12-1, chloroplastic OS=Arabidopsis thaliana OX=3702 GN=RPL12A PE=2 SV=1	0	3.325	9	2	2	2	191	20.1	5.64	1.7	2	0	High	1
FALSE	High	Master Protein	Q8VZB9	60S ribosomal protein L10a-1 OS=Arabidopsis thaliana OX=3702 GN=RPL10AA PE=1 SV=1	0	3.286	8	2	2	2	216	24.5	9.88	0	2	0	High	1
FALSE	High	Master Protein	Q9FDZ9	60S ribosomal protein L21-2 OS=Arabidopsis thaliana OX=3702 GN=RPL21E PE=2 SV=1	0	3.259	11	2	2	2	164	18.7	10.52	0	2	0	High	1
FALSE	High	Master Protein	Q41951	Aquaporin TIP2-1 OS=Arabidopsis thaliana OX=3702 GN=TIP2-1 PE=1 SV=2	0	3.205	8	1	1	1	250	25	5.64	2.25	1	0	High	1
FALSE	High	Master Protein	Q05758	Ketol-acid reductoisomerase, chloroplastic OS=Arabidopsis thaliana OX=3702 GN=At3g58610 PE=1 SV=2	0	3.126	2	1	1	1	591	63.8	6.8	2.28	1	0	High	1
FALSE	High	Master Protein	Q08112	40S ribosomal protein S15-1 OS=Arabidopsis thaliana OX=3702 GN=RPS15A PE=2 SV=1	0	3.119	10	1	1	1	152	17.1	10.35	2.26	1	0	High	1
FALSE	High	Master Protein	Q96266	Glutathione S-transferase F8, chloroplastic OS=Arabidopsis thaliana OX=3702 GN=GSTF8 PE=1 SV=3	0	2.996	6	2	2	1	263	29.2	8.5	1.83	2	0	High	1
FALSE	High	Master Protein	Q9SRZ6	Cytosolic isocitrate dehydrogenase [NADP] OS=Arabidopsis thaliana OX=3702 GN=CICDH PE=1 SV=1	0	2.96	3	1	1	1	410	45.7	6.57	1.69	1	0	High	1
FALSE	High	Master Protein	Q9M1X3	AT3g63160/F16M2_10 OS=Arabidopsis thaliana OX=3702 GN=F16M2_10 PE=1 SV=1	0	2.935	13	1	1	1	69	7.3	9.09	2.13	1	0	High	1
FALSE	High	Master Protein	Q9M3C3	60S ribosomal protein L23a-2 OS=Arabidopsis thaliana OX=3702 GN=RPL23AB PE=2 SV=1	0	2.854	15	2	2	2	154	17.4	10.23	0	2	0	High	1
FALSE	High	Master Protein	Q9T0A4	NAD(P)H-quinone oxidoreductase subunit S, chloroplastic OS=Arabidopsis thaliana OX=3702 GN=ndhS PE=1 SV=1	0	2.838	4	1	1	1	250	27.7	8.21	0	1	0	High	1
FALSE	High	Master Protein	B3H7J6	Ribosomal protein S4 OS=Arabidopsis thaliana OX=3702 GN=At5g15200 PE=1 SV=1	0	2.825	11	2	2	2	156	18.8	9.8	1.69	2	0	High	1
FALSE	High	Master Protein	P56791	50S ribosomal protein L2, chloroplastic OS=Arabidopsis thaliana OX=3702 GN=rpl2-A PE=3 SV=1	0	2.795	6	1	1	1	274	29.8	10.84	2.07	1	0	High	1
FALSE	High	Master Protein	F4KGV2	G-box regulating factor 6 OS=Arabidopsis thaliana OX=3702 GN=GRF6 PE=3 SV=1	0	2.786	8	1	1	1	246	27.7	4.89	0	1	0	High	1
FALSE	High	Master Protein	Q9C7F7	Non-specific lipid transfer protein GPI-anchored 1 OS=Arabidopsis thaliana OX=3702 GN=LTPG1 PE=2 SV=1	0	2.75	6	1	1	1	193	19.7	7.65	2.3	1	0	High	1
FALSE	High	Master Protein	P42761	Glutathione S-transferase F10 OS=Arabidopsis thaliana OX=3702 GN=GSTF10 PE=1 SV=3	0	2.722	11	2	2	1	215	24.2	5.67	1.75	2	0	High	1
FALSE	High	Master Protein	Q9ZV24	Outer envelope pore protein 16-1, chloroplastic OS=Arabidopsis thaliana OX=3702 GN=OEP161 PE=1 SV=1	0	2.711	9	1	1	1	148	15.5	9.13	0	1	0	High	1
FALSE	High	Master Protein	P53494	Actin-4 OS=Arabidopsis thaliana OX=3702 GN=ACT4 PE=1 SV=1	0	2.683	3	1	1	1	377	41.8	5.58	1.77	1	0	High	1
FALSE	High	Master Protein	O04496	Aspartyl protease AED3 OS=Arabidopsis thaliana OX=3702 GN=AED3 PE=1 SV=1	0	2.673	4	2	2	2	449	47.6	7.52	0	2	0	High	1
FALSE	High	Master Protein	Q9C8W7	At1g71950 OS=Arabidopsis thaliana OX=3702 GN=At1g71950 PE=1 SV=1	0	2.643	18	2	2	2	136	14.8	6.15	0	2	0	High	1
FALSE	High	Master Protein	Q9FIJ2	NADH dehydrogenase [ubiquinone] 1 alpha subcomplex subunit 2 OS=Arabidopsis thaliana OX=3702 GN=At5g47890 PE=3 SV=1	0	2.628	14	1	1	1	97	10.8	9.44	0	1	0	High	1
FALSE	High	Master Protein	Q9ZRW8	Glutathione S-transferase U19 OS=Arabidopsis thaliana OX=3702 GN=GSTU19 PE=1 SV=1	0	2.623	6	2	2	2	219	25.6	6.04	1.67	2	0	High	1
FALSE	High	Master Protein	B3H4B6	Ribosomal protein S25 family protein OS=Arabidopsis thaliana OX=3702 GN=At4g39200 PE=4 SV=1	0	2.574	13	1	2	1	107	11.9	10.68	0	1	0	High	1
FALSE	High	Master Protein	Q9FVT2	Probable elongation factor 1-gamma 2 OS=Arabidopsis thaliana OX=3702 GN=At1g57720 PE=1 SV=1	0	2.496	3	1	1	1	413	46.4	5.71	2.19	1	0	High	1
FALSE	High	Master Protein	Q9SRT4	O-Glycosyl hydrolases family 17 protein OS=Arabidopsis thaliana OX=3702 GN=F21O3.3 PE=2 SV=1	0	2.455	4	1	1	1	460	50.6	8.6	0	1	0	High	1
FALSE	High	Master Protein	P49200	40S ribosomal protein S20-1 OS=Arabidopsis thaliana OX=3702 GN=RPS20A PE=2 SV=2	0	2.44	10	1	1	1	124	13.9	9.72	0	1	0	High	1
FALSE	High	Master Protein	Q9SFH9	Delta-aminolevulinic acid dehydratase 1, chloroplastic OS=Arabidopsis thaliana OX=3702 GN=HEMB1 PE=2 SV=1	0	2.423	3	1	1	1	430	46.7	7.31	1.77	1	0	High	1
FALSE	High	Master Protein	Q9SZJ5	Serine hydroxymethyltransferase 1, mitochondrial OS=Arabidopsis thaliana OX=3702 GN=SHM1 PE=1 SV=1	0	2.404	3	2	2	2	517	57.4	8.13	0	2	0	High	1
FALSE	High	Master Protein	P56780	Photosystem II reaction center protein H OS=Arabidopsis thaliana OX=3702 GN=psbH PE=1 SV=2	0	2.398	15	1	2	1	73	7.7	6.55	0	1	0	High	1
FALSE	High	Master Protein	O80575	6,7-dimethyl-8-ribityllumazine synthase, chloroplastic OS=Arabidopsis thaliana OX=3702 GN=At2g44050 PE=2 SV=1	0	2.357	12	2	2	2	227	24	8.35	2.02	2	0	High	1
FALSE	High	Master Protein	Q9SGH4	Photosynthetic NDH subunit of lumenal location 3, chloroplastic OS=Arabidopsis thaliana OX=3702 GN=PNSL3 PE=1 SV=1	0	2.345	5	1	1	1	220	24.8	7.9	0	1	0	High	1
FALSE	High	Master Protein	Q9M099	Serine carboxypeptidase 24 OS=Arabidopsis thaliana OX=3702 GN=SCPL24 PE=1 SV=1	0	2.327	2	1	1	1	465	52.8	9.13	1.81	1	0	High	1
FALSE	High	Master Protein	Q9FN42	ATP-dependent Clp protease proteolytic subunit 2, mitochondrial OS=Arabidopsis thaliana OX=3702 GN=CLPP2 PE=1 SV=1	0	2.317	5	1	1	1	241	26.3	7.24	2.1	1	0	High	1
FALSE	High	Master Protein	A8MRV1	Histone H4 OS=Arabidopsis thaliana OX=3702 GN=At1g07660 PE=1 SV=1	0	2.316	12	1	1	1	86	9.4	11.21	2.29	1	0	High	1
FALSE	High	Master Protein	O80988	Glycine dehydrogenase (decarboxylating) 2, mitochondrial OS=Arabidopsis thaliana OX=3702 GN=GLDP2 PE=1 SV=1	0	2.271	1	1	1	1	1044	113.7	6.65	1.96	1	0	High	1
FALSE	High	Master Protein	Q9LXQ2	At3g44100 OS=Arabidopsis thaliana OX=3702 GN=F26G5_50 PE=2 SV=1	0	2.256	9	1	1	1	152	16.1	8.18	0	1	0	High	1
FALSE	High	Master Protein	Q9FWS4	50S ribosomal protein L31, chloroplastic OS=Arabidopsis thaliana OX=3702 GN=RPL31 PE=2 SV=1	0	2.251	8	1	1	1	144	16	9.8	0	1	0	High	1
FALSE	High	Master Protein	Q9XF88	Chlorophyll a-b binding protein CP29.2, chloroplastic OS=Arabidopsis thaliana OX=3702 GN=LHCB4.2 PE=1 SV=1	0	2.242	3	1	1	1	287	31.2	6.24	1.77	1	0	High	1
FALSE	High	Master Protein	P49637	60S ribosomal protein L27a-3 OS=Arabidopsis thaliana OX=3702 GN=RPL27AC PE=2 SV=2	0	2.21	7	1	1	1	146	16.4	10.59	0	1	0	High	1
FALSE	High	Master Protein	O50061	50S ribosomal protein L4, chloroplastic OS=Arabidopsis thaliana OX=3702 GN=RPL4 PE=2 SV=2	0	2.208	4	1	1	1	282	30.5	8.94	2.05	1	0	High	1
FALSE	High	Master Protein	Q9SLA8	Enoyl-[acyl-carrier-protein] reductase [NADH], chloroplastic OS=Arabidopsis thaliana OX=3702 GN=MOD1 PE=1 SV=1	0	2.194	3	1	1	1	390	41.2	9	0	1	0	High	1
FALSE	High	Master Protein	Q9FPH2	AT5g02160 OS=Arabidopsis thaliana OX=3702 GN=At5g02160 PE=2 SV=1	0	2.191	10	1	1	1	129	13.4	9.5	0	1	0	High	1
FALSE	High	Master Protein	P60129	Photosystem II reaction center protein L OS=Arabidopsis thaliana OX=3702 GN=psbL PE=1 SV=1	0	2.187	39	1	1	1	38	4.5	4.5	1.89	1	0	High	1
FALSE	High	Master Protein	Q8W463	50S ribosomal protein L19-1, chloroplastic OS=Arabidopsis thaliana OX=3702 GN=At4g17560 PE=2 SV=1	0	2.158	4	1	1	1	225	25.5	10.02	1.67	1	0	High	1
FALSE	High	Master Protein	Q9SD68	Beta-D-glucan exohydrolase-like protein OS=Arabidopsis thaliana OX=3702 GN=F13I12.100 PE=4 SV=1	0	2.152	2	1	1	1	612	67.2	5.43	0	1	0	High	1
FALSE	High	Master Protein	O64903	Nucleoside diphosphate kinase II, chloroplastic OS=Arabidopsis thaliana OX=3702 GN=NDPK2 PE=1 SV=2	0	2.133	5	1	1	1	231	25.5	8.95	2	1	0	High	1
FALSE	High	Master Protein	P56807	30S ribosomal protein S18, chloroplastic OS=Arabidopsis thaliana OX=3702 GN=rps18 PE=3 SV=1	0	2.091	7	1	1	1	101	12.1	12.16	0	1	0	High	1
FALSE	High	Master Protein	P31414	Pyrophosphate-energized vacuolar membrane proton pump 1 OS=Arabidopsis thaliana OX=3702 GN=AVP1 PE=1 SV=1	0	2.088	1	1	1	1	770	80.8	5.26	0	1	0	High	1
FALSE	High	Master Protein	Q9SKX4	50S ribosomal protein L3-1, chloroplastic OS=Arabidopsis thaliana OX=3702 GN=RPL3A PE=2 SV=1	0	2.086	5	1	1	1	271	29.3	10.43	1.62	1	0	High	1
FALSE	High	Master Protein	Q9SN86	Malate dehydrogenase, chloroplastic OS=Arabidopsis thaliana OX=3702 GN=At3g47520 PE=1 SV=1	0	2.079	5	1	1	1	403	42.4	8.51	0	1	0	High	1
FALSE	High	Master Protein	O64856	At2g44210/F4I1.2 OS=Arabidopsis thaliana OX=3702 GN=At2g44210 PE=2 SV=1	0	2.065	3	1	1	1	415	46.5	7.47	0	1	0	High	1
FALSE	High	Master Protein	Q9C5Z2	Eukaryotic translation initiation factor 3 subunit H OS=Arabidopsis thaliana OX=3702 GN=TIF3H1 PE=1 SV=2	0	2.015	3	1	1	1	337	38.3	4.92	0	1	0	High	1
FALSE	High	Master Protein	Q9SZD6	Elongation factor Ts, mitochondrial OS=Arabidopsis thaliana OX=3702 GN=emb2726 PE=2 SV=1	0	1.989	2	2	2	2	953	103.7	5.01	0	2	0	High	1
FALSE	High	Master Protein	Q9LYE7	Uncharacterized protein At5g11420 OS=Arabidopsis thaliana OX=3702 GN=At5g11420 PE=1 SV=1	0	1.987	4	1	1	1	366	39.6	7.71	0	1	0	High	1
FALSE	High	Master Protein	Q96253	ATP synthase subunit epsilon, mitochondrial OS=Arabidopsis thaliana OX=3702 GN=At1g51650 PE=1 SV=3	0	1.981	16	1	1	1	70	7.8	9.29	2.22	1	0	High	1
FALSE	High	Master Protein	Q9ZUU4	RNA-binding protein CP29B, chloroplastic OS=Arabidopsis thaliana OX=3702 GN=CP29B PE=1 SV=1	0	1.976	3	1	1	1	289	30.7	5.16	0	1	0	High	1
FALSE	High	Master Protein	A0A1P8ARN1	Splicing factor PWI domain-containing protein / RNA recognition motif (RRM)-containing protein OS=Arabidopsis thaliana OX=3702 GN=At1g60200 PE=1 SV=1	0	1.969	1	1	1	1	750	85.9	5.58	0	1	0	High	1
FALSE	High	Master Protein	Q9XF91	Photosystem II 22 kDa protein, chloroplastic OS=Arabidopsis thaliana OX=3702 GN=PSBS PE=2 SV=1	0	1.933	6	1	1	1	265	28	9.26	2.03	1	0	High	1
FALSE	High	Master Protein	Q7DLR9	Proteasome subunit beta type-4 OS=Arabidopsis thaliana OX=3702 GN=PBG1 PE=1 SV=2	0	1.912	6	1	1	1	246	27.6	6.55	0	1	0	High	1
FALSE	High	Master Protein	Q9SL05	Protein PROTON GRADIENT REGULATION 5, chloroplastic OS=Arabidopsis thaliana OX=3702 GN=PGR5 PE=1 SV=1	0	1.868	8	1	1	1	133	14.3	10.65	0	1	0	High	1
FALSE	High	Master Protein	O48737	Thioredoxin M1, chloroplastic OS=Arabidopsis thaliana OX=3702 GN=At1g03680 PE=2 SV=1	0	1.868	9	1	1	1	179	19.7	8.95	0	1	0	High	1
FALSE	High	Master Protein	Q9C891	Dirigent protein 20 OS=Arabidopsis thaliana OX=3702 GN=DIR20 PE=2 SV=1	0	1.866	6	1	1	1	187	20.6	9.42	0	1	0	High	1
FALSE	High	Master Protein	O81296	AT4g02370 protein OS=Arabidopsis thaliana OX=3702 GN=At4g02370 PE=2 SV=1	0	1.835	8	1	1	1	167	18.3	5.24	0	1	0	High	1
FALSE	High	Master Protein	Q9LSP5	AT3g17020/K14A17_14 OS=Arabidopsis thaliana OX=3702 GN=At3g17020 PE=2 SV=1	0	1.809	7	1	1	1	163	17.8	6.92	1.88	1	0	High	1
FALSE	High	Master Protein	A0A1P8AYA1	Plasma membrane intrinsic protein 2 OS=Arabidopsis thaliana OX=3702 GN=PIP2B PE=3 SV=1	0	1.776	3	1	1	1	328	35.4	8.75	0	1	0	High	1
FALSE	High	Master Protein	F4JTV5	S-adenosyl-L-homocysteine hydrolase OS=Arabidopsis thaliana OX=3702 GN=HOG1 PE=4 SV=1	0	1.776	4	1	1	1	364	40	6.46	0	1	0	High	1
FALSE	High	Master Protein	P34791	Peptidyl-prolyl cis-trans isomerase CYP20-3, chloroplastic OS=Arabidopsis thaliana OX=3702 GN=CYP20-3 PE=1 SV=1	0	1.735	5	1	1	1	260	28.2	8.59	1.96	1	0	High	1
FALSE	High	Master Protein	O80448	Pyridoxal 5'-phosphate synthase subunit PDX1.1 OS=Arabidopsis thaliana OX=3702 GN=PDX11 PE=1 SV=1	0	1.716	3	1	1	1	309	32.8	6	0	1	0	High	1
FALSE	High	Master Protein	Q9XFS7	Non-specific lipid-transfer protein 5 OS=Arabidopsis thaliana OX=3702 GN=LTP5 PE=1 SV=1	0	1.709	7	1	1	1	118	12.5	10.36	1.81	1	0	High	1
FALSE	High	Master Protein	P48006	Elongation factor 1-delta 1 OS=Arabidopsis thaliana OX=3702 GN=At1g30230 PE=1 SV=2	0	1.693	6	1	1	1	231	25.1	4.56	0	1	0	High	1
FALSE	High	Master Protein	Q9SD80	Mitochondrial import receptor subunit TOM5 homolog OS=Arabidopsis thaliana OX=3702 GN=TOM5 PE=1 SV=3	0	1.647	19	1	1	1	54	6.1	8.63	0	1	0	High	1
FALSE	High	Master Protein	Q6NPM5	Embryo-specific protein ATS3B OS=Arabidopsis thaliana OX=3702 GN=ATS3B PE=1 SV=1	0	1.646	6	1	1	1	190	21.1	7.14	0	1	0	High	1
FALSE	High	Master Protein	Q9SEU8	Thioredoxin M2, chloroplastic OS=Arabidopsis thaliana OX=3702 GN=TRXM2 PE=1 SV=2	0	1.646	9	1	1	1	186	20.3	9.22	0	1	0	High	1
FALSE	High	Master Protein	Q9ZVF2	MLP-like protein 329 OS=Arabidopsis thaliana OX=3702 GN=MLP329 PE=2 SV=1	0	1.626	9	1	1	1	151	17.6	5.55	0	1	0	High	1
FALSE	High	Master Protein	Q56YA5	Serine--glyoxylate aminotransferase OS=Arabidopsis thaliana OX=3702 GN=AGT1 PE=1 SV=2	0	1.624	4	1	1	1	401	44.2	7.83	0	1	0	High	1
FALSE	High	Master Protein	Q9SHE8	Photosystem I reaction center subunit III, chloroplastic OS=Arabidopsis thaliana OX=3702 GN=PSAF PE=1 SV=1	0	1.623	5	1	1	1	221	24.2	9.54	1.96	1	0	High	1
FALSE	High	Master Protein	Q9SUI5	Photosystem I reaction center subunit psaK, chloroplastic OS=Arabidopsis thaliana OX=3702 GN=PSAK PE=2 SV=2	0	1.616	7	1	1	1	130	13.2	10.51	1.95	1	0	High	1
FALSE	High	Master Protein	Q9LYK9	40S ribosomal protein S26-3 OS=Arabidopsis thaliana OX=3702 GN=RPS26C PE=2 SV=1	0.004	1.59	7	1	1	1	130	14.6	11.09	1.79	1	0	High	1
FALSE	High	Master Protein	Q9LX88	40S ribosomal protein S15a-4 OS=Arabidopsis thaliana OX=3702 GN=RPS15AD PE=2 SV=3	0.004	1.58	6	1	1	1	130	14.8	9.94	1.79	1	0	High	1
FALSE	High	Master Protein	Q9SIF2	Heat shock protein 90-5, chloroplastic OS=Arabidopsis thaliana OX=3702 GN=HSP90-5 PE=1 SV=1	0.004	1.549	2	1	1	1	780	88.6	5.01	0	1	0	High	1
FALSE	High	Master Protein	P56766	Photosystem I P700 chlorophyll a apoprotein A1 OS=Arabidopsis thaliana OX=3702 GN=psaA PE=2 SV=1	0.004	1.536	1	1	1	1	750	83.2	7.11	0	1	0	High	1
FALSE	High	Master Protein	P93014	30S ribosomal protein S5, chloroplastic OS=Arabidopsis thaliana OX=3702 GN=rps5 PE=2 SV=1	0.004	1.492	3	1	1	1	303	32.6	8.97	1.89	1	0	High	1
FALSE	High	Master Protein	O23653	Aspartokinase 2, chloroplastic OS=Arabidopsis thaliana OX=3702 GN=AK2 PE=1 SV=2	0.004	1.451	3	1	1	1	544	59.6	6.73	0	1	0	High	1
FALSE	High	Master Protein	Q9FZA2	Non-classical arabinogalactan protein 31 OS=Arabidopsis thaliana OX=3702 GN=AGP31 PE=1 SV=1	0.004	1.45	2	1	1	1	359	38.5	10.17	0	1	0	High	1
FALSE	High	Master Protein	P49294	Glutamyl-tRNA reductase 2, chloroplastic OS=Arabidopsis thaliana OX=3702 GN=HEMA2 PE=2 SV=2	0.004	1.443	2	1	1	1	530	58.3	8.6	0	1	0	High	1
FALSE	High	Master Protein	P62126	30S ribosomal protein S12, chloroplastic OS=Arabidopsis thaliana OX=3702 GN=rps12-A PE=2 SV=2	0.004	1.427	6	1	1	1	123	13.8	11.58	0	1	0	High	1
FALSE	High	Master Protein	Q9FJW4	NADH dehydrogenase [ubiquinone] iron-sulfur protein 4, mitochondrial OS=Arabidopsis thaliana OX=3702 GN=FRO1 PE=1 SV=1	0.004	1.421	7	1	1	1	154	17.1	9.64	0	1	0	High	1
FALSE	High	Master Protein	A8MQA1	60S ribosomal protein L13 OS=Arabidopsis thaliana OX=3702 GN=BBC1 PE=1 SV=1	0.003	1.417	6	1	1	1	204	23.5	11	0	1	0	High	1
FALSE	High	Master Protein	Q08733	Aquaporin PIP1-3 OS=Arabidopsis thaliana OX=3702 GN=PIP1-3 PE=1 SV=1	0.003	1.417	3	1	1	1	286	30.6	8.85	1.62	1	0	High	1
FALSE	High	Master Protein	Q9LF30	40S ribosomal protein S19-2 OS=Arabidopsis thaliana OX=3702 GN=RPS19B PE=2 SV=1	0.003	1.404	6	1	1	1	143	15.8	10.14	0	1	0	High	1
FALSE	High	Master Protein	Q8VZ40	U-box domain-containing protein 14 OS=Arabidopsis thaliana OX=3702 GN=PUB14 PE=1 SV=1	0.003	1.4	2	1	1	1	632	69.4	5.17	0	1	0	High	1
FALSE	High	Master Protein	O65369	At1g12090/T28K15.14 OS=Arabidopsis thaliana OX=3702 GN=ELP PE=2 SV=1	0.003	1.368	6	1	2	1	137	13.9	8.09	1.86	1	0	High	1
FALSE	High	Master Protein	Q9T0K5	Leucine-rich repeat extensin-like protein 3 OS=Arabidopsis thaliana OX=3702 GN=LRX3 PE=1 SV=1	0.003	1.362	1	1	1	1	760	82.2	6.96	0	1	0	High	1
FALSE	High	Master Protein	Q9LVM1	ABC transporter B family member 25, mitochondrial OS=Arabidopsis thaliana OX=3702 GN=ABCB25 PE=1 SV=1	0.005	1.345	1	1	1	1	728	80.4	9.23	0	1	0	High	1
FALSE	High	Master Protein	P21218	Protochlorophyllide reductase B, chloroplastic OS=Arabidopsis thaliana OX=3702 GN=PORB PE=1 SV=3	0.005	1.341	3	1	1	1	401	43.3	9.16	0	1	0	High	1
FALSE	High	Master Protein	P16180	30S ribosomal protein S17, chloroplastic OS=Arabidopsis thaliana OX=3702 GN=RPS17 PE=1 SV=1	0.005	1.334	5	1	1	1	149	16.3	10.56	1.61	1	0	High	1
FALSE	High	Master Protein	Q9SHG8	At1g17100 OS=Arabidopsis thaliana OX=3702 GN=AtHBP1 PE=2 SV=1	0.005	1.321	4	1	1	1	232	25.4	4.92	0	1	0	High	1
FALSE	High	Master Protein	Q42139	AT4g32260/F10M6_100 OS=Arabidopsis thaliana OX=3702 GN=PDE334 PE=1 SV=2	0.005	1.318	4	1	1	1	219	23.9	5.86	0	1	0	High	1
FALSE	High	Master Protein	Q9LX31	Tetrapyrrole-binding protein, chloroplastic OS=Arabidopsis thaliana OX=3702 GN=GUN4 PE=1 SV=1	0.005	1.315	6	1	1	1	265	29.6	7.18	0	1	0	High	1
FALSE	High	Master Protein	A0A1P8BD41	NADH-ubiquinone oxidoreductase-like protein OS=Arabidopsis thaliana OX=3702 GN=MXC20.6 PE=4 SV=1	0.005	1.313	10	1	1	1	119	13.6	6.68	0	1	0	High	1
FALSE	High	Master Protein	Q84W56	Ribonuclease J OS=Arabidopsis thaliana OX=3702 GN=RNJ PE=1 SV=1	0.005	1.303	1	1	1	1	911	100.5	8.22	0	1	0	High	1
FALSE	High	Master Protein	Q9SKX8	60S ribosomal protein L27-1 OS=Arabidopsis thaliana OX=3702 GN=RPL27A PE=2 SV=1	0.005	1.294	6	1	1	1	135	15.5	10.18	0	1	0	High	1
FALSE	High	Master Protein	Q9LVC9	60S acidic ribosomal protein P3-2 OS=Arabidopsis thaliana OX=3702 GN=RPP3B PE=2 SV=1	0.005	1.285	8	1	1	1	120	11.9	4.51	0	1	0	High	1
FALSE	High	Master Protein	Q9LV60	Cysteine-rich repeat secretory protein 55 OS=Arabidopsis thaliana OX=3702 GN=CRRSP55 PE=2 SV=1	0.005	1.281	5	1	1	1	263	29	8.57	0	1	0	High	1
FALSE	High	Master Protein	Q940B0	60S ribosomal protein L18-3 OS=Arabidopsis thaliana OX=3702 GN=RPL18C PE=2 SV=1	0.005	1.274	5	1	1	1	187	21	10.96	1.87	1	0	High	1
FALSE	High	Master Protein	Q9SMW7	Basic transcription factor 3 OS=Arabidopsis thaliana OX=3702 GN=BTF3 PE=1 SV=1	0.005	1.269	7	1	1	1	165	17.9	7.25	0	1	0	High	1
FALSE	High	Master Protein	Q9M9M6	NADH dehydrogenase [ubiquinone] iron-sulfur protein 6, mitochondrial OS=Arabidopsis thaliana OX=3702 GN=At3g03070 PE=1 SV=1	0.005	1.248	12	1	1	1	110	12.2	7.43	0	1	0	High	1
FALSE	High	Master Protein	P61847	50S ribosomal protein L32, chloroplastic OS=Arabidopsis thaliana OX=3702 GN=rpl32 PE=3 SV=2	0.01	1.183	13	1	1	1	52	6.1	12.04	0	1	0	High	1
FALSE	High	Master Protein	Q9SKZ3	40S ribosomal protein S12-2 OS=Arabidopsis thaliana OX=3702 GN=RPS12C PE=1 SV=1	0.01	1.182	7	1	1	1	144	15.3	5.9	0	1	0	High	1
FALSE	High	Master Protein	Q9M158	Rhodanese-like domain-containing protein 4, chloroplastic OS=Arabidopsis thaliana OX=3702 GN=STR4 PE=1 SV=2	0.01	1.176	2	1	1	1	466	49.4	5.3	0	1	0	High	1
FALSE	High	Master Protein	Q9SS83	Pentatricopeptide repeat-containing protein At3g09040, mitochondrial OS=Arabidopsis thaliana OX=3702 GN=PCMP-E88 PE=2 SV=1	0.01	1.175	1	1	1	1	1028	114.9	6.62	0	1	0	High	1
FALSE	High	Master Protein	Q9S7N7	Photosystem I reaction center subunit V, chloroplastic OS=Arabidopsis thaliana OX=3702 GN=PSAG PE=1 SV=1	0.009	1.149	4	1	1	1	160	17.1	9.57	0	1	0	High	1
FALSE	High	Master Protein	Q9LTX9	Heat shock 70 kDa protein 7, chloroplastic OS=Arabidopsis thaliana OX=3702 GN=HSP70-7 PE=2 SV=1	0.009	1.142	1	1	1	1	718	77	5.3	0	1	0	High	1
FALSE	Medium	Master Protein	F4INA9	ATP-dependent DNA helicase homolog RECG, chloroplastic OS=Arabidopsis thaliana OX=3702 GN=RECG PE=3 SV=1	0.011	1.122	2	1	1	1	973	108.3	7.39	0	1	0	High	1
FALSE	Medium	Master Protein	Q945Q1	Cysteine proteinase inhibitor 1 OS=Arabidopsis thaliana OX=3702 GN=CYS1 PE=1 SV=2	0.011	1.116	14	1	1	1	101	11.2	5.22	0	1	0	High	1
FALSE	Medium	Master Protein	Q9SJQ9	Fructose-bisphosphate aldolase 6, cytosolic OS=Arabidopsis thaliana OX=3702 GN=FBA6 PE=1 SV=1	0.011	1.099	3	1	1	1	358	38.4	7.39	0	1	0	High	1
FALSE	Medium	Master Protein	Q9LRJ9	Cysteine-rich repeat secretory protein 38 OS=Arabidopsis thaliana OX=3702 GN=CRRSP38 PE=2 SV=1	0.011	1.099	4	1	1	1	252	27.8	8.75	0	1	0	High	1
FALSE	Medium	Master Protein	F4JT64	Pectin acetylesterase OS=Arabidopsis thaliana OX=3702 GN=PAE7 PE=3 SV=1	0.011	1.089	3	1	1	1	517	55.8	9.04	0	1	0	High	1
FALSE	Medium	Master Protein	F4JN13	Ankyrin repeat-containing protein 2 OS=Arabidopsis thaliana OX=3702 GN=AKR2 PE=4 SV=1	0.011	1.065	3	1	1	1	350	38	4.64	0	1	0	High	1
FALSE	Medium	Master Protein	Q6NQG3	At1g16790 OS=Arabidopsis thaliana OX=3702 GN=At1g16790 PE=2 SV=1	0.011	1.061	7	1	1	1	144	15.4	9.55	1.74	1	0	High	1
FALSE	Medium	Master Protein	P59169	Histone H3.3 OS=Arabidopsis thaliana OX=3702 GN=HTR4 PE=1 SV=2	0.011	1.056	5	1	1	1	136	15.4	11.15	0	1	0	High	1
FALSE	Medium	Master Protein	Q0WNQ5	LONGIFOLIA protein OS=Arabidopsis thaliana OX=3702 GN=TRM4 PE=2 SV=1	0.011	1.05	1	1	1	1	1025	114.3	9.16	1.79	1	0	High	1
FALSE	Medium	Master Protein	Q9C9Z8	V-type proton ATPase subunit E2 OS=Arabidopsis thaliana OX=3702 GN=VHA-E2 PE=2 SV=1	0.012	1.04	3	1	1	1	235	26.8	9.13	0	1	0	High	1
FALSE	Medium	Master Protein	Q9S726	Probable ribose-5-phosphate isomerase 3, chloroplastic OS=Arabidopsis thaliana OX=3702 GN=RPI3 PE=1 SV=1	0.012	1.036	3	1	1	1	276	29.3	6.02	0	1	0	High	1
FALSE	Medium	Master Protein	Q9SRX5	F22D16.19 protein OS=Arabidopsis thaliana OX=3702 GN=F22D16.19 PE=2 SV=1	0.012	1.018	5	1	1	1	166	18.5	5.24	0	1	0	High	1
FALSE	Medium	Master Protein	Q8GW48	Heat shock factor-binding protein OS=Arabidopsis thaliana OX=3702 GN=HSBP PE=1 SV=1	0.012	1.015	13	1	1	1	86	9.3	4.48	0	1	0	High	1
FALSE	Medium	Master Protein	P56804	30S ribosomal protein S14, chloroplastic OS=Arabidopsis thaliana OX=3702 GN=rps14 PE=2 SV=2	0.012	1.006	7	1	1	1	100	11.8	11.22	0	1	0	High	1
FALSE	Medium	Master Protein	Q9SKU6	Pentatricopeptide repeat-containing protein At2g20710, mitochondrial OS=Arabidopsis thaliana OX=3702 GN=At2g20710 PE=2 SV=1	0.012	1.005	1	1	1	1	490	56.8	8.35	0	1	0	High	1
FALSE	Medium	Master Protein	Q9LJW6	60S ribosomal protein L34-3 OS=Arabidopsis thaliana OX=3702 GN=RPL34C PE=2 SV=1	0.012	0.995	7	1	1	1	120	13.6	11.37	0	1	0	High	1
FALSE	Medium	Master Protein	P0C7Q9	Pentatricopeptide repeat-containing protein At1g22960, mitochondrial OS=Arabidopsis thaliana OX=3702 GN=At1g22960 PE=2 SV=1	0.012	0.986	2	1	1	1	718	82.6	7.49	0	1	0	High	1
FALSE	Medium	Master Protein	P26569	Histone H1.2 OS=Arabidopsis thaliana OX=3702 GN=At2g30620 PE=1 SV=1	0.012	0.98	3	1	1	1	273	28.5	10.83	1.62	1	0	High	1
FALSE	Medium	Master Protein	A0A1P8AY36	Ribosomal protein L18ae/LX family protein OS=Arabidopsis thaliana OX=3702 GN=At2g34480 PE=1 SV=1	0.012	0.975	4	1	1	1	217	25.7	10.55	0	1	0	High	1
FALSE	Medium	Master Protein	Q9SS87	Protein SIEVE ELEMENT OCCLUSION B OS=Arabidopsis thaliana OX=3702 GN=SEOB PE=1 SV=1	0.024	0.961	2	1	1	1	740	85.2	6.51	0	1	0	High	1
FALSE	Medium	Master Protein	A0A1I9LN38	Phragmoplast orienting kinesin 1 OS=Arabidopsis thaliana OX=3702 GN=POK1 PE=3 SV=1	0.024	0.957	2	1	1	1	2074	234.7	5.39	0	1	0	High	1
FALSE	Medium	Master Protein	Q9FMV1	Gamma carbonic anhydrase-like 1, mitochondrial OS=Arabidopsis thaliana OX=3702 GN=GAMMACAL1 PE=1 SV=1	0.024	0.953	5	1	1	1	252	27.6	8.78	0	1	0	High	1
FALSE	Medium	Master Protein	A0A1P8B253	Protein kinase superfamily protein OS=Arabidopsis thaliana OX=3702 GN=At2g42960 PE=3 SV=1	0.024	0.942	4	1	1	1	350	38.9	8.84	0	1	0	High	1
FALSE	Medium	Master Protein	A0A1I9LQU5	Plastid-lipid associated protein PAP / fibrillin family protein OS=Arabidopsis thaliana OX=3702 GN=FIB4 PE=1 SV=1	0.023	0.936	5	1	1	1	221	23.5	6.21	0	1	0	High	1
FALSE	Medium	Master Protein	A0A1P8AUX7	Chaperonin 10 OS=Arabidopsis thaliana OX=3702 GN=CPN10 PE=3 SV=1	0.023	0.931	12	1	1	1	82	8.9	9.63	0	1	0	High	1
FALSE	Medium	Master Protein	A0A1P8BD54	ER-based factor for assembly of V-ATPase OS=Arabidopsis thaliana OX=3702 GN=MNB8.4 PE=4 SV=1	0.023	0.916	7	1	1	1	197	22.1	7.28	0	1	0	High	1
FALSE	Medium	Master Protein	O22795	50S ribosomal protein L28, chloroplastic OS=Arabidopsis thaliana OX=3702 GN=RPL28 PE=2 SV=2	0.023	0.914	5	1	1	1	143	16	11.18	0	1	0	High	1
FALSE	Medium	Master Protein	Q96252	ATP synthase subunit delta', mitochondrial OS=Arabidopsis thaliana OX=3702 GN=At5g47030 PE=1 SV=1	0.023	0.912	5	1	1	1	203	21.5	6.7	0	1	0	High	1

## Sheet: 5_BCL7B-GFP IP1
Checked	Protein FDR Confidence: Combined	Master	Accession	Description	Exp. q-value: Combined	Sum PEP Score	Coverage [%]	# Peptides	# PSMs	# Unique Peptides	# AAs	MW [kDa]	calc. pI	Score Sequest HT: Sequest HT	# Peptides (by Search Engine): Sequest HT	# Protein Pathway Groups	Found in Sample: [S1] F1: Sample	# Protein Groups
FALSE	High	Master Protein	Q6EVK6	ATP-dependent helicase BRM OS=Arabidopsis thaliana OX=3702 GN=BRM PE=1 SV=1	0	252.584	28	47	112	47	2193	245.3	8.84	189.25	47	0	High	1
FALSE	High	Master Protein	F4IHS2	Chromatin structure-remodeling complex protein SYD OS=Arabidopsis thaliana OX=3702 GN=SYD PE=1 SV=1	0	98.299	10	26	40	26	3574	389.6	4.87	56.03	26	0	High	1
FALSE	High	Master Protein	Q8VY05	SWI/SNF complex subunit SWI3D OS=Arabidopsis thaliana OX=3702 GN=SWI3D PE=1 SV=3	0	142.173	38	22	48	22	985	107.7	5	106.3	22	0	High	1
FALSE	High	Master Protein	Q84M92	Actin-related protein 4 OS=Arabidopsis thaliana OX=3702 GN=ARP4 PE=1 SV=1	0	181.502	69	20	63	20	441	48.9	5.35	172.91	20	0	High	1
FALSE	High	Master Protein	Q9FMT4	SWI/SNF complex component SNF12 homolog OS=Arabidopsis thaliana OX=3702 GN=At5g14170 PE=1 SV=1	0	139.738	46	19	67	19	534	59.2	9.48	138.51	19	0	High	1
FALSE	High	Master Protein	Q8L4Y5	Actin-related protein 7 OS=Arabidopsis thaliana OX=3702 GN=ARP7 PE=1 SV=1	0	111.02	60	16	49	16	363	39.9	4.89	108.89	16	0	High	1
FALSE	High	Master Protein	Q9XI07	SWI/SNF complex subunit SWI3C OS=Arabidopsis thaliana OX=3702 GN=SWI3C PE=1 SV=1	0	120.816	33	14	33	14	807	88.2	5.33	88.53	14	0	High	1
FALSE	High	Master Protein	Q9LS90	Armadillo repeat-containing protein LFR OS=Arabidopsis thaliana OX=3702 GN=LFR PE=2 SV=1	0	91.311	41	11	32	11	460	50.1	6.8	89.53	11	0	High	1
FALSE	High	Master Protein	F4J9M5	Probable ATP-dependent DNA helicase CHR12 OS=Arabidopsis thaliana OX=3702 GN=CHR12 PE=2 SV=1	0	57.179	15	10	16	10	1102	126.7	6.55	36.14	10	0	High	1
FALSE	High	Master Protein	Q9SD86	Dentin sialophosphoprotein-like protein OS=Arabidopsis thaliana OX=3702 GN=F13G24.180 PE=4 SV=1	0	36.668	11	11	13	9	1501	164.3	6.74	10.08	11	0	High	1
FALSE	High	Master Protein	Q9LF51	Glutamine-rich protein OS=Arabidopsis thaliana OX=3702 GN=At5g17510 PE=1 SV=1	0	52.732	27	8	22	8	369	42.5	5.06	38.04	8	0	High	1
FALSE	High	Master Protein	Q9LM88	At1g20670 OS=Arabidopsis thaliana OX=3702 GN=At1g20670 PE=1 SV=1	0	42.331	24	7	16	7	652	72.9	6.87	31.73	7	0	High	1
FALSE	High	Master Protein	Q9LPJ1	Electron carrier/iron ion-binding protein OS=Arabidopsis thaliana OX=3702 GN=At1g32730 PE=2 SV=1	0	34.766	17	6	11	6	327	36.3	9.17	16.8	6	0	High	1
FALSE	High	Master Protein	Q9FF08	Dentin sialophosphoprotein-like protein OS=Arabidopsis thaliana OX=3702 GN=At5g07940 PE=4 SV=1	0	23.071	7	6	7	6	1526	167.3	6.42	6.14	6	0	High	1
FALSE	High	Master Protein	Q9FLP2	At5g55210 OS=Arabidopsis thaliana OX=3702 GN=MCO15.16 PE=1 SV=1	0	54.799	54	6	33	6	168	18.5	8.15	72.8	6	0	High	1
FALSE	High	Master Protein	Q8W475	SWI/SNF complex subunit SWI3A OS=Arabidopsis thaliana OX=3702 GN=SWI3A PE=1 SV=1	0	38.109	22	5	10	5	512	57.4	4.89	22.21	5	0	High	1
FALSE	High	Master Protein	F4J581	Transcription regulatory protein SNF5, putative (BSH) OS=Arabidopsis thaliana OX=3702 GN=BSH PE=4 SV=1	0	44.183	34	5	16	5	242	27.6	6.4	56.08	5	0	High	1
FALSE	High	Master Protein	Q0WKW1	PHD finger family protein OS=Arabidopsis thaliana OX=3702 GN=At3g08020 PE=2 SV=1	0	18.459	13	6	8	5	779	86.2	8.66	8.79	6	0	High	1
FALSE	High	Master Protein	Q96292	Actin-2 OS=Arabidopsis thaliana OX=3702 GN=ACT2 PE=1 SV=1	0	55.347	42	11	27	5	377	41.9	5.58	36.2	11	0	High	1
FALSE	High	Master Protein	Q9C6P8	RING/FYVE/PHD zinc finger superfamily protein OS=Arabidopsis thaliana OX=3702 GN=At1g50620 PE=4 SV=1	0	28.17	11	4	11	4	629	68.3	5.35	29.87	4	0	High	1
FALSE	High	Master Protein	P53492	Actin-7 OS=Arabidopsis thaliana OX=3702 GN=ACT7 PE=1 SV=1	0	70.364	55	13	26	4	377	41.7	5.49	49.44	13	0	High	1
FALSE	High	Master Protein	F4I9P8	DNA-binding bromodomain-containing protein OS=Arabidopsis thaliana OX=3702 GN=At1g58025 PE=1 SV=1	0	16.623	8	4	5	4	572	64.8	6.83	9.09	4	0	High	1
FALSE	High	Master Protein	A0A178V841	RING/FYVE/PHD-type zinc finger family protein OS=Arabidopsis thaliana OX=3702 GN=At3g52100 PE=4 SV=1	0	14.037	11	5	6	4	678	75.2	8.56	7.54	5	0	High	1
FALSE	High	Master Protein	Q8VY17	DNA-binding bromodomain-containing protein OS=Arabidopsis thaliana OX=3702 GN=At5g55040 PE=2 SV=1	0	15.103	7	4	4	4	916	103.4	6.11	7.93	4	0	High	1
FALSE	High	Master Protein	Q84JG2	SWI/SNF complex subunit SWI3B OS=Arabidopsis thaliana OX=3702 GN=SWI3B PE=1 SV=1	0	18.168	18	4	8	4	469	52.4	5.39	13.77	4	0	High	1
FALSE	High	Master Protein	Q8VY54	AT1G06500 protein OS=Arabidopsis thaliana OX=3702 GN=At1g06500 PE=2 SV=1	0	23.295	40	4	8	4	136	14.7	8.19	19.35	4	0	High	1
FALSE	High	Master Protein	Q9SD87	Dentin sialophosphoprotein-like protein OS=Arabidopsis thaliana OX=3702 GN=F13G24.170 PE=2 SV=1	0	19.965	6	5	8	3	1097	121	6.3	7.57	5	0	High	1
FALSE	High	Master Protein	A4FVS4	At1g76380 OS=Arabidopsis thaliana OX=3702 GN=At1g76380 PE=2 SV=1	0	10.59	10	3	3	3	580	64.9	7.39	5.15	3	0	High	1
FALSE	High	Master Protein	Q8RWJ7	Protein SAWADEE HOMEODOMAIN HOMOLOG 2 OS=Arabidopsis thaliana OX=3702 GN=SHH2 PE=2 SV=1	0	5.19	7	2	2	2	348	38.5	8.25	1.94	2	0	High	1
FALSE	High	Master Protein	Q9MAL9	GRF1-interacting factor 2 OS=Arabidopsis thaliana OX=3702 GN=GIF2 PE=1 SV=1	0	3.894	7	1	1	1	195	21	7.03	1.75	1	0	High	1
FALSE	High	Master Protein	P19366	ATP synthase subunit beta, chloroplastic OS=Arabidopsis thaliana OX=3702 GN=atpB PE=1 SV=2	0	200.367	74	27	97	26	498	53.9	5.5	222.24	27	0	High	1
FALSE	High	Master Protein	Q9ZNZ7	Ferredoxin-dependent glutamate synthase 1, chloroplastic/mitochondrial OS=Arabidopsis thaliana OX=3702 GN=GLU1 PE=1 SV=3	0	107.025	24	25	41	25	1622	176.6	6.32	72.27	25	0	High	1
FALSE	High	Master Protein	Q9ASR1	Elongation factor 2 OS=Arabidopsis thaliana OX=3702 GN=LOS1 PE=1 SV=1	0	165.176	46	25	72	25	843	93.8	6.25	157.4	25	0	High	1
FALSE	High	Master Protein	P10896	Ribulose bisphosphate carboxylase/oxygenase activase, chloroplastic OS=Arabidopsis thaliana OX=3702 GN=RCA PE=1 SV=2	0	297.179	65	24	155	24	474	51.9	6.15	355.26	24	0	High	1
FALSE	High	Master Protein	Q8RWV0	Transketolase-1, chloroplastic OS=Arabidopsis thaliana OX=3702 GN=TKL-1 PE=1 SV=1	0	152.247	57	22	69	22	741	79.9	6.37	141.9	22	0	High	1
FALSE	High	Master Protein	O23255	Adenosylhomocysteinase 1 OS=Arabidopsis thaliana OX=3702 GN=SAHH1 PE=1 SV=1	0	128.823	71	21	44	21	485	53.3	5.97	90.2	21	0	High	1
FALSE	High	Master Protein	O03042	Ribulose bisphosphate carboxylase large chain OS=Arabidopsis thaliana OX=3702 GN=rbcL PE=1 SV=1	0	174.329	55	21	127	21	479	52.9	6.29	240.16	21	0	High	1
FALSE	High	Master Protein	P55737	Heat shock protein 90-2 OS=Arabidopsis thaliana OX=3702 GN=HSP90-2 PE=1 SV=1	0	170.044	38	24	58	20	699	80	5.05	128.24	24	0	High	1
FALSE	High	Master Protein	P56757	ATP synthase subunit alpha, chloroplastic OS=Arabidopsis thaliana OX=3702 GN=atpA PE=1 SV=1	0	151.215	53	21	54	20	507	55.3	5.25	118.5	21	0	High	1
FALSE	High	Master Protein	A0A1P8AXC1	FtsH extracellular protease family OS=Arabidopsis thaliana OX=3702 GN=VAR2 PE=3 SV=1	0	121.331	41	18	55	18	699	74.6	6.35	130.23	18	0	High	1
FALSE	High	Master Protein	P21238	Chaperonin 60 subunit alpha 1, chloroplastic OS=Arabidopsis thaliana OX=3702 GN=CPN60A1 PE=1 SV=2	0	133.387	55	18	57	18	586	62	5.19	167.38	18	0	High	1
FALSE	High	Master Protein	Q9C5A9	ATP synthase subunit beta-3, mitochondrial OS=Arabidopsis thaliana OX=3702 GN=At5g08680 PE=1 SV=1	0	149.063	57	19	57	18	559	59.8	6.49	130.25	19	0	High	1
FALSE	High	Master Protein	P17745	Elongation factor Tu, chloroplastic OS=Arabidopsis thaliana OX=3702 GN=TUFA PE=1 SV=1	0	216.026	62	19	120	18	476	51.6	6.19	331.32	19	0	High	1
FALSE	High	Master Protein	P25696	Bifunctional enolase 2/transcriptional activator OS=Arabidopsis thaliana OX=3702 GN=ENO2 PE=1 SV=1	0	115.407	63	17	28	17	444	47.7	5.77	68.52	17	0	High	1
FALSE	High	Master Protein	Q43127	Glutamine synthetase, chloroplastic/mitochondrial OS=Arabidopsis thaliana OX=3702 GN=GLN2 PE=1 SV=1	0	190.603	59	17	91	17	430	47.4	6.87	234.96	17	0	High	1
FALSE	High	Master Protein	P25697	Phosphoribulokinase, chloroplastic OS=Arabidopsis thaliana OX=3702 GN=At1g32060 PE=1 SV=1	0	134.685	66	17	59	17	395	44.4	6.05	138.39	17	0	High	1
FALSE	High	Master Protein	P25857	Glyceraldehyde-3-phosphate dehydrogenase GAPB, chloroplastic OS=Arabidopsis thaliana OX=3702 GN=GAPB PE=1 SV=2	0	136.82	56	19	76	17	447	47.6	6.8	192.12	19	0	High	1
FALSE	High	Master Protein	Q9SZD6	Elongation factor Ts, mitochondrial OS=Arabidopsis thaliana OX=3702 GN=emb2726 PE=2 SV=1	0	94.303	27	17	30	17	953	103.7	5.01	57.97	17	0	High	1
FALSE	High	Master Protein	Q9CA67	Geranylgeranyl diphosphate reductase, chloroplastic OS=Arabidopsis thaliana OX=3702 GN=CHLP PE=1 SV=1	0	86.135	47	16	36	16	467	51.8	8.91	61.04	16	0	High	1
FALSE	High	Master Protein	Q9FPF0	Protein DJ-1 homolog A OS=Arabidopsis thaliana OX=3702 GN=DJ1A PE=1 SV=1	0	142.081	61	16	64	16	392	41.8	5.41	150.74	16	0	High	1
FALSE	High	Master Protein	O50008	5-methyltetrahydropteroyltriglutamate--homocysteine methyltransferase 1 OS=Arabidopsis thaliana OX=3702 GN=MS1 PE=1 SV=1	0	78.281	32	15	31	15	765	84.3	6.51	59.88	15	0	High	1
FALSE	High	Master Protein	Q9SIF2	Heat shock protein 90-5, chloroplastic OS=Arabidopsis thaliana OX=3702 GN=HSP90-5 PE=1 SV=1	0	69.492	32	16	29	14	780	88.6	5.01	47.4	16	0	High	1
FALSE	High	Master Protein	P56777	Photosystem II CP47 reaction center protein OS=Arabidopsis thaliana OX=3702 GN=psbB PE=1 SV=1	0	117.06	41	14	56	14	508	56	6.89	129.57	14	0	High	1
FALSE	High	Master Protein	Q01908	ATP synthase gamma chain 1, chloroplastic OS=Arabidopsis thaliana OX=3702 GN=ATPC1 PE=1 SV=1	0	108.378	51	14	38	14	373	40.9	8	112.46	14	0	High	1
FALSE	High	Master Protein	Q944G9	Fructose-bisphosphate aldolase 2, chloroplastic OS=Arabidopsis thaliana OX=3702 GN=FBA2 PE=1 SV=2	0	138.724	54	17	75	13	398	43	7.24	188.67	17	0	High	1
FALSE	High	Master Protein	Q0WLB5	Clathrin heavy chain 2 OS=Arabidopsis thaliana OX=3702 GN=CHC2 PE=1 SV=1	0	59.284	13	13	19	13	1703	193.1	5.38	28.55	13	0	High	1
FALSE	High	Master Protein	Q9FH02	ATP-dependent zinc metalloprotease FTSH 5, chloroplastic OS=Arabidopsis thaliana OX=3702 GN=FTSH5 PE=1 SV=1	0	89.906	32	13	28	13	704	75.2	5.49	63.5	13	0	High	1
FALSE	High	Master Protein	Q8LPR9	Protein TIC110, chloroplastic OS=Arabidopsis thaliana OX=3702 GN=TIC110 PE=1 SV=1	0	64.654	17	13	22	13	1016	112.1	5.97	43.26	13	0	High	1
FALSE	High	Master Protein	Q9LD43	Acetyl-coenzyme A carboxylase carboxyl transferase subunit alpha, chloroplastic OS=Arabidopsis thaliana OX=3702 GN=CAC3 PE=1 SV=1	0	49.176	23	13	19	13	769	85.3	5.82	29.75	13	0	High	1
FALSE	High	Master Protein	Q9STF2	Protein PLASTID TRANSCRIPTIONALLY ACTIVE 16, chloroplastic OS=Arabidopsis thaliana OX=3702 GN=PTAC16 PE=1 SV=1	0	61.874	35	12	28	12	510	54.3	8.91	60.77	12	0	High	1
FALSE	High	Master Protein	Q9LJL3	Presequence protease 1, chloroplastic/mitochondrial OS=Arabidopsis thaliana OX=3702 GN=PREP1 PE=1 SV=2	0	60.832	17	12	15	12	1080	120.9	5.68	35.47	12	0	High	1
FALSE	High	Master Protein	Q9SR37	Beta-glucosidase 23 OS=Arabidopsis thaliana OX=3702 GN=BGLU23 PE=1 SV=1	0	69.861	40	12	28	12	524	59.7	6.92	57.16	12	0	High	1
FALSE	High	Master Protein	O04983	Biotin carboxylase, chloroplastic OS=Arabidopsis thaliana OX=3702 GN=CAC2 PE=1 SV=1	0	74.926	32	12	23	12	537	58.4	7.25	48.75	12	0	High	1
FALSE	High	Master Protein	Q05758	Ketol-acid reductoisomerase, chloroplastic OS=Arabidopsis thaliana OX=3702 GN=At3g58610 PE=1 SV=2	0	80.561	36	12	24	12	591	63.8	6.8	59.5	12	0	High	1
FALSE	High	Master Protein	Q56YA5	Serine--glyoxylate aminotransferase OS=Arabidopsis thaliana OX=3702 GN=AGT1 PE=1 SV=2	0	59.034	52	12	23	12	401	44.2	7.83	51.97	12	0	High	1
FALSE	High	Master Protein	Q9LJG3	GDSL esterase/lipase ESM1 OS=Arabidopsis thaliana OX=3702 GN=ESM1 PE=1 SV=1	0	85.397	50	11	38	11	392	44	7.72	99.32	11	0	High	1
FALSE	High	Master Protein	Q8L7S8	DEAD-box ATP-dependent RNA helicase 3, chloroplastic OS=Arabidopsis thaliana OX=3702 GN=RH3 PE=1 SV=2	0	48.347	22	11	20	11	748	81.1	7.8	49.17	11	0	High	1
FALSE	High	Master Protein	Q9SZJ5	Serine hydroxymethyltransferase 1, mitochondrial OS=Arabidopsis thaliana OX=3702 GN=SHM1 PE=1 SV=1	0	44.618	34	11	16	11	517	57.4	8.13	29.8	11	0	High	1
FALSE	High	Master Protein	Q93VG5	40S ribosomal protein S8-1 OS=Arabidopsis thaliana OX=3702 GN=RPS8A PE=1 SV=1	0	71.244	50	11	35	11	222	25	10.32	67.63	11	0	High	1
FALSE	High	Master Protein	B3H581	DEGP protease 2 OS=Arabidopsis thaliana OX=3702 GN=DEG2 PE=4 SV=1	0	58.536	29	11	21	11	606	66.6	5.95	38.27	11	0	High	1
FALSE	High	Master Protein	Q9LMQ2	Chlorophyll a-b binding protein, chloroplastic OS=Arabidopsis thaliana OX=3702 GN=CHLOROPHYLL PROTEIN 24 PE=1 SV=1	0	79.439	43	11	40	11	258	27.5	7.4	80.2	11	0	High	1
FALSE	High	Master Protein	P32961	Nitrilase 1 OS=Arabidopsis thaliana OX=3702 GN=NIT1 PE=1 SV=2	0	63.989	45	11	20	11	346	38.1	6.28	42.27	11	0	High	1
FALSE	High	Master Protein	P93819	Malate dehydrogenase 1, cytoplasmic OS=Arabidopsis thaliana OX=3702 GN=MDH1 PE=1 SV=2	0	44.94	48	10	20	10	332	35.5	6.55	30.51	10	0	High	1
FALSE	High	Master Protein	F4INS6	Aldehyde dehydrogenase 11A3 OS=Arabidopsis thaliana OX=3702 GN=ALDH11A3 PE=1 SV=1	0	52.446	34	10	21	10	503	53.8	6.64	49.42	10	0	High	1
FALSE	High	Master Protein	Q93VC7	30S ribosomal protein S1, chloroplastic OS=Arabidopsis thaliana OX=3702 GN=RPS1 PE=1 SV=1	0	71.871	43	10	35	10	416	45.1	5.25	67.27	10	0	High	1
FALSE	High	Master Protein	Q9XF89	Chlorophyll a-b binding protein CP26, chloroplastic OS=Arabidopsis thaliana OX=3702 GN=LHCB5 PE=1 SV=1	0	86.169	61	10	24	10	280	30.1	6.37	65.07	10	0	High	1
FALSE	High	Master Protein	Q9SSS9	ATP synthase subunit delta, chloroplastic OS=Arabidopsis thaliana OX=3702 GN=ATPD PE=1 SV=1	0	90.261	52	10	40	10	234	25.7	9.06	102.97	10	0	High	1
FALSE	High	Master Protein	Q9LPR4	2-isopropylmalate synthase 1, chloroplastic OS=Arabidopsis thaliana OX=3702 GN=IPMS1 PE=1 SV=2	0	53.079	25	9	20	9	631	68.6	6.6	47.66	9	0	High	1
FALSE	High	Master Protein	Q9SLA8	Enoyl-[acyl-carrier-protein] reductase [NADH], chloroplastic OS=Arabidopsis thaliana OX=3702 GN=MOD1 PE=1 SV=1	0	64.354	39	9	21	9	390	41.2	9	54.17	9	0	High	1
FALSE	High	Master Protein	P17094	60S ribosomal protein L3-1 OS=Arabidopsis thaliana OX=3702 GN=ARP1 PE=1 SV=5	0	60.012	24	9	27	9	389	44.5	10.17	35.2	9	0	High	1
FALSE	High	Master Protein	Q9C9I7	Rieske (2Fe-2S) domain-containing protein OS=Arabidopsis thaliana OX=3702 GN=PSB33 PE=2 SV=1	0	52.006	41	9	16	9	287	31.7	8.73	39.65	9	0	High	1
FALSE	High	Master Protein	Q9FVT2	Probable elongation factor 1-gamma 2 OS=Arabidopsis thaliana OX=3702 GN=At1g57720 PE=1 SV=1	0	57.407	28	9	25	9	413	46.4	5.71	46.39	9	0	High	1
FALSE	High	Master Protein	O04310	Jacalin-related lectin 34 OS=Arabidopsis thaliana OX=3702 GN=JAL34 PE=1 SV=1	0	38.823	24	9	16	9	705	72.4	5.5	22.3	9	0	High	1
FALSE	High	Master Protein	Q9SRZ6	Cytosolic isocitrate dehydrogenase [NADP] OS=Arabidopsis thaliana OX=3702 GN=CICDH PE=1 SV=1	0	45.613	31	9	19	9	410	45.7	6.57	36.1	9	0	High	1
FALSE	High	Master Protein	Q9FNC4	HAD superfamily, subfamily IIIB acid phosphatase OS=Arabidopsis thaliana OX=3702 GN=MRH10.13 PE=2 SV=1	0	54.577	40	9	21	9	272	31	7.91	47.57	9	0	High	1
FALSE	High	Master Protein	P56778	Photosystem II CP43 reaction center protein OS=Arabidopsis thaliana OX=3702 GN=psbC PE=1 SV=3	0	48.072	23	9	49	9	473	51.8	7.2	90.71	9	0	High	1
FALSE	High	Master Protein	A0A1I9LQB3	Carbonic anhydrase OS=Arabidopsis thaliana OX=3702 GN=CA1 PE=1 SV=1	0	107.099	80	15	57	9	259	28.2	5.4	113.81	15	0	High	1
FALSE	High	Master Protein	Q94B78	Glycine dehydrogenase (decarboxylating) 1, mitochondrial OS=Arabidopsis thaliana OX=3702 GN=GLDP1 PE=1 SV=2	0	101.1	34	18	32	9	1037	112.9	6.98	78.82	18	0	High	1
FALSE	High	Master Protein	F4I116	Leucine--tRNA ligase, cytoplasmic OS=Arabidopsis thaliana OX=3702 GN=At1g09620 PE=1 SV=1	0	34.182	14	9	14	9	1091	123.4	6.02	21.85	9	0	High	1
FALSE	High	Master Protein	Q9FFT4	Pyruvate decarboxylase 2 OS=Arabidopsis thaliana OX=3702 GN=PDC2 PE=2 SV=1	0	36.336	34	9	10	9	607	65.8	5.96	19.28	9	0	High	1
FALSE	High	Master Protein	Q8VYK6	40S ribosomal protein S4-3 OS=Arabidopsis thaliana OX=3702 GN=RPS4D PE=2 SV=2	0	32.587	37	9	22	9	262	29.8	10.21	22.45	9	0	High	1
FALSE	High	Master Protein	O04314	PYK10-binding protein 1 OS=Arabidopsis thaliana OX=3702 GN=PBP1 PE=1 SV=1	0	66.34	55	9	22	9	298	32.1	5.77	36.04	9	0	High	1
FALSE	High	Master Protein	O22287	Mannose-1-phosphate guanylyltransferase 1 OS=Arabidopsis thaliana OX=3702 GN=CYT1 PE=1 SV=1	0	53.496	35	9	19	9	361	39.6	6.73	46.14	9	0	High	1
FALSE	High	Master Protein	P25851	Fructose-1,6-bisphosphatase 1, chloroplastic OS=Arabidopsis thaliana OX=3702 GN=CFBP1 PE=1 SV=2	0	54.968	29	9	28	9	417	45.1	5.4	51.25	9	0	High	1
FALSE	High	Master Protein	P42737	Beta carbonic anhydrase 2, chloroplastic OS=Arabidopsis thaliana OX=3702 GN=BCA2 PE=1 SV=3	0	116.965	54	15	61	9	331	36.6	7.4	107.95	15	0	High	1
FALSE	High	Master Protein	Q05431	L-ascorbate peroxidase 1, cytosolic OS=Arabidopsis thaliana OX=3702 GN=APX1 PE=1 SV=2	0	47.487	48	8	19	8	250	27.5	6.13	38.42	8	0	High	1
FALSE	High	Master Protein	P55228	Glucose-1-phosphate adenylyltransferase small subunit, chloroplastic OS=Arabidopsis thaliana OX=3702 GN=APS1 PE=2 SV=2	0	37.171	27	8	10	8	520	56.6	6.57	16.34	8	0	High	1
FALSE	High	Master Protein	Q9LV77	Asparagine synthetase [glutamine-hydrolyzing] 2 OS=Arabidopsis thaliana OX=3702 GN=ASN2 PE=2 SV=1	0	37.911	26	9	16	8	578	65	6.46	21.77	9	0	High	1
FALSE	High	Master Protein	Q9MA79	Fructose-1,6-bisphosphatase, cytosolic OS=Arabidopsis thaliana OX=3702 GN=CYFBP PE=1 SV=1	0	61.025	38	8	19	8	341	37.3	5.47	34.71	8	0	High	1
FALSE	High	Master Protein	Q9SKX4	50S ribosomal protein L3-1, chloroplastic OS=Arabidopsis thaliana OX=3702 GN=RPL3A PE=2 SV=1	0	50.067	42	8	22	8	271	29.3	10.43	29.67	8	0	High	1
FALSE	High	Master Protein	F4KHF4	3-ketoacyl-acyl carrier protein synthase I OS=Arabidopsis thaliana OX=3702 GN=KASI PE=1 SV=1	0	44.762	26	8	20	8	489	52.1	8.21	24.54	8	0	High	1
FALSE	High	Master Protein	O80576	At2g44060 OS=Arabidopsis thaliana OX=3702 GN=late embryogenesis abundant 26 PE=2 SV=1	0	30.424	30	8	20	8	325	36	4.84	32.55	8	0	High	1
[truncated: 1,363 more rows]

## Sheet: 6_BCL7B-GFP IP2
Checked	Protein FDR Confidence: Combined	Master	Accession	Description	Exp. q-value: Combined	Sum PEP Score	Coverage [%]	# Peptides	# PSMs	# Unique Peptides	# AAs	MW [kDa]	calc. pI	Score Sequest HT: Sequest HT	# Peptides (by Search Engine): Sequest HT	# Protein Pathway Groups	Found in Sample: [S1] F1: Sample	# Protein Groups
[truncated: 1,374 more rows]

[truncated: 8 more sheets: 7_BCL7B-GFP brm-1 IP1, 8_BCL7B-GFP brm-1 IP2, 9_BRM-GFP IP1, 10_BRM-GFP IP2, 11_BRM-GFP bcl7ab IP1, 12_BRM-GFP bcl7ab IP2, 13_WT-IP1, 14_WT-IP2]
