# Supplementary material for: BCL7A and BCL7B potentiate SWI/SNF-complex-mediated chromatin accessibility to regulate gene expression and vegetative phase transition in plants
Source: Nat Commun. 2024 Jan 31;15:935. doi: 10.1038/s41467-024-45250-x (PMC10830565; doi:10.1038/s41467-024-45250-x)
Supplement: Supplementary file 5 — Supplementary Data 2 [file 41467_2024_45250_MOESM5_ESM.xlsx]

## Sheet: Supplementary Dataset 2
Supplementary Dataset 2. Summary of mapped reads for ATAC-seq.
Library	Total raw readsa	Total clean readsb	Total mapped readsc	Unique mapped readsd	nuclear readse	FRIPf
ATAC_WT_bio_1	171484608	168454536	99808554	46420032	27802948	0.388084
ATAC_WT_bio_2	144363492	141844464	84143472	40163602	23486800	0.385561
ATAC_bcl7a bcl7b_bio_1	132024784	130375406	81162488	42397066	27625968	0.330036
ATAC_bcl7a bcl7b_bio_2	135158166	134192286	83569294	41947138	27213118	0.331123
ATAC_brm-3_bio_1	79485624	79112594	51191586	25554812	15533206	0.334634
ATAC_brm-3_bio_2	80480832	79963902	52084232	26498828	15754920	0.338572
ATAC_brm-1_bio_1	97732212	96764980	60769532	29857768	17874974	0.263899
ATAC_brm-1_bio_2	97835852	97050674	61151020	29884650	18441122	0.273099
ATAC_brip1 brip2_bio_1	82357442	81626294	53387636	28021210	17135534	0.323906
ATAC_brip1 brip2_bio_2	99979928	99119340	63969050	32430944	20099874	0.317528
a Number of sequence reads before data analyses; b Number of reads after trimming; c Number of reads that aligned to TAIR10 genome sequences with mapping quality≥30; d Number of unique mapped reads; e Number of unique mapped reads after removing organellar reads; f Fraction of reads in peaks (FRIP).
