# Supplementary material for: BCL7A and BCL7B potentiate SWI/SNF-complex-mediated chromatin accessibility to regulate gene expression and vegetative phase transition in plants
Source: Nat Commun. 2024 Jan 31;15:935. doi: 10.1038/s41467-024-45250-x (PMC10830565; doi:10.1038/s41467-024-45250-x)
Supplement: Supplementary file 6 — Supplementary Data 3 [file 41467_2024_45250_MOESM6_ESM.xlsx]

## Sheet: Supplementary Dataset 3
Supplementary Dataset 3. List of genes mis-regulated in different mutants used in this study.
bcl7a								bcl7b								bcl7a bcl7b								brm-3								brm-1								brm-3 bcl7a bcl7b								brm-1 bcl7a bcl7b
GeneID	Base mean	log2(FC)	StdErr	Wald-Stats	P-value	P-adj		GeneID	Base mean	log2(FC)	StdErr	Wald-Stats	P-value	P-adj		GeneID	Base mean	log2(FC)	StdErr	Wald-Stats	P-value	P-adj		GeneID	Base mean	log2(FC)	StdErr	Wald-Stats	P-value	P-adj		GeneID	Base mean	log2(FC)	StdErr	Wald-Stats	P-value	P-adj		GeneID	Base mean	log2(FC)	StdErr	Wald-Stats	P-value	P-adj		GeneID	Base mean
AT1G75945	936.425	5.43813	0.350134	15.5315	2.12203e-54	4.78538e-50		AT1G75945	936.425	5.25041	0.350285	14.989	8.66979e-51	1.87111e-46		AT1G29910	279818	-5.32116	0.232422	-22.8945	5.27681e-116	1.16438e-111		AT1G29910	279818	-5.60806	0.232448	-24.1261	1.33101e-128	2.937e-124		AT2G05100	75064.6	-7.38378	0.239513	-30.8283	1.09358e-208	2.46613e-204		AT1G55673	11870.1	-13.0624	0.455481	-28.6783	7.11768e-181	1.67429e-176		AT2G38530	32738.3
AT5G35935	260.018	1.98569	0.243264	8.16271	3.27579e-16	3.69362e-12		AT3G10930	188.988	4.10681	0.495727	8.28442	1.18683e-16	1.2807e-12		AT2G05100	75064.6	-5.08758	0.238793	-21.3054	1.01221e-100	1.11677e-96		AT1G29920	165972	-6.97885	0.303144	-23.0216	2.83344e-117	3.12613e-113		AT1G29920	165972	-8.3788	0.30356	-27.6018	1.05818e-167	1.19315e-163		AT2G05100	75064.6	-6.72414	0.239178	-28.1135	6.69984e-174	7.88002e-170		AT2G05100	75064.6
AT3G10930	188.988	3.45992	0.4966	6.96722	3.23271e-12	2.43003e-08		AT5G35935	260.018	1.95052	0.243131	8.02251	1.03608e-15	7.45355e-12		AT2G05070	53000.1	-4.8256	0.249193	-19.3649	1.5267e-83	1.12294e-79		AT2G05100	75064.6	-5.38186	0.238878	-22.5298	2.12094e-112	1.56002e-108		AT2G05070	53000.1	-6.72297	0.249779	-26.9156	1.441e-159	1.0832e-155		AT1G64660	3612.13	-6.20984	0.225908	-27.4883	2.42056e-166	1.89796e-162		AT1G71030	1495.18
AT1G43590	288.581	-2.83657	0.414748	-6.83927	7.96002e-12	4.05134e-08		AT5G05410	97.0267	4.24973	0.541531	7.84761	4.24037e-15	2.28789e-11		AT5G66590	1930.85	-3.31043	0.177936	-18.6046	2.9499e-77	1.62731e-73		AT3G48990	5991.34	-2.72749	0.139676	-19.5273	6.43186e-85	3.54813e-81		AT1G64660	3612.13	-5.77514	0.224537	-25.7202	6.94841e-146	3.91734e-142		AT1G29910	279818	-6.3809	0.232488	-27.4462	7.71285e-166	4.53574e-162		AT5G57660	2875.89
AT2G28190	819.813	2.5508	0.373913	6.82193	8.98263e-12	4.05134e-08		AT4G08093	47.1809	-5.30994	0.689657	-7.69939	1.3672e-14	5.9014e-11		AT1G71030	1495.18	-4.53682	0.244741	-18.5372	1.03462e-76	4.56598e-73		AT5G14780	4562.51	-3.17062	0.169584	-18.6964	5.2925e-78	2.33569e-74		AT5G19940	14152.9	-3.05589	0.121265	-25.2	4.00109e-140	1.80457e-136		AT2G05070	53000.1	-6.80264	0.249757	-27.2371	2.36522e-163	1.11274e-159		AT1G29920	165972
AT1G56350	34.3453	3.93732	0.612186	6.43158	1.26284e-10	4.74637e-07		AT4G14450	33.5277	5.6848	0.767642	7.40553	1.30627e-13	4.69865e-10		AT5G37260	2704.79	6.1479	0.338541	18.16	1.07085e-73	3.93822e-70		AT3G61580	2490.55	-2.65836	0.148255	-17.931	6.75058e-72	2.48264e-68		AT5G57660	2875.89	-3.66951	0.156656	-23.4241	2.4303e-121	9.13426e-118		AT4G34980	2835.3	-4.66888	0.182705	-25.5541	4.94144e-144	1.93729e-140		AT1G64660	3612.13
AT5G45610	76.6049	3.1774	0.517256	6.1428	8.10804e-10	2.61206e-06		AT5G17350	311.281	3.23021	0.455314	7.09447	1.29846e-12	4.00334e-09		AT1G29920	165972	-5.3966	0.302939	-17.8142	5.48546e-71	1.72917e-67		AT5G37260	2704.79	5.95689	0.338583	17.5936	2.76014e-69	8.70075e-66		AT3G54890	146767	-4.53029	0.19977	-22.6775	7.46333e-114	2.40437e-110		AT3G08940	163116	-5.59282	0.224654	-24.8953	8.36094e-137	2.80963e-133		AT1G29910	279818
AT3G46620	536.113	1.64038	0.273978	5.98725	2.13413e-09	6.01585e-06		AT1G35210	78.1046	4.47293	0.660662	6.77037	1.28454e-11	2.7723e-08		AT1G75945	936.425	5.65612	0.349455	16.1856	6.37757e-59	1.75909e-55		AT2G40610	2019.88	-3.55809	0.204919	-17.3634	1.56209e-67	4.30863e-64		AT4G37980	4629.01	-5.71453	0.268828	-21.2572	2.82647e-100	7.96746e-97		AT5G01020	3237.54	-3.9856	0.160543	-24.8258	4.72685e-136	1.38987e-132		AT4G26530	6717.94
AT1G35210	78.1046	3.80763	0.661678	5.7545	8.68976e-09	2.17736e-05		AT2G46400	50.487	4.25538	0.628265	6.77323	1.25942e-11	2.7723e-08		AT3G54890	146767	-3.11979	0.199715	-15.6212	5.22245e-55	1.28043e-51		AT2G05070	53000.1	-4.2899	0.249157	-17.2176	1.95861e-66	4.80208e-63		AT1G43800	2552.25	8.50549	0.400771	21.2228	5.87865e-100	1.47299e-96		AT3G54890	146767	-4.95283	0.199789	-24.7903	1.14034e-135	2.98048e-132		AT1G43800	2552.25
AT5G17350	311.281	2.53796	0.455993	5.56578	2.60984e-08	5.88545e-05		AT3G18710	318.051	3.04833	0.448569	6.79568	1.078e-11	2.7723e-08		AT5G19940	14152.9	-1.78881	0.120882	-14.7979	1.51111e-49	3.33442e-46		AT1G75945	936.425	6.00187	0.349415	17.1769	3.956e-66	8.72932e-63		AT3G08940	163116	-4.7481	0.224606	-21.1397	3.4331e-99	7.74198e-96		AT5G19940	14152.9	-2.92899	0.121167	-24.1731	4.26599e-129	1.00349e-125		AT4G13830	1441.77
AT4G11280	305.51	2.61842	0.480686	5.44727	5.11501e-08	0.000104862		AT3G46620	536.113	1.83337	0.273568	6.70168	2.06039e-11	4.04248e-08		AT5G57660	2875.89	-2.26554	0.154623	-14.652	1.30753e-48	2.62291e-45		AT5G12250	4586.4	-3.09886	0.181133	-17.1082	1.2895e-65	2.37117e-62		AT1G61520	144383	-3.51538	0.171542	-20.4928	2.49443e-93	5.11382e-90		AT1G29920	165972	-7.23467	0.30315	-23.865	7.07552e-126	1.51307e-122		AT4G19170	2317.41
AT1G71940	118.668	1.82512	0.344739	5.29419	1.19542e-07	0.000179719		AT5G47230	1044.92	3.47536	0.521738	6.66113	2.71725e-11	4.88697e-08		AT5G17170	2285.35	2.69324	0.185087	14.5512	5.73695e-48	1.05493e-44		AT5G19940	14152.9	-2.07006	0.120984	-17.1103	1.24388e-65	2.37117e-62		AT4G13010	1332.31	-2.99569	0.148166	-20.2185	6.73121e-91	1.26496e-87		AT2G34420	673820	-6.0248	0.262359	-22.964	1.06854e-116	2.09461e-113		AT3G21770	1654.54
AT1G72920	105.216	3.19136	0.600368	5.31567	1.06265e-07	0.000179719		AT5G15948	318.8	2.41301	0.366641	6.58141	4.66013e-11	7.73653e-08		AT2G43920	1349.4	-4.02442	0.287578	-13.9942	1.69167e-44	2.87141e-41		AT1G64660	3612.13	-3.58656	0.220137	-16.2924	1.11755e-59	1.89692e-56		AT2G34420	673820	-5.29859	0.262348	-20.1968	1.04377e-90	1.81063e-87		AT2G34590	6590.73	-3.20783	0.143065	-22.4222	2.39089e-111	4.32622e-108		AT2G34420	673820
AT1G74930	178.325	2.31559	0.436372	5.30646	1.11772e-07	0.000179719		AT1G80840	183.826	3.5969	0.551839	6.51802	7.12422e-11	1.09825e-07		AT3G07650	491.798	5.01014	0.363052	13.8	2.54701e-43	4.01445e-40		AT1G09240	451.206	-6.06405	0.375405	-16.1533	1.07566e-58	1.6954e-55		AT1G71030	1495.18	-4.9428	0.247449	-19.975	9.08852e-89	1.46397e-85		AT5G01240	2616.42	-4.75984	0.217326	-21.9018	2.49659e-106	4.19481e-103		AT3G54890	146767
AT4G37690	29.4874	3.88297	0.728708	5.32856	9.89943e-08	0.000179719		AT3G11840	172.838	3.06625	0.475092	6.45402	1.08922e-10	1.55022e-07		AT2G34420	673820	-3.59438	0.262332	-13.7016	9.92745e-43	1.46039e-39		AT4G12480	1327.92	-5.38552	0.338017	-15.9327	3.75757e-57	5.52764e-54		AT1G29910	279818	-4.60288	0.232401	-19.8057	2.65696e-87	3.99447e-84		AT5G08330	2554.03	-3.97999	0.18352	-21.687	2.72177e-104	4.26828e-101		AT5G13100	2842.9
AT5G05410	97.0267	2.8934	0.548709	5.2731	1.34139e-07	0.00018906		AT5G06320	1845.4	2.3369	0.362541	6.44589	1.14927e-10	1.55022e-07		AT3G01440	777.528	4.84345	0.360696	13.4281	4.14107e-41	5.71105e-38		AT5G17170	2285.35	2.93232	0.185085	15.8431	1.5682e-56	2.16274e-53		AT4G13830	1441.77	-3.44533	0.174443	-19.7504	7.95608e-87	1.12136e-83		AT1G07310	1215.41	-4.35669	0.201501	-21.6211	1.13616e-103	1.67037e-100		AT2G05540	5090.75
AT4G12460	137.168	1.68349	0.322145	5.22587	1.73334e-07	0.000229933		AT2G22880	202.101	3.52148	0.549082	6.4134	1.42314e-10	1.80672e-07		AT1G64660	3612.13	-2.94556	0.219514	-13.4186	4.70763e-41	6.1105e-38		AT3G17800	1260.15	-2.77608	0.176258	-15.75	6.86343e-56	8.90873e-53		AT1G06040	3120.63	-3.73209	0.189509	-19.6935	2.45096e-86	3.25127e-83		AT4G27470	471.133	-3.97563	0.184952	-21.4955	1.71442e-102	2.37225e-99		AT2G05070	53000.1
AT5G27607	7.30043	-3.92419	0.753563	-5.20752	1.91384e-07	0.000239772		AT4G24570	1730.56	4.20875	0.658774	6.38876	1.67239e-10	2.0052e-07		AT1G61520	144383	-2.29601	0.171508	-13.3872	7.18821e-41	8.81194e-38		AT5G25460	7962.26	-2.60391	0.165838	-15.7015	1.4767e-55	1.81027e-52		AT5G01020	3237.54	-3.0211	0.159103	-18.9883	2.12981e-80	2.6683e-77		AT1G43800	2552.25	8.60358	0.400754	21.4685	3.06778e-102	4.00908e-99		AT1G06040	3120.63
AT5G47230	1044.92	2.70682	0.521892	5.18656	2.14219e-07	0.000254256		AT1G78080	4126.33	2.01718	0.316281	6.37779	1.7966e-10	2.04075e-07		AT5G08330	2554.03	-2.41737	0.180947	-13.3596	1.04189e-40	1.21002e-37		AT3G56940	19662.3	-2.65634	0.170036	-15.6222	5.13914e-55	5.96844e-52		AT1G76490	19224	-3.2887	0.17428	-18.8702	2.0052e-79	2.37996e-76		AT2G37340	5556.75	-3.51453	0.16374	-21.4641	3.3724e-102	4.17521e-99		AT4G23680	8527.52
AT4G24570	1730.56	3.40188	0.658824	5.16356	2.423e-07	0.000273205		AT4G17490	1636.14	3.13674	0.493333	6.35828	2.04032e-10	2.20171e-07		AT3G27690	6780.32	-5.66165	0.426488	-13.2751	3.23017e-40	3.56385e-37		AT4G13830	1441.77	-2.66478	0.172889	-15.4132	1.33436e-53	1.4722e-50		AT2G34590	6590.73	-2.68528	0.142749	-18.8111	6.12003e-79	6.90063e-76		AT1G76490	19224	-3.7121	0.174388	-21.2865	1.51499e-100	1.78186e-97		AT3G48115	10230.4
AT4G14450	33.5277	3.93532	0.772185	5.09635	3.46271e-07	0.000371846		AT1G13740	141.633	2.7332	0.433627	6.30311	2.91723e-10	2.86181e-07		AT5G54270	99480.9	-3.06135	0.233165	-13.1295	2.23005e-39	2.34325e-36		AT3G54890	146767	-3.03238	0.199718	-15.1833	4.56294e-52	4.79456e-49		AT4G27470	471.133	-3.36292	0.179747	-18.7091	4.17081e-78	4.47885e-75		AT4G13830	1441.77	-3.62927	0.1748	-20.7625	9.45937e-96	1.05958e-92		AT3G15450	18156.3
AT3G61360	31.0188	3.16303	0.622462	5.08149	3.74487e-07	0.000383866		AT2G40140	915.39	3.21919	0.510439	6.3067	2.85045e-10	2.86181e-07		AT4G19170	2317.41	-2.52152	0.193191	-13.052	6.18993e-39	6.2085e-36		AT3G08030	4062.74	-3.31613	0.219916	-15.079	2.22507e-51	2.23174e-48		AT1G07310	1215.41	-3.7221	0.199141	-18.6908	5.8844e-78	6.03177e-75		AT4G26530	6717.94	-5.59147	0.271404	-20.602	2.63295e-94	2.81522e-91		AT1G76490	19224
AT3G01345	118.995	4.23035	0.834758	5.06776	4.02525e-07	0.000394667		AT1G43590	288.581	-2.58842	0.413282	-6.26308	3.77455e-10	3.47629e-07		AT1G20620	70386.7	-2.18793	0.168688	-12.9703	1.80394e-38	1.73069e-35		AT5G47560	4168.05	-2.58873	0.171835	-15.0652	2.74324e-51	2.63184e-48		AT3G47470	112387	-3.56116	0.194106	-18.3465	3.51985e-75	3.45113e-72		AT1G31330	48744.8	-3.95208	0.191977	-20.5862	3.64907e-94	3.73204e-91		AT4G37980	4629.01
AT4G01390	118.844	2.94729	0.584563	5.04188	4.6099e-07	0.000433158		AT5G64660	386.273	2.11617	0.338081	6.25935	3.86577e-10	3.47629e-07		AT4G36670	1020.77	-2.62622	0.204097	-12.8675	6.85782e-38	6.3052e-35		AT1G71030	1495.18	-3.61933	0.242463	-14.9273	2.18803e-50	2.01171e-47		AT4G19170	2317.41	-3.54235	0.194775	-18.1869	6.55461e-74	6.15887e-71		AT2G47450	13366.4	-3.36835	0.164229	-20.51	1.75122e-93	1.71641e-90		AT1G70850	32194.8
AT1G80840	183.826	2.74571	0.552965	4.96544	6.85464e-07	0.000618316		AT1G20823	324.021	2.78032	0.451733	6.15479	7.5179e-10	6.49005e-07		AT5G59570	496.287	4.78679	0.373318	12.8223	1.22997e-37	1.08562e-34		AT5G16370	2679.63	-3.4074	0.230641	-14.7736	2.1682e-49	1.91374e-46		AT3G17800	1260.15	-3.14558	0.177045	-17.7671	1.27148e-70	1.14692e-67		AT4G19170	2317.41	-3.98612	0.19549	-20.3903	2.03727e-92	1.91691e-89		AT1G52400	5117.62
AT2G22880	202.101	2.6934	0.550379	4.89373	9.89443e-07	0.00085819		AT1G18570	301.25	2.35859	0.385277	6.12181	9.25189e-10	7.67978e-07		AT3G48115	10230.4	-2.31625	0.181004	-12.7967	1.71009e-37	1.45134e-34		AT1G06040	3120.63	-2.77143	0.188314	-14.7171	5.00685e-49	4.24927e-46		AT5G16370	2679.63	-4.07956	0.231515	-17.6212	1.69409e-69	1.46936e-66		AT1G15950	1315.66	-3.56805	0.176691	-20.1937	1.11176e-90	1.00585e-87		AT2G29290	844.626
AT2G40140	915.39	2.48322	0.510614	4.8632	1.15505e-06	0.000964724		AT5G04340	918.477	2.99041	0.491144	6.08866	1.13857e-09	9.101e-07		AT3G08940	163116	-2.84088	0.224551	-12.6514	1.09917e-36	8.98307e-34		AT5G66570	116142	-2.65586	0.180983	-14.6746	9.37017e-49	7.65786e-46		AT3G01440	777.528	6.31021	0.360141	17.5215	9.81595e-69	8.1985e-66		AT2G21060	1373.99	-3.74208	0.187079	-20.0027	5.21975e-89	4.54756e-86		AT3G22550	2429.14
AT1G27730	942.983	2.91077	0.601509	4.83912	1.30415e-06	0.00101011		AT1G05575	203.703	2.94909	0.489195	6.02845	1.65543e-09	1.27599e-06		AT2G37410	6204.6	-1.97526	0.157809	-12.5168	6.04144e-36	4.76109e-33		AT4G01850	5456.63	-2.33134	0.159569	-14.6102	2.41672e-48	1.90455e-45		AT3G59940	4242.64	-3.00465	0.171737	-17.4957	1.5444e-68	1.24385e-65		AT2G34430	322455	-5.80835	0.292978	-19.8252	1.80506e-87	1.51644e-84		AT3G08940	163116
AT4G08093	47.1809	-3.1891	0.659384	-4.83649	1.32153e-06	0.00101011		AT1G27730	942.983	3.57382	0.601412	5.94238	2.80914e-09	2.09058e-06		AT5G54500	2789.43	-1.95182	0.158188	-12.3387	5.60752e-35	4.26674e-32		AT3G01440	777.528	5.2576	0.360589	14.5806	3.73354e-48	2.84084e-45		AT1G12230	2218.19	-2.65783	0.15396	-17.2632	8.91068e-67	6.92913e-64		AT3G58490	1084.24	-4.17096	0.211221	-19.7469	8.53548e-87	6.92345e-84		AT5G02240	3010.3
AT5G65300	76.6964	2.64409	0.547071	4.83317	1.34376e-06	0.00101011		AT3G26740	20985.9	-1.12857	0.191509	-5.89307	3.79086e-09	2.72715e-06		AT4G13830	1441.77	-2.11349	0.171742	-12.3062	8.38762e-35	6.16937e-32		AT1G06080	1269.39	-3.41413	0.235905	-14.4724	1.80943e-47	1.3309e-44		AT3G22960	5439.89	-3.09398	0.179335	-17.2526	1.07059e-66	8.04764e-64		AT3G07560	3196.27	-3.52684	0.178883	-19.7159	1.57549e-86	1.23534e-83		AT1G55210	2234.97
AT1G73500	518.719	1.74014	0.364528	4.77368	1.80891e-06	0.00131589		AT4G11280	305.51	2.8285	0.480441	5.88731	3.92539e-09	2.73283e-06		AT3G10020	2071.04	-2.26685	0.186242	-12.1715	4.40719e-34	3.13707e-31		AT4G27470	471.133	-2.52391	0.174428	-14.4696	1.88531e-47	1.34198e-44		AT5G37260	2704.79	5.82076	0.33859	17.1912	3.09042e-66	2.24813e-63		AT3G61470	115470	-4.26357	0.21633	-19.7086	1.81902e-86	1.38029e-83		AT5G15780	2024.33
AT2G46400	50.487	3.00491	0.633389	4.74418	2.09353e-06	0.00147535		AT4G15248	53.5794	4.1317	0.708197	5.83412	5.40765e-09	3.64712e-06		AT2G37340	5556.75	-1.97599	0.162827	-12.1355	6.84647e-34	4.72107e-31		AT3G10020	2071.04	-2.69213	0.186542	-14.4317	3.26817e-47	2.25361e-44		AT2G47180	567.178	-4.68782	0.273861	-17.1175	1.0984e-65	7.74062e-63		AT3G02540	1433.1	-3.33702	0.169566	-19.6797	3.21803e-86	2.36555e-83		AT5G09220	1377.26
AT1G72280	72.0245	2.98218	0.631531	4.72214	2.33374e-06	0.00159479		AT3G23250	96.3025	4.01572	0.694006	5.78629	7.19566e-09	4.70596e-06		AT5G61380	526.735	2.56043	0.211493	12.1065	9.76087e-34	6.52677e-31		AT1G68520	1523.98	2.65439	0.18474	14.3683	8.18263e-47	5.47145e-44		AT4G27990	1475.74	-3.39714	0.199272	-17.0478	3.63007e-65	2.48066e-62		AT3G18050	3227.55	-3.08292	0.157049	-19.6303	8.5283e-86	6.07913e-83		AT2G01520	5492.5
AT5G59480	472.152	1.72965	0.369204	4.68481	2.80222e-06	0.00180551		AT3G55980	1016.37	3.40824	0.593583	5.74181	9.36675e-09	5.94568e-06		AT5G16023	211.301	-6.31597	0.523108	-12.0739	1.45047e-33	9.41353e-31		AT1G12230	2218.19	-2.19849	0.153452	-14.3269	1.48663e-46	9.64824e-44		AT5G12250	4586.4	-3.08134	0.181039	-17.0203	5.80779e-65	3.8521e-62		AT2G20120	1822.03	-3.71718	0.189647	-19.6006	1.52942e-85	1.05813e-82		AT5G14200	1500.73
ATCG00350	94.652	2.38411	0.508596	4.68763	2.76392e-06	0.00180551		AT1G51700	308.15	2.42421	0.423588	5.72304	1.04637e-08	6.27298e-06		AT2G47180	567.178	-3.15538	0.263389	-11.9799	4.52683e-33	2.85397e-30		AT1G61520	144383	-2.44951	0.171516	-14.2815	2.85498e-46	1.79994e-43		AT2G21060	1373.99	-3.14842	0.185227	-16.9977	8.54739e-65	5.5072e-62		AT1G61520	144383	-3.34734	0.17153	-19.5146	8.25609e-85	5.42054e-82		AT3G58490	1084.24
AT3G59140	59.3988	-2.85485	0.61896	-4.61234	3.98168e-06	0.00249419		AT5G55210	298.412	-4.55751	0.795758	-5.72726	1.02065e-08	6.27298e-06		AT4G12480	1327.92	-3.82567	0.319916	-11.9583	5.87226e-33	3.59937e-30		AT4G15550	556.424	-4.18809	0.295005	-14.1967	9.60269e-46	5.88592e-43		AT4G34980	2835.3	-3.03913	0.178921	-16.9859	1.04511e-64	6.54672e-62		AT3G15780	460.87	-5.09488	0.261084	-19.5143	8.29569e-85	5.42054e-82		AT1G52410	1273.98
AT1G56080	57.4303	2.40982	0.527493	4.56844	4.91376e-06	0.00299487		AT4G34760	1934.03	-1.33233	0.233001	-5.71813	1.07703e-08	6.28231e-06		AT1G14150	1492.4	3.18687	0.266955	11.9379	7.51302e-33	4.4806e-30		AT3G54400	1836.14	-3.28938	0.232642	-14.1392	2.17749e-45	1.29861e-42		AT3G56940	19662.3	-2.88778	0.17006	-16.9809	1.13706e-64	6.93024e-62		AT1G30120	2086.47	-3.42208	0.176146	-19.4275	4.51811e-84	2.87242e-81		AT5G05690	11922.9
AT2G23680	190.274	1.95049	0.430318	4.53267	5.82423e-06	0.00345638		AT1G72920	105.216	3.42293	0.599557	5.7091	1.13574e-08	6.45039e-06		AT4G13010	1332.31	-1.72147	0.144984	-11.8736	1.62364e-32	9.42821e-30		AT1G75490	257.131	-4.17392	0.295558	-14.1221	2.77465e-45	1.6112e-42		AT2G42620	593.494	-3.16186	0.187166	-16.8934	5.03515e-64	2.9881e-61		AT1G71030	1495.18	-4.7659	0.245862	-19.3845	1.04363e-83	6.46034e-81		AT5G01240	2616.42
AT4G27657	1700.81	3.17659	0.70405	4.51188	6.42559e-06	0.00371547		AT5G42380	32.4569	4.24607	0.759734	5.5889	2.28515e-08	1.26457e-05		AT3G17800	1260.15	-2.06986	0.174404	-11.8682	1.73161e-32	9.79735e-30		AT5G01020	3237.54	-2.22693	0.158404	-14.0585	6.83078e-45	3.86482e-42		AT1G75945	936.425	5.89906	0.349395	16.8836	5.9385e-64	3.43383e-61		AT4G27990	1475.74	-3.86769	0.200366	-19.3031	5.05457e-83	3.04869e-80		AT1G71880	1031.07
AT3G61190	82.9828	2.43153	0.53956	4.50651	6.5904e-06	0.0037155		AT5G03230	2514.9	1.55807	0.279767	5.56917	2.55949e-08	1.38097e-05		AT5G59480	472.152	4.25483	0.360913	11.7891	4.44436e-32	2.45173e-29		AT1G68560	2460.75	-2.38758	0.170275	-14.0219	1.14513e-44	6.31712e-42		AT1G79750	4456.69	-2.44179	0.145065	-16.8323	1.41402e-63	7.97187e-61		AT1G64720	27826	-3.43969	0.180994	-19.0044	1.56801e-80	9.22105e-78		AT5G19940	14152.9
AT3G19030	2189.46	1.14466	0.254771	4.4929	7.02592e-06	0.00377242		AT1G76650	271.526	2.97939	0.537626	5.54174	2.99474e-08	1.5764e-05		AT1G78370	8601.64	2.97335	0.252296	11.7852	4.65325e-32	2.50436e-29		AT1G71970	631.216	-3.03368	0.216504	-14.0121	1.31457e-44	7.07498e-42		AT3G10770	3182.23	-2.82384	0.167881	-16.8205	1.72746e-63	9.50143e-61		AT2G37410	6204.6	-3.009	0.158355	-19.0016	1.65456e-80	9.49271e-78		AT4G34980	2835.3
AT5G51190	469.807	2.93003	0.651483	4.49747	6.87654e-06	0.00377242		AT3G19580	191.799	2.21085	0.401571	5.50549	3.68146e-08	1.89175e-05		AT2G46790	153.593	-5.14706	0.438509	-11.7376	8.17546e-32	4.29523e-29		AT1G74560	1607.91	2.52668	0.180438	14.0031	1.49305e-44	7.84419e-42		AT5G54270	99480.9	-3.88082	0.233201	-16.6415	3.48502e-62	1.87121e-59		AT4G18670	978.247	-3.77634	0.199075	-18.9695	3.04834e-80	1.70729e-77		AT1G80440	3298.31
AT5G42380	32.4569	3.41607	0.762044	4.48277	7.36787e-06	0.00386402		AT2G05940	162.534	1.51362	0.275828	5.48757	4.07494e-08	2.04524e-05		AT4G17090	717.31	3.56247	0.305109	11.6761	1.68958e-31	8.67032e-29		AT5G57660	2875.89	-2.16082	0.154723	-13.9657	2.52358e-44	1.29501e-41		AT3G63310	929.044	-2.9196	0.17649	-16.5426	1.81185e-61	9.5021e-59		AT3G56940	19662.3	-3.22121	0.170106	-18.9365	5.70584e-80	3.12136e-77		AT2G10940	17182.6
AT3G02832	124.376	1.65047	0.368658	4.47696	7.57135e-06	0.00388049		AT5G39670	264.333	3.8594	0.704484	5.47834	4.29324e-08	2.10583e-05		AT3G29370	320.357	-4.37674	0.375223	-11.6644	1.93837e-31	9.66914e-29		AT3G27690	6780.32	-5.93733	0.427059	-13.9028	6.08804e-44	3.05315e-41		AT3G58490	1084.24	-3.42322	0.208499	-16.4184	1.41282e-60	7.24104e-58		AT5G16370	2679.63	-4.3899	0.231887	-18.9312	6.30605e-80	3.3713e-77		AT1G28330	25467
AT3G21230	67.5757	-1.99749	0.446693	-4.47173	7.75897e-06	0.00388828		AT3G50930	77.3598	3.18447	0.582168	5.47002	4.49986e-08	2.15813e-05		AT4G27260	1704.46	-3.56335	0.305529	-11.6629	1.97186e-31	9.66914e-29		AT3G08940	163116	-3.09811	0.224558	-13.7965	2.67644e-43	1.31241e-40		AT5G66570	116142	-2.96682	0.18099	-16.3921	2.17619e-60	1.09056e-57		AT3G22960	5439.89	-3.39249	0.179641	-18.8848	1.51974e-79	7.94421e-77		AT2G16430	867.805
AT2G20495	58.3991	2.35004	0.526374	4.46457	8.02287e-06	0.00393312		AT1G07135	381.844	3.55537	0.651871	5.4541	4.9221e-08	2.30932e-05		AT2G47450	13366.4	-1.90317	0.163851	-11.6152	3.44884e-31	1.65439e-28		AT4G36670	1020.77	-2.82816	0.205457	-13.7652	4.1259e-43	1.97918e-40		AT2G37340	5556.75	-2.65858	0.163185	-16.2918	1.12937e-59	5.53663e-57		AT3G63310	929.044	-3.35245	0.177698	-18.866	2.17099e-79	1.11018e-76		AT3G18050	3227.55
AT1G20823	324.021	2.01186	0.452387	4.4472	8.69976e-06	0.00413187		AT5G63790	640.671	2.16353	0.39972	5.41263	6.21066e-08	2.85188e-05		AT3G15950	2191.6	1.79578	0.155209	11.5701	5.841e-31	2.74229e-28		AT5G07010	633.29	-5.83304	0.424203	-13.7506	5.05175e-43	2.37174e-40		AT5G17170	2285.35	2.9966	0.18504	16.1944	5.52575e-59	2.6513e-56		AT2G20230	2554.79	-3.40593	0.180824	-18.8356	3.858e-79	1.93089e-76		AT2G21060	1373.99
AT2G38580	46.9721	-1.86402	0.420024	-4.43788	9.08491e-06	0.00413187		AT1G32920	2811.07	1.31292	0.24394	5.38214	7.36039e-08	3.05484e-05		AT4G37925	2313.36	3.79632	0.32846	11.5579	6.73202e-31	3.09477e-28		AT4G37925	2313.36	4.51127	0.328393	13.7374	6.0611e-43	2.78634e-40		AT5G61228	968.976	-2.42654	0.150126	-16.1633	9.14735e-59	4.29754e-56		AT1G17530	1586.58	-4.28904	0.228377	-18.7806	1.089e-78	5.33676e-76		AT5G16370	2679.63
AT3G05170	47.508	2.65752	0.59841	4.44096	8.95566e-06	0.00413187		AT1G74930	178.325	2.34855	0.436222	5.38384	7.29118e-08	3.05484e-05		AT5G23820	3120.6	1.80632	0.156324	11.555	6.96754e-31	3.13767e-28		AT2G42620	593.494	-2.49426	0.183883	-13.5644	6.51295e-42	2.93295e-39		AT5G62700	3560.01	-2.17279	0.135173	-16.0742	3.87019e-58	1.78116e-55		AT1G79750	4456.69	-2.71187	0.145209	-18.6755	7.82815e-78	3.75799e-75		AT1G78370	8601.64
AT3G22550	2429.14	-1.30061	0.293189	-4.43608	9.16117e-06	0.00413187		AT4G30370	78.6651	2.04031	0.378587	5.38927	7.0746e-08	3.05484e-05		AT4G12310	353.309	2.8578	0.247956	11.5254	9.82184e-31	4.33458e-28		AT1G20620	70386.7	-2.27829	0.168699	-13.505	1.46077e-41	6.44665e-39		AT3G07220	556.776	-3.10777	0.194291	-15.9955	1.37412e-57	6.07603e-55		AT5G66570	116142	-3.37028	0.181003	-18.62	2.21108e-77	1.04023e-74		AT1G64720	27826
AT4G17490	1636.14	2.18646	0.493466	4.43082	9.3874e-06	0.00415089		AT5G01100	32.9604	3.92684	0.727878	5.39491	6.85573e-08	3.05484e-05		AT5G01020	3237.54	-1.80222	0.157989	-11.4072	3.84959e-30	1.66559e-27		AT2G25080	3160.92	-2.04468	0.151677	-13.4805	2.03614e-41	8.80969e-39		AT4G36040	11957.9	-4.43102	0.277017	-15.9955	1.3735e-57	6.07603e-55		AT3G18780	10619.4	-2.61699	0.140696	-18.6004	3.19181e-77	1.47217e-74		AT2G34590	6590.73
AT5G43680	371.403	1.12074	0.253556	4.42009	9.86602e-06	0.00427863		AT5G59550	876.121	1.77664	0.329762	5.38765	7.13847e-08	3.05484e-05		AT2G42870	1055.66	-2.96917	0.26091	-11.3801	5.2561e-30	2.2304e-27		AT1G20630	517.414	-2.97109	0.220826	-13.4544	2.89904e-41	1.2302e-38		AT3G07560	3196.27	-2.81471	0.17805	-15.8085	2.71761e-56	1.17855e-53		AT3G17800	1260.15	-3.28999	0.177119	-18.575	5.11821e-77	2.3153e-74		AT5G21170	2560.79
AT1G21140	33.0867	-2.33772	0.529635	-4.41383	1.01559e-05	0.00432124		AT2G22190	86.9146	2.77788	0.516519	5.37809	7.52817e-08	3.06553e-05		AT1G68560	2460.75	-1.92776	0.169571	-11.3684	6.00732e-30	2.50109e-27		AT3G47340	8797.45	-5.32475	0.396278	-13.4369	3.67584e-41	1.5304e-38		AT4G05320	45397.9	-2.62386	0.166094	-15.7974	3.2422e-56	1.37953e-53		AT3G07220	556.776	-3.63013	0.197265	-18.4023	1.2586e-75	5.58604e-73		AT5G01020	3237.54
AT3G07650	491.798	1.64498	0.374333	4.39444	1.11059e-05	0.00463794		AT2G23680	190.274	2.28895	0.426421	5.36783	7.96911e-08	3.18499e-05		AT3G20810	572.613	2.56156	0.22777	11.2463	2.41606e-29	9.87275e-27		AT1G07310	1215.41	-2.63024	0.196346	-13.3959	6.38565e-41	2.60937e-38		AT4G38250	3339.08	-3.0954	0.196288	-15.7697	5.03086e-56	2.10094e-53		AT1G12230	2218.19	-2.81251	0.154013	-18.2615	1.67636e-74	7.30242e-72		AT5G08330	2554.03
AT4G27280	1275.77	1.44002	0.328802	4.37959	1.18905e-05	0.00487533		AT2G25490	3448.01	1.40889	0.263103	5.3549	8.5602e-08	3.35902e-05		AT3G54500	357.26	-4.07824	0.363617	-11.2158	3.41242e-29	1.36906e-26		AT5G54270	99480.9	-3.11445	0.233173	-13.3568	1.08119e-40	4.33774e-38		AT1G30120	2086.47	-2.76061	0.175082	-15.7676	5.20201e-56	2.13292e-53		AT5G12250	4586.4	-3.30514	0.18113	-18.2473	2.17419e-74	9.29882e-72		AT2G43590	5934.98
AT5G51220	159.807	1.54486	0.354233	4.36114	1.29385e-05	0.00521027		AT3G49530	277.302	2.1829	0.408179	5.34791	8.89735e-08	3.42898e-05		AT2G34430	322455	-3.23066	0.292932	-11.0287	2.77835e-28	1.09477e-25		AT5G21170	2560.79	-3.19104	0.239004	-13.3514	1.16219e-40	4.57945e-38		AT2G37410	6204.6	-2.49306	0.158136	-15.7653	5.3932e-56	2.17182e-53		AT1G20620	70386.7	-3.06983	0.168726	-18.1941	5.74357e-74	2.41261e-71		AT4G34050	2903.63
AT4G00900	136.061	1.45929	0.334981	4.35634	1.32256e-05	0.00523245		AT1G24580	98.6449	4.17133	0.782895	5.32808	9.92553e-08	3.75812e-05		AT1G12230	2218.19	-1.68222	0.152722	-11.0149	3.23842e-28	1.25367e-25		AT5G25890	721.317	3.14	0.235212	13.3497	1.18976e-40	4.60584e-38		AT4G11320	9096.91	-3.26683	0.207367	-15.7539	6.45944e-56	2.55556e-53		AT4G37980	4629.01	-4.85538	0.266893	-18.1922	5.95187e-74	2.45624e-71		AT3G47470	112387
AT1G07135	381.844	2.8259	0.652081	4.33367	1.46646e-05	0.00570176		AT1G61340	172.732	3.76205	0.706938	5.32161	1.02852e-07	3.82715e-05		AT2G34590	6590.73	-1.56548	0.142208	-11.0083	3.48423e-28	1.32557e-25		AT2G34420	673820	-3.49746	0.262333	-13.3322	1.50449e-40	5.72382e-38		AT5G14780	4562.51	-2.66246	0.16906	-15.7486	7.02248e-56	2.73041e-53		AT3G18230	653.61	-4.29361	0.236939	-18.1211	2.17151e-73	8.72783e-71		AT2G41640	708.492
AT3G10986	32.4325	3.06103	0.711774	4.30056	1.70366e-05	0.00651175		AT4G15975	23.7802	3.41425	0.643277	5.30759	1.11087e-07	4.06351e-05		AT5G38430	16157.1	3.16209	0.288812	10.9486	6.74551e-28	2.52282e-25		AT4G13010	1332.31	-1.93188	0.145686	-13.2606	3.91825e-40	1.46543e-37		AT3G61470	115470	-3.3999	0.216299	-15.7185	1.12932e-55	4.3165e-53		AT3G27690	6780.32	-7.81114	0.431063	-18.1207	2.1891e-73	8.72783e-71		AT3G10020	2071.04
AT5G55760	67.5675	1.76628	0.411911	4.28802	1.80277e-05	0.00677571		AT2G41480	316.644	2.11078	0.398397	5.29819	1.16959e-07	4.20702e-05		AT4G36040	11957.9	-3.0182	0.276587	-10.9123	1.00692e-27	3.70312e-25		AT2G37340	5556.75	-2.15907	0.162988	-13.2468	4.70795e-40	1.73143e-37		AT3G48990	5991.34	-2.17818	0.139257	-15.6414	3.80339e-55	1.42951e-52		AT4G38770	11071.8	-3.57761	0.19758	-18.1072	2.79816e-73	1.09702e-70		AT2G18050	2086.24
AT3G44260	1163.58	2.11389	0.496281	4.25947	2.04913e-05	0.00745321		AT4G26080	1485.85	1.94503	0.367602	5.29114	1.21554e-07	4.30062e-05		AT2G29660	1014.05	-1.91225	0.177509	-10.7727	4.63005e-27	1.67486e-24		AT1G14150	1492.4	3.5353	0.266924	13.2446	4.84805e-40	1.75372e-37		AT1G31330	48744.8	-2.97261	0.191894	-15.4908	4.00012e-54	1.4788e-51		AT5G57660	2875.89	-2.80285	0.15512	-18.0689	5.6008e-73	2.1598e-70		AT2G13360	74408.4
AT4G37610	446.447	1.52249	0.357182	4.2625	2.02157e-05	0.00745321		AT1G71940	118.668	1.81826	0.34421	5.28242	1.2749e-07	4.43788e-05		AT1G06040	3120.63	-2.01651	0.187559	-10.7513	5.84031e-27	2.07859e-24		AT2G33150	8409.76	-2.08854	0.158051	-13.2144	7.25082e-40	2.58059e-37		AT1G80440	3298.31	-3.50758	0.228477	-15.352	3.43475e-53	1.24931e-50		AT2G42620	593.494	-3.39086	0.187932	-18.043	8.95393e-73	3.39715e-70		AT2G39010	9548.35
AT1G78080	4126.33	1.3406	0.316372	4.23741	2.26116e-05	0.00809388		AT1G56350	34.3453	3.2422	0.616435	5.2596	1.4437e-07	4.94571e-05		AT2G13360	74408.4	-1.93024	0.18052	-10.6927	1.10163e-26	3.85852e-24		AT3G02468	15922.7	-1.83011	0.139457	-13.1232	2.42624e-39	8.49799e-37		AT4G28240	4677.47	-2.92394	0.190596	-15.341	4.06794e-53	1.45613e-50		AT3G22550	2429.14	4.92284	0.273348	18.0094	1.64376e-72	6.13747e-70		AT3G16470	2912.77
AT1G02420	25.1874	2.81114	0.664209	4.23232	2.31291e-05	0.00813795		AT3G22370	440.8	1.42986	0.272376	5.24957	1.52453e-07	5.141e-05		AT4G01390	118.844	6.06142	0.567595	10.6791	1.27462e-26	4.39466e-24		AT5G61228	968.976	-1.95395	0.148933	-13.1197	2.54071e-39	8.75988e-37		AT1G15950	1315.66	-2.66604	0.174062	-15.3166	5.92273e-53	2.08693e-50		AT5G15410	1789.15	-4.31511	0.239645	-18.0063	1.73902e-72	6.3917e-70		AT1G69870	1070.03
AT1G11755	328.589	0.917586	0.216966	4.22916	2.34565e-05	0.00813795		AT1G25400	176.034	1.94257	0.370301	5.24593	1.55499e-07	5.16303e-05		AT1G11360	1072.76	-1.59844	0.149966	-10.6587	1.58765e-26	5.38969e-24		AT5G64260	9578.59	-2.60019	0.198328	-13.1105	2.86681e-39	9.73215e-37		AT3G61580	2490.55	-2.25516	0.147511	-15.2881	9.179e-53	3.18455e-50		AT2G39010	9548.35	-3.31818	0.184414	-17.9931	2.20584e-72	7.98278e-70		AT1G19670	3714.52
AT4G21220	32.8418	-2.65977	0.629755	-4.2235	2.40535e-05	0.00821866		AT3G19030	2189.46	1.32932	0.254549	5.22224	1.76767e-07	5.78028e-05		AT1G67265	1571.8	-3.34121	0.315656	-10.585	3.49909e-26	1.16986e-23		AT3G51840	2770.96	-2.4416	0.187403	-13.0286	8.41204e-39	2.81243e-36		AT5G25890	721.317	3.58801	0.234756	15.284	9.77034e-53	3.33835e-50		AT3G10770	3182.23	-3.01936	0.167946	-17.9782	2.888e-72	1.02931e-69		AT2G47450	13366.4
AT1G72830	48.6448	2.16207	0.512522	4.21849	2.45939e-05	0.00827786		AT1G69230	342.111	-1.43076	0.274684	-5.20876	1.90111e-07	5.88337e-05		AT1G07310	1215.41	-2.06404	0.195131	-10.5777	3.78055e-26	1.2451e-23		AT3G10770	3182.23	-2.18079	0.16742	-13.0258	8.72502e-39	2.87353e-36		AT5G67360	6587.42	-2.83629	0.185841	-15.2619	1.37175e-52	4.61706e-50		AT1G27090	2139.33	-2.60714	0.146729	-17.7684	1.24175e-70	4.35966e-68		AT3G15820	938.416
AT4G15248	53.5794	2.96736	0.710073	4.17895	2.92859e-05	0.00971214		AT3G46600	617.444	1.70003	0.326424	5.20806	1.90824e-07	5.88337e-05		AT4G18370	820.971	2.29755	0.219024	10.49	9.60725e-26	3.11755e-23		AT1G79750	4456.69	-1.88451	0.144708	-13.0229	9.07116e-39	2.94359e-36		AT2G17850	504.711	9.35431	0.615589	15.1957	3.7763e-52	1.25234e-49		AT4G16980	5822.1	-3.6253	0.204434	-17.7334	2.31731e-70	8.0162e-68		AT2G41090	1342.48
AT1G08830	1585.83	1.23648	0.297203	4.16039	3.17703e-05	0.010235		AT4G34770	233.381	-1.92316	0.368829	-5.21424	1.84574e-07	5.88337e-05		AT1G09240	451.206	-3.46226	0.331088	-10.4572	1.35776e-25	4.34209e-23		AT5G48180	2267.35	-2.42301	0.18629	-13.0066	1.12155e-38	3.5867e-36		AT3G22550	2429.14	4.14178	0.27348	15.1447	8.20938e-52	2.68304e-49		AT2G13360	74408.4	-3.193	0.18056	-17.6839	5.5804e-70	1.90243e-67		AT2G43620	806.717
AT4G08555	72.1996	2.76532	0.664677	4.1604	3.17686e-05	0.010235		AT5G27607	7.30043	-3.93292	0.754463	-5.21287	1.85939e-07	5.88337e-05		AT1G58602	438.549	2.89759	0.27857	10.4017	2.43661e-25	7.68088e-23		AT3G17930	1653.21	2.91986	0.225173	12.9672	1.87801e-38	5.92003e-36		AT1G04820	10206.9	-2.62121	0.173109	-15.142	8.56318e-52	2.75869e-49		AT3G01440	777.528	6.36482	0.360099	17.6752	6.50926e-70	2.18739e-67		AT5G24780	1228.15
AT1G73110	352.741	1.3027	0.31391	4.14993	3.32582e-05	0.0102958		AT3G29370	320.357	-1.90466	0.366652	-5.19474	2.0501e-07	6.23173e-05		AT3G62410	2963.16	2.68848	0.260195	10.3326	5.0199e-25	1.56013e-22		AT1G05850	7507.47	-1.56264	0.120752	-12.9408	2.64729e-38	8.22749e-36		AT5G08330	2554.03	-2.74574	0.18144	-15.133	9.80866e-52	3.11542e-49		AT3G47470	112387	-3.41732	0.194096	-17.6064	2.20066e-69	7.29101e-67		AT1G59960	935.226
AT2G33330	404.207	1.49947	0.361367	4.14944	3.33285e-05	0.0102958		AT5G51190	469.807	3.36756	0.651372	5.16994	2.34164e-07	7.01905e-05		AT1G71170	370.106	-2.09646	0.203138	-10.3204	5.69885e-25	1.74654e-22		AT4G05320	45397.9	-2.14133	0.166061	-12.8948	4.81375e-38	1.45507e-35		AT4G35090	6364.32	-3.67638	0.24401	-15.0665	2.68931e-51	8.42314e-49		AT1G80440	3298.31	-4.00733	0.228991	-17.4999	1.43408e-68	4.68525e-66		AT2G37340	5556.75
AT5G06320	1845.4	1.50586	0.362808	4.15057	3.31648e-05	0.0102958		AT1G17147	338.122	2.48193	0.481273	5.157	2.50938e-07	7.41883e-05		AT5G12250	4586.4	-1.85783	0.180364	-10.3005	7.01295e-25	2.11983e-22		AT4G28240	4677.47	-2.45421	0.19032	-12.8952	4.7898e-38	1.45507e-35		AT1G62780	672.612	3.90028	0.25917	15.0491	3.49776e-51	1.08052e-48		AT1G21680	7073.61	-3.46099	0.197912	-17.4875	1.78547e-68	5.75337e-66		AT4G19840	2297.02
AT2G23010	75.5357	-2.23363	0.540525	-4.13233	3.59099e-05	0.0109433		AT5G16980	99.1224	2.86755	0.558029	5.13871	2.76637e-07	8.06809e-05		AT3G47470	112387	-1.99339	0.194059	-10.2721	9.4149e-25	2.80742e-22		AT3G07650	491.798	4.68126	0.36332	12.8847	5.49073e-38	1.63728e-35		AT5G66590	1930.85	-2.66391	0.177052	-15.0459	3.67336e-51	1.11943e-48		AT5G66590	1930.85	-3.10192	0.177533	-17.4724	2.3261e-68	7.39415e-66		AT1G07890	13960.3
AT4G29400	142.365	1.50826	0.366406	4.11638	3.84874e-05	0.0115724		AT1G73500	518.719	1.85692	0.364387	5.09601	3.46891e-07	9.98213e-05		AT1G32900	120.49	-3.34196	0.327521	-10.2038	1.90623e-24	5.60838e-22		AT2G01670	2135.6	2.65433	0.206258	12.8689	6.73312e-38	1.98097e-35		AT5G48180	2267.35	-2.80708	0.186612	-15.0423	3.87827e-51	1.16612e-48		AT5G37260	2704.79	5.91486	0.338555	17.4709	2.38841e-68	7.49102e-66		AT5G07460	1102.82
AT3G16290	192.629	1.12002	0.272566	4.10916	3.97105e-05	0.011783		AT5G64310	1346.37	2.61305	0.513583	5.08788	3.62092e-07	0.000102825		AT1G08380	47676.6	-2.08777	0.204845	-10.192	2.15385e-24	6.19547e-22		AT1G19740	2772.62	-2.10315	0.163972	-12.8263	1.16788e-37	3.30679e-35		AT5G14170	635.592	-3.05086	0.203646	-14.9812	9.7464e-51	2.89199e-48		AT5G13100	2842.9	-3.01086	0.172501	-17.4541	3.20148e-68	9.909e-66		AT4G00750	423.375
AT1G76650	271.526	2.23393	0.545386	4.09605	4.20262e-05	0.0123082		AT4G35320	316.966	-1.08371	0.21378	-5.06928	3.9932e-07	0.000111924		AT3G10770	3182.23	-1.70185	0.166986	-10.1916	2.16193e-24	6.19547e-22		AT2G40080	960.764	3.40819	0.26572	12.8262	1.1689e-37	3.30679e-35		AT1G27650	2963.54	-2.58374	0.172708	-14.9602	1.33724e-50	3.91638e-48		AT2G25080	3160.92	-2.65224	0.152024	-17.4461	3.68429e-68	1.12553e-65		AT1G21440	1741.15
AT4G15730	20.0295	2.76968	0.677311	4.08923	4.32815e-05	0.0125133		AT2G41900	684.697	1.19598	0.236735	5.05198	4.3726e-07	0.000119455		AT3G62650	10070.1	-2.21819	0.218	-10.1752	2.55851e-24	7.23797e-22		AT4G27320	1344.4	-2.258	0.176032	-12.8272	1.15506e-37	3.30679e-35		AT3G18050	3227.55	-2.33857	0.156384	-14.954	1.46695e-50	4.24119e-48		AT3G50480	1809.43	3.9114	0.224349	17.4344	4.52152e-68	1.36358e-65		AT2G25900	3185.64
AT2G43590	5934.98	1.26089	0.310328	4.06311	4.84233e-05	0.0138227		AT4G27657	1700.81	3.55779	0.704019	5.05355	4.33672e-07	0.000119455		AT3G50740	7173.3	-2.3606	0.232433	-10.1561	3.11432e-24	8.69882e-22		AT4G18370	820.971	2.80503	0.218848	12.8172	1.31274e-37	3.66671e-35		AT1G01090	2412.24	-2.2105	0.148039	-14.9319	2.04209e-50	5.82927e-48		AT4G23680	8527.52	3.59323	0.206111	17.4334	4.60075e-68	1.36992e-65		AT4G29210	1040.06
AT1G29640	130.558	2.01728	0.498104	4.04992	5.12351e-05	0.0144425		AT1G13410	24.756	3.55718	0.707088	5.03074	4.886e-07	0.000129368		AT5G11670	3905.85	-1.59786	0.157559	-10.1413	3.62181e-24	9.98987e-22		AT3G18050	3227.55	-1.99845	0.156195	-12.7945	1.75918e-37	4.85226e-35		AT4G27260	1704.46	-4.5899	0.308043	-14.9002	3.28623e-50	9.26346e-48		AT4G35090	6364.32	-4.2581	0.244338	-17.4271	5.14216e-68	1.51199e-65		AT3G05727	7235.5
AT3G49530	277.302	1.65376	0.409313	4.04032	5.3378e-05	0.0148608		AT2G13360	74408.4	-0.907093	0.180517	-5.02497	5.03518e-07	0.000129368		AT3G03470	706.997	-1.87725	0.185692	-10.1095	5.01446e-24	1.36604e-21		AT1G75540	1413.65	-1.78905	0.140541	-12.7297	4.04247e-37	1.10125e-34		AT5G62690	3779.44	-2.27399	0.153112	-14.8518	6.77319e-50	1.88571e-47		AT1G29930	1.69393e+06	-3.94165	0.226917	-17.3705	1.38121e-67	4.01113e-65		AT3G51330	298.187
AT5G44820	101.176	1.96281	0.486775	4.03227	5.52405e-05	0.0151918		AT3G48240	174.235	2.80044	0.556953	5.02814	4.95272e-07	0.000129368		AT5G45830	62.2303	-5.17137	0.514189	-10.0573	8.52689e-24	2.29456e-21		AT4G35090	6364.32	-3.10203	0.243776	-12.725	4.29675e-37	1.15625e-34		AT4G22505	493.716	-4.18708	0.282957	-14.7976	1.5182e-49	4.17522e-47		AT5G20350	1087.26	-3.14933	0.181359	-17.3652	1.51415e-67	4.34359e-65		AT2G30490	4740.8
AT4G14390	14.7036	3.19332	0.79281	4.02785	5.62888e-05	0.0152936		AT4G02790	422.767	1.19715	0.238189	5.02605	5.00673e-07	0.000129368		AT5G43750	1779.23	2.73356	0.27194	10.0521	8.99693e-24	2.39188e-21		AT2G27860	3383.42	-2.36244	0.186946	-12.637	1.3194e-36	3.5077e-34		AT2G20860	4084.5	-2.30754	0.155987	-14.7931	1.62208e-49	4.40716e-47		AT1G64900	1342.01	-4.13908	0.239001	-17.3182	3.42894e-67	9.71794e-65		AT2G43010	769.219
AT5G60630	120.686	1.38455	0.344118	4.02348	5.73449e-05	0.0153951		AT5G60680	3804.67	1.58524	0.314968	5.03303	4.82798e-07	0.000129368		AT3G18050	3227.55	-1.56524	0.155808	-10.046	9.57117e-24	2.51426e-21		AT1G69530	2849.65	-2.56666	0.203178	-12.6326	1.39605e-36	3.66728e-34		AT5G05690	11922.9	-2.92324	0.197844	-14.7754	2.10944e-49	5.6631e-47		AT4G27260	1704.46	-5.37795	0.310681	-17.3102	3.94124e-67	1.10369e-64		AT3G07220	556.776
AT5G52410	33.6687	-2.16516	0.53986	-4.0106	6.0564e-05	0.016068		AT3G45960	164.171	2.74264	0.546759	5.01617	5.27114e-07	0.000133837		AT4G39404	73.5269	-4.86705	0.486778	-9.9985	1.54724e-23	4.01662e-21		AT2G44100	1713.27	-1.53235	0.121398	-12.6226	1.58508e-36	4.11487e-34		AT1G20620	70386.7	-2.48801	0.168704	-14.7478	3.17915e-49	8.43448e-47		AT5G15780	2024.33	-4.24188	0.245115	-17.3056	4.26481e-67	1.18025e-64		AT3G47340	8797.45
AT1G45010	180.551	-1.86592	0.465634	-4.00728	6.14231e-05	0.0161064		AT1G79245	713.918	1.47	0.29358	5.00714	5.52461e-07	0.000138642		AT3G19030	2189.46	2.53392	0.253505	9.99554	1.59419e-23	4.09039e-21		AT1G07050	291.862	7.01337	0.555739	12.6199	1.64035e-36	4.20883e-34		AT4G12550	1263.03	-5.05466	0.344061	-14.6912	7.34094e-49	1.92495e-46		AT1G67740	15164	-3.08803	0.179163	-17.2359	1.42862e-66	3.9076e-64		AT1G35420	2903.9
AT2G46660	92.737	1.66655	0.416524	4.00109	6.30514e-05	0.0163433		AT1G29510	169.559	-2.20285	0.442019	-4.98361	6.24096e-07	0.000154819		AT4G27990	1475.74	-1.95826	0.196584	-9.96145	2.2477e-23	5.70089e-21		AT2G36320	2997.9	-2.22713	0.177114	-12.5745	2.9148e-36	7.39287e-34		AT4G26530	6717.94	-3.95099	0.269988	-14.634	1.70506e-48	4.41965e-46		AT3G53950	1005.69	-3.32827	0.193122	-17.234	1.475e-66	3.98809e-64		AT2G29660	1014.05
AT1G70140	48.1648	-1.84953	0.463175	-3.99316	6.51987e-05	0.0167079		AT2G40610	2019.88	-1.00583	0.202316	-4.97159	6.64043e-07	0.000162857		AT2G21385	357.433	1.96754	0.198034	9.93537	2.92086e-23	7.27683e-21		AT5G15780	2024.33	-3.03931	0.243386	-12.4876	8.72192e-36	2.18702e-33		AT4G15490	429.995	-4.43792	0.303529	-14.6211	2.06171e-48	5.28336e-46		AT1G03130	7967.31	-3.56387	0.208099	-17.1258	9.52393e-66	2.54581e-63		AT2G42870	1055.66
AT1G27680	87.0696	1.81013	0.455676	3.9724	7.11514e-05	0.0178282		AT5G59480	472.152	1.82654	0.368199	4.96074	7.02259e-07	0.000170294		AT3G56650	697.908	2.2927	0.230773	9.93489	2.935e-23	7.27683e-21		AT3G55630	339.975	3.67359	0.294368	12.4796	9.65257e-36	2.39319e-33		AT4G23680	8527.52	3.01237	0.206156	14.6121	2.35264e-48	5.96116e-46		AT5G01530	209630	-3.74166	0.21918	-17.0712	2.4332e-65	6.43104e-63		AT3G59940	4242.64
AT5G39670	264.333	2.8005	0.704924	3.97277	7.1042e-05	0.0178282		AT3G01100	160.238	1.6272	0.328195	4.95805	7.1205e-07	0.00017075		AT4G21960	21819.8	-1.52905	0.153946	-9.93241	3.00887e-23	7.37708e-21		AT3G61600	1212.69	-2.52832	0.202623	-12.4779	9.8492e-36	2.4148e-33		AT4G30260	853.206	-2.50669	0.171589	-14.6086	2.47374e-48	6.19838e-46		AT5G61228	968.976	-2.56299	0.150178	-17.0663	2.64252e-65	6.90667e-63		AT1G53310	1250.1
AT2G44420	131.712	1.3909	0.351345	3.9588	7.5327e-05	0.0180713		AT5G65300	76.6964	2.70247	0.545782	4.95156	7.3621e-07	0.000174603		AT3G62720	517.945	-2.04201	0.206356	-9.89558	4.35067e-23	1.05497e-20		AT3G63310	929.044	-2.17322	0.174585	-12.4479	1.43527e-35	3.48029e-33		AT5G59950	2796.99	-2.64558	0.181373	-14.5864	3.4285e-48	8.49627e-46		AT3G59940	4242.64	-2.92659	0.171525	-17.0622	2.83753e-65	7.33487e-63		AT3G11110	382.931
AT3G52250	135.945	1.32853	0.335581	3.95891	7.52926e-05	0.0180713		AT1G72940	249.565	2.23592	0.452139	4.94521	7.60613e-07	0.00017843		AT5G25460	7962.26	-1.63227	0.165444	-9.866	5.84514e-23	1.40194e-20		AT4G27000	2452.44	-1.57197	0.126337	-12.4427	1.53277e-35	3.67631e-33		AT2G39010	9548.35	-2.68605	0.184248	-14.5785	3.85021e-48	9.43761e-46		AT2G47910	1528.02	-3.25306	0.19194	-16.9484	1.97826e-64	5.05811e-62		AT3G22960	5439.89
AT4G13410	17.0476	-3.08816	0.779978	-3.95928	7.51747e-05	0.0180713		AT3G16720	1065.5	1.70108	0.344362	4.93979	7.82075e-07	0.000181492		AT4G39710	1359.11	2.40808	0.244485	9.84958	6.88289e-23	1.63309e-20		AT2G47180	567.178	-3.28822	0.264821	-12.4167	2.12017e-35	5.03051e-33		AT2G13360	74408.4	-2.63162	0.180542	-14.5762	3.98074e-48	9.65265e-46		AT4G38250	3339.08	-3.32528	0.196418	-16.9296	2.72115e-64	6.88275e-62		AT3G07560	3196.27
AT5G53020	52.5718	-2.0326	0.512903	-3.96293	7.40358e-05	0.0180713		AT1G32640	759.993	1.78867	0.362629	4.9325	8.11853e-07	0.000186398		AT2G26170	272.866	2.07204	0.211087	9.81605	9.60313e-23	2.2507e-20		AT1G66180	1848.05	-2.95422	0.238319	-12.3961	2.7441e-35	6.44164e-33		AT2G20230	2554.79	-2.61771	0.179809	-14.5583	5.17517e-48	1.24155e-45		AT4G36040	11957.9	-4.68935	0.277082	-16.9241	2.99082e-64	7.48436e-62		AT5G66160	462.499
AT5G03870	21.1544	2.85083	0.723319	3.94131	8.10372e-05	0.0192365		AT2G30020	132.924	1.99784	0.406328	4.91682	8.79601e-07	0.000199827		AT3G58490	1084.24	-2.01389	0.205182	-9.81514	9.68988e-23	2.2507e-20		AT4G27260	1704.46	-3.79155	0.306296	-12.3787	3.40697e-35	7.9135e-33		AT5G24520	624.12	-2.92468	0.201252	-14.5324	7.55211e-48	1.79271e-45		AT1G07320	8806.61	-2.68728	0.158938	-16.9077	3.94801e-64	9.7757e-62		AT1G45201	3256.65
AT1G30130	403.479	-0.881949	0.225001	-3.91976	8.8636e-05	0.0199224		AT4G31550	630.085	1.77986	0.363271	4.89954	9.60636e-07	0.000215963		AT2G17230	884.885	-2.91671	0.297504	-9.80394	1.0828e-22	2.48886e-20		AT4G30140	575.754	-3.06699	0.247805	-12.3766	3.49756e-35	8.03928e-33		AT2G43010	769.219	-3.96475	0.273026	-14.5215	8.85437e-48	2.07995e-45		AT4G09830	2645.98	-2.74892	0.162621	-16.9039	4.21234e-64	1.03215e-61		AT4G35630	1427.77
AT1G47578	20.9993	-2.77002	0.706294	-3.92191	8.78485e-05	0.0199224		AT1G64640	1408.46	-1.60108	0.327145	-4.8941	9.87557e-07	0.000219726		AT3G55630	339.975	2.88279	0.294885	9.77597	1.42789e-22	3.24823e-20		AT4G21960	21819.8	-1.90149	0.154001	-12.3473	5.03886e-35	1.14626e-32		AT3G14067	3819.48	-3.37205	0.232301	-14.5159	9.61416e-48	2.23514e-45		AT5G25890	721.317	3.95503	0.234406	16.8726	7.16164e-64	1.73674e-61		AT1G61520	144383
AT1G52990	32.9837	2.4901	0.635175	3.92034	8.84235e-05	0.0199224		AT5G46295	18.6499	3.85924	0.789217	4.88996	1.00857e-06	0.000222112		AT2G22540	2247.45	-1.64304	0.168095	-9.7745	1.44877e-22	3.2621e-20		AT5G19860	3167.05	-1.96821	0.161275	-12.204	2.95749e-34	6.65918e-32		AT1G20330	3755.33	-2.31051	0.159415	-14.4937	1.32887e-47	3.0579e-45		AT4G28240	4677.47	-3.21816	0.190753	-16.8708	7.37382e-64	1.76994e-61		AT2G26010	5726.76
AT2G22070	6.44556	-3.21004	0.819343	-3.91782	8.93529e-05	0.0199224		AT1G74890	20.3622	3.61144	0.739344	4.88466	1.03608e-06	0.000225866		AT5G05410	97.0267	5.24977	0.538335	9.75186	1.81122e-22	4.037e-20		AT1G67740	15164	-2.18453	0.17902	-12.2027	3.00609e-34	6.70025e-32		AT3G27690	6780.32	-6.17899	0.42724	-14.4626	2.08821e-47	4.75669e-45		AT2G15580	1345.01	-3.43531	0.204389	-16.8077	2.14373e-63	5.09363e-61		AT2G17280	861.747
AT2G30170	390.861	0.955869	0.244107	3.91578	9.01107e-05	0.0199224		AT3G62580	1891.25	-0.649185	0.133218	-4.87312	1.09849e-06	0.000237077		AT3G13580	1571.71	-1.4	0.143991	-9.72289	2.40844e-22	5.31445e-20		AT1G29930	1.69393e+06	-2.76793	0.226915	-12.1981	3.18151e-34	7.02033e-32		AT3G15820	938.416	-3.79842	0.262716	-14.4582	2.22404e-47	5.01544e-45		AT1G11260	6996.25	-5.06956	0.303321	-16.7135	1.04516e-62	2.45852e-60		AT3G10770	3182.23
AT5G09350	26.0299	2.68598	0.68416	3.92595	8.63879e-05	0.0199224		AT4G08950	1435.92	-2.2378	0.461328	-4.85078	1.22978e-06	0.000260208		AT3G51840	2770.96	-1.81529	0.186781	-9.71881	2.50689e-22	5.47693e-20		AT3G54500	357.26	-4.50239	0.369177	-12.1957	3.27549e-34	7.15613e-32		AT1G06080	1269.39	-3.40296	0.235553	-14.4467	2.62882e-47	5.86955e-45		AT3G11810	573.973	-2.73789	0.163886	-16.706	1.18461e-62	2.75897e-60		AT2G39570	5078.57
AT5G45790	20.4265	2.41157	0.61483	3.92234	8.76931e-05	0.0199224		AT4G11211	1080.9	-1.1247	0.231859	-4.8508	1.22967e-06	0.000260208		AT3G61470	115470	-2.09753	0.21627	-9.69865	3.05526e-22	6.60954e-20		AT5G14170	635.592	-2.4502	0.201404	-12.1656	4.73922e-34	1.02525e-31		AT1G67740	15164	-2.58003	0.179073	-14.4077	4.62842e-47	1.02329e-44		AT3G62660	1521.05	-3.63093	0.217557	-16.6896	1.56112e-62	3.60023e-60		AT1G06570	1922.73
AT5G16980	99.1224	2.19795	0.562464	3.90771	9.31752e-05	0.0203999		AT1G42540	85.1543	1.65738	0.341963	4.84668	1.25545e-06	0.00026306		AT4G38400	144.279	-2.92272	0.301556	-9.69214	3.25642e-22	6.97632e-20		AT5G14920	6311.58	-3.79159	0.312063	-12.1501	5.73079e-34	1.22772e-31		AT3G10020	2071.04	-2.68492	0.186744	-14.3775	7.1629e-47	1.56826e-44		AT1G28330	25467	-3.90678	0.235229	-16.6084	6.05522e-62	1.38288e-59		AT3G18780	10619.4
AT3G06435	65.8263	1.9899	0.509789	3.90337	9.48619e-05	0.0205695		AT1G19050	645.093	2.39302	0.495228	4.83217	1.35056e-06	0.000277598		AT3G56940	19662.3	-1.63808	0.169888	-9.64213	5.30773e-22	1.12616e-19		AT3G14240	2786.37	-2.43512	0.201085	-12.1099	9.36063e-34	1.98607e-31		AT4G37925	2313.36	4.71528	0.32836	14.3601	9.20942e-47	1.99694e-44		AT3G11110	382.931	-7.97307	0.48055	-16.5916	8.02218e-62	1.81448e-59		AT5G25890	721.317
AT1G48870	16.0713	2.96131	0.760162	3.89562	9.79461e-05	0.021036		AT1G22190	6807.48	1.91936	0.397128	4.83309	1.34428e-06	0.000277598		AT1G52740	14223.8	-1.59579	0.166165	-9.60365	7.71638e-22	1.62161e-19		AT1G55670	41723.7	-2.39813	0.198118	-12.1046	9.99154e-34	2.09975e-31		AT2G33150	8409.76	-2.26936	0.15808	-14.3558	9.79494e-47	2.10367e-44		AT1G04820	10206.9	-2.87162	0.173158	-16.5838	9.12546e-62	2.04436e-59		AT5G61420	908.372
AT4G15090	99.0988	1.4401	0.371268	3.87886	0.000104945	0.0223266		AT2G24762	892.595	-1.34645	0.278772	-4.82993	1.36581e-06	0.000278084		AT2G39010	9548.35	-1.76647	0.184032	-9.59873	8.0935e-22	1.66908e-19		AT2G46790	153.593	-6.23972	0.516092	-12.0903	1.1882e-33	2.47346e-31		AT2G20120	1822.03	-2.69033	0.18773	-14.3309	1.40383e-46	2.98657e-44		AT1G27650	2963.54	-2.86196	0.173083	-16.5352	2.04838e-61	4.54567e-59		AT1G01620	23814.5
AT5G48000	248.364	-1.22469	0.316581	-3.8685	0.000109507	0.0230793		AT1G19180	267.954	1.80793	0.376878	4.79712	1.60963e-06	0.000321657		AT4G02520	7703.79	-2.72699	0.28408	-9.59936	8.04422e-22	1.66908e-19		AT3G18780	10619.4	-1.69379	0.140487	-12.0566	1.79013e-33	3.69168e-31		AT5G01240	2616.42	-3.06799	0.214576	-14.2979	2.25525e-46	4.75309e-44		AT5G21170	2560.79	-3.95964	0.239668	-16.5214	2.57529e-61	5.66155e-59		AT5G12250	4586.4
AT5G04780	32.6591	2.35648	0.609697	3.86501	0.000111084	0.0231949		AT1G28370	286.884	3.1324	0.652761	4.79869	1.59703e-06	0.000321657		AT5G52900	804.109	-3.45488	0.360263	-9.58989	8.81828e-22	1.8017e-19		AT5G07000	222.085	-3.83566	0.318326	-12.0495	1.95232e-33	3.98888e-31		AT2G34430	322455	-4.18019	0.292942	-14.2697	3.38089e-46	7.05948e-44		AT1G78370	8601.64	4.16236	0.252231	16.5022	3.53824e-61	7.70648e-59		AT2G46650	3270.49
AT1G23550	30.573	2.645	0.684842	3.86221	0.000112365	0.0232472		AT1G29440	208.216	-2.09981	0.43855	-4.78807	1.68391e-06	0.000333414		AT4G25260	1047.41	-2.34634	0.244829	-9.58357	9.37451e-22	1.89778e-19		AT2G25450	2748.56	-2.05956	0.171013	-12.0433	2.10403e-33	4.2594e-31		AT1G70850	32194.8	-2.69727	0.189071	-14.2659	3.5686e-46	7.38308e-44		AT1G20330	3755.33	-2.63329	0.159587	-16.5006	3.63104e-61	7.83606e-59		AT1G11260	6996.25
AT1G24580	98.6449	3.02357	0.783872	3.85723	0.000114681	0.0232989		AT4G26260	31.1506	3.35408	0.702166	4.77677	1.78137e-06	0.00034671		AT3G15820	938.416	-2.48016	0.258943	-9.57799	9.89497e-22	1.98493e-19		AT5G01090	660.597	2.36949	0.196767	12.0421	2.13421e-33	4.28122e-31		AT3G59060	720.721	-2.50098	0.175462	-14.2536	4.25477e-46	8.72266e-44		AT1G55670	41723.7	-3.26077	0.198165	-16.4548	7.74625e-61	1.6565e-58		AT2G34430	322455
AT2G40475	382.518	0.91385	0.23686	3.85818	0.000114233	0.0232989		AT5G58780	19.5249	-3.50069	0.732889	-4.77656	1.78319e-06	0.00034671		AT3G26740	20985.9	-1.83333	0.191493	-9.57389	1.0296e-21	2.02849e-19		AT4G22505	493.716	-3.32921	0.278167	-11.9684	5.202e-33	1.03412e-30		AT3G18780	10619.4	-2.00261	0.140539	-14.2495	4.51251e-46	9.16771e-44		AT5G59950	2796.99	-2.98815	0.181632	-16.4517	8.15443e-61	1.72808e-58		AT3G02540	1433.1
AT4G27652	233.522	1.63743	0.425172	3.85123	0.000117527	0.0236639		AT5G66650	461.392	2.03131	0.427299	4.75384	1.99585e-06	0.000384593		AT3G48560	6501.05	-1.64788	0.172106	-9.57477	1.02083e-21	2.02849e-19		AT3G58490	1084.24	-2.45159	0.206223	-11.8881	1.36553e-32	2.69035e-30		AT3G53950	1005.69	-2.72386	0.191475	-14.2256	6.35146e-46	1.27885e-43		AT4G10610	1498.82	-2.54268	0.154724	-16.4337	1.09695e-60	2.30388e-58		AT3G01120	5320.59
AT1G31200	111.041	1.61489	0.419588	3.84875	0.000118723	0.0236931		AT5G48180	2267.35	-0.881607	0.185604	-4.74995	2.03469e-06	0.000388608		AT1G18330	561.206	-2.73513	0.285981	-9.56404	1.13251e-21	2.18534e-19		AT5G62700	3560.01	-1.59982	0.134765	-11.8712	1.67029e-32	3.26165e-30		AT3G62660	1521.05	-3.07797	0.216565	-14.2127	7.64239e-46	1.52516e-43		AT5G67360	6587.42	-3.05218	0.185897	-16.4187	1.40535e-60	2.92549e-58		AT2G22540	2247.45
AT1G42540	85.1543	1.32388	0.345202	3.8351	0.000125516	0.024829		AT1G43910	101.761	2.91782	0.614607	4.74745	2.05994e-06	0.00038998		AT1G36980	4883.13	-1.87822	0.196396	-9.56345	1.13892e-21	2.18534e-19		AT1G76490	19224	-2.06613	0.174093	-11.868	1.73652e-32	3.36122e-30		AT4G18370	820.971	3.09497	0.21862	14.1569	1.69394e-45	3.35088e-43		AT5G14780	4562.51	-2.77081	0.169043	-16.3912	2.21029e-60	4.56077e-58		AT5G02810	228.064
AT2G25490	3448.01	1.0067	0.263167	3.82532	0.000130603	0.0253899		AT1G47395	49.4395	-2.84261	0.59908	-4.74496	2.08545e-06	0.000391375		AT2G18280	2804.35	-1.61721	0.169083	-9.56458	1.12655e-21	2.18534e-19		AT1G73120	447.009	-3.52572	0.297245	-11.8613	1.87921e-32	3.60579e-30		AT3G08030	4062.74	-3.10623	0.219642	-14.1423	2.08503e-45	4.08865e-43		AT4G22505	493.716	-4.72719	0.289526	-16.3274	6.30444e-60	1.28956e-57		AT1G31330	48744.8
AT5G04340	918.477	1.88118	0.49153	3.82719	0.000129615	0.0253899		AT2G26530	260.754	2.20876	0.465704	4.74284	2.10742e-06	0.00039209		AT5G14780	4562.51	-1.60602	0.168494	-9.53159	1.54893e-21	2.94644e-19		AT1G35580	2502.38	-2.1061	0.177751	-11.8486	2.18941e-32	4.1292e-30		AT1G14150	1492.4	3.77317	0.266843	14.14	2.1516e-45	4.18282e-43		AT5G05690	11922.9	-3.22471	0.197895	-16.2951	1.06983e-59	2.16944e-57		AT1G52740	14223.8
AT1G74890	20.3622	2.84197	0.744734	3.81609	0.000135586	0.0260577		AT1G67470	78.3029	2.42609	0.511942	4.739	2.14774e-06	0.000396176		AT3G62660	1521.05	-2.03565	0.214935	-9.47101	2.77163e-21	5.22725e-19		AT4G22513	753.073	-2.97979	0.251476	-11.8492	2.17214e-32	4.1292e-30		AT2G33410	1614.5	-2.42856	0.171779	-14.1377	2.22358e-45	4.28581e-43		AT4G02770	18760.7	-2.61043	0.160494	-16.2649	1.75105e-59	3.5205e-57		AT5G46890	437.397
AT5G64830	216.688	1.15278	0.302195	3.8147	0.000136349	0.0260577		AT3G61460	2202.82	-1.24965	0.263865	-4.73594	2.18047e-06	0.000398804		AT4G33490	300.58	-2.37042	0.250743	-9.45358	3.27438e-21	6.12309e-19		AT2G26170	272.866	2.49134	0.210589	11.8303	2.72011e-32	5.08661e-30		AT3G55460	2192.04	-2.35004	0.166419	-14.1213	2.80889e-45	5.36807e-43		AT3G13580	1571.71	-2.36213	0.145514	-16.233	2.94688e-59	5.87453e-57		AT5G65020	1880.87
AT5G02710	1043.26	0.872704	0.229272	3.80642	0.000140994	0.026719		AT3G18690	482.891	1.34477	0.28427	4.73061	2.23847e-06	0.000405972		AT1G69230	342.111	-2.61051	0.276245	-9.44998	3.38898e-21	6.28413e-19		AT5G54500	2789.43	-1.8721	0.158397	-11.8191	3.11172e-32	5.77002e-30		AT2G25900	3185.64	-4.0798	0.289081	-14.113	3.15907e-45	5.98657e-43		AT1G07080	1813.25	-2.8062	0.172989	-16.2218	3.53741e-59	6.99248e-57		AT5G19440	1236.16
AT1G12520	173.125	1.57255	0.414942	3.7898	0.000150769	0.0283333		AT2G47440	640.622	-1.16062	0.246227	-4.71361	2.43361e-06	0.000437684		AT1G29930	1.69393e+06	-2.14093	0.226914	-9.43501	3.90939e-21	7.18872e-19		AT5G66590	1930.85	-2.08568	0.176513	-11.816	3.22528e-32	5.93074e-30		AT4G13500	3223.27	3.77499	0.267625	14.1055	3.51137e-45	6.59874e-43		AT1G07250	1044.93	-3.12601	0.192807	-16.2132	4.06872e-59	7.97572e-57		AT4G33030	1307.49
AT1G70430	40.7389	-2.70257	0.713551	-3.78749	0.000152175	0.0283612		AT1G67050	423.597	-1.38635	0.294714	-4.70405	2.55048e-06	0.000454913		AT4G33220	970.901	-1.83027	0.19408	-9.4305	4.08156e-21	7.44327e-19		AT3G60530	3847.01	-2.52177	0.213878	-11.7907	4.36153e-32	7.95385e-30		AT1G07050	291.862	7.8333	0.555415	14.1035	3.61342e-45	6.7344e-43		AT3G14595	1796.64	-3.11522	0.192298	-16.2	5.0458e-59	9.80928e-57		AT1G07310	1215.41
AT1G53300	222.97	1.03671	0.274928	3.77083	0.000162708	0.0293539		AT5G08240	478.144	0.950108	0.202415	4.69386	2.68101e-06	0.000474276		AT5G19140	6231.41	-1.84968	0.196312	-9.42217	4.41869e-21	7.99203e-19		AT4G15490	429.995	-3.43635	0.292928	-11.731	8.83561e-32	1.59809e-29		AT1G64900	1342.01	-3.33988	0.236884	-14.0992	3.83998e-45	7.09798e-43		AT2G18280	2804.35	-2.75381	0.17014	-16.1856	6.37658e-59	1.22948e-56		AT3G15780	460.87
AT3G23250	96.3025	2.66131	0.704911	3.77538	0.000159765	0.0293539		AT5G43680	371.403	1.18835	0.253384	4.68991	2.73327e-06	0.000479589		AT4G37300	12473	-1.68172	0.178552	-9.41863	4.57016e-21	8.19879e-19		AT2G38750	1332.25	3.22918	0.275623	11.7159	1.05616e-31	1.89473e-29		AT5G15780	2024.33	-3.43497	0.243791	-14.0898	4.3859e-45	8.04118e-43		AT4G30260	853.206	-2.78672	0.172239	-16.1794	7.04782e-59	1.34785e-56		AT3G61580	2490.55
AT3G50930	77.3598	2.20889	0.585209	3.77452	0.000160313	0.0293539		AT1G29640	130.558	2.31988	0.495048	4.68616	2.78373e-06	0.000484503		AT5G66570	116142	-1.70378	0.180962	-9.41511	4.72568e-21	8.40942e-19		AT2G31380	491.806	-3.05035	0.260502	-11.7095	1.13947e-31	2.0277e-29		AT1G03130	7967.31	-2.92781	0.207865	-14.0851	4.68892e-45	8.52741e-43		AT3G15000	2730.61	-3.47977	0.21514	-16.1745	7.63633e-59	1.44862e-56		AT2G18280	2804.35
AT5G25380	15.4325	-2.86386	0.759458	-3.77092	0.000162648	0.0293539		AT5G03210	448.993	3.25463	0.695758	4.67782	2.89943e-06	0.000500604		AT5G61420	908.372	2.01098	0.2138	9.40586	5.16059e-21	9.10989e-19		AT2G39010	9548.35	-2.15479	0.184142	-11.7018	1.24792e-31	2.20292e-29		AT1G50010	10245.7	-2.40553	0.171145	-14.0555	7.12303e-45	1.28505e-42		AT2G47180	567.178	-4.34871	0.269741	-16.1218	1.79267e-58	3.37352e-56		AT2G33830	33139.6
AT3G09880	224.81	-0.853439	0.226541	-3.76726	0.00016505	0.0293894		AT3G22550	2429.14	-1.37495	0.294155	-4.67424	2.95041e-06	0.000505364		AT3G08030	4062.74	-2.05717	0.219002	-9.39335	5.81233e-21	1.0179e-18		AT5G17860	291.314	-3.55397	0.304	-11.6907	1.42225e-31	2.49075e-29		AT1G78370	8601.64	3.53747	0.252265	14.0229	1.12982e-44	2.02211e-42		AT4G13010	1332.31	-2.35426	0.146072	-16.1172	1.93243e-58	3.60767e-56		AT4G13010	1332.31
AT4G14548	247.127	1.0545	0.279963	3.76656	0.000165512	0.0293894		AT3G15210	5941.31	2.54767	0.545583	4.66962	3.01757e-06	0.000512797		AT4G39403	37.6305	-6.42392	0.68453	-9.38443	6.3258e-21	1.0991e-18		AT4G02440	736.606	-2.33756	0.20051	-11.6581	2.08698e-31	3.62608e-29		AT4G01850	5456.63	-2.23503	0.159489	-14.0137	1.28601e-44	2.28352e-42		AT1G59960	935.226	3.25977	0.202306	16.1131	2.06556e-58	3.79595e-56		AT4G36040	11957.9
AT1G27290	1391.85	-0.592634	0.157614	-3.76004	0.000169888	0.0299308		AT1G64660	3612.13	-1.02277	0.219127	-4.66747	3.04934e-06	0.000514148		AT5G01750	4026.26	-1.45703	0.155645	-9.36122	7.88226e-21	1.35883e-18		AT3G61470	115470	-2.52046	0.216281	-11.6537	2.19777e-31	3.78875e-29		AT2G47910	1528.02	-2.67347	0.190891	-14.0052	1.44866e-44	2.55224e-42		AT1G71170	370.106	-3.42794	0.212741	-16.1132	2.06e-58	3.79595e-56		AT2G20120	1822.03
AT1G25440	1673.44	0.699634	0.186212	3.75719	0.000171829	0.0300381		AT2G32020	50.9036	2.86471	0.614252	4.66373	3.10529e-06	0.000519523		AT5G09440	2985.39	-2.34735	0.250997	-9.35211	8.59162e-21	1.46963e-18		AT1G18800	480.728	2.29739	0.197485	11.6332	2.7929e-31	4.77737e-29		AT3G15780	460.87	-3.36881	0.240736	-13.9938	1.70159e-44	2.97461e-42		AT1G07920	13636.6	-3.0606	0.189972	-16.1108	2.14329e-58	3.90827e-56		AT5G54390	2608.04
AT2G23410	31.6326	-2.45206	0.65396	-3.74956	0.000177146	0.0307294		AT3G11410	2111.55	2.33826	0.501995	4.65793	3.19409e-06	0.000530267		AT3G07560	3196.27	-1.6548	0.177054	-9.34627	9.0795e-21	1.54114e-18		AT5G59570	496.287	4.33887	0.373613	11.6133	3.52836e-31	5.98899e-29		AT5G21170	2560.79	-3.33804	0.239053	-13.9636	2.60024e-44	4.51062e-42		AT5G62700	3560.01	-2.17291	0.135056	-16.0889	3.05074e-58	5.52019e-56		AT2G41480	316.644
AT2G17280	861.747	1.20121	0.320647	3.74622	0.00017952	0.0309036		AT1G03730	326.058	1.23754	0.266065	4.65125	3.29931e-06	0.000543555		AT1G64640	1408.46	-3.05271	0.327565	-9.31943	1.16971e-20	1.97029e-18		AT2G38120	1756.57	-1.86879	0.161044	-11.6042	3.92199e-31	6.60631e-29		AT4G16190	17805.7	-2.35197	0.168449	-13.9625	2.63934e-44	4.54348e-42		AT5G24520	624.12	-3.25832	0.202693	-16.0752	3.81059e-58	6.84249e-56		AT2G42620	593.494
AT3G48240	174.235	2.08703	0.557879	3.741	0.000183286	0.0313127		AT3G02840	25.1878	3.58077	0.772562	4.63493	3.57054e-06	0.000583783		AT3G55460	2192.04	-1.54142	0.165523	-9.31243	1.24943e-20	2.08863e-18		AT3G03470	706.997	-2.16859	0.187086	-11.5914	4.5578e-31	7.61913e-29		AT3G08770	1110.52	3.41049	0.244536	13.9468	3.29162e-44	5.62344e-42		AT4G10810	985.191	-3.6666	0.228147	-16.0712	4.06034e-58	7.23571e-56		AT5G24800	644.07
AT3G44540	32.2852	2.1228	0.569045	3.73047	0.000191122	0.0324059		AT2G25735	366.387	2.06665	0.446265	4.63099	3.63921e-06	0.000590537		AT4G16880	338.472	-3.55643	0.382258	-9.30372	1.3561e-20	2.24991e-18		AT4G27990	1475.74	-2.28286	0.197239	-11.5741	5.57698e-31	9.25276e-29		AT2G01670	2135.6	2.87177	0.206184	13.9282	4.26955e-44	7.2393e-42		AT5G63860	2205.31	-2.43031	0.151453	-16.0467	6.0321e-58	1.06687e-55		AT5G49730	481.704
AT2G22490	548.964	-1.06334	0.28522	-3.72815	0.000192892	0.0324621		ATCG00520	10.758	3.69293	0.797925	4.62816	3.68926e-06	0.000594191		AT3G63310	929.044	-1.60866	0.173109	-9.29271	1.50403e-20	2.4767e-18		AT5G42900	1761.83	3.55748	0.308235	11.5415	8.15321e-31	1.3426e-28		AT5G63860	2205.31	-2.10293	0.151168	-13.9112	5.41582e-44	9.11434e-42		AT2G38120	1756.57	-2.59265	0.161866	-16.0172	9.68869e-58	1.7008e-55		AT5G59950	2796.99
AT1G43850	280.65	-0.899279	0.241531	-3.72325	0.000196678	0.032854		AT1G19020	293.863	2.2312	0.483007	4.61938	3.84884e-06	0.000610776		AT2G40080	960.764	2.4639	0.266091	9.25961	2.05171e-20	3.35356e-18		AT5G49700	313.541	-3.59245	0.311414	-11.5359	8.69331e-31	1.42094e-28		AT5G47560	4168.05	-2.37399	0.171589	-13.8353	1.5612e-43	2.6079e-41		AT4G05320	45397.9	-2.65982	0.166086	-16.0147	1.00891e-57	1.75797e-55		AT1G75945	936.425
AT5G45560	24.2128	2.69212	0.723819	3.71933	0.000199755	0.0331226		AT2G40000	1278.51	2.18161	0.472123	4.62086	3.82153e-06	0.000610776		AT2G04030	1099.49	1.97942	0.213931	9.25264	2.19014e-20	3.5535e-18		AT5G02240	3010.3	1.53012	0.133009	11.5038	1.26181e-30	2.04729e-28		AT2G25080	3160.92	-2.0952	0.151716	-13.81	2.21782e-43	3.6775e-41		AT3G14067	3819.48	-3.72231	0.232564	-16.0055	1.16974e-57	2.02322e-55		AT2G25080	3160.92
AT3G55980	1016.37	2.2057	0.593797	3.71458	0.000203543	0.0335043		AT3G19680	845.771	-2.16062	0.470917	-4.58811	4.47276e-06	0.000704607		AT1G06080	1269.39	-2.15368	0.232912	-9.24674	2.31441e-20	3.72772e-18		AT1G31330	48744.8	-2.20619	0.191857	-11.4991	1.33221e-30	2.14574e-28		AT1G21680	7073.61	-2.72589	0.197572	-13.7969	2.65904e-43	4.37693e-41		AT2G20860	4084.5	-2.4831	0.155943	-15.9231	4.37799e-57	7.51704e-55		AT5G04590	3243.71
AT4G24420	12.0813	2.96154	0.798236	3.7101	0.000207178	0.0338556		AT1G76600	235.983	1.59611	0.348041	4.58599	4.5183e-06	0.000706623		AT5G48180	2267.35	-1.71405	0.185578	-9.23628	2.55206e-20	4.0807e-18		AT2G22080	1083.36	2.38481	0.207508	11.4926	1.43738e-30	2.29835e-28		AT2G36320	2997.9	-2.44264	0.177205	-13.7842	3.17255e-43	5.18436e-41		AT3G61580	2490.55	-2.34703	0.147512	-15.9108	5.33489e-57	9.09368e-55		AT3G61260	2268.82
AT3G45390	9.8904	2.95611	0.799248	3.69862	0.000216776	0.0351693		AT4G27652	233.522	1.94252	0.424583	4.57511	4.75959e-06	0.000739004		AT5G05690	11922.9	-1.82397	0.197625	-9.22941	2.72125e-20	4.31994e-18		AT5G59480	472.152	4.14849	0.361142	11.4872	1.53061e-30	2.42982e-28		AT2G27860	3383.42	-2.57701	0.18704	-13.7779	3.46179e-43	5.61632e-41		AT5G09220	1377.26	-3.47143	0.218633	-15.8779	9.01575e-57	1.52574e-54		AT1G23390	6068.78
AT1G19180	267.954	1.39164	0.37771	3.68442	0.000229227	0.0369236		AT4G27410	968.267	2.69403	0.590377	4.56323	5.03718e-06	0.000776517		AT1G30120	2086.47	-1.60015	0.173682	-9.2131	3.16852e-20	4.99403e-18		AT1G74670	8729.12	-2.97095	0.258814	-11.4791	1.68084e-30	2.64925e-28		AT2G41090	1342.48	3.16601	0.229912	13.7706	3.8327e-43	6.17366e-41		AT1G08460	652.642	-2.59356	0.163389	-15.8736	9.6616e-57	1.62336e-54		AT1G11840	3217.99
AT4G16970	14.9643	2.82358	0.768226	3.67546	0.000237426	0.0377167		AT5G41750	12.797	3.64228	0.801033	4.54698	5.44209e-06	0.000832987		AT4G38680	10060.5	-1.78598	0.19407	-9.20275	3.48913e-20	5.46037e-18		AT4G19170	2317.41	-2.21647	0.193127	-11.4768	1.72601e-30	2.70114e-28		AT1G05850	7507.47	-1.65448	0.120728	-13.7041	9.58847e-43	1.53354e-40		AT4G21960	21819.8	-2.44253	0.154051	-15.8553	1.29242e-56	2.15614e-54		AT5G16110	14515.2
AT5G63595	18.137	2.86257	0.77885	3.67538	0.000237496	0.0377167		AT1G77680	293.576	1.52923	0.337803	4.527	5.98266e-06	0.000899995		AT4G22570	1482.77	2.49719	0.272039	9.17953	4.32995e-20	6.7285e-18		AT5G44720	1679.36	2.35422	0.205439	11.4595	2.10845e-30	3.27641e-28		AT3G55430	1355.23	-2.94303	0.215022	-13.6871	1.21271e-42	1.9259e-40		AT2G46220	4189.51	-2.74922	0.173551	-15.841	1.62137e-56	2.68588e-54		AT3G59060	720.721
AT3G19580	191.799	1.48105	0.403365	3.67172	0.000240919	0.0379928		AT3G61360	31.0188	2.82903	0.625032	4.52621	6.00497e-06	0.000899995		AT5G19860	3167.05	-1.47602	0.160861	-9.17573	4.48508e-20	6.92082e-18		AT3G02540	1433.1	-1.90923	0.166692	-11.4536	2.25595e-30	3.4811e-28		AT3G15730	2730.27	-2.39118	0.17484	-13.6764	1.4054e-42	2.2163e-40		AT3G20830	337.939	-4.20363	0.265978	-15.8044	2.90147e-56	4.77282e-54		AT4G20070	284.223
AT1G69230	342.111	-0.997898	0.273414	-3.64977	0.000262471	0.0408206		AT5G45610	76.6049	2.37984	0.52552	4.52855	5.93903e-06	0.000899995		AT2G20120	1822.03	-1.70509	0.186529	-9.14117	6.17797e-20	9.46688e-18		AT5G11420	4857.23	-2.33529	0.20395	-11.4503	2.34311e-30	3.59049e-28		AT1G01500	298.646	-2.97825	0.218514	-13.6295	2.6723e-42	4.18493e-40		AT1G35420	2903.9	-2.60589	0.16513	-15.7808	4.21752e-56	6.8895e-54		AT4G37300	12473
AT5G06950	96.1761	1.59379	0.436503	3.65126	0.000260956	0.0408206		AT1G14480	40.9623	3.28341	0.727452	4.51357	6.37439e-06	0.000948773		AT5G63420	228.991	2.58383	0.283662	9.10884	8.32696e-20	1.26719e-17		AT4G37810	162.405	5.33919	0.466837	11.4369	2.73333e-30	4.15957e-28		AT3G13980	274.759	-3.63695	0.267209	-13.6109	3.44915e-42	5.36427e-40		AT3G12570	1159.8	-2.61706	0.166103	-15.7557	6.27411e-56	1.01783e-53		AT1G72150	5358.42
AT5G02470	104.916	1.72224	0.473117	3.6402	0.00027243	0.0420793		AT2G28570	829.895	1.05353	0.233575	4.51045	6.46911e-06	0.000956276		AT4G09620	907.246	1.94121	0.21316	9.10679	8.4856e-20	1.28249e-17		AT3G17100	2062.41	-2.00807	0.176371	-11.3855	4.93927e-30	7.46506e-28		AT4G16490	3113.79	-2.10689	0.154861	-13.605	3.73979e-42	5.77644e-40		AT3G14240	2786.37	-3.17735	0.201697	-15.7531	6.54269e-56	1.05413e-53		AT3G13580	1571.71
AT4G10845	29.2303	2.61876	0.720302	3.63564	0.000277288	0.0422508		AT4G23170	209.163	1.60919	0.357103	4.50622	6.59912e-06	0.000968859		AT5G64180	1343.66	-1.66881	0.183496	-9.0945	9.50194e-20	1.42633e-17		AT2G45990	594.303	2.32521	0.204286	11.3821	5.13246e-30	7.70428e-28		AT5G13100	2842.9	-2.33675	0.17183	-13.5992	4.04871e-42	6.21105e-40		AT5G14170	635.592	-3.21201	0.204055	-15.7409	7.93113e-56	1.26914e-53		AT4G32340	5147.23
AT5G03450	72.5241	-1.30809	0.359669	-3.63693	0.000275906	0.0422508		AT3G26510	1198.81	-0.960513	0.213271	-4.50373	6.67726e-06	0.000973706		AT4G40065	583.662	-2.20126	0.242779	-9.06691	1.22435e-19	1.82289e-17		AT1G31860	699.636	1.94402	0.17164	11.3261	9.74241e-30	1.45254e-27		AT4G39090	39480	-2.70973	0.199497	-13.5828	5.06548e-42	7.71836e-40		AT4G00560	716.689	-2.71353	0.172535	-15.7274	9.81936e-56	1.56068e-53		AT3G50440	1550.41
AT4G27654	55.8896	2.11442	0.583049	3.62649	0.000287297	0.0431922		AT2G39660	360.015	1.15802	0.257234	4.50179	6.73822e-06	0.000976002		AT5G13170	102.82	5.26041	0.580214	9.06633	1.2309e-19	1.82289e-17		AT1G11680	1616.19	-1.88073	0.166406	-11.3021	1.28176e-29	1.89821e-27		AT1G07920	13636.6	-2.57312	0.189836	-13.5544	7.46236e-42	1.12942e-39		AT3G08920	1533.51	-3.37406	0.214596	-15.7228	1.05499e-55	1.66554e-53		AT1G29465	1881.3
AT4G38470	602.425	-0.918182	0.253083	-3.62799	0.00028564	0.0431922		AT1G07150	140.009	1.88451	0.418973	4.49792	6.86211e-06	0.000980782		AT3G11170	1313.26	1.63779	0.180674	9.06489	1.24735e-19	1.83493e-17		AT1G72510	2043.41	2.58597	0.228869	11.2989	1.32865e-29	1.95454e-27		AT1G07080	1813.25	-2.33206	0.172373	-13.5291	1.05292e-41	1.58296e-39		AT2G10940	17182.6	-3.72349	0.237101	-15.7042	1.41505e-55	2.21908e-53		AT2G47910	1528.02
ATCG00520	10.758	2.90007	0.801232	3.61951	0.000295164	0.0440811		AT5G42680	189.03	-1.58782	0.352997	-4.49812	6.85569e-06	0.000980782		AT1G52100	570.062	2.26338	0.250187	9.04675	1.47289e-19	2.15236e-17		AT4G23430	1051.46	2.29368	0.203141	11.2911	1.45267e-29	2.12282e-27		AT2G01600	706.444	-2.42575	0.179368	-13.5239	1.1302e-41	1.6879e-39		AT4G39090	39480	-3.13068	0.199532	-15.6901	1.76756e-55	2.75353e-53		AT1G23310	12916.7
AT1G60510	15.4302	2.79079	0.772436	3.61297	0.000302708	0.0443271		AT3G61190	82.9828	2.41633	0.539357	4.48001	7.46398e-06	0.00105286		AT1G13990	1012.63	-1.82501	0.201803	-9.04353	1.51694e-19	2.20215e-17		AT2G20120	1822.03	-2.11233	0.187113	-11.2891	1.48584e-29	2.157e-27		AT1G19740	2772.62	-2.21708	0.163981	-13.5204	1.18593e-41	1.75947e-39		AT5G14200	1500.73	3.17042	0.202071	15.6897	1.7796e-55	2.75404e-53		AT3G54640	989.206
AT4G03000	148.418	-1.16179	0.3214	-3.61478	0.000300606	0.0443271		AT5G44010	108.028	-1.83353	0.409152	-4.48129	7.41924e-06	0.00105286		AT1G62780	672.612	2.34876	0.260178	9.02752	1.75608e-19	2.52373e-17		AT4G34350	1977.82	-1.495	0.132499	-11.283	1.59151e-29	2.29531e-27		AT1G71970	631.216	-2.91123	0.215424	-13.5139	1.29455e-41	1.90807e-39		AT1G18800	480.728	3.08223	0.19647	15.6881	1.82535e-55	2.80639e-53		AT1G29930	1.69393e+06
AT5G57270	243.264	1.04833	0.290076	3.61399	0.000301524	0.0443271		AT2G33330	404.207	1.60862	0.359354	4.47641	7.59085e-06	0.0010638		AT4G39260	6781.77	-1.83531	0.203309	-9.02719	1.76133e-19	2.52373e-17		AT1G20190	1333.69	-2.71832	0.241483	-11.2568	2.14519e-29	3.07374e-27		AT1G71170	370.106	-2.81138	0.20821	-13.5026	1.5093e-41	2.19589e-39		AT3G13980	274.759	-4.328	0.275887	-15.6876	1.83946e-55	2.80972e-53		AT1G51760	719.501
AT4G13395	173.945	1.71028	0.474963	3.60086	0.000317162	0.0461441		AT3G03470	706.997	-0.829035	0.185339	-4.47308	7.71015e-06	0.00106667		AT5G47590	489.104	-2.81909	0.312356	-9.02525	1.79283e-19	2.5523e-17		AT2G28570	829.895	2.5968	0.230726	11.2549	2.1913e-29	3.10173e-27		AT3G20830	337.939	-3.50411	0.25951	-13.5028	1.50496e-41	2.19589e-39		AT1G11910	7623.29	-2.07908	0.132665	-15.6716	2.3651e-55	3.58931e-53		AT3G56940	19662.3
AT2G20630	758.126	0.935398	0.260144	3.59569	0.000323531	0.0467689		AT5G45630	189.71	3.49117	0.780412	4.4735	7.69511e-06	0.00106667		AT1G18650	788.169	-2.11128	0.234539	-9.00182	2.22014e-19	3.14036e-17		AT3G28180	311.284	-2.82692	0.251175	-11.2548	2.19283e-29	3.10173e-27		AT2G37035	386.17	-2.66168	0.197234	-13.4951	1.67238e-41	2.41755e-39		AT1G06040	3120.63	-2.9379	0.18821	-15.6097	6.25741e-55	9.43545e-53		AT3G18280	1371.68
AT1G29357	59.3236	1.83417	0.510581	3.59232	0.00032775	0.0468209		AT5G07110	343.496	-1.23724	0.277083	-4.46524	7.99796e-06	0.00109944		AT3G10850	2696.69	-1.16802	0.130099	-8.97797	2.75817e-19	3.87655e-17		AT5G19770	3209	-1.89397	0.168351	-11.2501	2.31236e-29	3.24997e-27		AT5G64260	9578.59	-2.67482	0.198321	-13.4873	1.85684e-41	2.66711e-39		AT2G25900	3185.64	-4.51832	0.289665	-15.5984	7.45957e-55	1.11765e-52		AT3G03270	1736.4
AT5G14550	1656.13	-0.881983	0.245535	-3.59208	0.000328043	0.0468209		AT3G55890	38.3997	-2.53481	0.568031	-4.46245	8.10296e-06	0.00110682		AT3G19100	498.723	1.86702	0.20807	8.973	2.88544e-19	4.02975e-17		AT3G22960	5439.89	-2.00484	0.178811	-11.2121	3.55767e-29	4.96858e-27		AT2G14890	3998.29	-3.15939	0.234511	-13.4723	2.27816e-41	3.25157e-39		AT3G18535	525.82	-3.34815	0.214674	-15.5964	7.70152e-55	1.1466e-52		AT1G22430	408.73
AT2G26560	56.1922	-1.49851	0.417742	-3.58718	0.000334277	0.0474105		AT4G27654	55.8896	2.58979	0.580717	4.45965	8.20944e-06	0.00111431		AT3G59930	1405.56	-3.01595	0.337751	-8.92951	4.27918e-19	5.93864e-17		AT1G12090	18038.2	-2.38683	0.213242	-11.193	4.41095e-29	6.12151e-27		AT5G15410	1789.15	-3.19271	0.237243	-13.4575	2.78043e-41	3.94349e-39		AT1G02110	729.371	-3.36079	0.215728	-15.5788	1.01435e-54	1.50067e-52		AT1G21680	7073.61
AT1G25400	176.034	1.33233	0.372061	3.58096	0.00034234	0.0482507		AT3G16290	192.629	1.20789	0.271246	4.45309	8.46414e-06	0.00113462		AT4G27470	471.133	-1.5132	0.169612	-8.92154	4.59864e-19	6.3421e-17		AT1G64740	836.107	-2.32536	0.208594	-11.1477	7.34479e-29	1.01294e-26		AT3G02540	1433.1	-2.24478	0.167141	-13.4305	4.00821e-41	5.64932e-39		AT3G48690	2988.02	-3.08053	0.197833	-15.5713	1.14e-54	1.67601e-52		AT1G11580	2512.4
AT1G23140	314.343	-2.24118	0.627659	-3.5707	0.000356026	0.049868		AT5G21170	2560.79	-1.06037	0.238057	-4.45426	8.41812e-06	0.00113462		AT1G80130	133.652	-4.68985	0.525732	-8.92061	4.63718e-19	6.35553e-17		AT2G23910	134.377	6.2979	0.567393	11.0997	1.25866e-28	1.72507e-26		AT4G27320	1344.4	-2.36079	0.176062	-13.4088	5.37012e-41	7.52183e-39		AT1G05850	7507.47	-1.88015	0.12075	-15.5707	1.15207e-54	1.68324e-52		AT2G46220	4189.51
								AT2G41100	2045.34	2.21296	0.498119	4.44262	8.88692e-06	0.00117721		AT4G12800	92836.9	-1.70659	0.191333	-8.91951	4.68373e-19	6.37971e-17		AT1G55673	11870.1	-3.43072	0.309387	-11.0888	1.42259e-28	1.9377e-26		AT5G55220	923.326	3.40634	0.254606	13.3789	8.03531e-41	1.11854e-38		AT1G75945	936.425	5.43683	0.349532	15.5546	1.48062e-54	2.14306e-52		AT5G01880	327.943
								AT5G54530	236.94	-1.09149	0.245691	-4.44252	8.89098e-06	0.00117721		AT5G60860	256.792	-2.12046	0.238095	-8.90597	5.29193e-19	7.1639e-17		AT1G64900	1342.01	-2.60878	0.23562	-11.072	1.7154e-28	2.32221e-26		AT3G47340	8797.45	-5.29824	0.39619	-13.373	8.70005e-41	1.20365e-38		AT4G34480	692.552	-3.76719	0.242194	-15.5544	1.48501e-54	2.14306e-52		AT3G17800	1260.15
								AT1G13990	1012.63	-0.895742	0.201724	-4.44044	8.9776e-06	0.00118143		AT1G07050	291.862	4.96776	0.557875	8.9048	5.34829e-19	7.19606e-17		AT2G47440	640.622	-2.73725	0.248273	-11.0251	2.89072e-28	3.88942e-26		AT2G41840	20988.5	-2.44617	0.183104	-13.3595	1.04282e-40	1.43394e-38		AT3G51330	298.187	-4.59167	0.295308	-15.5488	1.62231e-54	2.32692e-52		AT1G22410	1899.97
								AT1G23710	647.093	2.19331	0.495483	4.42661	9.57275e-06	0.00123806		AT5G39210	956.362	3.09136	0.347623	8.89284	5.95649e-19	7.96581e-17		AT3G27080	803.753	2.0707	0.187854	11.0229	2.96266e-28	3.96207e-26		AT5G01880	327.943	-3.72701	0.27965	-13.3274	1.60416e-40	2.19245e-38		AT2G14890	3998.29	-3.64625	0.234821	-15.5278	2.24923e-54	3.20658e-52		AT1G27650	2963.54
								AT3G52060	2787.12	-0.719943	0.16256	-4.42879	9.47611e-06	0.00123806		AT2G41640	708.492	-2.46712	0.277823	-8.88017	6.6759e-19	8.87412e-17		AT2G20860	4084.5	-1.714	0.155699	-11.0084	3.47991e-28	4.59806e-26		AT5G54390	2608.04	2.06329	0.154867	13.323	1.7018e-40	2.31188e-38		AT5G35100	1334	-2.60351	0.167701	-15.5248	2.35848e-54	3.34208e-52		AT4G38680	10060.5
								AT4G27280	1275.77	1.45532	0.328778	4.42644	9.57999e-06	0.00123806		AT1G80440	3298.31	-2.01575	0.227316	-8.86761	7.47298e-19	9.87418e-17		AT5G65860	594.445	2.43178	0.220895	11.0088	3.46765e-28	4.59806e-26		AT1G54410	12350.3	3.42563	0.257167	13.3206	1.75615e-40	2.37144e-38		AT3G08030	4062.74	-3.40527	0.21983	-15.4905	4.02152e-54	5.66457e-52		AT2G45970	650.823
								AT5G51220	159.807	1.5591	0.352788	4.41938	9.89865e-06	0.00127162		AT5G04140	1641.72	1.87141	0.21127	8.8579	8.15349e-19	1.07092e-16		AT3G28007	122.549	6.87597	0.62517	10.9986	3.88303e-28	5.10017e-26		AT5G43750	1779.23	3.60406	0.271789	13.2605	3.92195e-40	5.26452e-38		AT3G26520	74247.4	-3.25939	0.210489	-15.4849	4.38828e-54	6.14437e-52		AT2G37410	6204.6
								AT4G22820	737.536	0.847239	0.191937	4.41416	1.01405e-05	0.00129498		AT1G19740	2772.62	-1.44543	0.163311	-8.85077	8.69139e-19	1.13482e-16		AT5G19140	6231.41	-2.15969	0.196469	-10.9925	4.15204e-28	5.42123e-26		AT4G00720	1581.83	-2.40281	0.181208	-13.2599	3.95212e-40	5.27362e-38		AT2G29660	1014.05	-2.77271	0.179401	-15.4554	6.94058e-54	9.66055e-52		AT1G03130	7967.31
								AT3G62650	10070.1	-0.958556	0.217954	-4.39798	1.09262e-05	0.00138712		AT5G15500	54.0926	6.11362	0.692471	8.82871	1.05894e-18	1.3745e-16		AT1G75840	1149.12	1.65521	0.150705	10.9831	4.60925e-28	5.94955e-26		AT4G37810	162.405	6.17064	0.465633	13.2522	4.38425e-40	5.81583e-38		AT4G38680	10060.5	-3.00371	0.194364	-15.454	7.08689e-54	9.80617e-52		AT1G27090	2139.33
								AT4G37690	29.4874	3.20157	0.731201	4.37851	1.19494e-05	0.00150814		AT5G54680	3123.1	-1.63368	0.185132	-8.8244	1.10047e-18	1.42006e-16		AT3G20810	572.613	2.50363	0.227954	10.9831	4.61059e-28	5.94955e-26		AT5G54500	2789.43	-2.09517	0.158504	-13.2183	6.87716e-40	9.06941e-38		AT3G01470	3871.64	-2.60974	0.169024	-15.44	8.80577e-54	1.21133e-51		AT5G64120	1314.36
								AT4G37610	446.447	1.56143	0.35703	4.3734	1.22327e-05	0.00153492		AT5G18050	150.372	-4.18251	0.474401	-8.81641	1.18185e-18	1.51621e-16		AT2G05380	39450.5	-2.55653	0.232784	-10.9824	4.64483e-28	5.95888e-26		AT2G45960	37359.2	-2.35385	0.178155	-13.2123	7.44784e-40	9.7649e-38		AT1G15500	4878.76	-3.03052	0.196302	-15.438	9.08044e-54	1.24186e-51		AT1G03820	407.744
								AT3G19480	121.168	1.57276	0.360317	4.36495	1.27153e-05	0.00157713		AT3G61600	1212.69	-1.77391	0.201226	-8.81549	1.1916e-18	1.51988e-16		AT3G20820	2666.01	-1.73364	0.158057	-10.9684	5.42274e-28	6.91666e-26		AT2G03550	400.177	-3.0678	0.232677	-13.1848	1.07344e-39	1.39926e-37		AT5G54680	3123.1	-2.86481	0.185962	-15.4053	1.50681e-53	2.04883e-51		AT1G21400	1137.24
								AT4G08555	72.1996	2.88981	0.661955	4.36556	1.26797e-05	0.00157713		AT1G29395	2309.4	-2.04096	0.231634	-8.81116	1.23859e-18	1.57073e-16		AT3G62660	1521.05	-2.36264	0.215523	-10.9624	5.79741e-28	7.35204e-26		AT4G28300	865.116	-2.69603	0.204521	-13.1822	1.11128e-39	1.44025e-37		AT5G66200	1543.32	-2.78471	0.181689	-15.3268	5.06396e-53	6.84594e-51		AT5G15410	1789.15
								AT1G33600	985.975	1.50711	0.345848	4.35773	1.31415e-05	0.00162031		AT1G57540	620.256	-1.61807	0.183652	-8.81052	1.24572e-18	1.57074e-16		AT4G13500	3223.27	2.93099	0.267719	10.948	6.79441e-28	8.53361e-26		AT4G33030	1307.49	2.60928	0.197955	13.1812	1.12572e-39	1.45063e-37		AT4G39800	711.025	-5.59343	0.365011	-15.324	5.2875e-53	7.10731e-51		AT2G15580	1345.01
								AT5G18470	186.074	2.80189	0.643145	4.35654	1.32135e-05	0.00162031		AT2G46680	1064.39	3.18167	0.361538	8.80037	1.36364e-18	1.70966e-16		AT5G01240	2616.42	-2.34332	0.214045	-10.9478	6.80647e-28	8.53361e-26		AT1G18330	561.206	-3.83795	0.291717	-13.1564	1.56346e-39	2.00328e-37		AT2G24270	4069.19	-2.86006	0.186787	-15.3119	6.36787e-53	8.51087e-51		AT4G37330	579.005
								AT5G40460	93.1178	1.8841	0.432672	4.35458	1.33321e-05	0.00162562		AT1G13930	21437.6	-2.1081	0.239672	-8.79576	1.42082e-18	1.77128e-16		AT4G30920	1116.5	-1.93413	0.176728	-10.9441	7.08964e-28	8.83842e-26		AT2G23985	960.807	3.7428	0.285298	13.1189	2.56565e-39	3.26881e-37		AT5G49440	14748.2	-3.64793	0.238291	-15.3087	6.68682e-53	8.88667e-51		AT5G15530	411.862
								AT1G11260	6996.25	-1.3156	0.302295	-4.35204	1.34874e-05	0.00163531		AT4G37980	4629.01	-2.3288	0.265235	-8.78014	1.63268e-18	2.02398e-16		AT4G12550	1263.03	-3.71138	0.33917	-10.9425	7.21607e-28	8.9455e-26		AT5G16390	1138.05	-2.0809	0.158825	-13.1019	3.21172e-39	4.06896e-37		AT3G24120	502.764	-2.81484	0.184293	-15.2738	1.14362e-52	1.51131e-50		AT5G19120	4880.93
								AT3G16670	1475.82	-1.63205	0.375671	-4.34436	1.39682e-05	0.00167479		AT1G72280	72.0245	5.34806	0.610026	8.76694	1.8358e-18	2.26306e-16		AT4G27310	1980.6	-5.40952	0.495439	-10.9186	9.38932e-28	1.15746e-25		AT3G27080	803.753	2.45399	0.187424	13.0933	3.59749e-39	4.53224e-37		AT2G17850	504.711	9.39703	0.615563	15.2658	1.29328e-52	1.69954e-50		AT3G11690	1062.34
								AT3G44260	1163.58	2.15649	0.496261	4.34547	1.38975e-05	0.00167479		AT3G07220	556.776	-1.64692	0.187872	-8.76621	1.84784e-18	2.26524e-16		AT5G45830	62.2303	-6.80112	0.623261	-10.9122	1.00837e-27	1.23616e-25		AT1G11910	7623.29	-1.72848	0.132556	-13.0396	7.283e-39	9.12438e-37		AT3G61600	1212.69	-3.10372	0.203401	-15.2591	1.43129e-52	1.87045e-50		AT4G00400	520.986
								AT4G29780	204.249	2.02212	0.465785	4.34132	1.4163e-05	0.00168876		AT5G26667	2707.66	1.49066	0.170248	8.75577	2.02711e-18	2.47128e-16		AT1G07440	1498.18	2.39701	0.219719	10.9094	1.0389e-27	1.25958e-25		AT3G18230	653.61	-2.98928	0.229372	-13.0325	7.9989e-39	9.96592e-37		AT5G58090	928.543	-2.76403	0.18142	-15.2355	2.05451e-52	2.67007e-50		AT5G49360	3719.23
								AT1G69270	553.862	1.60469	0.369966	4.33739	1.44184e-05	0.00170977		AT1G48860	696.29	-1.28965	0.147321	-8.75406	2.05813e-18	2.49531e-16		AT1G15670	676.009	-2.54353	0.233142	-10.9098	1.035e-27	1.25958e-25		AT5G62560	1007.89	-2.51756	0.193282	-13.0253	8.78497e-39	1.08852e-36		AT1G78265	303.935	-8.30678	0.545701	-15.2222	2.51918e-52	3.25597e-50		AT5G44260	1334.09
								AT1G64270	50.9039	2.22483	0.513529	4.33244	1.47467e-05	0.00171917		AT4G10610	1498.82	-1.33442	0.152595	-8.74483	2.23343e-18	2.69305e-16		AT5G59030	3641.53	-1.99304	0.183138	-10.8827	1.39379e-27	1.68062e-25		AT3G09030	650.868	-2.79118	0.214359	-13.0211	9.28796e-39	1.14136e-36		AT3G48115	10230.4	-2.74858	0.181173	-15.1711	5.49883e-52	7.06825e-50		AT4G38690	1136.34
								AT2G38470	518.716	2.88524	0.66629	4.3303	1.48907e-05	0.00171917		AT1G68520	1523.98	1.61411	0.185043	8.72293	2.711e-18	3.25114e-16		AT1G70830	9273.72	-2.41003	0.221901	-10.8608	1.77167e-27	2.12465e-25		AT3G18535	525.82	-2.76003	0.21197	-13.0209	9.31265e-39	1.14136e-36		AT1G71970	631.216	-3.28618	0.216619	-15.1703	5.55989e-52	7.10789e-50		AT4G27470	471.133
								AT3G56880	2029.11	2.07835	0.479965	4.33022	1.4896e-05	0.00171917		AT1G09430	942.265	-1.97013	0.22622	-8.70893	3.06756e-18	3.65886e-16		AT2G46220	4189.51	-1.88002	0.173147	-10.8579	1.82826e-27	2.18067e-25		AT5G02240	3010.3	1.72952	0.13288	13.0157	9.96336e-39	1.21451e-36		AT1G61250	1458.78	-2.84433	0.18778	-15.1471	7.91356e-52	1.00622e-49		AT5G17170	2285.35
								AT4G24380	213.218	1.99113	0.45978	4.33061	1.48697e-05	0.00171917		AT4G26130	1051.61	-1.50856	0.173416	-8.69905	3.34681e-18	3.97047e-16		AT5G58090	928.543	-1.95133	0.17975	-10.8558	1.87143e-27	2.22017e-25		AT1G11260	6996.25	-3.9347	0.302729	-12.9974	1.26535e-38	1.53413e-36		AT3G62980	3930.62	-2.7346	0.18094	-15.1133	1.32336e-51	1.67362e-49		AT2G24270	4069.19
								AT5G19860	3167.05	-0.697342	0.160901	-4.33398	1.46441e-05	0.00171917		AT1G20630	517.414	-1.87639	0.215776	-8.69603	3.43694e-18	4.05559e-16		AT1G25440	1673.44	2.00204	0.18482	10.8324	2.41772e-27	2.85291e-25		AT5G20350	1087.26	-2.32874	0.179307	-12.9874	1.44166e-38	1.73855e-36		AT4G27320	1344.4	-2.66462	0.176379	-15.1073	1.44903e-51	1.82276e-49		AT4G21850	6289.66
								AT5G58620	605.921	1.10913	0.25634	4.32678	1.51304e-05	0.00173694		AT4G13500	3223.27	2.32816	0.267776	8.69443	3.48581e-18	4.09138e-16		AT2G05790	1500.73	-2.05835	0.190076	-10.8291	2.50554e-27	2.94081e-25		AT3G13580	1571.71	-1.87797	0.14482	-12.9676	1.86798e-38	2.24068e-36		AT2G45470	2786.99	-3.6045	0.238785	-15.0952	1.74163e-51	2.17917e-49		AT5G44720	1679.36
								AT2G21880	91.0068	-2.176	0.503243	-4.32396	1.53256e-05	0.00175004		AT5G14200	1500.73	1.76114	0.202725	8.6873	3.71142e-18	4.33314e-16		AT2G27840	1328.27	2.25307	0.208208	10.8213	2.73001e-27	3.18732e-25		AT2G43920	1349.4	-3.72012	0.287117	-12.9568	2.14994e-38	2.56525e-36		AT3G15820	938.416	-3.96488	0.263292	-15.0589	3.01867e-51	3.75705e-49		AT5G03290	2082.39
								AT1G13650	118.52	2.19652	0.509918	4.30759	1.65042e-05	0.0018747		AT2G41480	316.644	3.40228	0.391733	8.6852	3.78074e-18	4.39083e-16		AT2G47930	1586.32	-3.02184	0.279446	-10.8137	2.96519e-27	3.44368e-25		AT3G61600	1212.69	-2.62514	0.202615	-12.9563	2.16369e-38	2.56807e-36		AT2G27860	3383.42	-2.8181	0.187156	-15.0574	3.08463e-51	3.81893e-49		AT1G54020	769.027
								AT4G36500	2543.74	2.15302	0.500329	4.30321	1.6834e-05	0.00190216		AT2G20725	1848.54	-1.21395	0.140188	-8.65945	4.74043e-18	5.47657e-16		AT5G44260	1334.09	-3.36124	0.311175	-10.8018	3.37626e-27	3.90055e-25		AT5G66200	1543.32	-2.34387	0.181048	-12.9461	2.47206e-38	2.91871e-36		AT5G62690	3779.44	-2.30117	0.153035	-15.0369	4.20761e-51	5.18196e-49		AT5G66590	1930.85
								AT5G18140	648.271	-0.72642	0.169103	-4.29572	1.74131e-05	0.00195734		AT2G45180	57230.4	-2.45328	0.283577	-8.65117	5.09722e-18	5.85809e-16		AT1G74470	14196	-1.98185	0.183529	-10.7986	3.4961e-27	4.01797e-25		AT3G23820	2619.75	-2.44937	0.189364	-12.9348	2.86528e-38	3.36536e-36		AT1G70200	550.344	4.03322	0.26844	15.0247	5.05991e-51	6.19919e-49		AT4G35090	6364.32
								AT4G02410	178.59	1.98636	0.462695	4.29302	1.7626e-05	0.00197101		AT1G20010	1981.28	-1.26671	0.146689	-8.63538	5.85347e-18	6.69236e-16		AT1G09310	26435.6	2.65294	0.246097	10.7801	4.27649e-27	4.86418e-25		AT1G20630	517.414	-2.83898	0.219602	-12.9278	3.13599e-38	3.66423e-36		AT5G19860	3167.05	-2.42542	0.161456	-15.0222	5.25161e-51	6.40071e-49		AT2G38750	1332.25
								AT4G25470	1673.19	3.05385	0.713516	4.28	1.86896e-05	0.00207917		AT1G73870	156.737	-3.44034	0.398583	-8.63142	6.05954e-18	6.89226e-16		AT3G62720	517.945	-2.24232	0.207999	-10.7804	4.2587e-27	4.86418e-25		AT1G70200	550.344	3.47159	0.268745	12.9178	3.57285e-38	4.15316e-36		AT4G11320	9096.91	-3.11111	0.207234	-15.0126	6.07519e-51	7.36633e-49		AT5G48490	1768.69
								AT1G58602	438.549	1.21558	0.284452	4.27342	1.92497e-05	0.0021305		AT4G37810	162.405	4.04457	0.469742	8.61018	7.29435e-18	8.25421e-16		AT3G08770	1110.52	2.6358	0.244912	10.7622	5.18994e-27	5.84875e-25		AT3G16450	4701.71	-2.5724	0.199189	-12.9144	3.73584e-38	4.28888e-36		AT4G16190	17805.7	-2.52827	0.168458	-15.0083	6.47404e-51	7.80968e-49		AT1G67810	349.706
								AT4G35940	103.512	1.31994	0.309036	4.27113	1.94482e-05	0.00214148		AT1G31330	48744.8	-1.65117	0.19183	-8.60748	7.46853e-18	8.40819e-16		AT5G16390	1138.05	-1.70272	0.158214	-10.7621	5.19512e-27	5.84875e-25		AT5G54510	866.2	-3.23731	0.25068	-12.9141	3.74666e-38	4.28888e-36		AT4G27000	2452.44	-1.89666	0.126471	-14.9967	7.71039e-51	9.25365e-49		AT4G22505	493.716
								AT1G59590	121.741	1.42701	0.334574	4.26517	1.99751e-05	0.00217242		AT5G59030	3641.53	-1.57346	0.182842	-8.6056	7.59197e-18	8.50378e-16		AT1G80460	1192	-1.87412	0.174151	-10.7615	5.23167e-27	5.86e-25		AT5G63530	509.785	3.98636	0.308681	12.9142	3.74414e-38	4.28888e-36		AT3G09030	650.868	-3.2355	0.216127	-14.9703	1.1472e-50	1.36983e-48		AT1G12230	2218.19
								AT1G62510	2233.4	-1.35457	0.317489	-4.2665	1.98564e-05	0.00217242		AT1G15950	1315.66	-1.47619	0.171778	-8.59357	8.4305e-18	9.39532e-16		AT5G24520	624.12	-2.13725	0.1989	-10.7453	6.2344e-27	6.9479e-25		AT4G02770	18760.7	-2.07143	0.160423	-12.9123	3.83694e-38	4.37004e-36		AT5G62560	1007.89	-2.90623	0.194146	-14.9693	1.16561e-50	1.38478e-48		AT1G18330	561.206
								AT5G66590	1930.85	-0.750353	0.175952	-4.26454	2.00311e-05	0.00217242		AT5G37720	868.844	-1.60901	0.18731	-8.59011	8.68835e-18	9.63402e-16		AT4G39090	39480	-2.14112	0.199472	-10.7339	7.05202e-27	7.81959e-25		AT1G59960	935.226	2.6175	0.202727	12.9115	3.87836e-38	4.39502e-36		AT2G26430	639.354	-3.20115	0.213906	-14.9652	1.23889e-50	1.46444e-48		AT1G55673	11870.1
								AT2G46680	1064.39	1.54892	0.363823	4.25735	2.06867e-05	0.0022323		AT5G63860	2205.31	-1.28985	0.150273	-8.58339	9.21187e-18	1.01635e-15		AT3G01470	3871.64	-1.80807	0.168614	-10.7231	7.92679e-27	8.74563e-25		AT5G14920	6311.58	-4.03062	0.312184	-12.9111	3.89911e-38	4.39644e-36		AT1G76100	5003.43	-3.42947	0.229193	-14.9633	1.27617e-50	1.50097e-48		AT1G20330	3755.33
								AT3G02140	148.444	1.51449	0.356272	4.25093	2.12881e-05	0.00228577		AT1G05850	7507.47	-1.03376	0.120503	-8.57874	9.59179e-18	1.04778e-15		AT5G43350	1555.42	-2.77164	0.258626	-10.7168	8.49111e-27	9.32163e-25		AT3G14240	2786.37	-2.59498	0.201149	-12.9008	4.45457e-38	4.99776e-36		AT2G41640	708.492	-4.23247	0.28291	-14.9604	1.33132e-50	1.55804e-48		AT1G32450	1572.21
								AT1G33610	199.324	1.86616	0.439287	4.24816	2.1553e-05	0.00229141		AT5G44260	1334.09	-2.65939	0.309996	-8.57878	9.58831e-18	1.04778e-15		AT2G37640	3697.05	-2.36918	0.221157	-10.7126	8.87952e-27	9.69978e-25		AT1G54100	1516.64	-2.92917	0.227461	-12.8776	6.01465e-38	6.71467e-36		AT5G48180	2267.35	-2.78609	0.186443	-14.9434	1.72072e-50	2.00379e-48		AT3G63310	929.044
								AT3G22190	285.127	1.17011	0.275386	4.24899	2.14733e-05	0.00229141		AT3G17930	1653.21	1.93209	0.225412	8.57134	1.02291e-17	1.11189e-15		AT5G54170	809.479	2.31176	0.216139	10.6957	1.06615e-26	1.1589e-24		AT2G45990	594.303	2.62517	0.20395	12.8716	6.50285e-38	7.22393e-36		AT3G47340	8797.45	-5.92525	0.396652	-14.9382	1.86021e-50	2.15555e-48		AT5G14780	4562.51
								AT4G18197	269.445	1.46157	0.344138	4.24705	2.166e-05	0.00229151		AT5G15410	1789.15	-2.01898	0.235799	-8.56232	1.10621e-17	1.19655e-15		AT4G36040	11957.9	-2.95824	0.276616	-10.6944	1.08116e-26	1.16945e-24		AT1G29930	1.69393e+06	-2.91943	0.226915	-12.8657	7.01729e-38	7.7572e-36		AT3G63260	1570.22	-3.30381	0.221172	-14.9378	1.87104e-50	2.15748e-48		AT3G43850	229.833
								AT3G21890	54.2537	2.52825	0.595593	4.24494	2.18656e-05	0.00230196		AT4G27320	1344.4	-1.49403	0.17468	-8.55299	1.19938e-17	1.291e-15		AT5G24460	627.639	-2.13364	0.199819	-10.6779	1.29222e-26	1.39093e-24		AT2G46650	3270.49	3.47983	0.270783	12.851	8.49403e-38	9.34385e-36		AT3G47350	4211.55	-2.40916	0.161289	-14.9368	1.89736e-50	2.17715e-48		AT1G76130	212.177
								AT4G37810	162.405	2.11748	0.499284	4.24104	2.22487e-05	0.00233093		AT3G19820	5608.34	-1.54257	0.180802	-8.53178	1.44108e-17	1.54364e-15		AT4G10610	1498.82	-1.6366	0.153299	-10.6759	1.32043e-26	1.4144e-24		AT2G33330	404.207	4.49937	0.350258	12.8459	9.07374e-38	9.9331e-36		AT3G55460	2192.04	-2.47991	0.166405	-14.9029	3.15723e-50	3.60522e-48		AT5G48160	1689.62
								AT5G09350	26.0299	2.8934	0.682568	4.23899	2.24524e-05	0.00234091		AT4G32200	605.593	-2.57175	0.301684	-8.52466	1.53259e-17	1.63372e-15		AT5G67360	6587.42	-1.97875	0.185507	-10.6667	1.45695e-26	1.55309e-24		AT4G38130	1091.68	-1.76676	0.137584	-12.8413	9.61836e-38	1.04784e-35		AT1G50010	10245.7	-2.55042	0.171152	-14.9014	3.22525e-50	3.66509e-48		AT3G27890	940.422
								AT2G33700	277.949	1.11428	0.263564	4.22774	2.36052e-05	0.00244927		AT1G64900	1342.01	-1.9974	0.234595	-8.51426	1.67654e-17	1.77008e-15		AT1G73470	339.662	-2.36634	0.221858	-10.666	1.46793e-26	1.55728e-24		AT4G34250	177.973	-3.74703	0.292255	-12.8211	1.24936e-37	1.35454e-35		AT5G47560	4168.05	-2.55359	0.171619	-14.8794	4.48228e-50	5.06907e-48		AT1G79750	4456.69
								AT1G10560	46.441	3.05771	0.723663	4.22532	2.38597e-05	0.00246382		AT2G23910	134.377	4.85504	0.570214	8.51443	1.67417e-17	1.77008e-15		AT2G34590	6590.73	-1.51662	0.142262	-10.6608	1.55292e-26	1.63955e-24		AT4G27000	2452.44	-1.61505	0.12627	-12.7905	1.85351e-37	1.99993e-35		AT2G33410	1614.5	-2.55251	0.172068	-14.8343	8.78759e-50	9.89046e-48		AT4G39800	711.025
								AT3G53950	1005.69	-0.798913	0.189134	-4.22406	2.3994e-05	0.0024659		AT5G42900	1761.83	2.62419	0.30836	8.51015	1.73706e-17	1.82524e-15		AT3G16140	25677.5	-1.93104	0.181168	-10.6588	1.58621e-26	1.66673e-24		AT2G40890	869.182	-1.86731	0.14618	-12.774	2.2905e-37	2.45967e-35		AT1G70850	32194.8	-2.80448	0.189066	-14.8333	8.91836e-50	9.98984e-48		AT2G30860	22130.9
								AT2G39560	33.226	2.71531	0.643704	4.21826	2.46191e-05	0.00251815		AT1G31860	699.636	1.46284	0.171918	8.50898	1.75475e-17	1.83509e-15		AT3G17810	717.491	-1.66724	0.156482	-10.6546	1.66028e-26	1.73629e-24		AT3G52060	2787.12	-2.0777	0.163007	-12.7461	3.27804e-37	3.50346e-35		AT1G02020	314.907	-3.99979	0.269748	-14.8279	9.67691e-50	1.07881e-47		AT3G62660	1521.05
								AT2G41010	476.686	1.77782	0.422004	4.2128	2.52229e-05	0.00256774		AT4G34980	2835.3	-1.50985	0.177492	-8.50654	1.79196e-17	1.86516e-15		AT5G11670	3905.85	-1.67878	0.157772	-10.6405	1.93077e-26	2.00964e-24		AT5G23420	281.876	3.6277	0.284822	12.7367	3.6962e-37	3.93174e-35		AT5G16390	1138.05	-2.35278	0.159203	-14.7785	2.01597e-49	2.23687e-47		AT5G54270	99480.9
								AT3G55050	164.853	1.03605	0.24602	4.21126	2.53948e-05	0.0025731		AT5G01530	209630	-1.86183	0.219156	-8.49548	1.97118e-17	2.04207e-15		AT5G02500	33534	-1.87064	0.175997	-10.6288	2.18873e-26	2.26744e-24		AT1G29395	2309.4	-2.96115	0.232503	-12.736	3.73251e-37	3.93337e-35		AT1G01500	298.646	-3.2519	0.220356	-14.7575	2.75356e-49	3.04094e-47		AT5G20700	6290.79
								AT1G01540	817.652	-0.675244	0.160582	-4.20497	2.61114e-05	0.00260897		AT1G65190	175.115	3.48951	0.411108	8.48807	2.10088e-17	2.16626e-15		AT3G19030	2189.46	2.6918	0.253525	10.6175	2.47178e-26	2.54871e-24		AT1G58602	438.549	3.54494	0.278341	12.736	3.73261e-37	3.93337e-35		AT5G54270	99480.9	-3.44088	0.233177	-14.7566	2.79196e-49	3.06894e-47		AT2G30870	10613.7
								AT5G40480	107.678	1.40834	0.334917	4.20505	2.61027e-05	0.00260897		AT1G01500	298.646	-1.76479	0.207997	-8.48468	2.16316e-17	2.22011e-15		AT5G25350	5415.45	-2.85517	0.269227	-10.6051	2.82262e-26	2.89693e-24		AT1G03820	407.744	4.99916	0.394214	12.6814	7.50273e-37	7.83306e-35		AT4G05150	7208.39	-3.58445	0.243189	-14.7394	3.60193e-49	3.94085e-47		AT5G37260	2704.79
								AT5G54080	1487.66	-1.42659	0.339251	-4.20511	2.6095e-05	0.00260897		AT5G54640	1309.17	-1.37081	0.16168	-8.47855	2.28025e-17	2.32944e-15		AT2G20360	1441.89	-1.72231	0.162684	-10.5868	3.4304e-26	3.50441e-24		AT5G09220	1377.26	-2.75498	0.217244	-12.6815	7.4889e-37	7.83306e-35		AT1G64640	1408.46	-4.86787	0.330719	-14.719	4.86552e-49	5.29868e-47		AT4G18670	978.247
								AT3G29670	169.858	-1.83323	0.436521	-4.19965	2.67332e-05	0.00265879		AT1G61890	497.036	2.41223	0.28459	8.47617	2.32721e-17	2.36646e-15		AT2G33330	404.207	3.71443	0.350951	10.5839	3.53963e-26	3.59933e-24		AT5G49665	215.85	-4.10145	0.323627	-12.6734	8.30403e-37	8.62968e-35		AT4G14900	744.733	-3.0477	0.207124	-14.7143	5.21481e-49	5.6529e-47		AT2G14750	1526.67
								AT1G02370	59.1942	1.61468	0.385616	4.18727	2.82331e-05	0.00279507		AT1G74560	1607.91	1.52962	0.180819	8.45939	2.68788e-17	2.70825e-15		AT1G11910	7623.29	-1.40075	0.132477	-10.5735	3.95326e-26	4.0015e-24		AT5G57360	1073.82	-2.57442	0.203229	-12.6676	8.94038e-37	9.24837e-35		AT3G60530	3847.01	-3.14651	0.214069	-14.6985	6.58584e-49	7.10636e-47		AT3G61470	115470
								AT3G20810	572.613	-1.02373	0.245098	-4.17681	2.95625e-05	0.00291333		AT5G37990	222.716	2.79442	0.330324	8.45965	2.68181e-17	2.70825e-15		AT5G54390	2608.04	1.63913	0.155069	10.5703	4.09162e-26	4.12263e-24		AT5G54680	3123.1	-2.34895	0.185618	-12.6547	1.05346e-36	1.08478e-34		AT1G08380	47676.6	-3.00827	0.204892	-14.6822	8.38183e-49	9.003e-47		AT2G35370	9294.13
								AT3G42150	424.698	-0.837989	0.200692	-4.1755	2.97335e-05	0.00291686		AT5G61228	968.976	-1.23966	0.146933	-8.4369	3.25879e-17	3.26856e-15		AT1G21400	1137.24	-3.15223	0.298405	-10.5636	4.39499e-26	4.40818e-24		AT3G62980	3930.62	-2.28393	0.180658	-12.6423	1.2341e-36	1.26501e-34		AT1G19310	490.509	-3.19821	0.218597	-14.6306	1.79096e-48	1.91495e-46		AT2G45180	57230.4
								AT3G01730	13.1587	-3.28019	0.785819	-4.17424	2.98987e-05	0.00291979		AT2G35370	9294.13	1.23113	0.145996	8.43264	3.37967e-17	3.37447e-15		AT2G21050	317.357	-2.83891	0.268868	-10.5587	4.62789e-26	4.62077e-24		AT5G01530	209630	-2.76315	0.219165	-12.6076	1.91776e-36	1.9569e-34		AT1G19740	2772.62	-2.39912	0.164042	-14.625	1.94435e-48	2.06955e-46		AT3G50480	1809.43
								AT4G17090	717.31	1.27896	0.308507	4.14565	3.38847e-05	0.00329415		AT1G20330	3755.33	-1.33896	0.1588	-8.43174	3.40573e-17	3.38518e-15		AT4G32285	1030.37	-2.26612	0.215198	-10.5304	6.25767e-26	6.2199e-24		AT3G01470	3871.64	-2.12726	0.168749	-12.6061	1.95467e-36	1.98558e-34		AT5G48385	926.793	-2.69168	0.184137	-14.6178	2.16215e-48	2.291e-46		AT3G28930	403.633
								AT1G11050	155.969	1.88519	0.456292	4.13156	3.60316e-05	0.00348715		AT1G17530	1586.58	-1.88131	0.223286	-8.42556	3.59023e-17	3.55256e-15		AT1G61570	1073.28	1.9208	0.18256	10.5215	6.8774e-26	6.80523e-24		AT3G15000	2730.61	-2.70025	0.214231	-12.6044	1.99659e-36	2.01906e-34		AT1G06570	1922.73	-4.7061	0.32236	-14.5989	2.8535e-48	3.01e-46		AT1G76460	594.603
								AT1G01720	1885.18	1.76032	0.426186	4.1304	3.62126e-05	0.00348902		AT4G21210	830.813	1.91591	0.227431	8.42415	3.63382e-17	3.56373e-15		AT3G55430	1355.23	-2.24647	0.213741	-10.5102	7.75037e-26	7.6348e-24		AT1G68620	271.349	-3.80392	0.301828	-12.6029	2.03394e-36	2.04765e-34		AT1G62780	672.612	3.77925	0.259205	14.5802	3.75509e-48	3.94334e-46		AT3G27690	6780.32
								AT5G49360	3719.23	-1.09838	0.266083	-4.12795	3.66012e-05	0.00351079		AT5G59950	2796.99	-1.5206	0.180502	-8.42427	3.63e-17	3.56373e-15		AT4G22570	1482.77	2.85514	0.271996	10.497	8.9201e-26	8.74804e-24		AT2G41640	708.492	-3.5345	0.280561	-12.598	2.16695e-36	2.17187e-34		AT2G26170	272.866	3.04229	0.209046	14.5532	5.57466e-48	5.82812e-46		AT4G01700	240.657
								AT1G13860	76.9439	1.9062	0.462721	4.11955	3.79618e-05	0.00362519		AT1G57680	2182.53	-1.45769	0.173639	-8.39493	4.66179e-17	4.53158e-15		AT1G62380	5391.59	-2.75772	0.263164	-10.4791	1.07779e-25	1.05232e-23		AT3G54500	357.26	-4.66619	0.370459	-12.5957	2.2297e-36	2.22486e-34		AT4G37432	357.236	-3.66192	0.251714	-14.548	6.0173e-48	6.26305e-46		AT2G47700	798.302
								AT1G48870	16.0713	3.12403	0.758638	4.11794	3.82268e-05	0.00363441		AT2G41090	1342.48	1.93506	0.230499	8.39511	4.65449e-17	4.53158e-15		AT4G15780	3523.98	2.02597	0.193388	10.4762	1.1108e-25	1.07977e-23		AT4G14900	744.733	-2.59144	0.20578	-12.5933	2.30001e-36	2.28491e-34		AT4G19840	2297.02	3.17259	0.218288	14.534	7.37939e-48	7.64694e-46		AT3G20830	337.939
								AT3G45640	799.373	1.06359	0.258626	4.11245	3.91478e-05	0.00370565		AT2G33150	8409.76	-1.32409	0.157805	-8.39068	4.83347e-17	4.67787e-15		AT4G38250	3339.08	-2.03929	0.195483	-10.432	1.77057e-25	1.71357e-23		AT1G07320	8806.61	-1.9868	0.158699	-12.5193	5.85284e-36	5.78892e-34		AT4G28300	865.116	-2.978	0.205005	-14.5265	8.2348e-48	8.49593e-46		AT5G10946	193.405
								AT1G25440	1673.44	0.764805	0.186048	4.1108	3.94294e-05	0.00371601		AT2G05790	1500.73	-1.58013	0.189184	-8.35233	6.6932e-17	6.44944e-15		AT5G54510	866.2	-2.59197	0.248971	-10.4107	2.21474e-25	2.13408e-23		AT4G32285	1030.37	-2.69947	0.216042	-12.4951	7.9391e-36	7.8181e-34		AT4G12800	92836.9	-2.77766	0.191358	-14.5155	9.66118e-48	9.92401e-46		AT5G14170	635.592
								AT5G05810	127.199	-1.21828	0.296517	-4.10863	3.98021e-05	0.00373482		AT5G25890	721.317	1.96976	0.236096	8.34308	7.23825e-17	6.94431e-15		AT3G47800	1419.5	-1.69757	0.163078	-10.4096	2.24112e-25	2.15011e-23		AT1G17530	1586.58	-2.80478	0.224499	-12.4935	8.10335e-36	7.94516e-34		AT5G54390	2608.04	2.24606	0.154779	14.5114	1.02602e-47	1.0448e-45		AT2G29310	4646.08
								AT5G21940	7406.25	1.00179	0.243961	4.10636	4.01951e-05	0.00375537		AT4G28390	320.931	-2.12899	0.255207	-8.3422	7.29213e-17	6.96572e-15		AT3G12710	524.806	-2.80732	0.269908	-10.401	2.45229e-25	2.34252e-23		AT2G38120	1756.57	-2.01219	0.161121	-12.4887	8.6098e-36	8.40518e-34		AT5G57360	1073.82	-2.96186	0.204104	-14.5115	1.02455e-47	1.0448e-45		AT4G14365	234.684
								AT1G29395	2309.4	-0.949442	0.231521	-4.1009	4.11549e-05	0.00379575		AT1G79245	713.918	2.4319	0.291724	8.33631	7.66432e-17	7.2897e-15		AT1G11650	3522.27	-1.49495	0.144086	-10.3754	3.2081e-25	3.05129e-23		AT4G19840	2297.02	2.72627	0.218411	12.4823	9.32198e-36	9.06121e-34		AT2G45960	37359.2	-2.57318	0.178162	-14.4429	2.77786e-47	2.81654e-45		AT3G52470	1542.91
								AT1G63800	2118.42	-0.93201	0.227261	-4.10106	4.11264e-05	0.00379575		AT5G27280	853.768	-1.60022	0.191971	-8.3357	7.70415e-17	7.29613e-15		AT4G37040	1233.57	2.17894	0.210181	10.367	3.50337e-25	3.31783e-23		AT5G09650	6213.98	2.63918	0.211514	12.4776	9.89657e-36	9.57844e-34		AT2G17280	861.747	4.53189	0.313983	14.4336	3.18203e-47	3.21248e-45		AT3G24770	863.46
								AT2G29660	1014.05	-0.726457	0.17707	-4.10266	4.08424e-05	0.00379575		AT4G22190	1605.67	-1.83746	0.220453	-8.33492	7.75531e-17	7.31319e-15		AT1G68540	346.416	2.51318	0.242795	10.3511	4.13872e-25	3.90278e-23		AT1G55670	41723.7	-2.47192	0.198116	-12.4771	9.95124e-36	9.59018e-34		AT1G17370	770.312	-2.73512	0.189626	-14.4238	3.66549e-47	3.68476e-45		AT5G62560	1007.89
								AT4G20860	278.705	1.48515	0.362516	4.09678	4.18942e-05	0.00384749		AT5G49440	14748.2	-1.97922	0.238007	-8.31583	9.11156e-17	8.55556e-15		AT3G07560	3196.27	-1.8345	0.177322	-10.3456	4.38245e-25	4.11503e-23		AT3G03270	1736.4	3.00612	0.24101	12.473	1.04819e-35	1.00586e-33		AT2G47700	798.302	-3.13246	0.217201	-14.422	3.76527e-47	3.76895e-45		AT3G15356	1036.88
								AT3G05170	47.508	2.45716	0.600001	4.09527	4.21685e-05	0.00385628		AT1G14120	432.034	2.49359	0.299994	8.31212	9.40104e-17	8.78997e-15		AT4G02770	18760.7	-1.65834	0.160383	-10.3399	4.65219e-25	4.3498e-23		AT1G06570	1922.73	-4.00478	0.321278	-12.4652	1.15645e-35	1.10505e-33		AT5G55220	923.326	3.6697	0.254543	14.4168	4.05594e-47	4.0427e-45		AT2G20230	2554.79
								AT3G27030	629.588	-1.28258	0.313354	-4.09308	4.25677e-05	0.00387635		AT4G08870	730.017	-1.9639	0.236485	-8.30454	1.00208e-16	9.32994e-15		AT1G20010	1981.28	-1.52068	0.147141	-10.3348	4.9037e-25	4.56561e-23		AT2G29660	1014.05	-2.22247	0.178331	-12.4626	1.19462e-35	1.1367e-33		AT4G14580	465.22	-3.95155	0.2743	-14.4059	4.74893e-47	4.71346e-45		AT2G02080	359.905
								AT5G42690	21.9518	2.75635	0.67472	4.08517	4.40443e-05	0.00399397		AT4G27310	1980.6	-4.09219	0.492887	-8.3025	1.01939e-16	9.4512e-15		AT2G13360	74408.4	-1.86039	0.180523	-10.3055	6.65139e-25	6.16679e-23		AT2G47440	640.622	-3.10236	0.249144	-12.4521	1.36197e-35	1.2905e-33		AT2G01600	706.444	-2.58847	0.179763	-14.3993	5.2255e-47	5.16468e-45		AT1G22370	427.837
								AT5G42050	1631.93	1.03766	0.254086	4.08387	4.42921e-05	0.00399963		AT3G26710	4197.92	1.81471	0.218643	8.29987	1.04226e-16	9.62277e-15		AT3G62410	2963.16	2.67938	0.260224	10.2964	7.3123e-25	6.75118e-23		AT3G17170	381.885	3.7774	0.303406	12.45	1.39891e-35	1.31995e-33		AT3G06170	881.327	-3.48008	0.241699	-14.3984	5.29586e-47	5.21232e-45		AT3G15950	2191.6
								AT4G14930	401.596	-0.935842	0.22922	-4.08272	4.45115e-05	0.0040027		AT1G03420	934.894	-1.84219	0.222077	-8.29526	1.08346e-16	9.96148e-15		AT5G09220	1377.26	-2.22699	0.21654	-10.2845	8.28007e-25	7.61284e-23		AT2G01190	905.243	-3.03011	0.244179	-12.4094	2.32501e-35	2.18464e-33		AT1G52740	14223.8	-2.39368	0.166287	-14.3948	5.57648e-47	5.46565e-45		AT3G44320	461.603
								AT5G61290	70.6346	-2.13786	0.524906	-4.07285	4.64407e-05	0.00415885		AT5G54390	2608.04	1.28617	0.155127	8.29108	1.12229e-16	1.02757e-14		AT2G43710	2293.29	-1.67453	0.162943	-10.2768	8.96544e-25	8.20878e-23		AT4G00560	716.689	-2.11735	0.170632	-12.4089	2.33769e-35	2.18744e-33		AT1G28200	1072.44	-2.69269	0.187371	-14.3709	7.88271e-47	7.69398e-45		AT5G47560	4168.05
								AT3G63060	85.6568	3.02322	0.742854	4.06973	4.70677e-05	0.00419758		AT2G23680	190.274	3.44535	0.415729	8.28748	1.1567e-16	1.0547e-14		AT5G27280	853.768	-1.9851	0.193267	-10.2713	9.49543e-25	8.6581e-23		AT5G14200	1500.73	2.51001	0.20235	12.4043	2.47616e-35	2.30743e-33		AT4G22190	1605.67	-3.18895	0.222158	-14.3544	9.99597e-47	9.71633e-45		AT2G03550	400.177
								AT5G62620	65.211	1.7213	0.423693	4.06261	4.85261e-05	0.00430983		AT5G19120	4880.93	-1.82897	0.220787	-8.28387	1.19235e-16	1.08273e-14		AT5G43750	1779.23	2.79294	0.271987	10.2687	9.75527e-25	8.85843e-23		AT2G40830	514.93	-2.55016	0.205685	-12.3984	2.666e-35	2.47411e-33		AT2G43920	1349.4	-4.13287	0.287986	-14.3509	1.05119e-46	1.01758e-44		AT4G27260	1704.46
								AT1G70980	406.45	-0.989738	0.244154	-4.05375	5.04022e-05	0.00435112		AT3G48680	1890.3	-1.23659	0.14944	-8.27483	1.28643e-16	1.16338e-14		AT4G38470	602.425	-2.62072	0.255606	-10.253	1.14756e-24	1.03779e-22		AT2G01520	5492.5	-3.1878	0.257147	-12.3968	2.71941e-35	2.51333e-33		AT4G30530	4585.01	3.57168	0.248888	14.3506	1.05692e-46	1.01893e-44		AT2G27385	18769.2
								AT3G16180	281.328	-0.997015	0.245821	-4.05586	4.99508e-05	0.00435112		AT1G14920	931.487	-2.16831	0.262077	-8.27354	1.30038e-16	1.17119e-14		AT1G09750	4530.26	-2.18171	0.213039	-10.2409	1.29995e-24	1.1708e-22		AT3G28930	403.633	3.67536	0.296771	12.3845	3.17058e-35	2.91835e-33		AT1G23310	12916.7	-2.76755	0.193477	-14.3043	2.05829e-46	1.97621e-44		AT2G43570	237.509
								AT3G52500	1413.7	-0.695039	0.171331	-4.05671	4.97682e-05	0.00435112		AT1G06570	1922.73	-2.64614	0.31986	-8.27279	1.30864e-16	1.17384e-14		AT4G39330	4528.05	2.92612	0.285983	10.2318	1.42847e-24	1.28132e-22		AT1G73110	352.741	3.74607	0.302731	12.3743	3.60185e-35	3.30184e-33		AT2G39570	5078.57	-3.1482	0.220186	-14.298	2.25318e-46	2.15454e-44		AT4G14270	7666.72
								AT3G62260	127.988	2.17209	0.535276	4.05788	4.952e-05	0.00435112		AT2G27860	3383.42	-1.54041	0.186359	-8.26582	1.38742e-16	1.23947e-14		AT3G26710	4197.92	2.23284	0.218619	10.2134	1.7272e-24	1.53679e-22		AT3G09840	3931.72	-2.41368	0.195276	-12.3603	4.28499e-35	3.91218e-33		AT2G35900	515.628	-2.7207	0.191163	-14.2324	5.76874e-46	5.49385e-44		AT5G58090	928.543
								AT4G39900	631.589	-0.728205	0.179565	-4.05538	5.00528e-05	0.00435112		AT1G07240	1449.21	-1.07333	0.130058	-8.25265	1.54924e-16	1.37845e-14		AT4G16190	17805.7	-1.71975	0.168376	-10.2137	1.72166e-24	1.53679e-22		AT5G18140	648.271	-2.10874	0.170972	-12.3338	5.95728e-35	5.41704e-33		AT5G64260	9578.59	-2.82116	0.198328	-14.2247	6.4392e-46	6.10763e-44		AT3G23810	4125.14
								AT5G27420	1993.37	2.44763	0.603733	4.05417	5.0313e-05	0.00435112		AT1G25175	1222.89	-2.93899	0.35618	-8.25142	1.56517e-16	1.38703e-14		AT4G14030	2850.42	-1.24158	0.121672	-10.2044	1.8957e-24	1.67994e-22		AT2G47450	13366.4	-2.01978	0.163892	-12.3239	6.73716e-35	6.1016e-33		AT2G45970	650.823	-2.54488	0.178984	-14.2185	7.03354e-46	6.64458e-44		AT4G21910	357.201
								AT5G59730	408.058	1.69978	0.418748	4.0592	4.92411e-05	0.00435112		AT3G22960	5439.89	-1.47308	0.178604	-8.24773	1.61432e-16	1.42486e-14		AT2G01600	706.444	-1.80869	0.17746	-10.1921	2.15154e-24	1.89903e-22		AT1G64740	836.107	-2.5748	0.209044	-12.317	7.33529e-35	6.61672e-33		AT2G45180	57230.4	-4.02939	0.283644	-14.2058	8.43307e-46	7.93485e-44		AT2G46790	153.593
								AT2G05260	85.9832	1.38313	0.341292	4.05264	5.0644e-05	0.00435457		AT4G38860	2149.69	-2.38613	0.289674	-8.23731	1.76128e-16	1.54838e-14		AT2G28150	360.729	2.19789	0.215959	10.1774	2.50253e-24	2.20004e-22		AT3G50480	1809.43	2.76453	0.224603	12.3086	8.14737e-35	7.31997e-33		AT5G11770	6083.52	-3.0575	0.215369	-14.1966	9.6184e-46	9.01409e-44		AT3G03470	706.997
								AT1G29430	155.703	-1.99142	0.492389	-4.0444	5.24583e-05	0.00449268		AT3G46640	742.629	1.64725	0.200042	8.23452	1.80272e-16	1.57852e-14		AT1G65720	4326.36	-2.32071	0.228174	-10.1708	2.67759e-24	2.34459e-22		AT5G39210	956.362	4.27085	0.34732	12.2966	9.44691e-35	8.45386e-33		AT3G16140	25677.5	-2.56959	0.181205	-14.1806	1.20881e-45	1.12836e-43		AT5G52920	2499.7
								AT3G05880	10574.3	-1.09523	0.271262	-4.03754	5.40148e-05	0.00460769		AT1G71970	631.216	-1.74243	0.211661	-8.23219	1.83827e-16	1.60329e-14		AT3G59060	720.721	-1.75896	0.173079	-10.1627	2.90766e-24	2.53599e-22		AT3G29970	162.366	7.96173	0.64892	12.2692	1.32559e-34	1.18155e-32		AT5G54510	866.2	-3.56425	0.251504	-14.1717	1.371e-45	1.2747e-43		AT2G34170	191.698
								AT1G51660	256.694	1.38709	0.344046	4.03171	5.53724e-05	0.00468646		AT3G16140	25677.5	-1.48988	0.181123	-8.22576	1.93964e-16	1.68504e-14		AT5G18140	648.271	-1.72816	0.170062	-10.1619	2.93198e-24	2.54713e-22		AT2G35370	9294.13	1.78877	0.14595	12.256	1.55937e-34	1.38446e-32		AT5G66160	462.499	-2.59896	0.183411	-14.1702	1.40138e-45	1.29782e-43		AT5G44190	4443.69
								AT2G17230	884.885	-1.19525	0.2964	-4.03257	5.51711e-05	0.00468646		AT2G40610	2019.88	-1.6621	0.20218	-8.22091	2.01966e-16	1.74768e-14		AT2G37035	386.17	-1.96667	0.193663	-10.1551	3.14395e-24	2.72056e-22		AT2G21640	320.437	5.30297	0.433107	12.244	1.80802e-34	1.59893e-32		AT1G80310	1240.12	-3.23687	0.228591	-14.1601	1.61851e-45	1.49303e-43		AT2G40610	2019.88
								AT3G59080	107.665	1.90501	0.472806	4.02917	5.59748e-05	0.00470058		AT1G14890	5818.2	-1.91098	0.232656	-8.21374	2.14409e-16	1.84811e-14		AT5G63860	2205.31	-1.52957	0.150646	-10.1534	3.20129e-24	2.75936e-22		AT3G13920	11983.3	-2.07982	0.170184	-12.221	2.4013e-34	2.1153e-32		AT2G20630	758.126	3.60173	0.254846	14.133	2.37861e-45	2.18563e-43		AT2G45560	537.513
								AT5G63810	243.507	-1.00539	0.249478	-4.02996	5.57865e-05	0.00470058		AT1G20693	6243.45	-1.18887	0.144987	-8.19981	2.40766e-16	2.06721e-14		AT3G55610	1069.52	-1.72652	0.170257	-10.1407	3.64639e-24	3.13078e-22		AT2G16060	1717.3	4.08994	0.33531	12.1975	3.20479e-34	2.81211e-32		AT2G03550	400.177	-3.30139	0.233617	-14.1317	2.4237e-45	2.21839e-43		AT1G11360	1072.76
								AT5G47640	3106.49	1.9993	0.496437	4.02731	5.64195e-05	0.00471956		AT3G59060	720.721	-1.40831	0.171792	-8.19773	2.44967e-16	2.09513e-14		AT1G24530	730.933	-2.42529	0.239321	-10.1341	3.90134e-24	3.32383e-22		AT2G40080	960.764	3.23959	0.265738	12.1909	3.47456e-34	3.037e-32		AT5G02500	33534	-2.48347	0.176033	-14.108	3.38934e-45	3.09021e-43		AT1G02820	436.926
								AT3G52250	135.945	1.3483	0.335203	4.02233	5.76258e-05	0.00478338		AT1G03130	7967.31	-1.70084	0.207532	-8.19553	2.49482e-16	2.12551e-14		AT5G44730	872.34	2.54708	0.251334	10.1342	3.89377e-24	3.32383e-22		AT5G58090	928.543	-2.19492	0.180097	-12.1875	3.62428e-34	3.15565e-32		AT5G66720	959.397	-2.37102	0.168191	-14.0972	3.95367e-45	3.59082e-43		AT2G17850	504.711
								AT5G40980	110.301	-1.64418	0.408682	-4.02313	5.74294e-05	0.00478338		AT1G55670	41723.7	-1.6227	0.198074	-8.19236	2.56149e-16	2.16653e-14		AT4G12730	2344.66	-2.91527	0.288022	-10.1217	4.42707e-24	3.75722e-22		AT3G59920	1753.56	-1.76635	0.145169	-12.1675	4.63076e-34	4.01647e-32		AT3G28930	403.633	4.17325	0.296356	14.0819	4.90825e-45	4.44064e-43		AT5G04190	609.541
								AT3G29000	46.1851	3.00409	0.748596	4.01297	5.99596e-05	0.00492034		AT1G79040	388608	-2.02286	0.246922	-8.19231	2.56261e-16	2.16653e-14		AT4G09620	907.246	2.15758	0.213195	10.1202	4.49398e-24	3.7994e-22		AT3G17790	3998.51	3.63195	0.299986	12.1071	9.68915e-34	8.36257e-32		AT1G67325	619.643	-3.19396	0.227027	-14.0686	5.92095e-45	5.33634e-43		AT1G79700	403.979
								AT3G52400	698.178	1.25196	0.311956	4.01325	5.98889e-05	0.00492034		AT1G65720	4326.36	-1.86363	0.228	-8.17383	2.98756e-16	2.51616e-14		AT1G12830	397.091	2.49522	0.246652	10.1163	4.67613e-24	3.9383e-22		AT4G18670	978.247	-2.34482	0.193677	-12.1068	9.71573e-34	8.36257e-32		AT2G23310	850.509	-2.66959	0.189966	-14.053	7.38527e-45	6.63067e-43		AT3G54500	357.26
								AT4G23900	105.106	-2.01895	0.502934	-4.01434	5.96124e-05	0.00492034		AT2G21060	1373.99	-1.48466	0.18175	-8.16871	3.11714e-16	2.61531e-14		AT5G39740	9114.38	1.97007	0.194761	10.1153	4.72466e-24	3.96404e-22		AT2G31380	491.806	-3.15327	0.260487	-12.1053	9.89818e-34	8.48722e-32		AT1G32450	1572.21	-4.08473	0.290787	-14.0471	8.02244e-45	7.17535e-43		AT5G05600	788.558
								AT5G08790	536.213	1.45867	0.36398	4.00755	6.13514e-05	0.00501548		AT1G48300	4655.71	2.13485	0.261734	8.15658	3.44658e-16	2.88077e-14		AT1G02820	436.926	-3.32363	0.328621	-10.1139	4.79486e-24	4.00271e-22		AT2G26170	272.866	2.54167	0.210203	12.0915	1.17133e-33	9.96783e-32		AT5G48160	1689.62	-2.8117	0.200279	-14.0389	9.00703e-45	8.02547e-43		AT5G14120	3151.82
								AT3G54260	603.055	-1.15588	0.288624	-4.00479	6.20727e-05	0.0050553		AT1G45201	3256.65	1.9324	0.237244	8.14518	3.78733e-16	3.15363e-14		AT4G39710	1359.11	2.47301	0.244523	10.1136	4.80702e-24	4.00271e-22		AT3G48680	1890.3	-1.81606	0.150189	-12.0918	1.1672e-33	9.96783e-32		AT5G19290	2000.49	-2.50353	0.178504	-14.0251	1.09494e-44	9.71937e-43		AT2G37035	386.17
								AT4G28250	387.271	-1.29933	0.32471	-4.00152	6.29357e-05	0.00508859		AT1G05835	1565.5	-1.86478	0.228996	-8.14327	3.84737e-16	3.19158e-14		AT1G48300	4655.71	2.64556	0.261714	10.1086	5.06139e-24	4.19867e-22		AT3G27020	1033.99	-2.44916	0.202564	-12.0908	1.18163e-33	1.00176e-31		AT1G08510	1165.3	-2.46428	0.175845	-14.014	1.28066e-44	1.13252e-42		AT1G74210	276.15
								AT4G36410	291.055	-1.19697	0.299134	-4.00146	6.29531e-05	0.00508859		AT2G29670	782.496	-2.04454	0.251172	-8.13998	3.95337e-16	3.26723e-14		AT3G27890	940.422	1.77875	0.176	10.1065	5.16752e-24	4.27066e-22		AT3G17410	830.188	-2.19062	0.181195	-12.0899	1.19477e-33	1.00911e-31		AT1G06080	1269.39	-3.2903	0.234913	-14.0065	1.42268e-44	1.25339e-42		AT1G30120	2086.47
								AT3G27220	184.658	1.23223	0.308093	3.99954	6.34658e-05	0.00511089		AT1G73110	352.741	2.47496	0.304068	8.13949	3.96952e-16	3.26834e-14		AT3G47470	112387	-1.96031	0.194062	-10.1015	5.44285e-24	4.48079e-22		AT1G73260	2575.67	-3.3968	0.281239	-12.078	1.38078e-33	1.16187e-31		AT5G18140	648.271	-2.40324	0.171632	-14.0023	1.50919e-44	1.32465e-42		AT5G23380	714.335
								AT1G05870	681.626	1.25366	0.313704	3.9963	6.43404e-05	0.00516206		AT3G56010	1084.44	1.59852	0.19686	8.12009	4.65843e-16	3.82129e-14		AT5G13100	2842.9	-1.73157	0.171424	-10.1011	5.4624e-24	4.48079e-22		AT3G02720	734.865	-1.94913	0.16144	-12.0734	1.45952e-33	1.22356e-31		AT3G27080	803.753	2.62116	0.187231	13.9997	1.5663e-44	1.36967e-42		AT4G38860	2149.69
								AT1G68490	677.037	0.673819	0.1687	3.99419	6.4915e-05	0.00518887		AT3G13920	11983.3	-1.3797	0.170039	-8.11406	4.89561e-16	4.00098e-14		AT2G38760	221.316	3.50174	0.3474	10.0799	6.7813e-24	5.54208e-22		AT1G07250	1044.93	-2.30347	0.190796	-12.0729	1.46826e-33	1.22633e-31		AT3G16850	1194.86	-2.13128	0.152291	-13.9948	1.67799e-44	1.4619e-42		AT3G05900	480.021
								AT3G28007	122.549	2.57041	0.644133	3.99049	6.59368e-05	0.0052511		AT3G55240	2026	-2.69019	0.33187	-8.10616	5.2246e-16	4.2541e-14		AT3G06650	970.893	-1.66107	0.164873	-10.0748	7.13833e-24	5.81234e-22		AT1G17370	770.312	-2.27118	0.188247	-12.0649	1.61887e-33	1.34713e-31		AT3G03150	3564.72	-2.77555	0.198636	-13.9731	2.27641e-44	1.97594e-42		AT5G52250	546.174
								AT5G03995	151.166	-1.84378	0.462564	-3.986	6.71966e-05	0.00533175		AT4G24805	1251.98	-1.44783	0.178807	-8.0972	5.62401e-16	4.56248e-14		AT1G21670	1342.18	-2.77291	0.275977	-10.0476	9.41144e-24	7.59008e-22		AT1G02110	729.371	-2.56652	0.212908	-12.0546	1.83497e-33	1.52134e-31		AT1G07230	613.429	-2.86005	0.204982	-13.9527	3.03001e-44	2.6204e-42		AT5G02840	2308.59
								AT1G09470	43.271	2.58027	0.648035	3.98169	6.84276e-05	0.00540954		AT4G39320	118.965	4.89681	0.60485	8.0959	5.68406e-16	4.59431e-14		AT5G20350	1087.26	-1.7931	0.178457	-10.0478	9.39609e-24	7.59008e-22		AT4G25570	4731.26	-1.80717	0.149951	-12.0517	1.8992e-33	1.56882e-31		AT5G56795	501.702	5.49436	0.394221	13.9373	3.76119e-44	3.24082e-42		AT3G60530	3847.01
								AT1G62300	184.501	1.32719	0.333399	3.98079	6.86875e-05	0.00541027		AT5G15530	411.862	-2.26526	0.279982	-8.09073	5.93065e-16	4.77612e-14		AT5G38940	367.879	-2.81913	0.280581	-10.0475	9.42483e-24	7.59008e-22		AT1G74470	14196	-2.21152	0.18355	-12.0486	1.97243e-33	1.62337e-31		AT2G36220	1621.61	-3.87934	0.278496	-13.9296	4.18867e-44	3.59599e-42		AT2G45620	803.297
								AT1G23030	265.51	-1.27378	0.320152	-3.97868	6.92988e-05	0.00542634		AT2G03420	249.515	2.42864	0.30145	8.05653	7.84934e-16	6.29528e-14		AT5G42220	434.993	-2.12681	0.211698	-10.0464	9.52658e-24	7.64413e-22		AT5G19860	3167.05	-1.93819	0.161181	-12.0249	2.62806e-33	2.1551e-31		AT1G74560	1607.91	2.51117	0.180363	13.9229	4.60124e-44	3.93581e-42		AT5G48180	2267.35
								AT2G19810	4300.43	1.3563	0.340921	3.97835	6.93944e-05	0.00542634		AT2G17280	861.747	2.53847	0.315098	8.05614	7.87409e-16	6.29528e-14		AT1G11260	6996.25	-3.0368	0.302475	-10.0398	1.01843e-23	8.14226e-22		AT4G10610	1498.82	-1.84146	0.153466	-11.9992	3.58877e-33	2.93226e-31		AT5G13780	1998.01	-2.38998	0.171731	-13.917	4.99128e-44	4.25398e-42		AT2G47180	567.178
								AT1G06350	163.311	-1.30697	0.329013	-3.97241	7.11496e-05	0.00552233		AT2G30050	901.044	-1.41265	0.175376	-8.055	7.94785e-16	6.33131e-14		AT5G39210	956.362	3.48834	0.347566	10.0365	1.05355e-23	8.39264e-22		AT4G21190	375.525	4.06609	0.339854	11.9642	5.47103e-33	4.45405e-31		AT1G01090	2412.24	-2.05485	0.147685	-13.9137	5.22659e-44	4.42248e-42		AT5G59030	3641.53
								AT2G23810	3760.05	1.06362	0.267734	3.97268	7.10676e-05	0.00552233		AT2G07792	2115.69	-1.86332	0.231387	-8.05282	8.0907e-16	6.42192e-14		AT1G01090	2412.24	-1.47809	0.147317	-10.0334	1.08688e-23	8.62702e-22		AT3G02468	15922.7	-1.66775	0.139406	-11.9633	5.534e-33	4.48911e-31		AT2G46650	3270.49	3.76704	0.270741	13.9138	5.22148e-44	4.42248e-42		AT4G16880	338.472
								AT4G23810	223.667	3.12672	0.787268	3.97161	7.13896e-05	0.00552233		AT5G59440	1213.6	-1.54692	0.192264	-8.04578	8.56982e-16	6.77783e-14		AT2G36220	1621.61	-2.77172	0.276445	-10.0263	1.1679e-23	9.23689e-22		AT3G22440	2231.3	-2.07687	0.173704	-11.9564	6.01129e-33	4.8588e-31		AT5G07470	1087.42	-2.80658	0.201755	-13.9108	5.44432e-44	4.5902e-42		AT1G01090	2412.24
								AT5G22250	521.34	1.35007	0.340075	3.96992	7.1896e-05	0.00554164		AT3G26460	218.139	3.19337	0.397321	8.03725	9.18785e-16	7.24068e-14		AT2G20450	2176.6	1.53826	0.153475	10.0229	1.20897e-23	9.52752e-22		AT3G06170	881.327	-2.86609	0.239951	-11.9445	6.93941e-33	5.58895e-31		AT2G20920	2685.31	-3.15358	0.226831	-13.9028	6.0933e-44	5.11221e-42		AT5G59310	846.506
								AT1G44740	18.603	-2.78314	0.703593	-3.95561	7.63397e-05	0.00586321		AT1G29640	130.558	3.90499	0.486013	8.03476	9.37658e-16	7.36312e-14		AT3G13980	274.759	-2.58426	0.25811	-10.0122	1.34664e-23	1.05747e-21		AT5G24460	627.639	-2.39272	0.200402	-11.9396	7.35486e-33	5.90247e-31		AT5G13890	300.061	-3.58151	0.257614	-13.9026	6.10692e-44	5.11221e-42		AT2G30600	848.366
								AT1G78410	72.7279	3.15542	0.798625	3.95106	7.78057e-05	0.00595462		AT1G02820	436.926	-2.60018	0.323867	-8.02853	9.86512e-16	7.71928e-14		AT1G64640	1408.46	-3.28201	0.328037	-10.005	1.44884e-23	1.13369e-21		AT1G26110	2002.65	-1.77892	0.149027	-11.9369	7.60012e-33	6.07767e-31		AT1G65720	4326.36	-3.17714	0.228547	-13.9015	6.20209e-44	5.17347e-42		AT1G28570	209.706
								AT4G24015	66.6843	-1.78717	0.45276	-3.94728	7.90442e-05	0.00602803		AT5G57030	356.314	2.26919	0.283116	8.01506	1.10087e-15	8.58365e-14		AT2G20230	2554.79	-1.79017	0.179123	-9.99408	1.61778e-23	1.26141e-21		AT5G17490	129.803	-4.11182	0.344887	-11.9222	9.06544e-33	7.22384e-31		AT3G08650	1599.51	-2.93282	0.211197	-13.8867	7.63065e-44	6.34261e-42		AT4G39090	39480
								AT5G44070	533.069	1.47825	0.374661	3.94556	7.96135e-05	0.00605007		AT1G59960	935.226	1.6313	0.203553	8.0141	1.10948e-15	8.62031e-14		AT4G10360	660.916	2.06642	0.207154	9.97525	1.95616e-23	1.51988e-21		AT3G26520	74247.4	-2.50461	0.210464	-11.9004	1.17809e-32	9.3546e-31		AT2G40830	514.93	-2.87223	0.206879	-13.8836	7.96497e-44	6.59718e-42		AT1G74100	1753.18
								AT1G19380	854.242	1.49387	0.378852	3.94316	8.04148e-05	0.00608952		AT3G18535	525.82	-1.66524	0.207823	-8.01277	1.12155e-15	8.68354e-14		AT1G23080	1250.12	-2.51125	0.251805	-9.97297	2.0015e-23	1.54965e-21		AT1G75490	257.131	-3.309	0.279184	-11.8524	2.09173e-32	1.65511e-30		AT2G33150	8409.76	-2.19285	0.158035	-13.8757	8.88834e-44	7.33615e-42		AT4G28240	4677.47
								AT1G04190	356.39	1.00874	0.255885	3.94215	8.07539e-05	0.00609381		AT4G39090	39480	-1.59675	0.199444	-8.00601	1.18488e-15	9.1418e-14		AT3G07220	556.776	-1.88407	0.189127	-9.96191	2.23715e-23	1.72605e-21		AT5G59610	519.909	3.39564	0.286562	11.8496	2.16257e-32	1.70518e-30		AT3G48680	1890.3	-2.08539	0.150396	-13.866	1.01831e-43	8.37539e-42		AT3G58990	1739.48
								AT1G15670	676.009	-0.90853	0.230902	-3.9347	8.33005e-05	0.00626408		AT2G23310	850.509	-1.49734	0.187129	-8.00162	1.22793e-15	9.44097e-14		AT3G48560	6501.05	-1.71548	0.172289	-9.95703	2.34984e-23	1.80668e-21		AT5G19140	6231.41	-2.32285	0.19649	-11.8217	3.01391e-32	2.36818e-30		AT4G16490	3113.79	-2.14255	0.15477	-13.8435	1.39347e-43	1.14211e-41		AT2G42750	626.59
								AT3G60640	427.153	-1.22517	0.311578	-3.93213	8.41969e-05	0.0063095		AT1G79750	4456.69	-1.15374	0.14429	-7.99595	1.28582e-15	9.85173e-14		AT3G32980	1854.05	-2.0242	0.203355	-9.95403	2.42174e-23	1.85549e-21		AT3G63160	7428	2.57381	0.21773	11.8211	3.03737e-32	2.37832e-30		AT2G21050	317.357	-3.82553	0.276553	-13.8329	1.61351e-43	1.31787e-41		AT3G06780	1895.46
								AT3G57760	39.7816	2.37658	0.605581	3.92446	8.69229e-05	0.00649125		AT1G76490	19224	-1.38831	0.174022	-7.97776	1.4901e-15	1.13381e-13		AT3G13580	1571.71	-1.43497	0.14432	-9.94296	2.70651e-23	2.0665e-21		AT5G53880	2477.76	5.7391	0.485539	11.8201	3.07474e-32	2.39926e-30		AT1G03820	407.744	5.44721	0.393949	13.8272	1.74708e-43	1.42203e-41		AT1G05710	467.747
								AT1G29195	26.4167	-2.73299	0.697336	-3.91919	8.88477e-05	0.00661211		AT5G21430	926.138	1.80899	0.226746	7.97805	1.48657e-15	1.13381e-13		AT3G28200	829.39	-2.15589	0.21699	-9.93542	2.9193e-23	2.22129e-21		AT1G21400	1137.24	-3.53266	0.298931	-11.8177	3.1633e-32	2.45985e-30		AT1G62510	2233.4	-4.41399	0.319527	-13.8141	2.09532e-43	1.6996e-41		AT4G39940	1983.52
								AT5G58900	405.819	1.14242	0.291749	3.91577	9.01147e-05	0.00668335		AT5G46110	10663.4	-1.19222	0.149477	-7.97595	1.51214e-15	1.14663e-13		AT3G59920	1753.56	-1.43914	0.144856	-9.93495	2.93315e-23	2.22415e-21		AT3G07650	491.798	4.29563	0.363504	11.8173	3.17745e-32	2.46236e-30		AT1G62975	432.909	6.23428	0.45167	13.8027	2.45371e-43	1.98346e-41		AT5G55050	497.919
								AT3G56080	115.85	1.90558	0.486846	3.91413	9.07316e-05	0.00670606		AT1G09250	1514.18	-1.71801	0.215882	-7.95811	1.74691e-15	1.32011e-13		AT4G16141	745.515	2.42385	0.244112	9.92925	3.1059e-23	2.34708e-21		AT2G17280	861.747	3.70988	0.314327	11.8026	3.78398e-32	2.92234e-30		AT5G54500	2789.43	-2.18567	0.158499	-13.7898	2.93513e-43	2.36449e-41		AT2G43920	1349.4
								AT1G56080	57.4303	2.07869	0.531999	3.90732	9.3326e-05	0.00683421		AT4G24690	3916.7	-1.453	0.182802	-7.94847	1.88836e-15	1.42214e-13		AT4G39400	1194.96	-2.10704	0.212557	-9.91281	3.66193e-23	2.75782e-21		AT4G14960	13448.4	-1.92683	0.163299	-11.7994	3.93084e-32	3.02541e-30		AT2G16060	1717.3	4.62178	0.335239	13.7865	3.07162e-43	2.466e-41		AT5G66570	116142
								AT2G01850	1720.37	-0.864642	0.221298	-3.90714	9.33944e-05	0.00683421		AT1G23860	2195.2	-1.66418	0.209639	-7.93832	2.04932e-15	1.53811e-13		AT2G23680	190.274	4.10097	0.41478	9.8871	4.73526e-23	3.55402e-21		AT1G74560	1607.91	2.13018	0.18056	11.7976	4.01561e-32	3.08013e-30		AT1G74470	14196	-2.52837	0.183585	-13.7722	3.74601e-43	2.99719e-41		AT3G03780	1532
								AT4G25480	338.651	3.0549	0.781887	3.90709	9.34155e-05	0.00683421		AT4G00900	136.061	2.53794	0.319783	7.93643	2.08075e-15	1.5564e-13		AT3G60600	2175.11	-1.55012	0.156975	-9.87498	5.34429e-23	3.99753e-21		AT2G17972	1026.28	4.20433	0.356957	11.7783	5.05229e-32	3.86218e-30		AT1G01620	23814.5	-2.80388	0.203603	-13.7713	3.79409e-43	3.02537e-41		AT1G09750	4530.26
								AT5G10950	79.087	1.4376	0.368151	3.90494	9.42504e-05	0.006872		AT2G18110	1631.2	-1.27822	0.161097	-7.93448	2.11372e-15	1.57572e-13		AT5G61380	526.735	2.09453	0.212123	9.87413	5.39004e-23	4.01813e-21		AT1G08460	652.642	-1.89373	0.16091	-11.7689	5.64584e-32	4.28684e-30		AT5G42100	1503.25	-3.40254	0.247225	-13.7629	4.25917e-43	3.38475e-41		AT5G59480	472.152
								AT1G21010	537.472	1.25248	0.321094	3.90067	9.59271e-05	0.00694731		AT5G02530	1150.18	-1.28206	0.162017	-7.91308	2.51098e-15	1.86556e-13		AT1G49240	11157.6	-1.58019	0.1602	-9.86388	5.96956e-23	4.43516e-21		AT5G58060	1323.31	-1.75018	0.148711	-11.769	5.63951e-32	4.28684e-30		AT5G23420	281.876	3.91216	0.284501	13.751	5.02564e-43	3.98041e-41		AT3G27400	218.793
								AT2G41640	708.492	-1.08145	0.277198	-3.90136	9.56528e-05	0.00694731		AT4G16190	17805.7	-1.33155	0.168319	-7.91088	2.55569e-15	1.88608e-13		AT1G62510	2233.4	-3.13623	0.318186	-9.85661	6.41798e-23	4.75232e-21		AT3G12400	524.28	-3.00659	0.255488	-11.768	5.70657e-32	4.31842e-30		AT1G15820	115193	-3.64759	0.265389	-13.7443	5.50668e-43	4.34677e-41		AT1G07320	8806.61
								AT3G47800	1419.5	-0.633487	0.162463	-3.89927	9.64826e-05	0.00696417		AT5G51820	1141.18	1.87794	0.237386	7.91092	2.555e-15	1.88608e-13		AT1G30120	2086.47	-1.71399	0.173945	-9.85362	6.61169e-23	4.87938e-21		AT2G46790	153.593	-5.44746	0.46293	-11.7673	5.75081e-32	4.33734e-30		AT4G17800	524.73	-3.2414	0.236182	-13.7241	7.27964e-43	5.72706e-41		AT4G30530	4585.01
								AT4G32060	1045.22	0.832445	0.213564	3.89787	9.70414e-05	0.00698116		AT3G01120	5320.59	1.24263	0.157098	7.90989	2.57627e-15	1.89493e-13		AT3G44880	769.337	-2.1451	0.21778	-9.84983	6.8662e-23	5.05032e-21		AT5G44730	872.34	2.95353	0.251036	11.7654	5.88686e-32	4.42515e-30		AT1G21065	1858.48	-1.93538	0.141213	-13.7054	9.41966e-43	7.38596e-41		AT3G55460	2192.04
								AT1G69200	112.551	1.93156	0.496617	3.88944	0.000100476	0.00720426		AT5G60840	295.295	-1.76705	0.22409	-7.88546	3.13378e-15	2.29734e-13		AT4G24690	3916.7	-1.80273	0.183055	-9.84807	6.98745e-23	5.12243e-21		AT5G52040	1011.73	-2.27577	0.193491	-11.7616	6.15534e-32	4.6116e-30		AT2G01110	2179.76	-2.47841	0.181013	-13.6919	1.13461e-42	8.86695e-41		AT1G07250	1044.93
								AT1G69690	1275.07	-0.802885	0.206643	-3.88538	0.00010217	0.00730142		AT2G43610	738.938	-2.10308	0.267035	-7.87566	3.38939e-15	2.4765e-13		AT5G62690	3779.44	-1.50201	0.152649	-9.83963	7.59923e-23	5.55247e-21		AT5G49440	14748.2	-2.79755	0.238127	-11.7481	7.21847e-32	5.39019e-30		AT5G59030	3641.53	-2.50874	0.183318	-13.6852	1.24513e-42	9.69843e-41		AT5G01530	209630
								AT1G65500	204.74	-2.20684	0.569074	-3.87795	0.000105342	0.00747859		AT1G54010	1671.16	1.72877	0.21962	7.87166	3.49969e-15	2.54865e-13		AT3G12610	2264.82	-2.15183	0.21876	-9.83649	7.83964e-23	5.70922e-21		AT2G20920	2685.31	-2.66034	0.226463	-11.7474	7.28588e-32	5.42257e-30		AT4G38690	1136.34	-3.10658	0.22706	-13.6818	1.30443e-42	1.01268e-40		AT1G23820	3020.05
								AT5G28630	55.3682	2.82544	0.728457	3.87866	0.000105034	0.00747859		AT5G47730	331.108	1.96339	0.249449	7.87091	3.52059e-15	2.55544e-13		AT5G35100	1334	-1.63419	0.166199	-9.83275	8.13687e-23	5.90619e-21		AT3G55630	339.975	3.44939	0.294481	11.7135	1.0875e-31	8.06721e-30		AT3G02720	734.865	-2.21542	0.161977	-13.6774	1.38566e-42	1.0722e-40		AT5G47730	331.108
								AT3G07650	491.798	1.45068	0.374432	3.87433	0.000106917	0.00756553		AT2G29630	3965.39	1.35351	0.17203	7.86787	3.6073e-15	2.60979e-13		AT3G48360	4029.77	3.25919	0.331526	9.8309	8.28739e-23	5.99572e-21		AT3G28080	251.988	3.86364	0.329923	11.7107	1.12338e-31	8.30601e-30		AT3G17410	830.188	-2.48256	0.181739	-13.66	1.75905e-42	1.35666e-40		AT3G52060	2787.12
								AT3G60290	186.425	-1.5756	0.406781	-3.87334	0.000107355	0.00757171		AT1G13740	141.633	3.3895	0.430828	7.8674	3.62077e-15	2.61098e-13		AT5G26667	2707.66	1.67183	0.170265	9.81901	9.32515e-23	6.72447e-21		AT1G51100	845.616	4.40185	0.376087	11.7043	1.21094e-31	8.92412e-30		AT5G57870	1947	-2.36463	0.173152	-13.6564	1.84886e-42	1.42126e-40		AT2G38230	6842.12
								AT5G35220	416.558	0.943156	0.244087	3.86401	0.00011154	0.0078412		AT5G09650	6213.98	1.66383	0.211595	7.86328	3.74215e-15	2.68972e-13		AT1G20330	3755.33	-1.55916	0.158998	-9.80618	1.05906e-22	7.61209e-21		AT5G13890	300.061	-2.95276	0.252458	-11.696	1.33579e-31	9.81219e-30		AT5G01790	221.745	-4.54807	0.333707	-13.629	2.6942e-42	2.06436e-40		AT5G44420	844.56
								AT1G22280	505.485	0.989122	0.256346	3.85854	0.000114065	0.00794113		AT5G10360	7126.15	-1.14456	0.145619	-7.85996	3.84255e-15	2.75292e-13		AT3G09840	3931.72	-1.91231	0.19503	-9.80519	1.06948e-22	7.66206e-21		AT4G37040	1233.57	2.45172	0.210007	11.6745	1.72166e-31	1.26055e-29		AT4G00720	1581.83	-2.46668	0.181169	-13.6154	3.24495e-42	2.47828e-40		AT3G10920	2620.59
								AT1G77640	30.1369	-2.40813	0.624088	-3.85864	0.000114021	0.00794113		AT3G47860	766.164	1.55464	0.198335	7.83844	4.56165e-15	3.25752e-13		AT5G58060	1323.31	-1.4544	0.148395	-9.80088	1.11609e-22	7.97008e-21		AT5G02810	228.064	-3.74149	0.321524	-11.6367	2.68075e-31	1.95643e-29		AT2G16800	504.658	-3.09283	0.227411	-13.6002	3.99495e-42	3.04121e-40		AT3G16330	125.09
								AT5G16023	211.301	-1.88949	0.489493	-3.86009	0.000113346	0.00794113		AT5G09810	5724.11	-1.34418	0.171873	-7.82077	5.2503e-15	3.7372e-13		AT1G11545	1076.15	-2.55522	0.26084	-9.7961	1.17017e-22	8.32935e-21		AT1G61570	1073.28	2.11653	0.182352	11.6068	3.80436e-31	2.76749e-29		AT1G23080	1250.12	-3.44497	0.253373	-13.5965	4.20324e-42	3.18754e-40		AT5G18140	648.271
								AT4G38690	1136.34	-0.867722	0.224982	-3.85685	0.000114858	0.0079706		AT3G02830	426.197	2.50653	0.320634	7.81742	5.39159e-15	3.82543e-13		AT2G39870	619.204	-2.22129	0.227156	-9.77868	1.39014e-22	9.86331e-21		AT1G31340	849.946	2.49567	0.215044	11.6054	3.8695e-31	2.80582e-29		AT2G04030	1099.49	2.90281	0.2135	13.5963	4.21429e-42	3.18754e-40		AT5G51820	1141.18
								AT3G29680	42.3822	-1.95051	0.505855	-3.85586	0.000115324	0.00797734		AT3G11110	382.931	-2.88853	0.369583	-7.81565	5.46808e-15	3.86726e-13		AT3G16470	2912.77	1.9653	0.201077	9.77383	1.45827e-22	1.03135e-20		AT1G59900	3080.41	-2.10064	0.181027	-11.604	3.93256e-31	2.84241e-29		AT1G14920	931.487	-3.60509	0.265246	-13.5915	4.49809e-42	3.3913e-40		AT5G63980	1546.19
								AT1G77760	3929.35	1.08204	0.281386	3.84539	0.000120359	0.008299		AT4G25100	59533.6	-1.31206	0.168087	-7.80583	5.91134e-15	4.1674e-13		AT2G38995	99.5422	6.30241	0.645881	9.75784	1.70747e-22	1.20374e-20		AT1G28200	1072.44	-2.16197	0.186363	-11.6009	4.078e-31	2.93811e-29		AT3G09840	3931.72	-2.65194	0.195362	-13.5745	5.67172e-42	4.26248e-40		AT1G22690	2913.41
								AT3G45020	86.9965	-1.38826	0.3612	-3.84348	0.000121304	0.00833752		AT2G33180	1117.5	1.86493	0.239026	7.80218	6.08488e-15	4.27608e-13		AT1G24020	3288.78	2.76681	0.283715	9.75208	1.80722e-22	1.27001e-20		AT3G48560	6501.05	-1.99895	0.172485	-11.5891	4.68095e-31	3.36179e-29		AT4G25570	4731.26	-2.03323	0.150012	-13.5537	7.52988e-42	5.64093e-40		AT4G34760	1934.03
								AT2G40475	382.518	0.907937	0.236663	3.83641	0.000124846	0.00855377		AT4G00560	716.689	-1.31201	0.168231	-7.79886	6.24685e-15	4.37597e-13		AT2G30050	901.044	-1.7199	0.176399	-9.75006	1.8435e-22	1.29139e-20		AT1G19310	490.509	-2.48936	0.21482	-11.5881	4.73346e-31	3.3887e-29		AT4G38430	1042.79	-2.58381	0.190804	-13.5417	8.86557e-42	6.62047e-40		AT5G57655	2098.95
								AT5G56730	38.483	1.90093	0.496346	3.82984	0.000128225	0.00875741		AT3G08770	1110.52	1.91118	0.245238	7.79314	6.53638e-15	4.5643e-13		AT5G15310	552.297	2.76847	0.284228	9.74031	2.02939e-22	1.41711e-20		AT1G61250	1458.78	-2.16383	0.186737	-11.5875	4.76673e-31	3.40173e-29		AT5G66090	1602.03	-2.71343	0.200381	-13.5413	8.91433e-42	6.63581e-40		AT5G54585	210.035
								AT4G13340	632.469	-1.01394	0.265002	-3.82617	0.000130153	0.00886109		AT2G45560	537.513	-1.77517	0.227802	-7.7926	6.56438e-15	4.56939e-13		AT1G58602	438.549	2.71829	0.279322	9.73176	2.20741e-22	1.53656e-20		AT2G46220	4189.51	-2.00566	0.173158	-11.5828	5.03532e-31	3.58206e-29		AT4G28030	1776.92	-2.17808	0.160884	-13.5382	9.30556e-42	6.9052e-40		AT4G25260	1047.41
								AT5G04870	304.021	0.983364	0.257064	3.82537	0.000130576	0.0088619		AT2G33330	404.207	2.73499	0.351872	7.77268	7.68455e-15	5.33231e-13		AT1G77060	828.082	-1.57204	0.162078	-9.69926	3.03706e-22	2.10741e-20		AT5G64200	789.177	-2.3295	0.201247	-11.5753	5.49601e-31	3.8975e-29		AT1G03680	4560.49	-2.49701	0.184775	-13.5138	1.29638e-41	9.58952e-40		AT3G19710	2702.56
								AT5G61590	1973.53	-1.23081	0.32185	-3.82418	0.000131207	0.00887685		AT1G07230	613.429	-1.55949	0.200677	-7.77114	7.77802e-15	5.36343e-13		AT1G50010	10245.7	-1.6583	0.170982	-9.69869	3.05387e-22	2.11243e-20		AT4G38770	11071.8	-2.28189	0.197149	-11.5745	5.54965e-31	3.9232e-29		AT4G38130	1091.68	-1.85757	0.137501	-13.5095	1.37398e-41	1.01317e-39		AT1G04040	2052.36
								AT2G45170	4380.76	-1.25336	0.328393	-3.81666	0.000135272	0.00912328		AT3G16250	850.455	2.40095	0.308948	7.77136	7.76452e-15	5.36343e-13		AT5G41960	398.559	2.72077	0.280645	9.69472	3.17504e-22	2.18939e-20		AT1G35580	2502.38	-2.05361	0.177599	-11.5632	6.32807e-31	4.45951e-29		AT3G15730	2730.27	-2.3586	0.17468	-13.5024	1.51358e-41	1.11263e-39		AT4G37810	162.405
								AT1G21110	289.55	1.49834	0.392694	3.81553	0.000135889	0.00913631		AT1G32790	3243.91	-1.43039	0.184295	-7.76139	8.40012e-15	5.77436e-13		AT3G15730	2730.27	-1.68817	0.174291	-9.68589	3.4618e-22	2.37969e-20		AT5G57120	645.806	2.9444	0.254661	11.562	6.41795e-31	4.50876e-29		AT1G76650	271.526	7.10861	0.526939	13.4904	1.78196e-41	1.30582e-39		AT5G20350	1087.26
								AT5G24655	47.9001	-2.69853	0.707556	-3.81387	0.000136808	0.00915		AT3G02720	734.865	-1.23542	0.159196	-7.76036	8.46904e-15	5.80366e-13		AT2G14890	3998.29	-2.26613	0.234043	-9.68252	3.57783e-22	2.45182e-20		AT3G04090	1228.47	-1.9753	0.170955	-11.5545	7.00639e-31	4.90686e-29		AT1G11650	3522.27	-1.94533	0.144261	-13.4848	1.92255e-41	1.40448e-39		AT2G45960	37359.2
								AT5G52320	73.0132	2.13921	0.560938	3.81363	0.000136941	0.00915		AT3G10840	77.4312	3.17314	0.409128	7.75586	8.77487e-15	5.99462e-13		AT1G04820	10206.9	-1.67317	0.172878	-9.67829	3.72885e-22	2.54739e-20		AT1G65720	4326.36	-2.63642	0.228315	-11.5473	7.6194e-31	5.31966e-29		AT4G33510	2266.14	-2.88554	0.214133	-13.4755	2.18082e-41	1.58822e-39		AT1G15340	859.32
								AT5G19260	85.7992	1.52714	0.400864	3.80961	0.000139186	0.00927133		AT4G00490	221.045	1.86649	0.240888	7.74836	9.30847e-15	6.33953e-13		AT4G37870	3431.63	-1.64647	0.170141	-9.67707	3.77387e-22	2.57019e-20		AT5G02500	33534	-2.03038	0.176004	-11.536	8.69019e-31	6.04853e-29		AT2G38050	460.517	-2.74571	0.203868	-13.4681	2.40997e-41	1.74968e-39		AT2G26430	639.354
								AT1G78070	509.276	2.0724	0.544794	3.80401	0.000142371	0.00940813		AT1G07920	13636.6	-1.46883	0.189636	-7.74553	9.5187e-15	6.46276e-13		AT1G78300	2848.66	-1.59042	0.164399	-9.67417	3.88225e-22	2.63587e-20		AT5G56950	584.545	3.19365	0.277418	11.512	1.14722e-30	7.96032e-29		AT2G38230	6842.12	-3.00437	0.223088	-13.4672	2.43796e-41	1.76456e-39		AT1G15950	1315.66
								AT2G38820	814.913	1.44436	0.379828	3.80268	0.000143141	0.00940813		AT4G33980	185.817	3.61383	0.466876	7.74045	9.90635e-15	6.70532e-13		AT3G52060	2787.12	-1.57297	0.16269	-9.66852	4.10265e-22	2.77696e-20		AT5G22950	371.263	3.36382	0.292296	11.5083	1.19845e-30	8.29028e-29		AT3G15950	2191.6	2.08815	0.155124	13.4611	2.64923e-41	1.91159e-39		AT1G74470	14196
								AT3G44540	32.2852	2.16152	0.568492	3.8022	0.000143419	0.00940813		AT2G07718	326.506	-2.10808	0.272639	-7.73213	1.05764e-14	7.13696e-13		AT2G24270	4069.19	-1.79901	0.186316	-9.65574	4.64805e-22	3.13651e-20		AT2G47700	798.302	-2.4757	0.215315	-11.498	1.35013e-30	9.31097e-29		AT1G78310	134.574	-4.37305	0.325159	-13.4489	3.12351e-41	2.24007e-39		AT3G01440	777.528
								AT3G56408	34.3619	-2.87816	0.756877	-3.80268	0.000143138	0.00940813		AT4G38250	3339.08	-1.50793	0.19513	-7.72781	1.0941e-14	7.36048e-13		AT2G34430	322455	-2.82405	0.292931	-9.64069	5.38262e-22	3.62113e-20		AT2G24360	1104.1	-2.01581	0.175465	-11.4884	1.50901e-30	1.03749e-28		AT2G41090	1342.48	3.09188	0.229895	13.4491	3.11775e-41	2.24007e-39		AT4G00560	716.689
								AT4G37300	12473	-0.678832	0.178523	-3.80248	0.000143253	0.00940813		AT1G29465	1881.3	-1.8828	0.243687	-7.72627	1.1074e-14	7.42729e-13		AT3G63160	7428	2.09925	0.217768	9.63985	5.42683e-22	3.63977e-20		AT2G38230	6842.12	-2.55741	0.222969	-11.4698	1.87039e-30	1.28204e-28		AT5G17170	2285.35	2.48656	0.185153	13.4298	4.04709e-41	2.89361e-39		AT1G23080	1250.12
								AT4G27470	471.133	-0.644589	0.169632	-3.79993	0.000144739	0.0094659		AT5G21170	2560.79	-1.83845	0.238021	-7.72389	1.12836e-14	7.54496e-13		AT1G62780	672.612	2.50893	0.260283	9.63922	5.46011e-22	3.651e-20		AT1G67325	619.643	-2.57904	0.225119	-11.4563	2.18564e-30	1.49359e-28		AT3G25290	167.288	-3.80471	0.283477	-13.4216	4.52121e-41	3.2228e-39		AT2G32150	1012.74
								AT1G72430	1486.32	-1.09064	0.287116	-3.7986	0.000145516	0.00948799		AT2G37035	386.17	-1.4735	0.190867	-7.72007	1.16263e-14	7.75064e-13		AT5G17490	129.803	-3.18252	0.330273	-9.63602	5.63278e-22	3.75508e-20		AT2G30870	10613.7	2.49818	0.218108	11.4539	2.249e-30	1.53224e-28		AT5G14120	3151.82	-2.48505	0.185341	-13.408	5.43074e-41	3.85943e-39		AT5G07000	222.085
								AT1G42990	2062.29	1.11173	0.292793	3.79699	0.000146464	0.00949607		AT2G04039	922.552	2.13746	0.277266	7.70906	1.26745e-14	8.41529e-13		AT1G32900	120.49	-3.15361	0.327333	-9.63424	5.73139e-22	3.8093e-20		AT1G27090	2139.33	-1.66692	0.145551	-11.4524	2.28596e-30	1.55273e-28		AT1G03600	10724.1	-2.28709	0.170948	-13.3789	8.0354e-41	5.69327e-39		AT2G30970	901.54
								AT4G22390	10.3409	-3.10736	0.818395	-3.79689	0.00014652	0.00949607		AT2G45960	37359.2	-1.37294	0.1781	-7.70881	1.26996e-14	8.41529e-13		AT3G56650	697.908	2.22445	0.230981	9.63046	5.94648e-22	3.94039e-20		AT3G24120	502.764	-2.07353	0.18111	-11.449	2.3784e-30	1.61067e-28		AT5G17490	129.803	-4.80947	0.360024	-13.3588	1.05317e-40	7.43952e-39		AT5G17990	492.307
								AT5G45810	10.1992	2.84611	0.750184	3.79388	0.000148312	0.00958343		AT4G30530	4585.01	1.91575	0.24906	7.69192	1.44943e-14	9.5758e-13		AT3G13920	11983.3	-1.63803	0.170112	-9.62913	6.02347e-22	3.97946e-20		AT5G48385	926.793	-2.08965	0.182523	-11.4487	2.38602e-30	1.61099e-28		AT5G64200	789.177	-2.6914	0.201833	-13.3348	1.45233e-40	1.02285e-38		AT2G37760	683.271
								AT1G09380	4.87178	-3.15037	0.830812	-3.79192	0.000149488	0.00963057		AT1G60650	190.44	-1.82489	0.237278	-7.69091	1.46088e-14	9.62262e-13		AT3G07580	186.096	3.01411	0.313231	9.62266	6.41531e-22	4.22568e-20		AT4G07825	1562.14	-2.44013	0.213322	-11.4387	2.6792e-30	1.80354e-28		AT2G33400	179.043	3.72605	0.27948	13.3321	1.50634e-40	1.05772e-38		AT4G02360	445.037
								AT3G16240	113153	-0.871059	0.230091	-3.78572	0.000153266	0.00984462		AT5G63790	640.671	3.06647	0.398931	7.68671	1.50967e-14	9.91441e-13		AT5G10360	7126.15	-1.4	0.145756	-9.60511	7.60758e-22	4.99609e-20		AT1G02020	314.907	-2.97069	0.259816	-11.4338	2.83369e-30	1.90186e-28		AT2G38750	1332.25	3.66193	0.275459	13.2939	2.51127e-40	1.75811e-38		AT3G25760	2718.81
								AT1G67790	16.7194	-3.14703	0.831646	-3.7841	0.000154264	0.00987932		AT5G04190	609.541	-2.37021	0.308505	-7.68288	1.55557e-14	1.01855e-12		AT3G57000	406.512	2.08979	0.217628	9.60256	7.7982e-22	5.10608e-20		AT4G30920	1116.5	-2.01966	0.176699	-11.43	2.96207e-30	1.98213e-28		AT1G36980	4883.13	-2.61394	0.1967	-13.289	2.68156e-40	1.86622e-38		AT1G20010	1981.28
								AT1G07040	510.64	-1.05348	0.278654	-3.78061	0.000156442	0.00998914		AT5G45610	76.6049	3.90017	0.507718	7.68177	1.5691e-14	1.02437e-12		AT3G56010	1084.44	1.88959	0.196826	9.60033	7.96872e-22	5.2023e-20		AT3G48690	2988.02	-2.25281	0.197164	-11.4261	3.09816e-30	2.06706e-28		AT3G59060	720.721	-2.31565	0.17425	-13.2892	2.675e-40	1.86622e-38		AT1G68250	609.108
								AT3G57930	360.912	1.09455	0.289602	3.77949	0.000157149	0.0100047		AT3G02540	1433.1	-1.27253	0.165691	-7.68014	1.58912e-14	1.03438e-12		AT1G07920	13636.6	-1.81989	0.189701	-9.59346	8.51791e-22	5.54443e-20		AT4G38580	1037.37	-2.36202	0.206773	-11.4233	3.20002e-30	2.12872e-28		AT1G69760	503.519	4.60434	0.346699	13.2805	3.00409e-40	2.08452e-38		AT5G20540	170.535
								AT1G01620	23814.5	-0.76782	0.203512	-3.77285	0.000161395	0.0102442		AT2G38050	460.517	-1.52166	0.198499	-7.66584	1.77665e-14	1.15305e-12		AT3G02720	734.865	-1.53843	0.160463	-9.58747	9.02745e-22	5.85881e-20		AT2G43710	2293.29	-1.85951	0.16303	-11.4059	3.90629e-30	2.59091e-28		AT3G18490	3570.75	-2.69086	0.202642	-13.2789	3.068e-40	2.1226e-38		AT1G55910	528.199
								AT2G21090	44.9264	1.77442	0.470402	3.77213	0.000161861	0.0102442		AT1G63800	2118.42	-1.73971	0.227214	-7.6567	1.90772e-14	1.23448e-12		AT4G22755	419.359	2.867	0.299046	9.58714	9.05568e-22	5.8599e-20		AT1G17090	439.055	3.90238	0.343253	11.3688	5.97809e-30	3.95343e-28		AT3G08770	1110.52	3.24536	0.244549	13.2708	3.41847e-40	2.35814e-38		AT1G17530	1586.58
								AT2G44130	959.435	-1.01559	0.269347	-3.77055	0.00016289	0.0102792		AT2G32080	1660.21	-1.03197	0.13481	-7.65502	1.93279e-14	1.24704e-12		AT5G54680	3123.1	-1.77582	0.185314	-9.58279	9.44554e-22	6.09431e-20		AT1G18800	480.728	2.24279	0.197405	11.3614	6.51088e-30	4.29318e-28		AT1G61570	1073.28	2.41692	0.182134	13.27	3.45592e-40	2.37701e-38		AT1G08380	47676.6
								AT5G62470	437.354	1.56141	0.414974	3.76266	0.000168116	0.0105781		AT3G14210	5531.09	-1.73573	0.227152	-7.64129	2.15053e-14	1.38349e-12		AT2G29450	3090.21	2.73959	0.286287	9.56939	1.0754e-21	6.91833e-20		AT5G18110	1404.31	-2.19438	0.193204	-11.3578	6.78035e-30	4.45783e-28		AT1G80300	1553.3	-2.88113	0.217149	-13.2679	3.55209e-40	2.43603e-38		AT1G19380	854.242
								AT5G25160	45.4642	-2.11362	0.561846	-3.76192	0.000168617	0.0105787		AT1G76200	3871.35	-1.46927	0.192921	-7.61592	2.61817e-14	1.67777e-12		AT4G19840	2297.02	2.09156	0.218697	9.56373	1.13587e-21	7.28606e-20		AT5G49700	313.541	-3.51317	0.309706	-11.3436	7.98159e-30	5.23235e-28		AT1G73110	352.741	4.01307	0.302474	13.2675	3.57342e-40	2.44354e-38		AT2G26300	1188.35
								AT1G68010	5367.05	-0.751124	0.199769	-3.75997	0.000169935	0.0106306		AT2G22770	733.265	1.78417	0.234276	7.61567	2.62319e-14	1.67777e-12		AT3G56310	1010.43	-1.80759	0.189394	-9.54407	1.37329e-21	8.78348e-20		AT1G76650	271.526	5.97216	0.527432	11.3231	1.00845e-29	6.59176e-28		AT1G04040	2052.36	3.31664	0.250015	13.2658	3.65614e-40	2.49285e-38		AT2G28510	266.951
								AT3G02500	80.1049	-1.62401	0.432199	-3.75755	0.000171582	0.0107025		AT3G01970	553.013	-2.22514	0.292259	-7.61358	2.66597e-14	1.70021e-12		AT5G07860	383.767	2.78571	0.291943	9.54199	1.40123e-21	8.93628e-20		AT5G56710	4579.43	2.5383	0.2244	11.3115	1.15122e-29	7.50323e-28		AT4G18710	1544.48	-2.4902	0.187831	-13.2577	4.07272e-40	2.76886e-38		AT4G36250	1420.05
								AT3G57450	3048.31	1.15004	0.306438	3.75292	0.000174785	0.0108709		AT2G47440	640.622	-1.86873	0.24597	-7.59738	3.0218e-14	1.92159e-12		AT3G26520	74247.4	-2.00702	0.210454	-9.53662	1.47562e-21	9.3836e-20		AT4G39400	1194.96	-2.40791	0.212942	-11.3078	1.2005e-29	7.80189e-28		AT4G38225	1139.95	-2.75148	0.207782	-13.2421	5.01017e-40	3.39637e-38		AT5G20520	1425.25
								AT1G06850	127.476	-1.15673	0.308604	-3.74825	0.000178075	0.0110437		AT3G01520	5124.52	-1.40514	0.185107	-7.59098	3.17499e-14	2.00743e-12		AT5G11070	2446.67	2.37484	0.249144	9.532	1.54288e-21	9.78307e-20		AT3G19800	1076.3	2.58752	0.228927	11.3028	1.27036e-29	8.23213e-28		AT2G01670	2135.6	2.72608	0.206189	13.2213	6.61173e-40	4.46919e-38		AT1G15820	115193
								AT2G07717	565.15	-0.945159	0.252425	-3.74432	0.000180882	0.0111857		AT5G66110	186.989	-2.45383	0.323243	-7.59129	3.16731e-14	2.00743e-12		AT5G02710	1043.26	2.16117	0.226753	9.53092	1.55896e-21	9.85671e-20		AT4G38430	1042.79	-2.14158	0.189952	-11.2743	1.75804e-29	1.13598e-27		AT4G07825	1562.14	-2.82508	0.21378	-13.2149	7.19924e-40	4.85237e-38		AT2G26170	272.866
								AT5G35735	910.17	1.2117	0.323689	3.74341	0.000181542	0.0111944		AT1G26945	347.321	-2.29722	0.302779	-7.58713	3.27067e-14	2.06202e-12		AT5G09810	5724.11	-1.63863	0.172046	-9.52438	1.66036e-21	1.04679e-19		AT3G44110	3035.48	-1.47803	0.131132	-11.2713	1.81835e-29	1.16972e-27		AT5G15530	411.862	-3.79563	0.28751	-13.2018	8.57122e-40	5.76059e-38		AT4G08870	730.017
								AT2G42870	1055.66	-0.970631	0.259469	-3.74084	0.000183409	0.0112773		AT1G07080	1813.25	-1.29649	0.171131	-7.57602	3.56305e-14	2.23995e-12		AT1G56580	9776.75	2.29061	0.240817	9.51183	1.87331e-21	1.17768e-19		AT5G22880	999.572	1.98899	0.176466	11.2712	1.82064e-29	1.16972e-27		AT3G10020	2071.04	-2.46928	0.187134	-13.1952	9.34494e-40	6.2627e-38		AT3G63260	1570.22
								AT3G19790	432.913	-1.3372	0.357556	-3.73983	0.000184146	0.0112904		AT4G02440	736.606	-1.49899	0.198064	-7.56823	3.78355e-14	2.37181e-12		AT5G59950	2796.99	-1.71572	0.180725	-9.49354	2.23328e-21	1.39998e-19		AT3G62650	10070.1	-2.45238	0.218049	-11.247	2.39729e-29	1.53583e-27		AT2G43590	5934.98	4.08067	0.309387	13.1896	1.00782e-39	6.7349e-38		AT3G26740	20985.9
								AT3G21100	61.7664	1.82244	0.487857	3.73561	0.000187261	0.0114489		AT4G34760	1934.03	-1.7573	0.232605	-7.5549	4.19182e-14	2.62031e-12		AT5G08330	2554.03	-1.71388	0.180581	-9.4909	2.29049e-21	1.43178e-19		AT3G12570	1159.8	-1.8502	0.164543	-11.2445	2.46599e-29	1.57537e-27		AT5G54640	1309.17	-2.14791	0.163047	-13.1736	1.24503e-39	8.29659e-38		AT1G32060	8584.53
								AT3G20680	849.51	-0.673585	0.180445	-3.73292	0.000189275	0.0115394		AT5G65860	594.445	1.67174	0.22139	7.5511	4.31594e-14	2.69027e-12		AT5G25265	1421.63	-1.64673	0.173527	-9.48973	2.31639e-21	1.44388e-19		AT5G41960	398.559	3.14972	0.28012	11.2442	2.47415e-29	1.57612e-27		AT1G07050	291.862	7.31733	0.555552	13.1713	1.28418e-39	8.53325e-38		AT3G19820	5608.34
								AT1G72280	72.0245	2.38488	0.641411	3.71818	0.000200666	0.012131		AT5G48160	1689.62	-1.50135	0.198875	-7.54924	4.37819e-14	2.72138e-12		AT5G15530	411.862	-2.67778	0.28224	-9.48757	2.36477e-21	1.46989e-19		AT4G31310	1163.06	2.63308	0.234374	11.2345	2.75928e-29	1.7528e-27		AT5G02530	1150.18	-2.15368	0.163535	-13.1695	1.31456e-39	8.71056e-38		AT5G54160	2241.64
								AT4G12000	90.5276	2.03864	0.54815	3.71914	0.000199906	0.012131		AT2G32090	4026.95	-1.68607	0.223426	-7.54642	4.4739e-14	2.77307e-12		AT4G23670	23597.1	2.3358	0.246387	9.48018	2.53842e-21	1.57339e-19		AT4G24690	3916.7	-2.05738	0.183153	-11.2331	2.80328e-29	1.77575e-27		AT5G61440	1074.28	4.15057	0.315286	13.1644	1.40558e-39	9.28752e-38		AT4G22190	1605.67
								AT4G17250	146.278	1.55099	0.417062	3.71885	0.000200133	0.012131		AT3G41979	830422	-2.22304	0.294807	-7.54068	4.67531e-14	2.88979e-12		AT1G07040	510.64	-2.66072	0.28091	-9.47179	2.75094e-21	1.70034e-19		AT4G30530	4585.01	2.79605	0.248951	11.2313	2.86237e-29	1.80811e-27		AT1G52410	1273.98	4.68232	0.35601	13.1522	1.65209e-39	1.08858e-37		AT5G54660	276.697
								AT4G23730	594.051	0.956831	0.257455	3.7165	0.000201999	0.0121775		AT4G36910	308.183	1.59994	0.212754	7.52014	5.47181e-14	3.37265e-12		AT2G29660	1014.05	-1.68122	0.177511	-9.47105	2.77045e-21	1.70762e-19		AT5G66400	1232.55	-6.08535	0.542303	-11.2213	3.20497e-29	2.01886e-27		AT2G23985	960.807	3.75108	0.285262	13.1496	1.71155e-39	1.1246e-37		AT5G06330	128.829
								AT4G34810	98.2062	2.01496	0.542621	3.71338	0.000204512	0.0122946		AT4G14030	2850.42	-0.910569	0.12117	-7.51483	5.69829e-14	3.49273e-12		AT3G28080	251.988	3.13116	0.330841	9.46426	2.95649e-21	1.81721e-19		AT1G35420	2903.9	-1.84552	0.16453	-11.2169	3.36757e-29	2.11538e-27		AT2G01190	905.243	-3.21248	0.244365	-13.1463	1.78788e-39	1.17148e-37		AT4G02770	18760.7
								AT2G01660	211.544	-1.18451	0.319317	-3.70949	0.000207673	0.0124498		AT4G22513	753.073	-1.86091	0.247631	-7.51486	5.69721e-14	3.49273e-12		AT1G79110	282.889	3.18601	0.33726	9.44675	3.49516e-21	2.14234e-19		AT3G04880	1825.67	-2.47039	0.220352	-11.2111	3.59713e-29	2.2533e-27		AT2G46260	854.917	-3.24943	0.247214	-13.1442	1.83787e-39	1.2009e-37		AT5G02160	19868.4
								AT4G16970	14.9643	2.84678	0.767575	3.7088	0.000208247	0.0124498		AT1G52200	908.607	-1.58847	0.211568	-7.50807	6.00056e-14	3.66782e-12		AT1G76920	495.241	-1.89474	0.200579	-9.44637	3.50792e-21	2.1442e-19		AT3G60600	2175.11	-1.76097	0.15708	-11.2106	3.61739e-29	2.25972e-27		AT3G59920	1753.56	-1.90568	0.145195	-13.125	2.36911e-39	1.54373e-37		AT5G67030	847.18
								AT5G62920	591.929	1.17664	0.317334	3.7079	0.000208984	0.0124594		AT5G44190	4443.69	-1.46422	0.195093	-7.50525	6.13137e-14	3.73743e-12		AT2G46680	1064.39	3.41475	0.361536	9.4451	3.55069e-21	2.16435e-19		AT3G17930	1653.21	2.52482	0.225248	11.2091	3.67995e-29	2.29244e-27		AT4G21860	2944.58	-2.31817	0.176727	-13.1173	2.62279e-39	1.70431e-37		AT4G15990	245.72
								AT3G52905	67.9684	1.88709	0.510257	3.69832	0.000217034	0.0129037		AT1G76090	1637.79	-1.89838	0.253366	-7.49261	6.75155e-14	4.09285e-12		AT4G30530	4585.01	2.34868	0.249037	9.43107	4.05946e-21	2.46766e-19		AT5G42080	2653.57	-1.61105	0.143767	-11.2059	3.81306e-29	2.36882e-27		AT5G19120	4880.93	-2.90062	0.221195	-13.1134	2.75763e-39	1.78699e-37		AT1G30200	362.005
								AT1G14400	11117.1	-0.615114	0.166399	-3.69661	0.000218494	0.0129548		AT5G26742	2401.12	1.39106	0.185652	7.49284	6.74005e-14	4.09285e-12		AT5G08670	4520.65	-1.47584	0.156625	-9.42275	4.39409e-21	2.66374e-19		AT1G77180	832.505	-2.32542	0.207577	-11.2027	3.95355e-29	2.44935e-27		AT5G65660	1362.65	-2.6782	0.204292	-13.1097	2.89851e-39	1.87312e-37		AT2G46070	411.053
								AT1G69890	565.233	1.02333	0.277018	3.69408	0.000220684	0.0130357		AT2G46690	1964.44	2.22773	0.297566	7.48649	7.07396e-14	4.27655e-12		AT4G30260	853.206	-1.59396	0.169267	-9.41684	4.64867e-21	2.81035e-19		AT2G33480	598.041	2.65256	0.237056	11.1896	4.5851e-29	2.83284e-27		AT5G64280	1088.84	-2.69175	0.205461	-13.101	3.24782e-39	2.09311e-37		AT3G08920	1533.51
								AT3G60960	182.508	1.27501	0.34519	3.69364	0.000221066	0.0130357		AT5G02810	228.064	-2.30855	0.308413	-7.48525	7.141e-14	4.30528e-12		AT4G28300	865.116	-1.90309	0.202432	-9.40113	5.39793e-21	3.25439e-19		AT3G63260	1570.22	-2.46008	0.219865	-11.189	4.61393e-29	2.84286e-27		AT3G56110	730.744	-2.90608	0.221831	-13.1004	3.27331e-39	2.10377e-37		AT4G23100	2209.69
								AT3G59780	589.358	0.820488	0.222248	3.69177	0.000222703	0.0130608		AT1G01080	950.358	1.52098	0.203274	7.48242	7.29656e-14	4.38708e-12		AT4G29210	1040.06	1.98117	0.210953	9.39152	5.91433e-21	3.55601e-19		AT1G24020	3288.78	3.1719	0.283641	11.1828	4.95165e-29	3.04264e-27		AT2G26300	1188.35	2.17654	0.166271	13.0903	3.74103e-39	2.39782e-37		AT2G29300	144.862
								AT4G37608	125.874	-1.80999	0.490268	-3.69184	0.000222636	0.0130608		AT3G61580	2490.55	-1.09515	0.146446	-7.47819	7.53546e-14	4.51841e-12		AT2G42750	626.59	-2.4367	0.259707	-9.38249	6.44326e-21	3.86351e-19		AT2G04039	922.552	3.09528	0.27692	11.1775	5.25394e-29	3.21961e-27		AT3G07390	865.342	-3.75052	0.286575	-13.0874	3.88819e-39	2.48538e-37		AT2G17880	997.461
								AT3G03870	2829.46	-0.774004	0.20978	-3.6896	0.000224606	0.0131012		AT2G43340	1315.53	1.72451	0.230674	7.47596	7.66408e-14	4.58308e-12		AT4G14900	744.733	-1.9131	0.204062	-9.37512	6.91004e-21	4.121e-19		AT5G62350	5712.21	-2.67984	0.239838	-11.1736	5.4927e-29	3.3568e-27		AT2G45990	594.303	2.6652	0.203806	13.0772	4.44799e-39	2.8355e-37		AT3G44310	27952.4
								AT5G62880	1083.56	-0.966445	0.261915	-3.68992	0.000224322	0.0131012		AT2G21290	1837.3	-1.59552	0.213582	-7.47029	8.00182e-14	4.76436e-12		AT5G45100	621.777	2.56183	0.273258	9.37514	6.90813e-21	4.121e-19		AT1G31860	699.636	1.91455	0.171548	11.1604	6.36897e-29	3.8818e-27		AT3G48560	6501.05	-2.25756	0.172676	-13.0739	4.64002e-39	2.94993e-37		AT4G31877	400.097
								AT4G37370	139.548	2.00626	0.544649	3.68359	0.00022997	0.0133779		AT3G17390	8399.35	-1.36191	0.182313	-7.47015	8.01041e-14	4.76436e-12		AT3G42150	424.698	-1.88991	0.201775	-9.3664	7.50482e-21	4.46365e-19		AT2G04030	1099.49	2.38565	0.213773	11.1597	6.42161e-29	3.90333e-27		AT5G57120	645.806	3.32444	0.254461	13.0646	5.2432e-39	3.32442e-37		AT2G04400	926.398
								AT5G18020	144.257	-1.69867	0.461316	-3.68222	0.000231209	0.0134139		AT1G31200	111.041	2.98393	0.399791	7.46371	8.41191e-14	4.98971e-12		AT3G16240	113153	-2.15401	0.230099	-9.36122	7.88243e-21	4.67564e-19		AT2G23910	134.377	6.327	0.567203	11.1547	6.78961e-29	4.11593e-27		AT3G55220	237.639	-6.17658	0.472855	-13.0623	5.40723e-39	3.4192e-37		AT5G63800	662.55
								AT4G22513	753.073	-0.910557	0.247499	-3.67903	0.000234119	0.0135463		AT5G44720	1679.36	1.53503	0.205718	7.4618	8.53456e-14	5.04889e-12		AT1G26945	347.321	-2.86825	0.306575	-9.3558	8.29665e-21	4.90815e-19		AT5G66720	959.397	-1.863	0.167083	-11.1501	7.15057e-29	4.32312e-27		AT5G24460	627.639	-2.62024	0.200838	-13.0466	6.64615e-39	4.19135e-37		AT2G36880	2965.08
								AT2G01510	14.4194	2.86483	0.77918	3.67672	0.00023625	0.013633		AT1G55490	2038.31	1.61458	0.216418	7.46045	8.62244e-14	5.08724e-12		AT1G64720	27826	-1.69162	0.180817	-9.35539	8.32893e-21	4.91407e-19		AT5G60390	23697.3	-2.2062	0.198062	-11.1389	8.10942e-29	4.88972e-27		AT5G02240	3010.3	1.72969	0.132836	13.0212	9.26579e-39	5.82779e-37		AT2G43530	1661.84
								AT5G02090	437.735	-1.12575	0.306296	-3.67538	0.000237499	0.0136685		AT3G09260	32115.3	1.03314	0.138491	7.45996	8.65499e-14	5.09283e-12		AT1G60260	350.306	2.96947	0.317479	9.35327	8.49789e-21	4.98708e-19		AT1G01620	23814.5	-2.26714	0.203562	-11.1373	8.25408e-29	4.96368e-27		AT1G12810	683.698	-3.07926	0.236952	-12.9953	1.30132e-38	8.16295e-37		AT2G23680	190.274
								AT5G10310	51.463	-1.73036	0.471029	-3.67358	0.000239178	0.0137286		AT3G14240	2786.37	-1.49381	0.200308	-7.45758	8.81286e-14	5.17193e-12		AT3G54690	693.009	-1.8405	0.196771	-9.35353	8.47685e-21	4.98708e-19		AT4G23430	1051.46	2.25978	0.203108	11.126	9.37298e-29	5.62154e-27		AT2G33330	404.207	4.548	0.35017	12.988	1.43162e-38	8.95639e-37		AT4G02440	736.606
								AT4G13830	1441.77	-0.628412	0.17118	-3.67106	0.000241548	0.0138278		AT1G21770	4831.69	-1.69503	0.227347	-7.45569	8.93977e-14	5.23249e-12		AT5G60920	1393.13	-1.31701	0.140938	-9.34459	9.22439e-21	5.39908e-19		AT1G69760	503.519	3.8603	0.347004	11.1247	9.51484e-29	5.69149e-27		AT1G71980	673.204	-2.4738	0.190514	-12.9848	1.4914e-38	9.30561e-37		AT1G06620	237.832
								AT4G19515	19.4924	-2.92509	0.797246	-3.669	0.000243506	0.013903		AT5G67370	1002.84	2.03786	0.273539	7.44999	9.33481e-14	5.44925e-12		AT3G48690	2988.02	-1.84028	0.19696	-9.34342	9.32713e-21	5.44477e-19		AT3G18190	781.681	-2.18936	0.196918	-11.1181	1.02402e-28	6.09306e-27		AT4G21190	375.525	4.40745	0.339645	12.9766	1.66014e-38	1.03311e-36		AT4G25500	1003.66
								AT1G13210	149.732	1.56137	0.426215	3.66335	0.000248938	0.0141621		AT3G63540	12153.7	-1.43111	0.192136	-7.44841	9.44734e-14	5.5004e-12		AT4G34980	2835.3	-1.65896	0.177692	-9.33616	9.98916e-21	5.81585e-19		AT3G51840	2770.96	-2.07982	0.187063	-11.1183	1.02208e-28	6.09306e-27		AT5G27280	853.768	-2.51719	0.19407	-12.9705	1.79821e-38	1.11608e-36		AT2G26020	562.945
								AT1G73330	11341.1	-1.04037	0.284027	-3.66292	0.000249356	0.0141621		AT2G32179	276.932	3.32733	0.447191	7.44053	1.00286e-13	5.82344e-12		AT2G25900	3185.64	-2.68537	0.287668	-9.33498	1.01009e-20	5.86544e-19		AT2G10940	17182.6	-2.63354	0.236933	-11.1152	1.05872e-28	6.28298e-27		AT2G40080	960.764	3.44372	0.265614	12.9652	1.92846e-38	1.19377e-36		AT3G47860	766.164
								AT4G24265	22.9621	-2.59368	0.708905	-3.65871	0.000253486	0.0143589		AT4G14580	465.22	-1.95636	0.263232	-7.43209	1.06899e-13	6.19114e-12		AT3G51160	756.435	-1.70996	0.183368	-9.32526	1.1071e-20	6.41186e-19		AT3G11110	382.931	-4.18969	0.377105	-11.1101	1.11985e-28	6.62826e-27		AT1G20490	604.476	-3.03695	0.234309	-12.9613	2.02829e-38	1.25227e-36		AT2G47440	640.622
								AT1G07240	1449.21	-0.477041	0.130492	-3.65571	0.000256474	0.0144901		AT1G43170	10181.7	-1.18913	0.160155	-7.42485	1.12912e-13	6.52227e-12		AT1G17090	439.055	3.20599	0.343809	9.32493	1.11058e-20	6.41518e-19		AT3G22210	1306.62	3.63956	0.327727	11.1055	1.17996e-28	6.96579e-27		AT1G73470	339.662	-2.89486	0.223355	-12.9608	2.04095e-38	1.25678e-36		AT3G47960	357.26
								AT1G05850	7507.47	-0.440646	0.120573	-3.65461	0.00025757	0.0145141		AT4G28240	4677.47	-1.40845	0.189755	-7.42246	1.14966e-13	6.62361e-12		AT5G47730	331.108	2.32213	0.249202	9.31825	1.18277e-20	6.81439e-19		AT4G00400	520.986	-2.1265	0.191581	-11.0997	1.25826e-28	7.4086e-27		AT3G48990	5991.34	-1.80049	0.139039	-12.9495	2.36503e-38	1.45255e-36		AT4G05150	7208.39
								AT3G47500	520.002	1.26821	0.347135	3.65336	0.000258836	0.0145474		AT1G60260	350.306	2.3597	0.317946	7.42168	1.15642e-13	6.64521e-12		AT2G22770	733.265	2.18003	0.23413	9.31119	1.26406e-20	7.26375e-19		AT1G21065	1858.48	-1.56216	0.140878	-11.0887	1.42336e-28	8.35892e-27		AT3G42150	424.698	-2.64552	0.204367	-12.945	2.50887e-38	1.53688e-36		AT5G03630	2507
								AT5G04770	225.684	-0.92185	0.25238	-3.65262	0.000259574	0.014551		AT4G33010	3725.06	1.78044	0.240135	7.41435	1.22225e-13	6.99561e-12		AT1G29150	1373.83	-1.65686	0.178024	-9.30692	1.31591e-20	7.54205e-19		AT4G22570	1482.77	3.01449	0.271921	11.0859	1.4691e-28	8.60513e-27		AT2G23910	134.377	7.31839	0.56614	12.9268	3.17706e-38	1.94114e-36		AT3G54420	195.397
								AT1G74040	168.299	0.918902	0.251701	3.65077	0.00026146	0.0145897		AT5G24314	3320.87	1.75871	0.237209	7.41419	1.22374e-13	6.99561e-12		AT3G19800	1076.3	2.13198	0.229196	9.30199	1.37838e-20	7.87964e-19		AT3G16520	1935.93	-1.87309	0.169031	-11.0813	1.54552e-28	9.02927e-27		AT1G26110	2002.65	-1.92625	0.149078	-12.9211	3.42178e-38	2.08525e-36		AT3G18230	653.61
								AT5G45140	74.3191	1.68932	0.462749	3.65061	0.000261617	0.0145897		AT5G07470	1087.42	-1.47545	0.199017	-7.41369	1.2283e-13	7.00356e-12		AT3G20395	169.577	-5.25568	0.565507	-9.29375	1.48942e-20	8.49237e-19		AT4G15780	3523.98	2.14159	0.193352	11.0761	1.63847e-28	9.5476e-27		AT3G52060	2787.12	-2.10426	0.162925	-12.9156	3.67706e-38	2.23502e-36		AT3G29180	1341.24
								AT1G76070	260.216	1.19024	0.326272	3.64799	0.0002643	0.0147013		AT5G16370	2679.63	-1.6982	0.229314	-7.40558	1.3058e-13	7.42623e-12		AT2G41630	860.816	1.77033	0.190715	9.28259	1.6541e-20	9.40705e-19		AT3G09570	519.794	-2.20483	0.199098	-11.0741	1.67539e-28	9.73756e-27		AT4G32200	605.593	-3.9678	0.307335	-12.9103	3.93707e-38	2.3869e-36		AT1G54100	1516.64
								AT4G37450	565.945	-1.05965	0.290607	-3.64634	0.000266003	0.0147066		AT1G16240	2066.09	-1.29488	0.174872	-7.40475	1.31401e-13	7.45372e-12		AT1G03090	832.106	-3.30019	0.35602	-9.26968	1.86702e-20	1.05907e-18		AT2G33400	179.043	3.10563	0.280674	11.0649	1.85647e-28	1.07623e-26		AT5G46110	10663.4	-1.93042	0.149632	-12.9012	4.43291e-38	2.67372e-36		AT1G71050	441.968
								AT5G54380	280.43	-0.99652	0.273304	-3.64619	0.000266155	0.0147066		AT1G49240	11157.6	-1.18488	0.160102	-7.40076	1.35403e-13	7.66105e-12		AT5G25100	1078.99	-1.36621	0.147396	-9.26897	1.8796e-20	1.06347e-18		AT1G55673	11870.1	-3.42282	0.309353	-11.0645	1.86576e-28	1.07789e-26		AT5G63530	509.785	3.98207	0.308655	12.9013	4.42346e-38	2.67372e-36		AT2G01600	706.444
								AT5G67270	78.8729	-1.90645	0.522899	-3.64592	0.000266438	0.0147066		AT5G18030	369.411	-3.40901	0.460942	-7.39573	1.40634e-13	7.93662e-12		AT2G17880	997.461	-3.05157	0.329259	-9.26801	1.89655e-20	1.07031e-18		AT5G47750	525.498	-2.54252	0.229794	-11.0643	1.86891e-28	1.07789e-26		AT5G61420	908.372	2.7484	0.213344	12.8825	5.64747e-38	3.39758e-36		AT3G61600	1212.69
								AT5G18030	369.411	-1.67261	0.45912	-3.64307	0.000269406	0.0148324		AT1G15670	676.009	-1.70595	0.230775	-7.39226	1.44357e-13	8.12595e-12		AT3G63490	4242.77	-1.60617	0.173333	-9.26638	1.92565e-20	1.08396e-18		AT5G44260	1334.09	-3.4339	0.311129	-11.0369	2.53663e-28	1.45928e-26		AT5G09810	5724.11	-2.2186	0.172234	-12.8813	5.73358e-38	3.44058e-36		AT1G62290	361.153
								AT5G17490	129.803	-1.15754	0.317906	-3.64113	0.000271448	0.0149068		AT3G27890	940.422	1.30208	0.176247	7.38784	1.49237e-13	8.3793e-12		AT3G52500	1413.7	-1.58937	0.171635	-9.2602	2.04044e-20	1.14566e-18		AT2G39510	181.857	5.47007	0.495919	11.0302	2.73293e-28	1.5682e-26		AT2G41840	20988.5	-2.35677	0.183099	-12.8716	6.50571e-38	3.89399e-36		AT5G67500	1732.99
								AT1G67035	73.7464	-1.83729	0.504965	-3.63846	0.000274275	0.0150239		AT1G30260	1341.21	2.65784	0.359785	7.38729	1.49854e-13	8.39258e-12		AT1G79600	853.591	-1.96863	0.212685	-9.25612	2.11988e-20	1.18724e-18		AT2G21385	357.433	2.18216	0.197901	11.0265	2.84677e-28	1.62525e-26		AT1G12090	18038.2	-2.74249	0.213259	-12.8599	7.57041e-38	4.51977e-36		AT1G77180	832.505
								AT1G32928	506.348	1.23554	0.339769	3.63642	0.000276453	0.0150343		AT1G23950	338.419	-1.52676	0.206784	-7.38337	1.54328e-13	8.62129e-12		AT3G12400	524.28	-2.34597	0.253478	-9.25513	2.13976e-20	1.19534e-18		AT5G23280	2031.37	1.88683	0.171115	11.0267	2.84256e-28	1.62525e-26		AT2G40890	869.182	-1.87359	0.145812	-12.8494	8.66652e-38	5.16108e-36		AT1G03600	10724.1
								AT1G33360	283.367	-1.26488	0.34785	-3.6363	0.000276587	0.0150343		AT2G22880	202.101	4.03917	0.548017	7.37053	1.69955e-13	9.4703e-12		AT4G34030	665.415	-2.92459	0.316122	-9.25147	2.21436e-20	1.23389e-18		AT5G57870	1947	-1.90198	0.172649	-11.0165	3.18214e-28	1.81213e-26		AT2G37035	386.17	-2.51006	0.195402	-12.8456	9.09987e-38	5.40546e-36		AT3G14595	1796.64
								AT1G52990	32.9837	2.31342	0.63641	3.63511	0.000277866	0.0150343		AT2G41200	748.262	-1.63902	0.222388	-7.37011	1.70489e-13	9.47607e-12		AT4G00355	657.147	-1.57418	0.170226	-9.24756	2.29672e-20	1.27656e-18		AT5G66160	462.499	-1.99568	0.181186	-11.0145	3.2531e-28	1.84787e-26		AT5G25100	1078.99	-1.90215	0.148143	-12.8399	9.79834e-38	5.8057e-36		AT1G18650	788.169
								AT1G53300	222.97	0.999003	0.274827	3.63503	0.000277948	0.0150343		AT5G47810	630.288	-1.67649	0.227541	-7.36788	1.73367e-13	9.61184e-12		AT3G47250	1144.28	-1.568	0.169625	-9.24393	2.37604e-20	1.31733e-18		AT1G76410	329.862	-3.48142	0.316687	-10.9932	4.11845e-28	2.33355e-26		AT5G47750	525.498	-2.96936	0.231322	-12.8365	1.02439e-37	6.05445e-36		AT5G25270	340.472
								AT2G18550	27.0468	2.59448	0.713483	3.63637	0.00027651	0.0150343		AT1G10020	672.952	-2.22761	0.30247	-7.36472	1.77516e-13	9.81722e-12		AT1G57860	3572.34	1.87961	0.203451	9.23866	2.49595e-20	1.38034e-18		AT1G20110	780.758	-1.56831	0.142771	-10.9848	4.52119e-28	2.55532e-26		AT1G28150	1370.27	-2.78835	0.2173	-12.8318	1.08803e-37	6.41447e-36		AT2G29630	3965.39
								AT2G45400	198.509	-1.0236	0.281741	-3.63313	0.000279999	0.0151073		AT5G14120	3151.82	-1.35961	0.184704	-7.36103	1.82502e-13	1.00677e-11		AT1G03130	7967.31	-1.91791	0.207611	-9.23798	2.51192e-20	1.38306e-18		AT3G18490	3570.75	-2.22261	0.202376	-10.9826	4.63518e-28	2.6132e-26		AT2G21640	320.437	5.5524	0.432954	12.8244	1.19638e-37	7.03561e-36		AT4G11320	9096.91
								AT3G44006	10.0261	-3.02574	0.833541	-3.62999	0.000283437	0.0152547		AT5G52570	82.9089	-3.00634	0.408999	-7.35047	1.97511e-13	1.08685e-11		AT1G04410	21359.7	-1.33914	0.144961	-9.23792	2.51341e-20	1.38306e-18		AT2G44100	1713.27	-1.3272	0.120872	-10.9802	4.75966e-28	2.67224e-26		AT3G55430	1355.23	-2.74792	0.214281	-12.8239	1.20409e-37	7.06328e-36		AT3G62650	10070.1
								AT3G04710	135.109	1.10193	0.303625	3.62925	0.000284244	0.0152601		AT2G43010	769.219	-1.96253	0.267489	-7.33687	2.18649e-13	1.20018e-11		AT5G65000	578.537	2.45334	0.265888	9.22697	2.78383e-20	1.52806e-18		AT5G53420	939.008	3.86927	0.352389	10.9801	4.76361e-28	2.67224e-26		AT2G06520	37308.4	-3.04373	0.237356	-12.8235	1.21151e-37	7.08913e-36		AT2G47930	1586.32
								AT3G60930	654.849	-1.22262	0.336958	-3.6284	0.000285181	0.0152724		AT5G35220	416.558	1.76106	0.240158	7.33295	2.25148e-13	1.23279e-11		AT4G10840	819.43	-1.4999	0.162569	-9.22626	2.80237e-20	1.53442e-18		AT3G56110	730.744	-2.41982	0.220659	-10.9663	5.54807e-28	3.10458e-26		AT2G47930	1586.32	-3.58645	0.279944	-12.8113	1.41743e-37	8.27351e-36		AT1G54010	1671.16
								AT5G44005	974.009	1.2129	0.334408	3.627	0.000286733	0.0153175		AT1G15820	115193	-1.94469	0.265353	-7.32867	2.3244e-13	1.26358e-11		AT3G25290	167.288	-2.50282	0.271407	-9.22163	2.9261e-20	1.5982e-18		AT1G11360	1072.76	-1.64707	0.15022	-10.9644	5.66683e-28	3.16319e-26		AT2G34310	515.35	2.97826	0.232504	12.8095	1.45076e-37	8.44708e-36		AT1G03090	832.106
								AT1G52827	526.245	-1.61635	0.44592	-3.62475	0.000289243	0.0154134		AT3G62820	1762.66	-2.19563	0.299573	-7.3292	2.31526e-13	1.26358e-11		AT2G37410	6204.6	-1.45438	0.157742	-9.21999	2.97134e-20	1.6189e-18		AT5G44720	1679.36	2.25244	0.205438	10.9641	5.68428e-28	3.16509e-26		AT2G25490	3448.01	-3.39707	0.26543	-12.7983	1.6749e-37	9.72807e-36		AT4G13660	336.396
								AT3G52800	1643.66	0.885146	0.244364	3.62224	0.000292064	0.0154493		AT5G65630	461.56	2.15356	0.293855	7.32865	2.3249e-13	1.26358e-11		AT2G30870	10613.7	2.00947	0.218146	9.21155	3.21453e-20	1.74709e-18		AT3G01400	294.964	-2.57544	0.235198	-10.9501	6.63874e-28	3.68744e-26		AT5G54770	56596.5	-2.69787	0.21084	-12.7958	1.73005e-37	1.00236e-35		AT5G42530	5164.43
								AT3G52950	139.166	0.977262	0.269787	3.62235	0.000291944	0.0154493		AT3G54400	1836.14	-1.68673	0.230366	-7.32195	2.44385e-13	1.32496e-11		AT3G17410	830.188	-1.65637	0.180064	-9.19879	3.61996e-20	1.96261e-18		AT1G80460	1192	-1.90533	0.174009	-10.9496	6.67293e-28	3.69733e-26		AT4G29210	1040.06	2.69041	0.210333	12.7912	1.83612e-37	1.06121e-35		AT4G34350	1977.82
								AT4G38470	602.425	-0.916493	0.252989	-3.62266	0.000291586	0.0154493		AT3G08920	1533.51	-1.54635	0.211263	-7.31957	2.48766e-13	1.34541e-11		AT1G32060	8584.53	-1.38617	0.150767	-9.19415	3.77957e-20	2.04412e-18		AT1G73470	339.662	-2.42703	0.221697	-10.9475	6.82921e-28	3.77464e-26		AT3G24480	442.906	-3.09043	0.241658	-12.7884	1.90302e-37	1.09718e-35		AT2G16060	1717.3
								AT3G28580	5.4843	3.0023	0.829131	3.62102	0.000293446	0.0154845		AT5G55220	923.326	1.86811	0.255294	7.31748	2.52678e-13	1.36323e-11		AT2G40890	869.182	-1.33159	0.144921	-9.18842	3.98666e-20	2.15085e-18		AT5G61440	1074.28	3.45145	0.315413	10.9426	7.20828e-28	3.97442e-26		AT5G44730	872.34	3.2082	0.250874	12.7881	1.91139e-37	1.09931e-35		AT3G24120	502.764
								AT3G08990	79.4159	-2.0434	0.564666	-3.61878	0.000295999	0.0155811		AT3G03330	658.477	-1.56789	0.214489	-7.3099	2.67341e-13	1.43882e-11		AT5G51020	784.287	-1.77236	0.193122	-9.17743	4.41488e-20	2.37607e-18		AT5G06360	1243.63	-1.53076	0.13994	-10.9386	7.53287e-28	4.14326e-26		AT5G11420	4857.23	-2.60805	0.203973	-12.7863	1.95641e-37	1.12246e-35		AT5G22090	2110.05
								AT5G55490	45.5402	-1.87862	0.519498	-3.61622	0.000298931	0.0156212		AT1G74470	14196	-1.34062	0.183429	-7.30867	2.69799e-13	1.44851e-11		AT4G34250	177.973	-2.54021	0.276883	-9.17431	4.54483e-20	2.44006e-18		AT4G03030	1038.95	-1.78824	0.163509	-10.9366	7.7006e-28	4.22521e-26		AT1G11680	1616.19	-2.12636	0.166448	-12.7749	2.26363e-37	1.29556e-35		AT3G23570	628.394
								AT5G64020	136.501	1.24024	0.342946	3.61643	0.000298699	0.0156212		AT3G50750	452.681	-1.83	0.250455	-7.30672	2.73748e-13	1.46615e-11		AT2G20630	758.126	2.34413	0.255632	9.16994	4.73282e-20	2.53482e-18		AT4G38060	439.631	3.46547	0.3169	10.9355	7.7939e-28	4.26603e-26		AT5G44190	4443.69	-2.49799	0.19559	-12.7716	2.36201e-37	1.34858e-35		AT4G34030	665.415
								AT5G66675	255.65	1.21721	0.336566	3.61654	0.000298568	0.0156212		AT3G48360	4029.77	2.42156	0.33157	7.30334	2.80713e-13	1.49981e-11		AT1G08380	47676.6	-1.87771	0.204846	-9.16646	4.88789e-20	2.61153e-18		AT2G47960	717.207	-2.05103	0.187585	-10.9338	7.94171e-28	4.33641e-26		AT3G22440	2231.3	-2.21741	0.173727	-12.7638	2.61305e-37	1.4883e-35		AT3G15900	1435.67
								AT1G18000	1107.95	-0.707594	0.195741	-3.61494	0.000300413	0.0156229		AT5G44585	209.048	-3.12891	0.428487	-7.30222	2.8306e-13	1.50869e-11		AT2G04039	922.552	2.53714	0.277181	9.15336	5.51889e-20	2.94154e-18		AT1G80310	1240.12	-2.48253	0.227107	-10.9311	8.18728e-28	4.4597e-26		AT3G58500	3775.81	-2.23367	0.175185	-12.7504	3.1018e-37	1.76241e-35		AT5G56010	2515.23
								AT2G45960	37359.2	-0.643931	0.178105	-3.61546	0.000299814	0.0156229		AT3G24120	502.764	-1.30105	0.178221	-7.30022	2.87301e-13	1.52761e-11		AT1G60550	1002.08	1.98862	0.217479	9.14396	6.02058e-20	3.20121e-18		AT5G10360	7126.15	-1.59318	0.145785	-10.9283	8.44509e-28	4.58904e-26		AT5G14540	754.154	-2.85494	0.223977	-12.7466	3.25739e-37	1.84635e-35		AT2G36400	1192.71
								AT4G29810	424.951	-0.590893	0.163511	-3.61378	0.000301762	0.0156554		AT5G44920	205.513	-1.78943	0.24523	-7.29695	2.94362e-13	1.56139e-11		AT4G22475	390.401	-2.67018	0.292036	-9.14333	6.05575e-20	3.21217e-18		AT5G51820	1141.18	2.5907	0.237137	10.9249	8.76295e-28	4.75032e-26		AT4G13340	632.469	-3.43308	0.269362	-12.7452	3.31459e-37	1.87426e-35		AT3G18535	525.82
								AT1G18390	159.092	1.13319	0.313724	3.61205	0.000303787	0.0157226		AT1G59900	3080.41	-1.31659	0.180525	-7.29308	3.02956e-13	1.60312e-11		AT5G38430	16157.1	2.64076	0.288826	9.14306	6.07073e-20	3.21239e-18		AT1G70760	3922.86	2.9978	0.274427	10.9238	8.86743e-28	4.78395e-26		AT3G57000	406.512	2.75868	0.216642	12.7338	3.83535e-37	2.16352e-35		AT4G21210	830.813
								AT3G07580	186.096	1.1681	0.323717	3.60839	0.000308101	0.015832		AT5G35935	260.018	1.7591	0.24138	7.28769	3.15315e-13	1.66453e-11		AT1G71170	370.106	-1.8567	0.20311	-9.14134	6.16817e-20	3.25615e-18		AT4G21960	21819.8	-1.68199	0.153972	-10.924	8.85177e-28	4.78395e-26		AT3G17170	381.885	3.86154	0.303285	12.7324	3.90713e-37	2.19874e-35		AT1G56220	19920.2
								AT3G46960	49.6695	1.96619	0.544804	3.60898	0.000307407	0.015832		AT5G22800	308.876	1.83211	0.251927	7.27235	3.53275e-13	1.86047e-11		AT1G14890	5818.2	-2.12718	0.232771	-9.13847	6.33404e-20	3.33572e-18		AT2G47970	944.165	-2.29636	0.210224	-10.9234	8.90685e-28	4.79376e-26		AT2G43710	2293.29	-2.07718	0.163155	-12.7313	3.96239e-37	2.22452e-35		AT1G18590	409.615
								AT4G27450	10718.6	-1.07082	0.29673	-3.60874	0.000307686	0.015832		AT3G12320	364.971	-3.23346	0.444838	-7.26884	3.62578e-13	1.90491e-11		AT1G19310	490.509	-1.94412	0.212814	-9.1353	6.52242e-20	3.42675e-18		AT4G02440	736.606	-2.17967	0.199742	-10.9125	1.00509e-27	5.39662e-26		AT2G46790	153.593	-7.02956	0.552458	-12.7242	4.34137e-37	2.43148e-35		AT3G05020	1032.25
								AT4G39620	114.032	1.65848	0.459875	3.60637	0.000310506	0.0159177		AT1G67900	269.875	-2.07889	0.286108	-7.2661	3.70009e-13	1.93934e-11		AT1G07230	613.429	-1.84326	0.201928	-9.1283	6.95841e-20	3.64713e-18		AT3G60530	3847.01	-2.33193	0.213744	-10.9099	1.0333e-27	5.53491e-26		AT4G29870	925.107	-3.38063	0.265712	-12.7229	4.41334e-37	2.46591e-35		AT1G35720	21044.1
								AT5G18670	497.503	1.24239	0.344994	3.6012	0.00031675	0.0161993		AT1G64720	27826	-1.31242	0.180785	-7.25958	3.88289e-13	2.03033e-11		AT1G56220	19920.2	-1.50385	0.164888	-9.12041	7.48392e-20	3.91327e-18		AT2G26660	974.967	3.5064	0.321568	10.9041	1.10211e-27	5.88949e-26		AT4G03030	1038.95	-2.08446	0.163877	-12.7196	4.59955e-37	2.56387e-35		AT4G00720	1581.83
								ATCG00540	19.0744	2.45475	0.681823	3.60028	0.00031788	0.0162186		AT5G24800	644.07	-1.27455	0.175711	-7.25366	4.05665e-13	2.11617e-11		AT5G66160	462.499	-1.64196	0.180223	-9.1107	8.18544e-20	4.26997e-18		AT5G01160	726.389	-2.90011	0.266013	-10.9021	1.12589e-27	6.00233e-26		AT2G16430	867.805	3.31168	0.260488	12.7134	4.9835e-37	2.77132e-35		AT2G28140	200.375
								AT2G36050	182.377	-1.26479	0.351443	-3.59884	0.000319639	0.0162316		AT2G06520	37308.4	-1.7201	0.237288	-7.24901	4.19844e-13	2.18497e-11		AT1G03610	711.371	-1.87574	0.206215	-9.09605	9.36769e-20	4.87517e-18		AT4G36670	1020.77	-2.21579	0.203418	-10.8928	1.24707e-27	6.63271e-26		AT2G45620	803.297	-2.99755	0.235946	-12.7044	5.5894e-37	3.10093e-35		AT1G15500	4878.76
								AT5G15830	245.001	-1.46589	0.407255	-3.59943	0.000318916	0.0162316		AT3G18190	781.681	-1.41344	0.195064	-7.24605	4.2911e-13	2.22794e-11		AT1G17290	1602.07	-1.64796	0.181179	-9.09576	9.3931e-20	4.8769e-18		AT5G35100	1334	-1.81137	0.166325	-10.8905	1.27885e-27	6.78574e-26		AT5G62865	789.119	-3.00148	0.236325	-12.7006	5.86431e-37	3.24579e-35		AT2G01420	1117.83
								AT3G50950	308.401	1.04976	0.291767	3.59796	0.000320725	0.0162486		AT4G23680	8527.52	1.49259	0.206346	7.23342	4.70992e-13	2.43965e-11		AT1G61620	689.099	-1.41731	0.155867	-9.09303	9.63123e-20	4.9888e-18		AT2G47520	145.587	7.20955	0.6625	10.8823	1.39919e-27	7.40686e-26		AT2G37220	22435.6	-2.77805	0.218806	-12.6964	6.18963e-37	3.41781e-35		AT4G40030	7045.4
								AT2G34340	288.46	-0.826451	0.230001	-3.59325	0.000326583	0.0165066		AT5G13780	1998.01	-1.23339	0.17065	-7.22762	4.91545e-13	2.54015e-11		AT2G31410	895.391	2.21761	0.244025	9.08765	1.01203e-19	5.22987e-18		AT2G43590	5934.98	3.36427	0.309446	10.8719	1.56867e-27	8.28457e-26		AT2G45560	537.513	-2.96336	0.23343	-12.6949	6.31405e-37	3.47835e-35		AT2G01610	340.813
								AT3G25130	42.2851	2.47861	0.690967	3.58716	0.000334296	0.0167785		AT2G01670	2135.6	1.49237	0.206598	7.22353	5.06565e-13	2.61165e-11		AT5G01750	4026.26	-1.41448	0.155737	-9.08251	1.06102e-19	5.4702e-18		AT4G09830	2645.98	-1.75647	0.161597	-10.8695	1.61165e-27	8.49166e-26		AT3G03270	1736.4	3.05779	0.240993	12.6883	6.86479e-37	3.77291e-35		AT2G43680	2173.53
								AT5G09660	6848.57	-0.607085	0.169192	-3.58813	0.000333058	0.0167785		AT2G35820	1219.61	-1.72866	0.239641	-7.21353	5.45201e-13	2.80429e-11		AT2G37330	530.328	-2.43497	0.268219	-9.0783	1.10284e-19	5.67257e-18		AT4G23630	3265.4	-1.48458	0.136605	-10.8677	1.64206e-27	8.63175e-26		AT4G02440	736.606	-2.54206	0.200444	-12.6821	7.42857e-37	4.07325e-35		AT1G02850	429.058
								AT5G41040	148.12	1.20397	0.335611	3.5874	0.000333987	0.0167785		AT5G66720	959.397	-1.19437	0.165695	-7.20824	5.6681e-13	2.90866e-11		AT2G42400	242.573	-2.20129	0.242944	-9.0609	1.2938e-19	6.63932e-18		AT2G42750	626.59	-2.8291	0.260582	-10.8568	1.85081e-27	9.7018e-26		AT1G64740	836.107	-2.63854	0.208864	-12.6328	1.39238e-36	7.61695e-35		AT1G43590	288.581
								AT1G61470	36.4396	2.24431	0.625794	3.58635	0.000335344	0.0167921		AT4G40030	7045.4	-0.791874	0.109878	-7.20684	5.72654e-13	2.93183e-11		AT3G12685	261.21	2.44873	0.270553	9.05084	1.41877e-19	7.26369e-18		AT4G10750	660.106	-2.28115	0.210116	-10.8567	1.85423e-27	9.7018e-26		AT4G32285	1030.37	-2.72161	0.215757	-12.6142	1.76275e-36	9.6207e-35		AT1G49500	10960.1
								AT4G23500	178.695	-0.982125	0.27391	-3.58558	0.000336336	0.0168028		AT1G60600	416.888	2.13052	0.295782	7.20301	5.88981e-13	3.00844e-11		AT3G02360	1427.16	-1.46436	0.161859	-9.04714	1.46762e-19	7.4964e-18		AT5G15530	411.862	-3.0771	0.283662	-10.8478	2.0431e-27	1.06653e-25		AT5G56950	584.545	3.49638	0.277227	12.612	1.8138e-36	9.87642e-35		AT1G74880	3143.17
								AT3G29120	57.6021	-1.50845	0.42096	-3.58336	0.000339204	0.0169069		AT2G34585	3386.81	-1.52616	0.212005	-7.19872	6.07783e-13	3.09731e-11		AT1G76410	329.862	-2.8364	0.313546	-9.0462	1.48024e-19	7.54071e-18		AT1G15380	1010.2	-2.922	0.269558	-10.84	2.22529e-27	1.15895e-25		AT2G30980	880.1	-1.78064	0.141267	-12.6048	1.98594e-36	1.07887e-34		AT4G37432	357.236
								AT5G36160	581.482	-0.71921	0.200851	-3.58081	0.000342531	0.017007		AT5G05580	111.009	2.71618	0.377389	7.19729	6.14213e-13	3.12286e-11		AT1G78460	1592.74	-1.79273	0.198179	-9.04599	1.48313e-19	7.54071e-18		AT4G38680	10060.5	-2.10393	0.194145	-10.8369	2.30094e-27	1.19559e-25		AT1G78150	1564.79	-2.0608	0.1637	-12.5889	2.43163e-36	1.31796e-34		AT3G28290	1061.07
								AT5G44930	72.9609	1.65772	0.462969	3.58061	0.000342787	0.017007		AT2G20860	4084.5	-1.11719	0.15533	-7.19234	6.36884e-13	3.23069e-11		AT5G66200	1543.32	-1.62802	0.180144	-9.03736	1.60498e-19	8.14147e-18		AT1G60260	350.306	3.4301	0.317009	10.8202	2.76172e-27	1.42843e-25		AT1G57720	5497.74	-2.05088	0.163022	-12.5804	2.70647e-36	1.46355e-34		AT5G42825	10767.9
								AT3G13950	39.5956	2.12422	0.593477	3.57929	0.000344533	0.0170544		AT5G49030	235.174	1.99979	0.278207	7.18815	6.5675e-13	3.32382e-11		AT5G17240	129.659	2.72714	0.301854	9.03465	1.64533e-19	8.32701e-18		AT3G11810	573.973	-1.72199	0.159146	-10.8202	2.7606e-27	1.42843e-25		AT1G02840	1564.47	-2.62812	0.208992	-12.5752	2.89035e-36	1.5594e-34		AT5G53420	939.008
								AT5G03870	21.1544	2.59548	0.725398	3.57801	0.000346225	0.0170989		AT2G25950	436.457	1.41994	0.197731	7.18118	6.91109e-13	3.4897e-11		AT1G24360	2159.71	1.41703	0.156872	9.03305	1.66947e-19	8.42986e-18		AT3G06650	970.893	-1.78436	0.164934	-10.8187	2.80813e-27	1.44911e-25		AT2G25970	1300.33	-2.59138	0.206682	-12.538	4.62662e-36	2.49044e-34		AT4G34588	336.791
								AT1G72230	735.645	-1.02386	0.286343	-3.57566	0.000349351	0.0172139		AT1G53910	2833.37	-1.18557	0.16518	-7.17747	7.10152e-13	3.57767e-11		AT4G18670	978.247	-1.73856	0.192566	-9.02838	1.74232e-19	8.77763e-18		AT2G28140	200.375	4.26046	0.393906	10.8159	2.8938e-27	1.48991e-25		AT2G01170	788.775	-2.98429	0.238146	-12.5314	5.02964e-36	2.70119e-34		AT3G26830	57.8763
								AT1G78320	110.012	-1.64094	0.459053	-3.57463	0.000350722	0.0172421		AT5G53460	1491.89	1.21262	0.16898	7.17611	7.1723e-13	3.6051e-11		AT1G08460	652.642	-1.4414	0.15972	-9.02455	1.80431e-19	9.06922e-18		AT1G69850	705.95	-2.19854	0.203307	-10.8139	2.95916e-27	1.52009e-25		AT2G38530	32738.3	1.83705	0.146754	12.5179	5.95675e-36	3.19181e-34		AT1G15380	1010.2
								AT5G18050	150.372	-1.65733	0.463749	-3.57376	0.000351898	0.0172606		AT4G07820	1056.95	-2.77439	0.386687	-7.17477	7.243e-13	3.63236e-11		AT1G23310	12916.7	-1.74346	0.193336	-9.01774	1.92009e-19	9.62924e-18		AT5G65640	367.691	3.29122	0.304366	10.8133	2.97607e-27	1.52531e-25		AT1G45201	3256.65	2.96626	0.237062	12.5126	6.37027e-36	3.39791e-34		AT5G56030	2838.97
								AT5G59845	68.3561	-2.06799	0.578919	-3.57216	0.00035405	0.0173268		AT5G20630	7954.22	1.76262	0.245731	7.17297	7.33885e-13	3.67209e-11		AT5G09440	2985.39	-2.26388	0.251077	-9.0167	1.93848e-19	9.69945e-18		AT5G09810	5724.11	-1.86083	0.172094	-10.8129	2.99195e-27	1.52996e-25		AT1G68560	2460.75	-2.12424	0.169768	-12.5127	6.36541e-36	3.39791e-34		AT4G16980	5822.1
								AT1G12090	18038.2	-0.760908	0.213151	-3.5698	0.000357252	0.0174439		AT3G15780	460.87	-1.67003	0.232981	-7.16808	7.60582e-13	3.78849e-11		AT3G29370	320.357	-3.33365	0.369782	-9.01518	1.96553e-19	9.81251e-18		AT3G14595	1796.64	-2.06186	0.190705	-10.8117	3.02854e-27	1.54517e-25		AT3G29970	162.366	8.10955	0.64879	12.4995	7.51175e-36	3.99771e-34		AT3G61490	307.503
								AT3G55240	2026	-1.18103	0.330993	-3.56814	0.000359529	0.0175155		AT5G01240	2616.42	-1.53044	0.213506	-7.16816	7.60102e-13	3.78849e-11		AT1G73600	303.617	2.32058	0.257525	9.01111	2.03973e-19	1.016e-17		AT1G21670	1342.18	-2.98549	0.276189	-10.8096	3.10104e-27	1.57859e-25		AT5G64430	640.525	-3.16395	0.253252	-12.4933	8.1262e-36	4.31496e-34		AT5G18010	104.23
								AT5G05740	449.728	1.0613	0.297572	3.56653	0.000361742	0.0175836		AT5G43780	2945.62	-1.51879	0.212215	-7.15684	8.25607e-13	4.10312e-11		AT1G06570	1922.73	-2.88474	0.320164	-9.01021	2.05656e-19	1.02207e-17		AT1G11650	3522.27	-1.55697	0.144059	-10.8079	3.15873e-27	1.60433e-25		AT1G10630	750.59	-2.00007	0.160247	-12.4812	9.46009e-36	5.01193e-34		AT4G23400	8455.98
								ATCG00350	94.652	1.81515	0.509614	3.56181	0.000368305	0.0178624		AT5G20350	1087.26	-1.26967	0.177476	-7.15402	8.42711e-13	4.17871e-11		AT1G71695	2107.14	-1.38121	0.153427	-9.00241	2.20815e-19	1.09494e-17		AT1G64640	1408.46	-3.547	0.328254	-10.8057	3.23629e-27	1.64003e-25		AT4G37925	2313.36	4.09791	0.328416	12.4778	9.86779e-36	5.21618e-34		AT3G26280	707.872
								AT1G32460	1912.08	-0.806892	0.227128	-3.55258	0.000381466	0.0183431		AT5G62865	789.119	-1.66596	0.233122	-7.14629	8.9156e-13	4.41102e-11		AT5G66720	959.397	-1.49825	0.166557	-8.9954	2.35371e-19	1.16451e-17		AT5G61420	908.372	2.30799	0.213691	10.8006	3.42005e-27	1.72927e-25		AT2G03680	2424.92	-2.12986	0.170701	-12.4771	9.95115e-36	5.24845e-34		AT1G20630	517.414
								AT1G43675	20.5133	2.5786	0.725979	3.5519	0.000382467	0.0183431		AT2G24270	4069.19	-1.32929	0.18606	-7.14443	9.03716e-13	4.45691e-11		AT2G26430	639.354	-1.88224	0.209685	-8.97654	2.79409e-19	1.37929e-17		AT3G47500	520.002	-3.8864	0.360155	-10.7909	3.80058e-27	1.91738e-25		AT1G68620	271.349	-3.72788	0.299209	-12.4591	1.24736e-35	6.56415e-34		AT3G24100	3242.58
								AT2G32030	97.1082	1.83455	0.516291	3.55333	0.000380391	0.0183431		AT4G31390	226.712	1.972	0.276026	7.14425	9.04874e-13	4.45691e-11		AT2G10940	17182.6	-2.12327	0.23689	-8.96309	3.15718e-19	1.55505e-17		AT2G26430	639.354	-2.27209	0.21064	-10.7866	3.98318e-27	2.00502e-25		AT5G42820	1879.25	-2.17405	0.174524	-12.457	1.28086e-35	6.72535e-34		AT4G00900	136.061
								AT2G36630	294.404	0.933658	0.262822	3.55243	0.000381691	0.0183431		AT2G33410	1614.5	-1.21363	0.170068	-7.13615	9.59837e-13	4.70661e-11		AT1G74050	3423.36	-1.36338	0.152348	-8.94915	3.58233e-19	1.76053e-17		AT2G21050	317.357	-2.89615	0.268583	-10.7831	4.13778e-27	2.0782e-25		AT4G24690	3916.7	-2.28424	0.183384	-12.456	1.29692e-35	6.79456e-34		AT1G55670	41723.7
								AT3G51840	2770.96	-0.663119	0.186686	-3.55206	0.000382234	0.0183431		AT4G01410	927.851	-1.5653	0.219348	-7.13616	9.59735e-13	4.70661e-11		AT2G45180	57230.4	-2.5375	0.283586	-8.9479	3.62309e-19	1.7766e-17		AT5G66090	1602.03	-2.15232	0.19967	-10.7794	4.30681e-27	2.15829e-25		AT1G49240	11157.6	-1.99339	0.16024	-12.44	1.58417e-35	8.28099e-34		AT4G04630	256.525
								AT1G27060	28.7644	2.31912	0.653106	3.5509	0.000383913	0.0183716		AT4G25570	4731.26	-1.06743	0.14959	-7.13572	9.6284e-13	4.71087e-11		AT4G00560	716.689	-1.51412	0.16923	-8.94715	3.64794e-19	1.78482e-17		AT2G24260	216.847	-3.34942	0.310801	-10.7767	4.4331e-27	2.21665e-25		AT2G01520	5492.5	-3.19299	0.257072	-12.4206	2.01965e-35	1.0534e-33		AT1G47530	758.047
								AT3G14440	812.696	2.44945	0.690246	3.54867	0.000387185	0.0184872		AT5G52040	1011.73	-1.36731	0.191663	-7.13394	9.75364e-13	4.76159e-11		AT5G48250	247.554	2.62285	0.293172	8.94648	3.67004e-19	1.79166e-17		AT2G28380	463.492	-2.36182	0.219226	-10.7734	4.59639e-27	2.29321e-25		AT2G39510	181.857	6.15284	0.495496	12.4175	2.09961e-35	1.09268e-33		AT3G44300	790.879
								AT2G32080	1660.21	-0.478707	0.135144	-3.54219	0.000396818	0.0188347		AT3G54690	693.009	-1.39301	0.195332	-7.13149	9.92904e-13	4.83652e-11		AT4G33980	185.817	4.1717	0.466549	8.94161	3.83545e-19	1.86828e-17		AT1G68560	2460.75	-1.82567	0.169612	-10.7638	5.09996e-27	2.53883e-25		AT1G07728	448.898	-2.96511	0.23884	-12.4147	2.17581e-35	1.12984e-33		AT4G04610	250.091
								AT3G59630	86.7674	1.18448	0.334318	3.54297	0.000395644	0.0188347		AT5G66090	1602.03	-1.41719	0.198764	-7.12999	1.00377e-12	4.87866e-11		AT3G12570	1159.8	-1.46608	0.16403	-8.93787	3.96738e-19	1.92828e-17		AT5G35740	326.618	2.73534	0.25449	10.7483	6.03366e-27	2.99703e-25		AT4G14960	13448.4	-2.02491	0.163312	-12.399	2.64591e-35	1.37092e-33		AT5G02530	1150.18
								AT5G22100	332.819	0.944844	0.266753	3.54202	0.00039708	0.0188347		AT4G05320	45397.9	-1.18263	0.166012	-7.12376	1.05022e-12	5.09322e-11		AT4G37980	4629.01	-2.36815	0.265307	-8.92609	4.41325e-19	2.14028e-17		AT4G10810	985.191	-2.40788	0.224231	-10.7384	6.72098e-27	3.33109e-25		AT2G32600	383.921	-2.52396	0.203679	-12.3918	2.89312e-35	1.49571e-33		AT3G45140	1381.71
								AT3G02800	184.677	1.67264	0.472554	3.53958	0.000400768	0.0189679		AT2G47930	1586.32	-1.982	0.278251	-7.12307	1.05552e-12	5.1077e-11		AT1G03140	633.746	-1.31558	0.147413	-8.92448	4.47816e-19	2.167e-17		AT2G35900	515.628	-2.01905	0.188054	-10.7365	6.85907e-27	3.39208e-25		AT2G18050	2086.24	-3.70323	0.299011	-12.3849	3.15404e-35	1.62703e-33		AT5G63860	2205.31
								AT1G53170	1282.65	1.68699	0.476856	3.53773	0.000403586	0.0190308		AT4G29210	1040.06	1.50419	0.211191	7.12242	1.06049e-12	5.1205e-11		AT1G75500	2125.33	-1.68518	0.189121	-8.91058	5.07655e-19	2.45118e-17		AT4G31080	851.956	-2.04987	0.190939	-10.7357	6.91621e-27	3.41285e-25		AT2G46680	1064.39	4.46734	0.361257	12.3661	3.98656e-35	2.05199e-33		AT5G54680	3123.1
								AT4G30960	8145.72	1.00143	0.283087	3.53755	0.000403861	0.0190308		AT4G10840	819.43	-1.1488	0.161375	-7.1188	1.08869e-12	5.24521e-11		AT2G47450	13366.4	-1.45892	0.163822	-8.90548	5.31554e-19	2.56098e-17		AT5G06980	627.54	-5.88076	0.54842	-10.7231	7.93024e-27	3.90469e-25		AT2G30870	10613.7	2.69091	0.218093	12.3383	5.63107e-35	2.89213e-33		AT1G45165	1361.28
								AT4G27950	125.094	1.34792	0.381096	3.53695	0.000404779	0.0190326		AT4G12730	2344.66	-2.03819	0.287354	-7.09294	1.31297e-12	6.31197e-11		AT5G24800	644.07	-1.57576	0.17703	-8.90108	5.53054e-19	2.65876e-17		AT5G46020	2068.65	2.09712	0.19558	10.7226	7.97316e-27	3.91727e-25		AT3G14420	20662.4	-2.2751	0.184661	-12.3204	7.03712e-35	3.60641e-33		AT1G71170	370.106
								AT5G06690	1389.42	-1.00152	0.283242	-3.53593	0.000406339	0.0190644		AT2G35410	626.838	1.41037	0.198877	7.09164	1.32533e-12	6.35753e-11		AT3G50740	7173.3	-2.06725	0.232418	-8.89453	5.8667e-19	2.81423e-17		AT2G39870	619.204	-2.43894	0.227555	-10.718	8.3767e-27	4.09768e-25		AT5G16110	14515.2	-2.76246	0.224271	-12.3175	7.29065e-35	3.72821e-33		AT1G58030	1866.67
								AT5G26000	12681.1	-0.767136	0.217049	-3.53439	0.000408725	0.0191347		AT4G31875	192.636	-2.14439	0.302663	-7.08508	1.38967e-12	6.65171e-11		AT2G42790	945.709	-1.24454	0.140015	-8.88867	6.18464e-19	2.96031e-17		AT5G16505	381.63	-2.38401	0.222427	-10.7182	8.3639e-27	4.09768e-25		AT5G25265	1421.63	-2.13868	0.173935	-12.2959	9.5313e-35	4.86345e-33		AT4G18440	310.126
								AT3G10770	3182.23	-0.589513	0.166883	-3.53249	0.00041167	0.0192309		AT3G22830	40.2433	5.18181	0.732319	7.07589	1.48489e-12	7.0921e-11		AT5G44190	4443.69	-1.73394	0.195291	-8.87872	6.76329e-19	3.23028e-17		AT1G30110	596.967	2.45565	0.229156	10.7161	8.55731e-27	4.17697e-25		AT3G12120	36193.4	-2.40282	0.195453	-12.2936	9.80178e-35	4.99063e-33		AT1G76930	4032.19
								AT4G38770	11071.8	-0.69469	0.196997	-3.5264	0.000421247	0.0196358		AT1G21050	982.036	-1.72163	0.243381	-7.07382	1.5073e-12	7.18359e-11		AT2G28900	3555.62	1.96833	0.221848	8.87244	7.15617e-19	3.41054e-17		AT5G59420	863.259	-1.56733	0.146333	-10.7107	9.06957e-27	4.41745e-25		AT5G65620	886.82	-2.10529	0.171292	-12.2906	1.0171e-34	5.16744e-33		AT3G26520	74247.4
								AT2G31880	545.037	1.42365	0.404011	3.52379	0.000425424	0.0197877		AT5G04170	1315.86	-1.1343	0.160459	-7.06907	1.5598e-12	7.41779e-11		AT1G20110	780.758	-1.26085	0.142139	-8.87052	7.2806e-19	3.46237e-17		AT4G22670	1228.3	-1.90739	0.17811	-10.7091	9.22817e-27	4.48501e-25		AT3G19030	2189.46	3.11396	0.253392	12.2891	1.03671e-34	5.25572e-33		AT1G64900	1342.01
								AT2G18690	316.963	1.57827	0.448045	3.52258	0.000427369	0.0198354		AT2G02760	10159.8	-1.38008	0.195327	-7.06551	1.60032e-12	7.58646e-11		AT2G30600	848.366	-2.31755	0.261356	-8.86741	7.48635e-19	3.55256e-17		AT3G14420	20662.4	-1.97533	0.184622	-10.6993	1.02556e-26	4.97362e-25		AT5G20520	1425.25	-2.21345	0.180269	-12.2786	1.18054e-34	5.97203e-33		AT1G49032	5542.32
								AT4G17920	3.99118	-2.91807	0.829154	-3.51933	0.000432636	0.0200368		AT5G45490	676.611	-1.5504	0.219437	-7.06535	1.60214e-12	7.58646e-11		AT5G16023	211.301	-4.40871	0.498618	-8.84186	9.41348e-19	4.45746e-17		AT2G22080	1083.36	2.21915	0.207532	10.693	1.09713e-26	5.30932e-25		AT1G21500	5325.2	-2.86216	0.233319	-12.2672	1.35918e-34	6.86093e-33		AT1G71980	673.204
								AT3G57220	126.853	-0.930473	0.264757	-3.51444	0.000440684	0.0203658		AT5G01880	327.943	-1.89044	0.267684	-7.06224	1.63845e-12	7.74178e-11		AT4G38060	439.631	2.80302	0.317391	8.83142	1.03353e-18	4.88346e-17		AT2G28570	829.895	2.46584	0.230738	10.6868	1.17413e-26	5.66976e-25		AT1G76130	212.177	3.33151	0.271852	12.2548	1.58254e-34	7.97131e-33		AT2G24260	216.847
								AT3G03850	71.1901	-2.26648	0.645094	-3.51342	0.000442384	0.0204007		AT3G17100	2062.41	-1.23945	0.175533	-7.06106	1.65243e-12	7.79112e-11		AT4G17090	717.31	2.6971	0.305599	8.82562	1.0886e-18	5.13269e-17		AT2G45470	2786.99	-2.53875	0.237626	-10.6838	1.21205e-26	5.84038e-25		AT4G38580	1037.37	-2.53539	0.206898	-12.2543	1.59375e-34	8.01063e-33		AT2G01530	5830.14
								AT1G27290	1391.85	-0.552798	0.157473	-3.51044	0.000447361	0.0205863		AT1G16080	636.917	1.57596	0.223205	7.06061	1.65776e-12	7.79959e-11		AT5G47030	4219.54	-1.53298	0.1738	-8.82033	1.14127e-18	5.36956e-17		AT5G45830	62.2303	-6.49701	0.608976	-10.6687	1.42539e-26	6.85374e-25		AT2G47970	944.165	-2.57937	0.210673	-12.2435	1.82046e-34	9.13065e-33		AT1G68010	5367.05
								AT5G56040	222.721	1.24983	0.356192	3.50888	0.000449994	0.0206634		AT3G51430	712.619	-2.01573	0.285565	-7.05874	1.68019e-12	7.88831e-11		AT3G21190	838.129	1.82059	0.206457	8.81823	1.16281e-18	5.45926e-17		AT1G02130	834.318	-2.02055	0.189426	-10.6667	1.45755e-26	6.99343e-25		AT3G54366	6309.44	-2.31811	0.189492	-12.2333	2.0644e-34	1.03321e-32		AT5G03300	1778.78
								AT2G24580	651.805	-0.840489	0.239573	-3.50828	0.00045102	0.0206665		AT2G47690	3489.65	-1.31205	0.185887	-7.05832	1.68523e-12	7.89519e-11		AT1G06350	163.311	-3.01741	0.342471	-8.81069	1.24375e-18	5.82686e-17		AT1G07940	10903.8	-2.12682	0.199437	-10.6641	1.49806e-26	7.17255e-25		AT5G59480	472.152	4.41222	0.360817	12.2284	2.19199e-34	1.09474e-32		AT4G16190	17805.7
								AT2G36070	155.823	1.00578	0.286779	3.50715	0.000452935	0.0207103		AT5G38990	200.388	2.01839	0.286047	7.05614	1.71197e-12	8.00348e-11		AT4G25260	1047.41	-2.15671	0.244899	-8.80654	1.29067e-18	6.02114e-17		AT1G26750	447.249	1.96407	0.184218	10.6617	1.53784e-26	7.34743e-25		AT5G53420	939.008	4.30246	0.352269	12.2136	2.63104e-34	1.31123e-32		AT2G45670	1313.77
								AT5G14390	773.357	-0.429181	0.122529	-3.5027	0.000460576	0.0210151		AT2G25930	224.156	1.87559	0.265873	7.05444	1.73301e-12	8.0847e-11		AT4G33300	573.356	-2.10173	0.238655	-8.80656	1.29045e-18	6.02114e-17		AT4G34810	98.2062	5.54242	0.51986	10.6614	1.54305e-26	7.35673e-25		AT3G01690	2371.19	-2.42868	0.198983	-12.2054	2.90698e-34	1.44569e-32		AT1G19570	14465.8
								AT3G04640	460.319	1.4472	0.413669	3.49846	0.000467953	0.0213067		AT4G26530	6717.94	-1.89949	0.269313	-7.05311	1.74962e-12	8.14494e-11		AT3G18230	653.61	-1.99381	0.226525	-8.8017	1.34765e-18	6.27366e-17		AT1G62510	2233.4	-3.39211	0.318318	-10.6563	1.62906e-26	7.75043e-25		AT3G06650	970.893	-2.01463	0.165196	-12.1954	3.28906e-34	1.63225e-32		AT2G38120	1756.57
								AT1G60600	416.888	1.0515	0.300613	3.49785	0.000469019	0.0213102		AT2G38940	486.554	-1.83292	0.260068	-7.04785	1.81704e-12	8.44103e-11		AT2G01190	905.243	-2.13255	0.242365	-8.79894	1.38116e-18	6.41613e-17		AT5G13780	1998.01	-1.82407	0.171214	-10.6537	1.67541e-26	7.95415e-25		AT3G10985	6958.26	-2.30944	0.18944	-12.1909	3.4766e-34	1.72169e-32		AT4G34230	1927.66
								AT5G58060	1323.31	-0.517445	0.147968	-3.49699	0.000470532	0.0213341		AT5G47640	3106.49	3.49737	0.496293	7.04699	1.82829e-12	8.47543e-11		AT3G17170	381.885	2.67896	0.304586	8.79541	1.42527e-18	6.60713e-17		AT2G30050	901.044	-1.88041	0.176531	-10.652	1.70657e-26	8.08505e-25		AT1G71990	192.017	-4.09613	0.336286	-12.1805	3.94896e-34	1.9515e-32		AT2G22770	733.265
								AT3G04910	612.3	-0.668774	0.191307	-3.49581	0.000472629	0.0213842		AT1G16320	729.674	1.68014	0.238463	7.0457	1.84527e-12	8.53619e-11		AT3G20830	337.939	-2.21434	0.251834	-8.79286	1.45806e-18	6.73454e-17		AT4G16980	5822.1	-2.16843	0.203643	-10.6482	1.77793e-26	8.40547e-25		AT5G13640	551.199	-2.74403	0.225295	-12.1797	3.98729e-34	1.96631e-32		AT5G13780	1998.01
								AT1G51070	826.911	-0.689416	0.197245	-3.49522	0.000473671	0.0213865		AT4G30910	427.975	-1.43	0.203009	-7.04402	1.86775e-12	8.62212e-11		AT5G57360	1073.82	-1.77519	0.201892	-8.79279	1.45885e-18	6.73454e-17		AT5G19290	2000.49	-1.88949	0.177842	-10.6245	2.29128e-26	1.08098e-24		AT4G40030	7045.4	-1.33919	0.110085	-12.165	4.77245e-34	2.34858e-32		AT4G36900	711.171
								AT3G17070	240.144	-0.942169	0.269838	-3.49161	0.000480116	0.0216323		AT1G45976	1394.68	-1.49296	0.21197	-7.04327	1.87778e-12	8.65034e-11		AT4G14960	13448.4	-1.43496	0.163228	-8.79116	1.48024e-18	6.81899e-17		AT2G05540	5090.75	-1.86107	0.175263	-10.6187	2.43941e-26	1.14846e-24		AT1G31860	699.636	2.08262	0.171267	12.16	5.07409e-34	2.49181e-32		AT5G24520	624.12
								AT1G20310	25.7309	2.84973	0.816737	3.48917	0.00048452	0.0217852		AT2G28570	829.895	1.62788	0.231259	7.03919	1.93359e-12	8.88886e-11		AT4G01870	519.116	-3.08719	0.351198	-8.79044	1.4897e-18	6.84826e-17		AT2G16430	867.805	2.76948	0.260906	10.6148	2.54255e-26	1.19204e-24		AT4G23470	2424.32	-2.63032	0.216369	-12.1567	5.28795e-34	2.58628e-32		AT5G39890	247.516
								AT4G31730	724.099	-1.35097	0.387433	-3.48699	0.000488496	0.0219184		AT2G41840	20988.5	-1.28753	0.182982	-7.03636	1.97325e-12	9.05235e-11		AT2G05510	3731.74	2.49113	0.283569	8.78492	1.56479e-18	7.17851e-17		AT4G29190	1388.38	-2.66411	0.250979	-10.6149	2.54123e-26	1.19204e-24		AT4G39150	821.519	2.6934	0.221558	12.1566	5.28844e-34	2.58628e-32		AT5G42820	1879.25
								AT5G02080	46.2604	1.97958	0.56784	3.48616	0.000490005	0.0219404		AT3G08000	126.061	3.12035	0.443615	7.03392	2.00817e-12	9.19344e-11		AT2G02740	330.909	2.30845	0.262825	8.78321	1.58874e-18	7.27326e-17		AT1G78150	1564.79	-1.73347	0.163401	-10.6087	2.71497e-26	1.27023e-24		AT5G59610	519.909	3.48184	0.286465	12.1545	5.42861e-34	2.64932e-32		AT1G79040	388608
								AT2G01590	577.038	0.90142	0.258635	3.4853	0.000491586	0.0219657		AT1G62300	184.501	2.30533	0.327966	7.02918	2.0775e-12	9.49111e-11		AT3G25540	796.167	1.74621	0.198876	8.7804	1.6289e-18	7.44166e-17		AT3G58500	3775.81	-1.85632	0.175009	-10.607	2.76525e-26	1.29108e-24		AT4G32290	582.285	-2.53272	0.208407	-12.1528	5.54571e-34	2.70086e-32		AT3G25290	167.288
								AT3G51420	1257.29	-0.587526	0.168697	-3.48273	0.000496328	0.0221317		AT3G42150	424.698	-1.40239	0.199675	-7.02335	2.16606e-12	9.87525e-11		AT1G30260	1341.21	3.15787	0.359747	8.77803	1.66367e-18	7.58481e-17		AT3G26710	4197.92	2.31814	0.218597	10.6047	2.83483e-26	1.32083e-24		AT5G23380	714.335	-2.95146	0.24297	-12.1474	5.92219e-34	2.87826e-32		AT1G56580	9776.75
								AT4G34150	697.12	1.14163	0.328466	3.47564	0.000509631	0.0226781		AT1G79260	385.941	1.62764	0.231761	7.02293	2.1727e-12	9.88514e-11		AT1G14920	931.487	-2.30184	0.262608	-8.76532	1.86241e-18	8.47337e-17		AT2G43680	2173.53	-1.89307	0.178563	-10.6017	2.92752e-26	1.36121e-24		AT1G18650	788.169	-2.86399	0.235985	-12.1363	6.78379e-34	3.29021e-32		AT1G70700	868.5
								AT5G07900	139.535	1.07914	0.310584	3.47456	0.0005117	0.0227233		AT3G16470	2912.77	1.41178	0.201183	7.01736	2.26099e-12	1.02656e-10		AT2G43790	773.85	-1.87539	0.214039	-8.7619	1.91985e-18	8.71674e-17		AT4G22190	1605.67	-2.34204	0.221057	-10.5947	3.15244e-26	1.46277e-24		AT5G19140	6231.41	-2.38018	0.196467	-12.1149	8.8056e-34	4.26202e-32		AT3G07650	491.798
								AT5G57240	425.549	-1.08511	0.312652	-3.47065	0.000519198	0.0230089		AT5G04990	343.062	-1.14229	0.162944	-7.01037	2.37694e-12	1.07699e-10		AT3G49720	1147.45	-1.16168	0.132602	-8.76066	1.94118e-18	8.7955e-17		AT4G33510	2266.14	-2.25763	0.213485	-10.5751	3.88619e-26	1.79954e-24		AT2G41630	860.816	2.30368	0.190172	12.1137	8.93986e-34	4.31812e-32		AT2G38260	1537.58
								AT3G57740	10.6327	2.63575	0.759681	3.46954	0.000521344	0.0230566		AT5G67030	847.18	-1.52334	0.217375	-7.00786	2.41987e-12	1.0942e-10		AT3G24120	502.764	-1.57316	0.179618	-8.75833	1.98169e-18	8.96064e-17		AT1G23310	12916.7	-2.04399	0.193363	-10.5707	4.07404e-26	1.88266e-24		AT4G34230	1927.66	3.12776	0.258354	12.1065	9.75739e-34	4.70334e-32		AT2G33810	1946.51
								AT4G28400	220.577	1.05131	0.303129	3.4682	0.000523966	0.0231252		AT5G63160	1866.05	2.32679	0.332067	7.00698	2.4352e-12	1.09888e-10		AT1G11360	1072.76	-1.31176	0.149801	-8.75667	2.01104e-18	9.07477e-17		AT5G58070	2785.53	-2.11185	0.199792	-10.5703	4.09258e-26	1.88736e-24		AT1G56220	19920.2	-1.99519	0.164922	-12.0978	1.08485e-33	5.21858e-32		AT1G62510	2233.4
								AT1G66840	116.381	-1.98023	0.57108	-3.46752	0.000525286	0.0231362		AT2G25900	3185.64	-2.01183	0.28721	-7.00474	2.47445e-12	1.11431e-10		AT4G03520	9961.32	-1.6069	0.183529	-8.75555	2.03102e-18	9.14623e-17		AT4G01897	1017.25	3.67764	0.348006	10.5678	4.20427e-26	1.93491e-24		AT1G77180	832.505	-2.5125	0.207754	-12.0936	1.14117e-33	5.4783e-32		AT2G02990	1154.69
								AT1G49160	67.1187	-1.73121	0.500056	-3.46203	0.000536116	0.0235651		AT1G45249	340.112	2.6298	0.376129	6.99175	2.71479e-12	1.22005e-10		AT3G49560	840.989	1.77973	0.203766	8.73415	2.45492e-18	1.10326e-16		AT2G20450	2176.6	1.6185	0.153346	10.5546	4.83611e-26	2.21665e-24		AT4G37810	162.405	5.63635	0.466086	12.0929	1.1509e-33	5.51377e-32		AT1G21500	5325.2
								AT3G27020	1033.99	-0.694661	0.200844	-3.4587	0.000542788	0.0237616		AT2G39000	1168.62	-1.62935	0.233179	-6.98753	2.79765e-12	1.25473e-10		AT2G45790	2725.05	1.62258	0.185784	8.73369	2.46493e-18	1.10551e-16		AT5G55190	3311.69	-1.46119	0.138439	-10.5548	4.82897e-26	2.21665e-24		AT5G22950	371.263	3.53274	0.292169	12.0914	1.1722e-33	5.60441e-32		AT4G33070	174.537
								AT4G24230	738.209	-1.0248	0.296254	-3.45918	0.000541814	0.0237616		AT1G09640	7615.79	-1.20584	0.172603	-6.98621	2.82415e-12	1.26405e-10		AT1G49560	213.854	3.14528	0.360247	8.7309	2.52653e-18	1.13084e-16		AT4G08555	72.1996	6.74985	0.639596	10.5533	4.90392e-26	2.24317e-24		AT2G36100	284.88	-3.54493	0.293251	-12.0884	1.21665e-33	5.80513e-32		AT3G60440	267.921
								AT3G20475	15.9745	-2.75896	0.79789	-3.45782	0.000544574	0.0237915		AT5G42850	5400.47	-1.22845	0.176002	-6.97977	2.95663e-12	1.32067e-10		AT1G54100	1516.64	-1.97194	0.226303	-8.7137	2.94125e-18	1.3138e-16		AT3G28200	829.39	-2.28923	0.217076	-10.5458	5.31347e-26	2.42559e-24		AT1G15690	6139.07	-2.15129	0.177987	-12.0868	1.2405e-33	5.89501e-32		AT1G14010	571.653
								AT4G22505	493.716	-0.944308	0.27314	-3.45723	0.000545757	0.023795		AT5G01790	221.745	-2.15867	0.309365	-6.97774	2.99966e-12	1.33718e-10		AT5G61420	908.372	1.86584	0.21417	8.71199	2.98578e-18	1.33099e-16		AT1G80300	1553.3	-2.28117	0.216356	-10.5436	5.4372e-26	2.47706e-24		AT2G40610	2019.88	-2.451	0.202782	-12.0869	1.23923e-33	5.89501e-32		AT1G77120	576.169
								AT5G10770	416.164	-0.837053	0.242165	-3.45654	0.000547158	0.023808		AT5G45970	46.7308	4.34191	0.622331	6.97685	3.01879e-12	1.343e-10		AT5G48160	1689.62	-1.73451	0.199222	-8.70643	3.13588e-18	1.39509e-16		AT1G34370	977.702	-2.24215	0.212732	-10.5398	5.66236e-26	2.57443e-24		AT4G12550	1263.03	-4.1032	0.339558	-12.0839	1.28431e-33	6.09091e-32		AT1G25220	509.926
								AT4G01090	130.049	1.20347	0.34851	3.45319	0.000553999	0.0240572		AT4G10340	127887	-1.55839	0.223612	-6.96917	3.18811e-12	1.41547e-10		AT5G38470	1429.49	-1.31259	0.150942	-8.69598	3.43836e-18	1.52657e-16		AT2G31980	740.556	5.87121	0.557511	10.5311	6.21001e-26	2.81774e-24		AT1G58602	438.549	3.36259	0.278339	12.0809	1.33215e-33	6.30508e-32		AT3G27220	184.658
								AT1G55690	73.4016	1.8967	0.549631	3.45086	0.000558811	0.0241217		AT1G76610	75.8378	-3.25162	0.466607	-6.96864	3.20013e-12	1.41646e-10		AT5G59180	487.793	2.29825	0.265139	8.66809	4.39444e-18	1.94714e-16		AT5G42220	434.993	-2.23261	0.212045	-10.529	6.35368e-26	2.87714e-24		AT3G04880	1825.67	-2.66102	0.220439	-12.0715	1.49406e-33	7.05721e-32		AT2G23910	134.377
								AT3G25290	167.288	-0.916251	0.265515	-3.45084	0.000558839	0.0241217		AT3G12290	2242.75	-0.833098	0.119552	-6.96851	3.20318e-12	1.41646e-10		AT1G32450	1572.21	-2.50008	0.288474	-8.66657	4.45326e-18	1.96925e-16		AT2G25970	1300.33	-2.17006	0.206126	-10.5278	6.43037e-26	2.90604e-24		AT5G01880	327.943	-3.31364	0.274753	-12.0604	1.70917e-33	8.05708e-32		AT1G14920	931.487
								AT4G33920	155.223	1.33979	0.388216	3.45114	0.000558227	0.0241217		AT1G72150	5358.42	-1.4625	0.210187	-6.95808	3.4493e-12	1.522e-10		AT3G30390	3884.07	-1.32687	0.153168	-8.66284	4.60148e-18	2.03072e-16		AT5G27280	853.768	-2.03188	0.193093	-10.5228	6.78458e-26	3.05998e-24		AT1G24020	3288.78	3.41641	0.283611	12.0461	2.03355e-33	9.56703e-32		AT5G50915	121.487
								AT3G14160	66.826	1.51261	0.438668	3.4482	0.00056434	0.0242621		AT5G66580	587.673	-2.13918	0.307449	-6.95783	3.45563e-12	1.522e-10		AT5G49360	3719.23	-2.30466	0.266293	-8.65461	4.94588e-18	2.17836e-16		AT2G01110	2179.76	-1.8956	0.180352	-10.5105	7.72598e-26	3.47108e-24		AT4G39400	1194.96	-2.5634	0.213014	-12.034	2.35553e-33	1.10597e-31		AT4G27990	1475.74
								AT3G15518	60.239	1.65697	0.480457	3.44873	0.000563229	0.0242621		AT1G17090	439.055	2.39464	0.344357	6.95393	3.55254e-12	1.56156e-10		AT1G13990	1012.63	-1.74853	0.202055	-8.65375	4.98344e-18	2.19053e-16		AT5G43190	473.909	-2.61513	0.24881	-10.5105	7.72685e-26	3.47108e-24		AT1G79870	1384.78	-2.10645	0.175227	-12.0213	2.74607e-33	1.28677e-31		AT3G14420	20662.4
								AT2G24600	165.383	2.58363	0.749478	3.44723	0.000566359	0.0243005		AT4G01850	5456.63	-1.10497	0.158988	-6.95004	3.65189e-12	1.60204e-10		AT2G25950	436.457	1.70902	0.197637	8.64726	5.27494e-18	2.31405e-16		AT3G25290	167.288	-2.88171	0.274293	-10.5059	8.11052e-26	3.63619e-24		AT5G56860	418.715	2.466	0.20527	12.0135	3.01831e-33	1.41153e-31		AT4G38470	602.425
								AT2G44140	721.434	-0.819174	0.237743	-3.44563	0.000569724	0.0243481		AT4G05180	83027.2	-1.6225	0.233478	-6.94928	3.6716e-12	1.60749e-10		AT3G10850	2696.69	-1.12536	0.130237	-8.64085	5.57951e-18	2.44281e-16		AT5G11070	2446.67	2.61547	0.249083	10.5004	8.60332e-26	3.84947e-24		AT1G76460	594.603	-2.61682	0.217873	-12.0108	3.11981e-33	1.4561e-31		AT4G39320	118.965
								AT5G18570	201.652	1.05607	0.306479	3.44582	0.000569329	0.0243481		AT2G32290	51.9727	4.77242	0.687272	6.94401	3.8113e-12	1.66535e-10		AT1G05710	467.747	1.85698	0.214914	8.64056	5.59374e-18	2.44324e-16		AT4G38690	1136.34	-2.37141	0.225889	-10.4981	8.81044e-26	3.93434e-24		AT1G49560	213.854	4.30291	0.35843	12.0049	3.34929e-33	1.56011e-31		AT3G59970	2000.04
								AT5G46110	10663.4	-0.514919	0.149501	-3.44424	0.000572666	0.0244254		AT1G78100	1595.75	-1.5136	0.218058	-6.94128	3.88565e-12	1.69448e-10		AT1G27090	2139.33	-1.25503	0.145251	-8.64038	5.60264e-18	2.44324e-16		AT5G07000	222.085	-3.26088	0.310887	-10.489	9.70751e-26	4.32636e-24		AT4G14365	234.684	5.89155	0.490976	11.9997	3.56689e-33	1.65818e-31		AT1G10020	672.952
								AT1G66160	317.888	2.0879	0.606735	3.44121	0.000579121	0.0246035		AT2G07717	565.15	-1.75092	0.252287	-6.94021	3.91509e-12	1.70395e-10		AT1G71980	673.204	-1.62711	0.188521	-8.63091	6.08678e-18	2.64913e-16		AT2G39470	3627.46	2.44187	0.232877	10.4857	1.0054e-25	4.47195e-24		AT1G54410	12350.3	3.0848	0.257172	11.9951	3.76984e-33	1.74907e-31		AT3G16850	1194.86
								AT1G70660	3179.27	-0.785357	0.228191	-3.44166	0.000578156	0.0246035		AT3G59940	4242.64	-1.18168	0.170515	-6.93006	4.20648e-12	1.82717e-10		AT5G51180	589.542	2.2476	0.2609	8.61479	7.00687e-18	3.04357e-16		AT5G44190	4443.69	-2.04141	0.195393	-10.4477	1.50098e-25	6.66312e-24		AT2G04378	863.646	-2.20514	0.183928	-11.9892	4.04923e-33	1.875e-31		AT5G57360	1073.82
								AT1G60610	113.18	-1.3069	0.37991	-3.44003	0.000581645	0.0246622		AT1G07720	794.523	2.06306	0.297834	6.92686	4.3027e-12	1.86529e-10		AT4G31310	1163.06	2.02068	0.234664	8.61098	7.2438e-18	3.14031e-16		AT2G23680	190.274	4.32708	0.414283	10.4448	1.54855e-25	6.86079e-24		AT5G44260	1334.09	-3.73332	0.311447	-11.987	4.15746e-33	1.92133e-31		AT5G11420	4857.23
								AT1G67970	116.737	1.18205	0.343869	3.43748	0.000587145	0.0248466		AT1G21065	1858.48	-0.970932	0.140181	-6.92628	4.32036e-12	1.86928e-10		AT4G13340	632.469	-2.29217	0.266243	-8.60932	7.34952e-18	3.17989e-16		AT1G77060	828.082	-1.69312	0.162125	-10.4433	1.57263e-25	6.95378e-24		AT1G73840	416.666	-2.38762	0.199333	-11.9781	4.62901e-33	2.13506e-31		AT5G15960	680.572
								AT1G22800	100.227	1.22242	0.355752	3.43617	0.000590002	0.0249187		AT5G62350	5712.21	-1.65735	0.239472	-6.92088	4.48851e-12	1.93823e-10		AT2G43375	406.817	2.50753	0.291342	8.60681	7.5123e-18	3.24396e-16		AT5G03905	373.056	3.3963	0.325574	10.4317	1.77606e-25	7.83797e-24		AT3G60600	2175.11	-1.88048	0.157092	-11.9705	5.07041e-33	2.33407e-31		AT4G15440	159.842
								AT5G38990	200.388	1.00064	0.29137	3.43424	0.000594219	0.0250477		AT2G46220	4189.51	-1.19411	0.172808	-6.91003	4.84552e-12	2.08831e-10		AT1G69850	705.95	-1.74042	0.202308	-8.60279	7.78034e-18	3.35314e-16		AT1G25550	1365.95	2.05953	0.197541	10.4258	1.88981e-25	8.32367e-24		AT1G20010	1981.28	-1.76272	0.147347	-11.963	5.55059e-33	2.55013e-31		AT1G09480	405.524
								AT3G18880	21.4351	-2.20444	0.642087	-3.43325	0.000596402	0.0250907		AT5G57655	2098.95	-1.71995	0.249036	-6.90642	4.97037e-12	2.1357e-10		AT5G39850	917.368	2.25013	0.261638	8.60018	7.95929e-18	3.42358e-16		AT5G48160	1689.62	-2.07774	0.199453	-10.4172	2.06959e-25	9.09771e-24		AT3G10850	2696.69	-1.55993	0.130405	-11.9622	5.60295e-33	2.56916e-31		AT4G40040	22566.8
								AT5G43822	81.8543	-1.52846	0.445549	-3.43051	0.000602452	0.0252959		AT5G67360	6587.42	-1.27959	0.185279	-6.90629	4.97485e-12	2.1357e-10		AT5G05690	11922.9	-1.69968	0.197638	-8.59995	7.97542e-18	3.42384e-16		AT1G11680	1616.19	-1.72735	0.166044	-10.403	2.403e-25	1.05428e-23		AT5G59250	1356.34	-2.3977	0.200506	-11.9582	5.87968e-33	2.69081e-31		AT2G38480	250.643
								AT2G01818	122.147	-1.63499	0.476924	-3.4282	0.000607606	0.0254628		AT1G12090	18038.2	-1.47108	0.213141	-6.9019	5.13128e-12	2.19858e-10		AT3G01930	321.05	-2.04436	0.237732	-8.59943	8.0112e-18	3.43253e-16		AT1G02150	1273.6	-1.72416	0.165797	-10.3992	2.4991e-25	1.09431e-23		AT5G09650	6213.98	2.52907	0.211513	11.957	5.96677e-33	2.72537e-31		AT5G28919	1256.43
								AT1G78830	2038.6	0.990228	0.288995	3.42646	0.000611509	0.025478		AT4G02530	4343.13	1.6445	0.238473	6.89594	5.35109e-12	2.28832e-10		AT1G07250	1044.93	-1.63055	0.189733	-8.5939	8.40639e-18	3.59202e-16		AT5G64280	1088.84	-2.1238	0.204363	-10.3923	2.68845e-25	1.17495e-23		AT5G10430	1561.72	-5.30551	0.443769	-11.9555	6.07326e-33	2.76863e-31		AT5G62700	3560.01
								AT2G23290	115.758	-1.44115	0.420574	-3.42663	0.000611117	0.025478		AT5G24460	627.639	-1.35803	0.197164	-6.88782	5.66552e-12	2.41809e-10		AT4G15390	628.999	-2.62325	0.30525	-8.59377	8.41599e-18	3.59202e-16		AT2G03680	2424.92	-1.7695	0.170462	-10.3806	3.03931e-25	1.32571e-23		AT1G54100	1516.64	-2.71252	0.227066	-11.946	6.8149e-33	3.10071e-31		AT1G43910	101.761
								AT4G33050	183.729	1.60787	0.46921	3.42676	0.000610827	0.025478		AT1G08460	652.642	-1.09005	0.158308	-6.88563	5.75317e-12	2.45076e-10		AT5G03040	711.351	-1.83273	0.213431	-8.58703	8.92489e-18	3.80187e-16		AT1G49560	213.854	3.7236	0.359141	10.3681	3.46384e-25	1.50797e-23		AT5G26667	2707.66	2.0309	0.170105	11.9391	7.40453e-33	3.36248e-31		AT1G31200	111.041
								AT5G14740	21127.5	-0.784274	0.228947	-3.42558	0.000613499	0.0255116		AT1G73470	339.662	-1.49309	0.216877	-6.88454	5.79766e-12	2.46495e-10		AT5G12370	727.272	-1.33383	0.155361	-8.58534	9.05704e-18	3.85073e-16		AT5G23760	406.47	4.71443	0.454788	10.3662	3.53276e-25	1.53501e-23		AT1G26750	447.249	2.1942	0.183793	11.9385	7.45935e-33	3.38085e-31		AT5G08380	286.848
								AT1G53540	23.9115	2.6402	0.77172	3.42119	0.000623489	0.0256796		AT1G36940	106.646	-2.68091	0.390074	-6.87284	6.29355e-12	2.67065e-10		AT5G03905	373.056	2.79901	0.326133	8.58242	9.28983e-18	3.9421e-16		AT1G53310	1250.1	1.84775	0.178252	10.3659	3.54277e-25	1.53641e-23		AT1G32060	8584.53	-1.80021	0.150817	-11.9364	7.647e-33	3.45924e-31		AT3G05840	975.907
								AT1G67910	963.177	-0.645894	0.188765	-3.42168	0.000622358	0.0256796		AT5G54510	866.2	-1.69657	0.246945	-6.87023	6.41006e-12	2.71486e-10		AT5G53420	939.008	3.02445	0.352766	8.57353	1.00363e-17	4.25068e-16		AT5G11770	6083.52	-2.22904	0.215051	-10.3652	3.57097e-25	1.54566e-23		AT2G32080	1660.21	-1.61598	0.135482	-11.9276	8.501e-33	3.83817e-31		AT1G62560	275.746
								AT1G76800	121.694	-1.14738	0.335303	-3.42192	0.000621814	0.0256796		AT1G14340	845.37	1.46237	0.213268	6.857	7.03231e-12	2.9727e-10		AT1G02500	9186.07	-1.52634	0.178046	-8.57272	1.01069e-17	4.2724e-16		AT1G72645	1491.39	3.8088	0.36748	10.3646	3.5913e-25	1.55148e-23		AT1G70410	2243.08	1.91875	0.160899	11.9252	8.74706e-33	3.94171e-31		AT5G42250	118.371
								AT4G12020	71.267	1.71639	0.50151	3.42244	0.000620613	0.0256796		AT4G14270	7666.72	-1.30149	0.18989	-6.85394	7.1845e-12	3.03123e-10		AT3G49640	264.658	2.75307	0.321281	8.56904	1.04355e-17	4.40286e-16		AT3G16140	25677.5	-1.87587	0.181154	-10.3551	3.96691e-25	1.71047e-23		AT2G20780	786.481	-2.6572	0.222926	-11.9196	9.35194e-33	4.20623e-31		AT1G26800	1689.09
								AT5G20250	3486.66	-1.16495	0.340311	-3.4232	0.00061889	0.0256796		AT3G47960	357.26	2.28036	0.332726	6.85356	7.2036e-12	3.03348e-10		AT1G30110	596.967	1.96808	0.229705	8.56785	1.05435e-17	4.43994e-16		AT4G40030	7045.4	-1.13871	0.110028	-10.3492	4.21786e-25	1.81521e-23		AT4G32260	17139.9	-2.14019	0.179554	-11.9194	9.37451e-33	4.20833e-31		AT4G38250	3339.08
								AT3G55400	152.058	1.07777	0.315306	3.41818	0.00063042	0.0258664		AT3G60530	3847.01	-1.46105	0.213377	-6.84729	7.52601e-12	3.16322e-10		AT4G22517	1428.42	-2.65836	0.310614	-8.55842	1.14426e-17	4.80936e-16		AT2G01170	788.775	-2.44765	0.236614	-10.3445	4.43284e-25	1.90409e-23		AT2G39870	619.204	-2.71888	0.228134	-11.9179	9.54909e-33	4.27854e-31		AT5G16980	99.1224
								AT5G37260	2704.79	1.17847	0.344719	3.41865	0.00062932	0.0258664		AT3G12610	2264.82	-1.49261	0.218117	-6.84317	7.74613e-12	3.24954e-10		AT3G03150	3564.72	-1.69428	0.198108	-8.55229	1.20667e-17	5.06207e-16		AT1G10020	672.952	-3.1538	0.30512	-10.3362	4.83103e-25	2.07119e-23		AT5G44720	1679.36	2.44656	0.205322	11.9157	9.80333e-33	4.3841e-31		AT2G04030	1099.49
								AT1G45165	1361.28	-0.981471	0.287332	-3.4158	0.000635939	0.0258959		AT1G07040	510.64	-1.90603	0.27861	-6.84121	7.85286e-12	3.28807e-10		AT2G32080	1660.21	-1.1556	0.135181	-8.54858	1.24615e-17	5.20785e-16		AT4G29210	1040.06	2.17733	0.210713	10.3332	4.98816e-25	2.1345e-23		AT5G58040	679.756	-2.87765	0.241507	-11.9154	9.84096e-33	4.39258e-31		AT4G13770	2706.17
								AT1G72150	5358.42	-0.718099	0.210212	-3.41608	0.000635303	0.0258959		AT5G41040	148.12	2.23788	0.327265	6.83812	8.0237e-12	3.34721e-10		AT4G03180	198.687	2.12216	0.248246	8.54861	1.24578e-17	5.20785e-16		AT4G24220	3582.85	-1.92302	0.186114	-10.3325	5.02501e-25	2.14619e-23		AT4G26130	1051.61	-2.07812	0.174478	-11.9105	1.04395e-32	4.64456e-31		AT4G01390	118.844
								AT5G14090	115.069	-1.50543	0.44063	-3.41653	0.000634244	0.0258959		AT5G58090	928.543	-1.21802	0.178123	-6.83811	8.02445e-12	3.34721e-10		AT5G49460	906.39	-1.90154	0.222567	-8.54368	1.30009e-17	5.42301e-16		AT5G65620	886.82	-1.76079	0.170658	-10.3177	5.86363e-25	2.49964e-23		AT5G51020	784.287	-2.31023	0.193967	-11.9104	1.0445e-32	4.64456e-31		AT1G72790	410.29
								AT5G26742	2401.12	0.636286	0.186271	3.41591	0.000635686	0.0258959		AT5G66200	1543.32	-1.22642	0.179541	-6.83086	8.44051e-12	3.51412e-10		AT4G16760	970.802	-1.54138	0.180424	-8.54308	1.30687e-17	5.44103e-16		AT1G64720	27826	-1.86529	0.180822	-10.3156	5.99185e-25	2.54947e-23		AT5G42220	434.993	-2.53868	0.213222	-11.9062	1.09817e-32	4.874e-31		AT3G08770	1110.52
								AT1G22330	188.741	-1.00978	0.295801	-3.4137	0.000640879	0.0259502		AT1G55673	11870.1	-2.11151	0.309169	-6.82962	8.51396e-12	3.53802e-10		AT2G17230	884.885	-2.53862	0.297265	-8.53993	1.343e-17	5.58089e-16		AT2G31410	895.391	2.515	0.243826	10.3147	6.04495e-25	2.56723e-23		AT1G15380	1010.2	-3.21654	0.270362	-11.8971	1.22463e-32	5.42505e-31		AT3G09270	858.805
								AT1G37130	12498.4	0.754112	0.22086	3.41443	0.000639153	0.0259502		AT1G02110	729.371	-1.4345	0.210088	-6.82806	8.60701e-12	3.56997e-10		AT3G18190	781.681	-1.67277	0.195948	-8.5368	1.37985e-17	5.72326e-16		AT5G60860	256.792	-2.488	0.2414	-10.3065	6.58481e-25	2.79124e-23		AT3G27220	184.658	3.5083	0.295045	11.8907	1.32265e-32	5.84824e-31		AT5G67350	674.643
								AT2G41200	748.262	-0.75927	0.222406	-3.41389	0.000640429	0.0259502		AT3G02180	1568.44	-1.09049	0.159767	-6.82551	8.76162e-12	3.62728e-10		AT5G59610	519.909	2.45277	0.287338	8.53616	1.38754e-17	5.74435e-16		AT3G01120	5320.59	1.61668	0.157044	10.2945	7.461e-25	3.15672e-23		AT4G34110	5070.42	-1.91056	0.160757	-11.8848	1.42057e-32	6.26944e-31		AT1G35516	3771.48
								AT1G78090	57.111	-1.90901	0.559622	-3.41125	0.000646667	0.0261355		AT1G76800	121.694	-2.30273	0.337395	-6.82502	8.79122e-12	3.63271e-10		AT4G11410	462.663	2.73983	0.321109	8.53238	1.43366e-17	5.92418e-16		AT3G13845	542.464	2.69619	0.26219	10.2833	8.3778e-25	3.53797e-23		AT4G03280	15469.4	-2.03296	0.171323	-11.8662	1.77261e-32	7.80846e-31		AT4G39400	1194.96
								AT1G13830	69.1817	1.40497	0.412004	3.4101	0.000649397	0.0261968		AT4G14365	234.684	3.36884	0.493878	6.8212	9.02839e-12	3.72375e-10		AT1G26750	447.249	1.57749	0.185024	8.52586	1.51673e-17	6.25572e-16		AT5G42650	6073.78	-2.09486	0.203824	-10.2778	8.87202e-25	3.73968e-23		AT1G20110	780.758	-1.69352	0.142746	-11.8639	1.82295e-32	8.01518e-31		AT5G25460	7962.26
								AT4G24740	651.781	0.764807	0.224447	3.40751	0.000655574	0.0263967		AT2G21185	1088.45	-1.48229	0.217323	-6.82066	9.06212e-12	3.73068e-10		AT5G04990	343.062	-1.4065	0.165117	-8.51818	1.62084e-17	6.67265e-16		AT1G14920	931.487	-2.70213	0.263161	-10.268	9.82431e-25	4.13336e-23		AT3G06390	348.4	-3.9131	0.329908	-11.8612	1.88263e-32	8.26217e-31		AT2G05940	162.534
								AT3G47360	94.1929	-1.21515	0.356711	-3.40654	0.000657915	0.0264416		AT3G15356	1036.88	2.44258	0.358601	6.8114	9.66504e-12	3.96514e-10		AT3G10450	333.169	2.40072	0.281947	8.51477	1.66923e-17	6.85909e-16		AT3G12120	36193.4	-2.00548	0.195434	-10.2617	1.04869e-24	4.40392e-23		AT3G13845	542.464	3.10632	0.261922	11.8597	1.91668e-32	8.39592e-31		AT5G42100	1503.25
								AT1G52890	379.339	2.44774	0.71898	3.40446	0.000662939	0.0265446		AT3G61460	2202.82	-1.7961	0.263702	-6.8111	9.68555e-12	3.96514e-10		AT2G25970	1300.33	-1.75009	0.205643	-8.51032	1.73458e-17	7.11434e-16		AT1G07930	9104.67	-2.16309	0.210802	-10.2613	1.05307e-24	4.4141e-23		AT5G07110	343.496	-3.35512	0.282953	-11.8575	1.96677e-32	8.5993e-31		AT2G22780	910.097
								AT3G48320	52.193	1.77354	0.520944	3.40447	0.000662923	0.0265446		AT5G45630	189.71	5.31153	0.779827	6.81116	9.68128e-12	3.96514e-10		AT3G48350	210.478	3.58424	0.421209	8.50941	1.74822e-17	7.15699e-16		AT5G04990	343.062	-1.70532	0.166204	-10.2604	1.06318e-24	4.4482e-23		AT1G64950	897.569	-2.35407	0.198542	-11.8568	1.98411e-32	8.65904e-31		AT3G47500	520.002
								AT5G63420	228.991	0.997078	0.292939	3.40371	0.000664782	0.0265691		AT3G23635	48.7024	-3.91899	0.575415	-6.81071	9.71187e-12	3.96856e-10		AT1G65900	213.605	3.66444	0.431017	8.50184	1.86612e-17	7.62552e-16		AT5G57900	1258.43	-1.88481	0.183713	-10.2595	1.0721e-24	4.47719e-23		AT2G47440	640.622	-2.94279	0.248236	-11.8548	2.03158e-32	8.84979e-31		AT5G16023	211.301
								AT1G21400	1137.24	-1.0088	0.296742	-3.39958	0.000674906	0.0268742		AT2G30600	848.366	-1.77079	0.260076	-6.80875	9.84482e-12	4.01545e-10		AT5G58290	1406.86	-1.43229	0.168511	-8.49972	1.90044e-17	7.75139e-16		AT2G34310	515.35	2.389	0.232914	10.257	1.10094e-24	4.58915e-23		AT2G01420	1117.83	-2.79137	0.23556	-11.8499	2.15393e-32	9.3654e-31		AT2G31380	491.806
								AT3G51910	240.528	-1.29331	0.38042	-3.39968	0.000674647	0.0268742		AT5G25040	223.251	2.68012	0.393662	6.80818	9.88403e-12	4.02401e-10		AT2G43010	769.219	-2.27918	0.268253	-8.49638	1.95597e-17	7.96317e-16		AT2G43790	773.85	-2.20068	0.214603	-10.2546	1.12807e-24	4.69354e-23		AT1G67870	2776.89	-3.2902	0.277939	-11.8379	2.4871e-32	1.07941e-30		AT4G23820	1493.78
								AT1G17440	189.687	0.933591	0.274866	3.39653	0.000682468	0.0270626		AT1G17220	669.18	1.53976	0.226175	6.80784	9.90723e-12	4.02602e-10		AT2G32720	942.981	1.87245	0.220404	8.49556	1.96985e-17	7.99019e-16		AT5G64180	1343.66	-1.88676	0.184012	-10.2534	1.14216e-24	4.74344e-23		AT3G03330	658.477	-2.5697	0.217154	-11.8335	2.61919e-32	1.13465e-30		AT3G58850	725.337
								AT3G55340	65.2969	1.33908	0.394218	3.3968	0.000681793	0.0270626		AT5G05950	3464.95	-1.41271	0.20765	-6.80332	1.02236e-11	4.14248e-10		AT4G21860	2944.58	-1.49754	0.176269	-8.49577	1.96633e-17	7.99019e-16		AT5G02530	1150.18	-1.66915	0.162796	-10.253	1.14704e-24	4.75492e-23		AT1G47655	197.324	-4.20506	0.355884	-11.8158	3.23418e-32	1.39848e-30		AT1G28110	389.392
								AT5G66350	51.7341	1.58495	0.466689	3.39615	0.000683399	0.0270626		AT5G13100	2842.9	-1.16349	0.171021	-6.80321	1.02314e-11	4.14248e-10		AT1G73110	352.741	2.58516	0.30437	8.49349	2.00516e-17	8.11852e-16		AT4G29140	614.766	-2.55631	0.249352	-10.2518	1.16135e-24	4.80543e-23		AT1G02170	430.895	-2.28346	0.193449	-11.8039	3.72518e-32	1.60784e-30		AT5G39860	190.813
								AT4G18205	482.659	1.09952	0.324061	3.39294	0.000691478	0.0273324		AT1G35420	2903.9	-1.11404	0.164044	-6.79106	1.1131e-11	4.49846e-10		AT5G14840	2315.69	-1.42364	0.167627	-8.4929	2.01539e-17	8.14498e-16		AT2G38995	99.5422	6.61506	0.645408	10.2494	1.19048e-24	4.91695e-23		AT1G68010	5367.05	-2.35674	0.199998	-11.7838	4.72972e-32	2.03768e-30		AT2G01340	162.774
								AT1G28560	20.8281	2.51426	0.74155	3.39055	0.000697526	0.027521		AT5G19770	3209	-1.13907	0.167812	-6.78776	1.13889e-11	4.59427e-10		AT1G04530	672.269	1.73805	0.20488	8.48324	2.19002e-17	8.83454e-16		AT1G78310	134.574	-3.04213	0.29686	-10.2477	1.21227e-24	4.9978e-23		AT1G51100	845.616	4.42988	0.376059	11.7797	4.96521e-32	2.13522e-30		AT2G20920	2685.31
								AT1G26800	1689.09	-0.808278	0.238469	-3.38945	0.000700322	0.0275809		AT2G22190	86.9146	3.46778	0.511012	6.78609	1.15213e-11	4.6392e-10		AT4G12800	92836.9	-1.62168	0.191335	-8.47559	2.33886e-17	9.41774e-16		AT1G09640	7615.79	-1.77015	0.172766	-10.2459	1.2344e-24	5.07975e-23		AT1G06110	1174.92	-1.71485	0.145634	-11.7751	5.24665e-32	2.25213e-30		AT4G00490	221.045
								AT3G25780	633.326	1.39525	0.411707	3.38894	0.000701626	0.027582		AT4G30260	853.206	-1.13998	0.168069	-6.78282	1.17854e-11	4.73691e-10		AT1G07080	1813.25	-1.45301	0.171443	-8.47518	2.34721e-17	9.43414e-16		AT5G19770	3209	-1.72265	0.168181	-10.2428	1.27438e-24	5.23471e-23		AT2G43680	2173.53	-2.1048	0.178791	-11.7724	5.41428e-32	2.31986e-30		AT3G51450	130.261
								AT1G22070	460.367	0.685064	0.202178	3.38842	0.000702974	0.0275847		AT5G02760	949.043	-3.75494	0.554532	-6.77137	1.27569e-11	5.11808e-10		AT3G22550	2429.14	2.32372	0.274273	8.4723	2.40586e-17	9.6523e-16		AT2G45970	650.823	-1.80819	0.176622	-10.2376	1.34524e-24	5.51572e-23		AT5G26960	1130.4	-2.20117	0.187017	-11.7699	5.57895e-32	2.38607e-30		AT1G61255	157.592
								AT2G14260	778.662	-0.530956	0.156787	-3.38648	0.000707955	0.0276295		AT5G11770	6083.52	-1.45377	0.214816	-6.76753	1.30997e-11	5.24291e-10		AT4G31080	851.956	-1.61063	0.1902	-8.46807	2.49497e-17	9.99165e-16		AT5G28919	1256.43	-1.74887	0.170896	-10.2336	1.4028e-24	5.74131e-23		AT1G25550	1365.95	2.32332	0.197421	11.7683	5.68545e-32	2.42493e-30		AT1G69252	14209.3
								AT3G25600	582.422	1.14835	0.339045	3.38702	0.000706567	0.0276295		AT5G47540	371.203	1.71594	0.253561	6.76736	1.31156e-11	5.24291e-10		AT1G09430	942.265	-1.91724	0.226514	-8.46412	2.58085e-17	1.03169e-15		AT3G46540	416.025	2.94268	0.287609	10.2315	1.43244e-24	5.852e-23		AT5G22880	999.572	2.07525	0.176344	11.7682	5.69044e-32	2.42493e-30		AT4G02330	182.966
								AT5G61550	9.4794	-2.74906	0.811754	-3.38656	0.000707739	0.0276295		AT3G60600	2175.11	-1.05834	0.156452	-6.76461	1.33667e-11	5.33362e-10		AT5G25980	2839.63	-2.20488	0.26051	-8.46371	2.59001e-17	1.03347e-15		AT1G47670	261.383	-2.80954	0.274646	-10.2297	1.46025e-24	5.95482e-23		AT2G17972	1026.28	4.19933	0.356937	11.7649	5.91896e-32	2.51775e-30		AT2G42840	2933.4
								AT1G61100	239.073	-1.00035	0.295603	-3.38411	0.000714089	0.0276687		AT1G15980	1182.06	1.91382	0.283045	6.76154	1.36534e-11	5.42838e-10		AT2G46260	854.917	-2.07149	0.24482	-8.46127	2.64472e-17	1.0534e-15		AT2G24020	2635.33	2.60528	0.254707	10.2285	1.47766e-24	6.01492e-23		AT5G03880	2730.2	-1.69688	0.144285	-11.7606	6.22738e-32	2.64416e-30		AT3G51840	2770.96
								AT1G65190	175.115	1.43127	0.42288	3.38457	0.000712906	0.0276687		AT3G59920	1753.56	-0.974706	0.144154	-6.76157	1.36502e-11	5.42838e-10		AT4G38860	2149.69	-2.45172	0.289901	-8.4571	2.74107e-17	1.08981e-15		AT4G26870	836.146	-1.94557	0.190323	-10.2224	1.57319e-24	6.39227e-23		AT1G23860	2195.2	-2.47394	0.210373	-11.7598	6.29083e-32	2.66629e-30		AT1G50010	10245.7
								AT2G23300	51.6133	-1.43141	0.422824	-3.38535	0.000710871	0.0276687		AT3G18080	2167.09	-1.44258	0.213398	-6.76003	1.37962e-11	5.47532e-10		AT5G07110	343.496	-2.35665	0.278797	-8.45293	2.84086e-17	1.12745e-15		AT3G07390	865.342	-2.8969	0.283593	-10.215	1.69904e-24	6.8912e-23		AT3G09630	3953.67	-2.03625	0.173281	-11.7511	6.96805e-32	2.94801e-30		AT3G04930	485.649
								AT3G22820	83.9583	-1.5436	0.456131	-3.38411	0.000714085	0.0276687		AT3G02020	367.484	1.8763	0.277579	6.75952	1.3845e-11	5.48482e-10		AT4G26530	6717.94	-2.27721	0.269413	-8.4525	2.85133e-17	1.12958e-15		AT2G45790	2725.05	1.8966	0.185683	10.2142	1.71358e-24	6.93771e-23		AT3G52500	1413.7	-2.01906	0.17194	-11.7428	7.68889e-32	3.24714e-30		AT5G45830	62.2303
								AT1G79500	259.115	-0.771749	0.228091	-3.38352	0.000715636	0.027679		AT4G27000	2452.44	-0.847883	0.125474	-6.75746	1.40432e-11	5.55334e-10		AT2G35370	9294.13	1.2326	0.146027	8.44094	3.14799e-17	1.24486e-15		AT2G32080	1660.21	-1.3814	0.135332	-10.2075	1.83604e-24	7.42017e-23		AT3G57400	833.33	-2.05623	0.17518	-11.7378	8.15533e-32	3.43795e-30		AT1G76100	5003.43
								AT1G13530	10.1855	2.67082	0.78955	3.38271	0.000717744	0.0277108		AT4G03400	229.694	-2.70948	0.401377	-6.75046	1.4738e-11	5.81767e-10		AT4G23890	1952.98	-1.39956	0.165829	-8.43977	3.17974e-17	1.25517e-15		AT4G34480	692.552	-2.41062	0.236184	-10.2066	1.85335e-24	7.47671e-23		AT1G21670	1342.18	-3.24381	0.276464	-11.7332	8.61505e-32	3.62526e-30		AT3G01690	2371.19
								AT5G16370	2679.63	-0.775345	0.2293	-3.38136	0.00072129	0.027798		AT1G71880	1031.07	1.54481	0.228992	6.74613	1.51839e-11	5.98301e-10		AT5G01215	1009.51	-2.85736	0.338818	-8.4333	3.36047e-17	1.32414e-15		AT2G45560	537.513	-2.34727	0.230199	-10.1967	2.05055e-24	8.25749e-23		AT1G02130	834.318	-2.22483	0.189645	-11.7316	8.78234e-32	3.68905e-30		AT3G01310	569.322
								AT1G04800	978.576	-0.884354	0.261779	-3.37825	0.000729483	0.0280336		AT1G03820	407.744	2.67843	0.397084	6.74524	1.5277e-11	6.00894e-10		AT5G25040	223.251	3.31295	0.393178	8.42609	3.57405e-17	1.40579e-15		AT2G24270	4069.19	-1.89962	0.18631	-10.196	2.06549e-24	8.30284e-23		AT4G05400	309.293	2.70293	0.230422	11.7304	8.90802e-32	3.73517e-30		AT1G68620	271.349
								AT2G02750	53.8473	1.35152	0.400088	3.37806	0.000730001	0.0280336		AT4G31290	5713.81	-1.60395	0.238039	-6.73816	1.60404e-11	6.298e-10		AT2G46330	3947.69	-1.8582	0.220812	-8.4153	3.91903e-17	1.53874e-15		AT1G07230	613.429	-2.06203	0.202297	-10.1931	2.12928e-24	8.54403e-23		AT1G79970	628.393	-2.35053	0.200604	-11.7173	1.03985e-31	4.35239e-30		AT1G75900	368.363
								AT1G03510	22.2476	2.28171	0.675585	3.37739	0.000731773	0.0280517		AT1G32450	1572.21	-1.93804	0.287849	-6.73284	1.66381e-11	6.52108e-10		AT3G04350	853.75	-1.73761	0.206511	-8.41414	3.9579e-17	1.55124e-15		AT5G59030	3641.53	-1.86369	0.183016	-10.1832	2.35753e-24	9.44309e-23		AT4G01850	5456.63	-1.8656	0.159262	-11.714	1.08071e-31	4.51536e-30		AT2G14890	3998.29
								AT5G13930	466.487	1.80922	0.535967	3.37562	0.000736503	0.028183		AT1G16510	377.084	-2.33142	0.346567	-6.72719	1.72973e-11	6.7674e-10		AT1G74970	11042.1	-1.60793	0.191183	-8.4104	4.08625e-17	1.59871e-15		AT5G07110	343.496	-2.85568	0.280643	-10.1755	2.55175e-24	1.02029e-22		AT3G19820	5608.34	-2.1198	0.181008	-11.7111	1.11841e-31	4.66459e-30		AT5G18850	1107.92
								AT2G22430	5194.78	0.832549	0.246882	3.37226	0.000745536	0.0284781		AT1G17050	317.975	2.29921	0.341924	6.72432	1.76411e-11	6.88969e-10		AT4G00720	1581.83	-1.51417	0.180082	-8.40825	4.1617e-17	1.62535e-15		AT4G39320	118.965	6.13483	0.602937	10.1749	2.56653e-24	1.02438e-22		AT1G70160	1089.35	-2.33025	0.198997	-11.71	1.13284e-31	4.71644e-30		AT2G33040	5768.07
								AT2G34640	266.564	0.924817	0.274323	3.37128	0.000748209	0.0284795		AT4G24380	213.218	3.05568	0.454613	6.72148	1.79887e-11	7.01306e-10		AT3G19820	5608.34	-1.52061	0.180872	-8.40708	4.20337e-17	1.6349e-15		AT5G13720	794.503	-1.96775	0.193431	-10.1729	2.62104e-24	1.04429e-22		AT5G01160	726.389	-3.11652	0.266334	-11.7016	1.25126e-31	5.20025e-30		AT5G19860	3167.05
								AT4G01330	737.28	-0.659143	0.195504	-3.37151	0.000747571	0.0284795		AT2G28120	236.37	-2.13121	0.317309	-6.71652	1.8612e-11	7.23685e-10		AT4G02380	61332.5	-2.22162	0.264253	-8.40718	4.2e-17	1.6349e-15		AT3G01520	5124.52	-1.88499	0.18531	-10.172	2.64299e-24	1.05118e-22		AT3G50740	7173.3	-2.71971	0.232539	-11.6957	1.34094e-31	5.56314e-30		AT5G10430	1561.72
								AT1G05100	50.5794	2.24244	0.665342	3.37036	0.000750711	0.0285244		AT3G10985	6958.26	-1.27037	0.189144	-6.71639	1.86283e-11	7.23685e-10		AT5G52440	1314.56	-1.53099	0.18211	-8.40694	4.20838e-17	1.6349e-15		AT1G61620	689.099	-1.58748	0.156076	-10.1712	2.66651e-24	1.05867e-22		AT3G09000	343.899	-2.75483	0.235664	-11.6896	1.44039e-31	5.96519e-30		AT4G09830	2645.98
								AT3G18900	37.242	-2.0729	0.61561	-3.36723	0.000759282	0.0287488		AT3G27080	803.753	1.26624	0.188573	6.71488	1.88219e-11	7.29918e-10		AT4G17880	501.815	2.2114	0.26324	8.40069	4.43867e-17	1.72133e-15		AT2G43530	1661.84	3.71115	0.364892	10.1706	2.68388e-24	1.06369e-22		AT3G50970	1470.92	5.78217	0.49527	11.6748	1.7149e-31	7.08957e-30		AT1G09310	26435.6
								AT4G25990	73.1125	1.76066	0.522852	3.36742	0.000758761	0.0287488		AT5G11480	2362.37	1.82256	0.271442	6.71438	1.88873e-11	7.31172e-10		AT3G09270	858.805	2.44658	0.291307	8.39863	4.51731e-17	1.74875e-15		AT2G33340	1579.8	-2.20092	0.216418	-10.1698	2.70556e-24	1.0704e-22		AT5G46890	437.397	-3.52871	0.303017	-11.6453	2.42527e-31	1.00087e-29		AT2G05620	9149.48
								AT1G29500	100.624	-1.562	0.464054	-3.36599	0.000762684	0.0288158		AT5G15310	552.297	1.91043	0.284585	6.71305	1.90601e-11	7.36567e-10		AT4G09830	2645.98	-1.35497	0.16137	-8.39665	4.59382e-17	1.77526e-15		AT5G07010	633.29	-4.11645	0.404942	-10.1655	2.8254e-24	1.11586e-22		AT4G22570	1482.77	3.16328	0.271856	11.6359	2.70809e-31	1.11563e-29		AT5G05590	164.096
								AT2G22890	90.9399	1.20999	0.359515	3.36562	0.000763721	0.0288158		AT1G42990	2062.29	1.96088	0.292383	6.70653	1.99309e-11	7.68873e-10		AT2G33480	598.041	1.99521	0.237634	8.39615	4.61373e-17	1.77886e-15		AT5G54430	1004.74	-1.97789	0.194585	-10.1646	2.8515e-24	1.1242e-22		AT4G16141	745.515	2.83518	0.243773	11.6304	2.88656e-31	1.18707e-29		AT1G13245	3252.34
								AT4G24660	751.539	-0.694885	0.206626	-3.36301	0.000770968	0.0289375		AT5G44730	872.34	1.68837	0.251841	6.70411	2.0264e-11	7.80357e-10		AT5G04170	1315.86	-1.3525	0.161088	-8.39601	4.61926e-17	1.77886e-15		AT3G54400	1836.14	-2.34705	0.231018	-10.1596	3.0042e-24	1.18233e-22		AT5G55190	3311.69	-1.60908	0.138457	-11.6215	3.20438e-31	1.31547e-29		AT1G64640	1408.46
								AT4G29800	65.9871	-1.74791	0.519689	-3.36337	0.000769968	0.0289375		AT3G57630	87.256	3.1851	0.47526	6.7018	2.05861e-11	7.91381e-10		AT4G12470	3276.22	-4.11249	0.491239	-8.37167	5.68076e-17	2.18383e-15		AT2G17200	1040.51	-1.95647	0.192587	-10.1589	3.02457e-24	1.18828e-22		AT2G20570	2750.2	-2.62514	0.226078	-11.6117	3.59566e-31	1.47353e-29		AT3G50750	452.681
								AT5G65610	66.3875	-1.6578	0.492883	-3.36348	0.000769661	0.0289375		AT5G51180	589.542	1.74957	0.261109	6.70052	2.07673e-11	7.9696e-10		AT1G76460	594.603	-1.80736	0.215912	-8.37079	5.7233e-17	2.19635e-15		AT1G08380	47676.6	-2.08057	0.204849	-10.1566	3.09646e-24	1.21441e-22		AT1G10020	672.952	-3.55363	0.306196	-11.6058	3.85284e-31	1.57618e-29		AT5G62690	3779.44
								AT2G17880	997.461	-1.1008	0.327707	-3.3591	0.000781961	0.0292991		AT4G02200	279.167	2.0673	0.308876	6.69299	2.18658e-11	8.37659e-10		AT3G52040	512.008	3.10597	0.371496	8.36069	6.23515e-17	2.38863e-15		AT4G16141	745.515	2.47097	0.244011	10.1265	4.21495e-24	1.6502e-22		AT5G14920	6311.58	-3.61895	0.311953	-11.6009	4.07532e-31	1.6643e-29		AT5G59570	496.287
								AT4G01525	220.071	-1.66652	0.496633	-3.35563	0.000791845	0.029618		AT5G47500	160.708	2.48973	0.372134	6.69042	2.22534e-11	8.51029e-10		AT2G47240	339.817	2.39613	0.286664	8.35866	6.34371e-17	2.426e-15		AT2G45620	803.297	-2.37304	0.234524	-10.1185	4.57293e-24	1.78725e-22		AT1G02500	9186.07	-2.06546	0.178148	-11.5941	4.41692e-31	1.80068e-29		AT1G26770	548.028
								AT1G79170	5.65822	2.7838	0.829902	3.35436	0.000795474	0.0297023		AT1G53885	335.34	-2.41462	0.361575	-6.67807	2.42114e-11	9.24306e-10		AT3G09630	3953.67	-1.44581	0.173077	-8.35357	6.62325e-17	2.52852e-15		AT5G11670	3905.85	-1.59493	0.157638	-10.1177	4.61327e-24	1.79989e-22		AT4G30910	427.975	-2.39982	0.207196	-11.5823	5.06389e-31	2.06086e-29		AT3G12570	1159.8
								AT3G55500	450.888	-2.11232	0.629898	-3.35343	0.000798161	0.0297512		AT5G48500	408.005	1.59282	0.238703	6.67282	2.50934e-11	9.56322e-10		AT3G20770	1469.52	-1.47183	0.17623	-8.35174	6.72672e-17	2.56359e-15		AT1G33250	419.524	-2.50293	0.247406	-10.1167	4.65787e-24	1.81416e-22		AT4G28390	320.931	-3.02409	0.26112	-11.5812	5.13024e-31	2.08426e-29		AT3G47295	1524.56
								ATCG00780	9.33905	2.73266	0.815141	3.35238	0.000801194	0.0298127		AT2G42750	626.59	-1.72018	0.257895	-6.67008	2.55668e-11	9.72683e-10		AT1G14700	458.276	2.24984	0.269462	8.34936	6.86329e-17	2.61113e-15		AT1G32450	1572.21	-2.91851	0.288841	-10.1042	5.29322e-24	2.05806e-22		AT1G16610	521.803	-2.74927	0.237505	-11.5756	5.47747e-31	2.22149e-29		AT1G08460	652.642
								AT1G72060	669.346	-1.37939	0.411625	-3.35109	0.000804927	0.0299001		AT2G14878	11806	-1.38792	0.208107	-6.66927	2.57083e-11	9.76383e-10		AT3G16250	850.455	2.57933	0.308972	8.34812	6.93563e-17	2.63411e-15		AT5G58970	345.942	1.81073	0.179256	10.1014	5.44754e-24	2.11441e-22		AT3G23820	2619.75	-2.18584	0.189001	-11.5652	6.18355e-31	2.50354e-29		AT1G71970	631.216
								AT3G28540	29.457	2.37297	0.708484	3.34936	0.000809998	0.0300053		AT5G62560	1007.89	-1.27093	0.190641	-6.66663	2.61736e-11	9.92349e-10		AT4G10480	5832.94	1.63662	0.19623	8.34035	7.40724e-17	2.80357e-15		AT5G51020	784.287	-1.95109	0.193304	-10.0933	5.91222e-24	2.29083e-22		AT2G46330	3947.69	-2.55361	0.221037	-11.5528	7.14386e-31	2.88737e-29		AT3G22440	2231.3
								AT3G49900	75.8299	1.42674	0.425999	3.34917	0.000810539	0.0300053		AT5G43460	7021.79	-1.04123	0.156199	-6.66609	2.62715e-11	9.9435e-10		AT5G66550	586.546	1.96609	0.235731	8.34037	7.40571e-17	2.80357e-15		AT4G39710	1359.11	2.46663	0.244512	10.088	6.24565e-24	2.41588e-22		AT5G43750	1779.23	3.13929	0.271847	11.548	7.55768e-31	3.04939e-29		AT2G37040	965.57
								AT4G29400	142.365	1.23814	0.369816	3.348	0.000813967	0.0300805		AT3G61430	7784.63	-1.47433	0.221292	-6.66236	2.69471e-11	1.01817e-09		AT5G42080	2653.57	-1.19502	0.143438	-8.33127	7.9983e-17	3.0221e-15		AT2G16800	504.658	-2.25396	0.223515	-10.0842	6.49139e-24	2.50663e-22		AT3G08930	1010.79	-2.1071	0.18248	-11.547	7.64413e-31	3.07899e-29		AT4G27730	201.512
								AT3G23635	48.7024	-1.86136	0.557412	-3.3393	0.000839906	0.0309861		AT4G23820	1493.78	-1.2993	0.195068	-6.66074	2.7245e-11	1.02767e-09		AT3G42170	610.486	-1.87082	0.224659	-8.32737	8.26581e-17	3.11783e-15		AT5G39730	1968.92	3.45567	0.342826	10.08	6.77551e-24	2.61187e-22		AT4G29190	1388.38	-2.90038	0.251242	-11.5442	7.89777e-31	3.17571e-29		AT3G16640	199986
								AT3G02150	150.71	1.2869	0.385792	3.33575	0.000850709	0.0313311		AT5G24160	263.544	-1.61417	0.242564	-6.65461	2.84046e-11	1.06958e-09		AT5G58970	345.942	1.50022	0.180206	8.32501	8.43182e-17	3.17503e-15		AT2G20630	758.126	2.57328	0.255359	10.0771	6.97457e-24	2.68402e-22		AT3G01400	294.964	-2.71545	0.235364	-11.5373	8.55938e-31	3.43587e-29		AT3G29780	233.631
								AT2G30040	226.889	1.27508	0.382568	3.33296	0.00085928	0.0315391		AT1G76920	495.241	-1.31829	0.198192	-6.65159	2.89943e-11	1.08993e-09		AT3G48680	1890.3	-1.24456	0.149657	-8.3161	9.09016e-17	3.4171e-15		AT1G08510	1165.3	-1.75821	0.174544	-10.0732	7.25883e-24	2.78865e-22		AT1G11360	1072.76	-1.7279	0.150224	-11.5022	1.28598e-30	5.15336e-29		AT5G23820	3120.6
								AT3G26000	301.724	0.813023	0.243915	3.33322	0.000858465	0.0315391		AT4G12550	1263.03	-2.23801	0.336565	-6.64957	2.93958e-11	1.10127e-09		AT4G04750	105.23	3.81001	0.458241	8.31443	9.21975e-17	3.45991e-15		AT4G32910	497.645	-2.31203	0.229867	-10.0581	8.46029e-24	3.23918e-22		AT2G42870	1055.66	-3.00146	0.260982	-11.5006	1.3093e-30	5.23788e-29		AT5G52040	1011.73
								AT1G58520	43.7793	1.97591	0.59315	3.33122	0.00086466	0.0316827		AT5G65495	1453.38	-1.24228	0.186815	-6.64978	2.9354e-11	1.10127e-09		AT2G33400	179.043	2.35312	0.283048	8.31349	9.29278e-17	3.4814e-15		AT5G26667	2707.66	1.71209	0.170218	10.0582	8.44988e-24	3.23918e-22		AT1G07940	10903.8	-2.29372	0.199494	-11.4977	1.35532e-30	5.41276e-29		AT2G02160	596.091
								AT4G23420	75.3855	1.62628	0.488454	3.32943	0.00087023	0.0318327		AT3G13310	998.909	-1.74104	0.262108	-6.64243	3.08547e-11	1.15397e-09		AT1G11755	328.589	1.76068	0.211811	8.3125	9.37091e-17	3.50472e-15		AT2G30980	880.1	-1.41302	0.140507	-10.0565	8.59839e-24	3.28648e-22		AT2G07792	2115.69	-2.66761	0.232075	-11.4946	1.40477e-30	5.60076e-29		AT3G04350	853.75
								AT1G75890	22.7806	-2.52927	0.759826	-3.32875	0.000872362	0.0318567		AT5G42090	3262.76	-0.974019	0.146652	-6.64169	3.10114e-11	1.15786e-09		AT3G53950	1005.69	-1.57313	0.189304	-8.31004	9.56679e-17	3.57193e-15		AT5G02710	1043.26	2.27874	0.226632	10.0548	8.74908e-24	3.33278e-22		AT4G23890	1952.98	-1.90891	0.166116	-11.4914	1.45701e-30	5.79919e-29		AT1G19400	1177.49
								AT1G07870	94.6913	1.34341	0.40384	3.32658	0.000879203	0.0320523		AT1G28200	1072.44	-1.22685	0.184731	-6.64127	3.10987e-11	1.15916e-09		AT2G43340	1315.53	1.91687	0.23069	8.3093	9.62716e-17	3.58839e-15		AT5G25100	1078.99	-1.48245	0.147437	-10.0548	8.74746e-24	3.33278e-22		AT5G04990	343.062	-1.91595	0.166736	-11.4909	1.46571e-30	5.82398e-29		AT3G17100	2062.41
								AT1G47128	11482.6	-0.518388	0.155922	-3.32467	0.000885247	0.032164		AT5G58060	1323.31	-0.979403	0.147499	-6.64008	3.13506e-11	1.16658e-09		AT1G78210	610.464	2.02267	0.243454	8.30822	9.71482e-17	3.61496e-15		AT5G49330	51.1568	6.49271	0.645912	10.052	9.00157e-24	3.42318e-22		AT5G65020	1880.87	2.33135	0.202912	11.4895	1.4897e-30	5.90932e-29		AT3G52105	1509.82
								AT2G38230	6842.12	-0.740524	0.222723	-3.32487	0.000884602	0.032164		AT2G02410	143.353	1.92467	0.289934	6.63832	3.17276e-11	1.17862e-09		AT4G32290	582.285	-1.71095	0.206018	-8.30487	9.99324e-17	3.7123e-15		AT4G12800	92836.9	-1.92319	0.191339	-10.0512	9.07518e-24	3.44536e-22		AT3G46060	1085.75	-1.98911	0.173138	-11.4885	1.5062e-30	5.96471e-29		AT5G65640	367.691
								AT3G22540	189.934	-1.18065	0.355195	-3.32395	0.000887523	0.0321925		AT1G58520	43.7793	3.83582	0.57792	6.63728	3.19523e-11	1.18497e-09		AT4G35630	1427.77	1.77036	0.213195	8.30395	1.00703e-16	3.73465e-15		AT1G49240	11157.6	-1.60928	0.160187	-10.0462	9.54505e-24	3.61765e-22		AT1G58030	1866.67	-2.27271	0.197894	-11.4845	1.57856e-30	6.24074e-29		AT4G16830	1611.89
								AT5G01870	1046.27	-0.972309	0.292703	-3.32183	0.000894296	0.0323837		AT4G22820	737.536	1.2596	0.189964	6.63072	3.3406e-11	1.23681e-09		AT1G72280	72.0245	5.07374	0.61111	8.3025	1.0194e-16	3.77418e-15		AT3G09630	3953.67	-1.7393	0.173177	-10.0435	9.81187e-24	3.71254e-22		AT1G80460	1192	-1.99607	0.173947	-11.4751	1.75937e-30	6.94389e-29		AT5G58040	679.756
								AT5G19240	371.502	2.0757	0.624995	3.32114	0.000896514	0.0324097		AT2G01170	788.775	-1.55496	0.234566	-6.62908	3.3778e-11	1.24849e-09		AT4G19985	476.493	2.38295	0.287028	8.30214	1.02256e-16	3.77955e-15		AT3G62720	517.945	-2.07835	0.206975	-10.0415	1.00089e-23	3.78074e-22		AT1G17120	530.784	-2.52491	0.220077	-11.4729	1.806e-30	7.11601e-29		AT3G44990	448.194
								AT1G55450	1374.71	1.67308	0.504247	3.31798	0.000906712	0.0326689		AT5G14180	843.874	-2.47838	0.374096	-6.62498	3.47288e-11	1.28148e-09		AT5G47330	323.221	5.96574	0.719079	8.29636	1.07346e-16	3.96103e-15		AT1G41880	4642.27	2.25395	0.224538	10.0382	1.03585e-23	3.90627e-22		AT4G20380	688.979	-2.56407	0.223577	-11.4684	1.90168e-30	7.48048e-29		AT1G09250	1514.18
								AT5G02160	19868.4	-0.69377	0.209069	-3.31838	0.00090541	0.0326689		AT5G16150	2165.01	-1.34219	0.202625	-6.62401	3.49578e-11	1.28778e-09		AT4G26870	836.146	-1.57329	0.189698	-8.29365	1.09823e-16	4.04565e-15		AT2G41630	860.816	1.91189	0.190508	10.0357	1.0616e-23	3.99669e-22		AT1G08980	3212.49	-1.87717	0.164017	-11.445	2.49061e-30	9.78075e-29		AT2G47890	451.578
								AT1G07520	76.1207	1.50038	0.452558	3.31533	0.000915356	0.032904		AT1G27480	416.657	2.11447	0.319233	6.62358	3.50592e-11	1.28936e-09		AT3G44110	3035.48	-1.08524	0.130885	-8.29155	1.11779e-16	4.11086e-15		AT2G32600	383.921	-2.0188	0.201222	-10.0327	1.09473e-23	4.11456e-22		AT3G60810	450.938	2.67229	0.233547	11.4422	2.5736e-30	1.00898e-28		AT2G32090	4026.95
								AT4G16630	65.5301	1.44696	0.436483	3.31504	0.000916288	0.032904		AT2G33220	2055.65	-1.20389	0.181797	-6.62218	3.53951e-11	1.29955e-09		AT2G47700	798.302	-1.77298	0.213876	-8.28977	1.13468e-16	4.16604e-15		AT1G76920	495.241	-2.01233	0.200646	-10.0293	1.13365e-23	4.25372e-22		AT3G06780	1895.46	-2.49351	0.217945	-11.441	2.60733e-30	1.0205e-28		AT1G15830	177.692
								AT2G30480	17.7703	2.18236	0.658735	3.31295	0.000923164	0.0330959		AT2G30570	65035.6	-1.2859	0.19421	-6.62114	3.5643e-11	1.30648e-09		AT3G23620	832.236	1.95875	0.23647	8.28328	1.19833e-16	4.39241e-15		AT4G38225	1139.95	-2.06588	0.206446	-10.0069	1.42194e-23	5.32661e-22		AT2G33830	33139.6	-2.53649	0.221843	-11.4337	2.83785e-30	1.10888e-28		AT5G02790	1436.64
								AT3G15900	1435.67	-0.676259	0.204203	-3.3117	0.000927305	0.0331892		AT5G12050	523.235	-2.44918	0.370054	-6.61843	3.63036e-11	1.32848e-09		AT3G06720	1036.47	-1.16562	0.140738	-8.28217	1.20951e-16	4.42606e-15		AT1G22770	410.389	-4.4496	0.444761	-10.0045	1.45648e-23	5.44696e-22		AT3G18190	781.681	-2.24731	0.196754	-11.422	3.24856e-30	1.26726e-28		AT2G41200	748.262
								AT1G06265	13.3649	2.53616	0.767163	3.30589	0.000946738	0.0336061		AT3G25890	603.735	2.14048	0.323455	6.61755	3.65209e-11	1.33422e-09		AT1G03600	10724.1	-1.41285	0.170814	-8.27127	1.32541e-16	4.84213e-15		AT2G46260	854.917	-2.45419	0.245386	-10.0014	1.50314e-23	5.61214e-22		AT5G41960	398.559	3.19598	0.279992	11.4145	3.5384e-30	1.37804e-28		AT3G54110	1054.22
								AT1G37000	15.7368	-2.42511	0.733427	-3.30655	0.000944531	0.0336061		AT5G13640	551.199	-1.46151	0.220987	-6.61355	3.75217e-11	1.36852e-09		AT5G17920	22626.4	-1.28458	0.155343	-8.26935	1.34693e-16	4.91263e-15		AT5G08670	4520.65	-1.56582	0.156621	-9.9975	1.56285e-23	5.82544e-22		AT3G07650	491.798	4.14848	0.363527	11.4118	3.65275e-30	1.42023e-28		AT5G60850	1686.14
								AT1G61990	323.061	0.93344	0.282306	3.30648	0.000944751	0.0336061		AT1G19310	490.509	-1.3911	0.210395	-6.61188	3.79479e-11	1.38178e-09		AT5G47540	371.203	2.09431	0.253351	8.26645	1.38002e-16	5.02501e-15		AT3G51330	298.187	-2.71509	0.271596	-9.9968	1.57403e-23	5.85743e-22		AT2G17200	1040.51	-2.19865	0.192832	-11.4019	4.09196e-30	1.58837e-28		AT1G08980	3212.49
								AT5G04530	343.001	-0.939377	0.284069	-3.30686	0.000943468	0.0336061		AT1G35580	2502.38	-1.16913	0.176872	-6.61	3.84313e-11	1.39708e-09		AT1G70200	550.344	2.23131	0.269979	8.26477	1.39963e-16	5.08802e-15		AT3G26690	384.237	2.82332	0.282576	9.99137	1.6626e-23	6.17682e-22		AT2G35370	9294.13	1.664	0.14595	11.4012	4.12576e-30	1.59885e-28		AT1G47670	261.383
								AT5G10690	267.834	0.694591	0.210086	3.30623	0.000945613	0.0336061		AT1G61250	1458.78	-1.22642	0.185576	-6.60873	3.87643e-11	1.40686e-09		AT1G52510	369.174	-1.99205	0.241167	-8.26002	1.45645e-16	5.28588e-15		AT5G59480	472.152	3.61126	0.361492	9.98987	1.68805e-23	6.26104e-22		AT5G10360	7126.15	-1.66166	0.145767	-11.3994	4.20992e-30	1.62878e-28		AT1G30820	444.293
								AT5G22580	3747.35	-0.766215	0.231822	-3.30519	0.000949115	0.0336352		AT3G45600	2159.47	-1.28265	0.194167	-6.60591	3.95095e-11	1.43155e-09		AT5G03430	409.528	1.90355	0.230551	8.25654	1.4996e-16	5.43353e-15		AT2G30740	408.847	-1.93647	0.193876	-9.98818	1.71705e-23	6.35816e-22		AT4G03180	198.687	2.8069	0.246273	11.3975	4.30238e-30	1.66182e-28		AT3G25770	1825.08
								AT3G28840	55.6694	-1.83688	0.556054	-3.30343	0.000955108	0.0337276		AT3G15000	2730.61	-1.4081	0.213237	-6.60342	4.01778e-11	1.45338e-09		AT3G25890	603.735	2.66849	0.323273	8.25458	1.5244e-16	5.51434e-15		AT2G32150	1012.74	-3.25311	0.325735	-9.987	1.73757e-23	6.42359e-22		AT1G59900	3080.41	-2.0616	0.180889	-11.3971	4.32392e-30	1.6674e-28		AT3G45730	1538.31
								AT3G61820	1407.9	-0.701039	0.21224	-3.30304	0.000956411	0.0337276		AT1G11680	1616.19	-1.09102	0.165255	-6.60204	4.0554e-11	1.46459e-09		AT1G78600	322.22	-2.56212	0.310465	-8.25253	1.55069e-16	5.60027e-15		AT1G02500	9186.07	-1.7777	0.178078	-9.98274	1.8138e-23	6.69444e-22		AT4G18370	820.971	2.49405	0.218872	11.395	4.42802e-30	1.70475e-28		AT1G75800	2611.77
								AT4G30270	9763.24	-1.07612	0.325734	-3.30367	0.000954294	0.0337276		AT3G04000	233.22	-1.38935	0.210805	-6.59071	4.37731e-11	1.57827e-09		AT2G46535	126.708	2.48189	0.30079	8.25125	1.56744e-16	5.6515e-15		AT4G21860	2944.58	-1.76074	0.176382	-9.98256	1.81715e-23	6.69584e-22		AT4G26750	238.418	-3.313	0.290824	-11.3918	4.5966e-30	1.76676e-28		AT1G28600	457.238
								AT3G60550	77.77	1.79199	0.542681	3.3021	0.000959646	0.0337864		AT3G48350	210.478	2.781	0.421997	6.5901	4.39526e-11	1.57957e-09		AT5G62900	533.265	1.65192	0.200327	8.24614	1.63595e-16	5.88887e-15		AT2G15580	1345.01	-2.01525	0.201967	-9.97812	1.90039e-23	6.99115e-22		AT1G32790	3243.91	-2.10304	0.184715	-11.3853	4.94776e-30	1.89863e-28		AT3G06170	881.327
								AT1G79700	403.979	-0.870145	0.26358	-3.30126	0.000962512	0.0338321		AT5G17240	129.659	1.99919	0.303359	6.59019	4.3926e-11	1.57957e-09		AT1G80230	1334.15	-1.51596	0.183962	-8.24062	1.71314e-16	6.14671e-15		AT3G02360	1427.16	-1.61498	0.16191	-9.97452	1.9706e-23	7.23763e-22		AT3G46540	416.025	3.27083	0.28732	11.3839	5.02774e-30	1.92618e-28		AT3G27080	803.753
								AT5G40180	28.5084	2.4396	0.739385	3.2995	0.000968564	0.0339895		AT1G75540	1413.65	-0.915084	0.138928	-6.58676	4.49525e-11	1.61288e-09		AT3G46060	1085.75	-1.42126	0.172468	-8.2407	1.71206e-16	6.14671e-15		AT3G45160	1442.91	3.54913	0.35638	9.95884	2.30748e-23	8.45197e-22		AT3G20820	2666.01	-1.79365	0.15787	-11.3615	6.49817e-30	2.48144e-28		AT5G65670	2818.08
								AT1G63230	18.0135	-2.57659	0.78122	-3.29816	0.000973197	0.0340451		AT1G10140	740.501	-1.61644	0.245421	-6.58638	4.50679e-11	1.6144e-09		AT2G33735	150.701	3.13344	0.380287	8.23967	1.72689e-16	6.18597e-15		AT4G32200	605.593	-3.02136	0.303387	-9.95878	2.30873e-23	8.45197e-22		AT5G58070	2785.53	-2.2703	0.199821	-11.3617	6.48927e-30	2.48144e-28		AT2G13960	111.04
								AT5G56150	524.967	-0.663254	0.2011	-3.29813	0.000973304	0.0340451		AT2G32230	399.213	1.64336	0.24952	6.58608	4.51605e-11	1.61509e-09		AT1G21680	7073.61	-1.62397	0.19725	-8.23309	1.82438e-16	6.52458e-15		AT3G57400	833.33	-1.73812	0.174666	-9.95109	2.49434e-23	9.11668e-22		AT5G47730	331.108	2.8186	0.248125	11.3596	6.64292e-30	2.5326e-28		AT5G49440	14748.2
								AT3G03150	3564.72	-0.652648	0.197946	-3.29709	0.000976909	0.0341159		AT1G77060	828.082	-1.05637	0.160459	-6.58342	4.59751e-11	1.64156e-09		AT1G05835	1565.5	-1.88694	0.229257	-8.2307	1.86125e-16	6.6457e-15		AT3G08930	1010.79	-1.81173	0.182078	-9.95033	2.51349e-23	9.17181e-22		AT2G32150	1012.74	-3.70896	0.326544	-11.3582	6.7504e-30	2.56941e-28		AT1G19740	2772.62
								AT3G54130	128.051	1.22035	0.370341	3.2952	0.000983511	0.034291		AT5G53170	598.861	1.46576	0.22293	6.57497	4.86638e-11	1.73476e-09		AT5G67370	1002.84	2.24923	0.273531	8.22295	1.9856e-16	7.07824e-15		AT5G23540	1050.35	-1.72172	0.173075	-9.9478	2.57821e-23	9.39276e-22		AT1G33250	419.524	-2.83386	0.249508	-11.3578	6.78426e-30	2.57813e-28		AT5G21930	485.854
								AT2G45680	448.055	0.680287	0.206738	3.29057	0.000999839	0.0346592		AT1G21400	1137.24	-1.95124	0.296781	-6.57468	4.87589e-11	1.73534e-09		AT1G52930	532.971	2.02721	0.246622	8.21992	2.03641e-16	7.24764e-15		AT3G56220	172.542	5.42559	0.545448	9.94704	2.59785e-23	9.44905e-22		AT1G22850	1585.78	-2.54545	0.224128	-11.3571	6.83837e-30	2.5945e-28		AT2G30740	408.847
								AT4G16330	535.2	-0.900294	0.273563	-3.29099	0.000998353	0.0346592		AT1G16880	5812.97	1.31712	0.200464	6.57035	5.01965e-11	1.78363e-09		AT5G40650	1193.77	1.56831	0.190866	8.21682	2.08978e-16	7.42563e-15		AT5G64090	324.506	-2.09531	0.210665	-9.9462	2.61995e-23	9.51411e-22		AT5G58060	1323.31	-1.68504	0.148388	-11.3556	6.95488e-30	2.63446e-28		AT5G62680	745.716
								AT4G18195	10.4209	2.67872	0.813774	3.29172	0.000995757	0.0346592		AT3G02800	184.677	3.08126	0.469241	6.56647	5.15228e-11	1.82488e-09		AT1G52590	609.256	2.76153	0.336407	8.20891	2.23213e-16	7.91867e-15		AT1G68540	346.416	2.41458	0.242782	9.94544	2.64003e-23	9.5716e-22		AT1G75800	2611.77	-2.64508	0.232967	-11.3539	7.09623e-30	2.68367e-28		AT1G76650	271.526
								AT4G24275	310.092	-1.28544	0.390665	-3.29039	0.0010005	0.0346592		AT5G10540	1040.65	-0.933443	0.142152	-6.56651	5.1507e-11	1.82488e-09		AT1G22280	505.485	2.07646	0.252991	8.20764	2.25578e-16	7.98974e-15		AT1G56580	9776.75	2.39459	0.240805	9.94408	2.67628e-23	9.68745e-22		AT3G27020	1033.99	-2.29263	0.20197	-11.3513	7.30388e-30	2.75777e-28		AT3G23050	2935.62
								AT3G18210	136.656	0.9125	0.277619	3.28688	0.00101305	0.035038		AT4G23470	2424.32	-1.41474	0.215484	-6.5654	5.18936e-11	1.83507e-09		AT3G46540	416.025	2.36534	0.288339	8.20331	2.33862e-16	8.26986e-15		AT3G09000	343.899	-2.30916	0.232733	-9.92193	3.34222e-23	1.20786e-21		AT3G04090	1228.47	-1.93666	0.170635	-11.3497	7.44185e-30	2.80536e-28		AT1G06980	311.066
								AT1G02850	429.058	0.845978	0.25759	3.28421	0.0010227	0.0353151		AT1G72645	1491.39	2.41373	0.367698	6.56442	5.22359e-11	1.84127e-09		AT3G15680	855.81	2.28117	0.278149	8.20123	2.37936e-16	8.40049e-15		AT1G36980	4883.13	-1.94878	0.196462	-9.91939	3.42858e-23	1.23709e-21		AT3G47500	520.002	-4.10673	0.36207	-11.3423	8.09513e-30	3.04675e-28		AT1G80520	499.081
								AT4G23496	28.5072	-1.87648	0.571649	-3.28258	0.00102863	0.0354631		AT3G56275	250.774	4.18031	0.636799	6.56457	5.2183e-11	1.84127e-09		AT5G22880	999.572	1.45125	0.176982	8.19997	2.40455e-16	8.47585e-15		AT3G01390	6137.82	3.04365	0.306858	9.91877	3.44994e-23	1.2428e-21		AT2G26010	5726.76	8.12734	0.716901	11.3368	8.6274e-30	3.24189e-28		AT3G22850	946.916
								AT1G48100	314.493	1.35789	0.413866	3.28099	0.00103443	0.0356062		AT2G25080	3160.92	-0.990886	0.151011	-6.56167	5.32096e-11	1.8726e-09		AT3G14310	2136.79	-1.32627	0.161862	-8.1938	2.53108e-16	8.90496e-15		AT3G01340	987.416	-1.85339	0.186867	-9.9182	3.46963e-23	1.24592e-21		AT3G16520	1935.93	-1.91751	0.169216	-11.3317	9.13871e-30	3.42855e-28		AT1G78150	1564.79
								AT5G63620	439.844	-0.64083	0.195446	-3.27881	0.00104244	0.0358249		AT4G09830	2645.98	-1.05636	0.161055	-6.55901	5.41644e-11	1.90317e-09		AT4G22670	1228.3	-1.4541	0.177467	-8.19364	2.53436e-16	8.90496e-15		AT5G20230	937.081	-3.46635	0.349492	-9.91826	3.4676e-23	1.24592e-21		AT3G63210	1313.01	-2.35424	0.207802	-11.3292	9.40323e-30	3.52217e-28		AT4G10770	193.468
								AT3G09430	28.6414	2.12426	0.647991	3.27822	0.00104464	0.0358433		AT4G28400	220.577	1.94089	0.296077	6.55537	5.55057e-11	1.9472e-09		AT3G26085	461.148	1.99597	0.243661	8.19156	2.57863e-16	9.0461e-15		AT5G50915	121.487	5.41595	0.546759	9.90556	3.93767e-23	1.41174e-21		AT3G04350	853.75	-2.34688	0.207395	-11.316	1.0933e-29	4.08866e-28		AT4G15390	628.999
								AT2G16060	1717.3	-1.13707	0.346919	-3.27763	0.00104684	0.0358618		AT2G31380	491.806	-1.66226	0.253831	-6.54868	5.80477e-11	2.03314e-09		AT4G26110	1149.36	1.62337	0.198224	8.18955	2.62207e-16	9.18391e-15		AT3G01560	522.566	-2.61684	0.264215	-9.90419	3.99181e-23	1.42888e-21		AT2G43050	316.419	-4.08275	0.360831	-11.3149	1.10787e-29	4.13659e-28		AT1G67740	15164
								AT5G42460	167.238	1.05833	0.323086	3.27569	0.00105404	0.0360513		AT3G12570	1159.8	-1.06821	0.163208	-6.5451	5.94558e-11	2.07916e-09		AT1G07720	794.523	2.43757	0.297769	8.18613	2.6975e-16	9.43314e-15		AT4G10120	180.986	4.20496	0.424607	9.90316	4.03313e-23	1.44138e-21		AT5G47390	369.374	-2.05824	0.181963	-11.3113	1.1533e-29	4.29938e-28		AT5G59520	3042.19
								AT2G39650	112.633	1.71728	0.524411	3.27468	0.00105783	0.0361235		AT5G21020	40435.1	-1.11544	0.170485	-6.54276	6.03942e-11	2.10864e-09		AT5G12120	552.473	-1.80062	0.220051	-8.18274	2.77468e-16	9.6791e-15		AT5G40540	498.558	3.0958	0.312917	9.89336	4.44825e-23	1.58722e-21		AT1G35580	2502.38	-2.00738	0.177473	-11.3109	1.15941e-29	4.31531e-28		AT3G16240	113153
								AT1G61370	53.3052	1.82048	0.556347	3.27219	0.00106716	0.0363273		AT5G20290	15176.6	-0.983058	0.150259	-6.5424	6.05384e-11	2.11033e-09		AT5G60390	23697.3	-1.6203	0.198017	-8.18265	2.77661e-16	9.6791e-15		AT5G66140	876.593	-1.70427	0.172368	-9.88736	4.7233e-23	1.6827e-21		AT5G06265	370.218	3.23164	0.285854	11.3052	1.2368e-29	4.5961e-28		AT5G56100	1971.97
								AT4G19860	1087.01	-0.729365	0.222873	-3.27255	0.00106581	0.0363273		AT1G14700	458.276	1.76405	0.269663	6.54171	6.08204e-11	2.11349e-09		AT2G16700	889.843	1.51718	0.185531	8.17749	2.89824e-16	1.00871e-14		AT1G75540	1413.65	-1.37835	0.139646	-9.87031	5.59926e-23	1.99162e-21		AT4G20440	893.284	-2.88261	0.255053	-11.302	1.28233e-29	4.75777e-28		AT3G48560	6501.05
								AT1G29900	1014.34	-0.748428	0.228825	-3.27075	0.00107263	0.0363987		AT3G22950	942.551	1.18631	0.181343	6.5418	6.07841e-11	2.11349e-09		AT5G20520	1425.25	-1.46597	0.179361	-8.17327	3.00136e-16	1.04296e-14		AT1G52410	1273.98	3.51774	0.356591	9.86492	5.9083e-23	2.09824e-21		AT3G63490	4242.77	-1.95813	0.173406	-11.2922	1.43409e-29	5.31245e-28		AT3G61160	344.418
								AT4G11521	57.9554	2.22988	0.68175	3.27082	0.00107236	0.0363987		AT5G18110	1404.31	-1.25562	0.191999	-6.53971	6.16365e-11	2.13848e-09		AT4G36250	1420.05	1.8897	0.231292	8.17019	3.07894e-16	1.06824e-14		AT3G11230	765.296	2.43641	0.247017	9.86332	6.00312e-23	2.12856e-21		AT4G36650	130.526	-4.572	0.405038	-11.2878	1.50724e-29	5.57466e-28		AT1G63800	2118.42
								AT1G21370	269.962	0.877008	0.268484	3.26651	0.0010888	0.0364097		AT1G76410	329.862	-2.02624	0.309872	-6.53896	6.19486e-11	2.14593e-09		AT5G56710	4579.43	1.83328	0.224489	8.16648	3.17525e-16	1.09992e-14		AT3G27890	940.422	1.73511	0.175937	9.86212	6.07544e-23	2.15082e-21		AT2G43010	769.219	-3.0383	0.269504	-11.2737	1.77004e-29	6.53635e-28		AT5G13930	466.487
								AT1G27050	305.702	0.8368	0.256096	3.26752	0.00108494	0.0364097		AT2G20920	2685.31	-1.47582	0.22571	-6.53856	6.2113e-11	2.14825e-09		AT5G16110	14515.2	-1.82914	0.224183	-8.15914	3.3742e-16	1.16701e-14		AT4G30140	575.754	-2.40204	0.243643	-9.85886	6.27574e-23	2.21825e-21		AT2G42750	626.59	-2.93751	0.260629	-11.2708	1.82849e-29	6.74162e-28		AT5G13220	213.213
								AT3G14420	20662.4	-0.603052	0.184569	-3.26736	0.00108555	0.0364097		AT4G02790	422.767	1.53887	0.2356	6.53173	6.50123e-11	2.24501e-09		AT4G24740	651.781	1.8103	0.222005	8.15433	3.51133e-16	1.21254e-14		AT2G33510	914.821	2.58757	0.262526	9.85642	6.4304e-23	2.26936e-21		AT3G06060	322.866	-2.21957	0.197031	-11.2651	1.95231e-29	7.18689e-28		AT2G20670	2831.31
								AT3G22830	40.2433	2.43841	0.746946	3.2645	0.00109657	0.0364097		AT5G64200	789.177	-1.29718	0.198751	-6.52669	6.7241e-11	2.31834e-09		AT1G49590	342.68	1.61219	0.197755	8.15244	3.56641e-16	1.22771e-14		AT2G02410	143.353	2.83698	0.287853	9.85563	6.48067e-23	2.28352e-21		AT2G23680	190.274	4.66003	0.413754	11.2628	2.00276e-29	7.36109e-28		AT4G31875	192.636
								AT3G55515	69.899	-2.00619	0.614431	-3.26512	0.00109416	0.0364097		AT3G17810	717.491	-1.0043	0.154023	-6.52045	7.00956e-11	2.41299e-09		AT4G11320	9096.91	-1.68691	0.206918	-8.15257	3.5627e-16	1.22771e-14		AT1G16610	521.803	-2.32387	0.236301	-9.83435	8.00826e-23	2.81738e-21		AT2G22770	733.265	2.63048	0.233674	11.257	2.13797e-29	7.84578e-28		AT2G21195	1288.01
								AT4G01030	16.1761	2.09151	0.640592	3.26496	0.0010948	0.0364097		AT1G76130	212.177	1.79482	0.275335	6.51869	7.09228e-11	2.43767e-09		AT1G07600	248.956	2.19978	0.269889	8.15066	3.61941e-16	1.24402e-14		AT2G36220	1621.61	-2.7156	0.276185	-9.83253	8.15409e-23	2.86422e-21		AT2G42840	2933.4	-2.47971	0.22052	-11.2448	2.45531e-29	8.9963e-28		AT1G36980	4883.13
								AT4G04670	41.8378	1.88113	0.575415	3.26918	0.00107861	0.0364097		AT2G36060	2881.85	-0.998344	0.153418	-6.50736	7.64826e-11	2.62467e-09		AT1G17050	317.975	2.78414	0.341639	8.14934	3.65914e-16	1.25572e-14		AT5G56850	192.705	3.92386	0.399498	9.82198	9.05514e-23	3.17578e-21		AT1G05710	467.747	2.40604	0.214006	11.2428	2.51151e-29	9.18791e-28		AT1G66480	126.789
								AT4G05100	97.2502	2.11286	0.646898	3.26615	0.00109021	0.0364097		AT3G05800	890.349	1.49512	0.229889	6.50365	7.83957e-11	2.68615e-09		AT3G04670	853.622	1.8563	0.227807	8.14857	3.6825e-16	1.26177e-14		AT1G77920	320.355	3.7835	0.385494	9.81466	9.73634e-23	3.40938e-21		AT3G48000	1655.05	-1.92463	0.171204	-11.2417	2.5443e-29	9.29342e-28		AT4G27000	2452.44
								AT4G22710	85.0144	2.61054	0.799673	3.2645	0.00109656	0.0364097		AT2G37950	76.8784	2.54263	0.39106	6.50188	7.93249e-11	2.71377e-09		AT2G23985	960.807	2.3284	0.285955	8.14254	3.87081e-16	1.32424e-14		AT1G07040	510.64	-2.75642	0.280898	-9.8129	9.9076e-23	3.45861e-21		AT1G56180	388.61	-2.22957	0.198393	-11.2382	2.6475e-29	9.65537e-28		AT3G53950	1005.69
								AT4G24415	73.2212	-2.16016	0.661257	-3.26674	0.00108793	0.0364097		AT1G65980	8506.89	-1.044	0.160591	-6.50098	7.97991e-11	2.72577e-09		AT2G31670	1015.66	-1.48472	0.182529	-8.13416	4.14817e-16	1.41693e-14		AT1G28330	25467	-2.30651	0.235049	-9.81292	9.90568e-23	3.45861e-21		AT1G09640	7615.79	-1.93867	0.17278	-11.2204	3.23805e-29	1.17908e-27		AT5G06870	466.277
								AT4G35100	19608	-0.66089	0.20215	-3.2693	0.00107815	0.0364097		AT2G47650	1196.94	-0.866259	0.133294	-6.49885	8.09387e-11	2.76042e-09		AT1G76130	212.177	2.23542	0.274878	8.13241	4.20824e-16	1.43522e-14		AT1G20490	604.476	-2.27359	0.231849	-9.80632	1.05753e-22	3.686e-21		AT3G21190	838.129	2.30955	0.206033	11.2096	3.65817e-29	1.33e-27		AT5G01015	160.974
								AT4G37980	4629.01	-0.86554	0.26512	-3.26471	0.00109575	0.0364097		AT2G34340	288.46	-1.48439	0.228638	-6.49231	8.45304e-11	2.87847e-09		AT5G22100	332.819	2.12376	0.261229	8.12989	4.29688e-16	1.46319e-14		AT3G60810	450.938	2.29408	0.233955	9.80564	1.06473e-22	3.70536e-21		AT4G10265	384.483	7.12217	0.635561	11.2061	3.8052e-29	1.38132e-27		AT5G18030	369.411
								AT5G39890	247.516	-1.40561	0.430562	-3.26459	0.00109621	0.0364097		AT3G15730	2730.27	-1.12844	0.173848	-6.49096	8.52894e-11	2.89984e-09		AT4G25570	4731.26	-1.21693	0.149723	-8.12789	4.36822e-16	1.48519e-14		AT1G01080	950.358	1.99064	0.203064	9.80299	1.09298e-22	3.79781e-21		AT4G26690	665.689	-2.51396	0.22453	-11.1965	4.23974e-29	1.53669e-27		AT1G06080	1269.39
								AT5G44670	108.892	-1.04096	0.31847	-3.26863	0.00108068	0.0364097		AT2G41190	203.6	3.49747	0.538841	6.49073	8.54214e-11	2.89986e-09		AT2G30980	880.1	-1.13756	0.140056	-8.12217	4.57929e-16	1.55456e-14		AT4G37432	357.236	-2.37054	0.24187	-9.8009	1.11587e-22	3.87139e-21		AT3G01910	1658.96	-2.09622	0.187244	-11.1951	4.30955e-29	1.55959e-27		AT3G09260	32115.3
								AT1G10510	239.937	0.803831	0.24645	3.26165	0.00110767	0.0366654		AT3G18710	318.051	2.90762	0.448067	6.48924	8.62692e-11	2.92414e-09		AT2G29670	782.496	-2.04381	0.251652	-8.12156	4.60248e-16	1.56003e-14		AT4G38640	533.398	-2.12811	0.217238	-9.79623	1.1687e-22	4.04843e-21		AT1G74050	3423.36	-1.70588	0.152421	-11.192	4.46499e-29	1.61336e-27		AT3G60600	2175.11
								AT1G32410	973.993	-0.45107	0.138294	-3.26168	0.00110755	0.0366654		AT3G17820	598.264	-1.14839	0.176995	-6.48824	8.68436e-11	2.9391e-09		AT5G17550	685.204	1.81939	0.224077	8.11951	4.68089e-16	1.58418e-14		AT2G36100	284.88	-2.82274	0.288202	-9.79432	1.191e-22	4.11936e-21		AT4G00750	423.375	-2.86642	0.256194	-11.1885	4.64301e-29	1.67512e-27		AT5G54530	236.94
								AT1G48550	192.579	-0.859832	0.263776	-3.2597	0.00111528	0.0368043		AT5G47840	1866.77	1.04643	0.161436	6.48199	9.05197e-11	3.05882e-09		AT3G62650	10070.1	-1.76767	0.217953	-8.11032	5.04855e-16	1.70599e-14		AT1G34640	690.435	2.19873	0.224527	9.79273	1.20988e-22	4.17827e-21		AT2G33480	598.041	2.65138	0.236994	11.1876	4.69077e-29	1.68975e-27		AT1G31550	94.9654
								AT3G06500	174.541	1.31495	0.40339	3.25975	0.00111511	0.0368043		AT2G26240	1270.99	-1.08	0.166631	-6.48142	9.0861e-11	3.06566e-09		AT5G11790	463.476	1.84967	0.228123	8.10821	5.13696e-16	1.73321e-14		AT4G26130	1051.61	-1.70346	0.173963	-9.79211	1.21726e-22	4.1973e-21		AT3G24300	897.392	-3.39389	0.303368	-11.1874	4.70176e-29	1.69112e-27		AT5G07690	166.739
								AT2G18210	140.433	1.661	0.509653	3.25907	0.00111778	0.0368303		AT1G80600	1418.42	-0.669026	0.103235	-6.48063	9.13408e-11	3.07714e-09		AT3G09970	379.911	1.92592	0.237544	8.10764	5.16107e-16	1.73869e-14		AT3G63390	1871.22	-1.98556	0.202859	-9.78786	1.26949e-22	4.37074e-21		AT3G54690	693.009	-2.20454	0.197159	-11.1816	5.01955e-29	1.80267e-27		AT3G47350	4211.55
								AT1G67710	71.6566	-1.57903	0.485058	-3.25534	0.00113256	0.0372604		AT1G68440	819.742	1.53358	0.236721	6.47843	9.26824e-11	3.11758e-09		AT3G06750	1046.91	-2.08364	0.257004	-8.10742	5.1705e-16	1.73921e-14		AT2G42840	2933.4	-2.15647	0.220362	-9.786	1.29304e-22	4.44504e-21		AT1G29395	2309.4	-2.59224	0.232017	-11.1727	5.54932e-29	1.98989e-27		AT2G36220	1621.61
								AT3G16490	31.1548	2.16085	0.664648	3.25112	0.00114953	0.0377611		AT3G53950	1005.69	-1.22107	0.188626	-6.47351	9.57546e-11	3.21601e-09		AT5G48385	926.793	-1.46777	0.181194	-8.10057	5.47022e-16	1.83723e-14		AT2G22490	548.964	2.62377	0.268129	9.78547	1.29985e-22	4.46164e-21		AT1G08700	676.467	-2.64643	0.236909	-11.1707	5.67377e-29	2.03142e-27		AT4G30280	418.663
								AT1G78270	353.657	-1.11085	0.341783	-3.25016	0.00115338	0.0378302		AT5G14840	2315.69	-1.08236	0.167211	-6.47303	9.60599e-11	3.22136e-09		AT5G54310	664.177	-1.38002	0.170429	-8.09733	5.61799e-16	1.88399e-14		AT3G42170	610.486	-2.20496	0.225456	-9.78002	1.37178e-22	4.70137e-21		AT5G40540	498.558	3.49228	0.312656	11.1697	5.73569e-29	2.05046e-27		AT4G38430	1042.79
								AT3G60286	10.854	-2.67503	0.823312	-3.24911	0.00115768	0.0379134		AT2G07723	776.033	-1.66789	0.257762	-6.47065	9.75808e-11	3.2674e-09		AT4G39150	821.519	1.79642	0.222181	8.08537	6.19735e-16	2.07513e-14		AT1G47970	499.558	2.78428	0.284881	9.77347	1.46357e-22	5.00833e-21		AT1G20100	673.227	1.97257	0.176634	11.1676	5.87713e-29	2.09784e-27		AT4G27560	231.182
								AT3G18300	14.4344	2.49996	0.769631	3.24825	0.00116116	0.0379699		AT1G11260	6996.25	-1.95575	0.30227	-6.47023	9.78542e-11	3.27159e-09		AT3G23820	2619.75	-1.52464	0.188651	-8.08177	6.38321e-16	2.13412e-14		AT2G32720	942.981	2.15133	0.220185	9.77058	1.50584e-22	5.14518e-21		AT1G74880	3143.17	-2.10867	0.188874	-11.1644	6.0894e-29	2.17032e-27		AT3G16950	344.306
								AT4G24560	135.743	0.901136	0.277656	3.24552	0.00117237	0.0382786		AT3G60966	46.8441	-3.25968	0.504007	-6.46752	9.96229e-11	3.32569e-09		AT4G38690	1136.34	-1.8197	0.225292	-8.07706	6.63454e-16	2.21479e-14		AT3G42150	424.698	-1.97646	0.202361	-9.76702	1.55967e-22	5.32103e-21		AT5G52040	1011.73	-2.14972	0.193001	-11.1384	8.15683e-29	2.90277e-27		AT3G63110	210.489
								AT1G07310	1215.41	-0.631019	0.194604	-3.24257	0.00118455	0.0386178		AT5G58070	2785.53	-1.28828	0.199231	-6.46629	1.00435e-10	3.34774e-09		AT3G08930	1010.79	-1.46581	0.181582	-8.07246	6.88951e-16	2.29643e-14		AT4G33220	970.901	-1.89767	0.194461	-9.75861	1.69459e-22	5.77263e-21		AT3G51520	507.96	-2.18042	0.19595	-11.1274	9.22563e-29	3.27816e-27		AT1G69880	643.708
								AT3G58850	725.337	-0.871696	0.269247	-3.23753	0.00120569	0.0391887		AT3G25290	167.288	-1.7141	0.26515	-6.46462	1.01553e-10	3.3799e-09		AT3G48740	2941.25	-2.117	0.26229	-8.07124	6.95855e-16	2.31595e-14		AT1G79600	853.591	-2.07408	0.212704	-9.75098	1.82702e-22	6.21436e-21		AT5G13720	794.503	-2.15448	0.193629	-11.1268	9.2874e-29	3.29513e-27		AT4G10610	1498.82
								AT4G37700	102.232	-1.55315	0.479692	-3.2378	0.00120453	0.0391887		AT2G15580	1345.01	-1.30002	0.2012	-6.46132	1.03794e-10	3.44928e-09		AT5G13780	1998.01	-1.37822	0.170915	-8.0638	7.39594e-16	2.45781e-14		AT1G09520	412.464	-1.87753	0.192601	-9.74828	1.87612e-22	6.37175e-21		AT4G39320	118.965	6.70062	0.602306	11.1249	9.48748e-29	3.36105e-27		AT4G30910	427.975
								AT1G21326	59.0945	1.94705	0.601754	3.23563	0.00121376	0.0392351		AT5G63650	177.359	-2.0521	0.317747	-6.45829	1.05893e-10	3.51374e-09		AT1G06680	62066.2	-1.42913	0.177242	-8.06316	7.43468e-16	2.46697e-14		AT2G35490	1687.4	-1.81233	0.185933	-9.74726	1.89507e-22	6.42642e-21		AT3G19800	1076.3	2.54562	0.228895	11.1213	9.87974e-29	3.49476e-27		AT3G25640	97.1612
								AT3G11950	40.1999	-2.04483	0.631884	-3.23609	0.0012118	0.0392351		AT1G01090	2412.24	-0.946501	0.146776	-6.44861	1.12881e-10	3.73998e-09		AT5G60890	729.718	2.04683	0.253971	8.05933	7.67138e-16	2.54169e-14		AT1G74210	276.15	2.37964	0.244206	9.74441	1.94916e-22	6.59992e-21		AT4G38220	918.313	-2.41576	0.217321	-11.1161	1.0478e-28	3.70081e-27		AT3G51420	1257.29
								AT3G56400	66.499	1.80421	0.557421	3.23671	0.00120917	0.0392351		AT1G72060	669.346	-2.65567	0.412077	-6.4446	1.15903e-10	3.83434e-09		AT3G62770	587.644	-1.86327	0.231434	-8.05098	8.21358e-16	2.71725e-14		AT4G19985	476.493	2.79277	0.286622	9.74374	1.96205e-22	6.63362e-21		AT1G72790	410.29	-2.34051	0.210573	-11.1149	1.06136e-28	3.74308e-27		AT2G21640	320.437
								AT4G02200	279.167	1.01336	0.313201	3.23548	0.00121439	0.0392351		AT1G35516	3771.48	-1.12481	0.174556	-6.44383	1.16496e-10	3.84245e-09		AT1G22070	460.367	1.59418	0.19816	8.04489	8.63252e-16	2.85158e-14		AT5G20010	4761.32	-1.53393	0.157478	-9.74061	2.02328e-22	6.83038e-21		AT1G03220	3584.12	-2.14733	0.19322	-11.1134	1.07972e-28	3.80213e-27		AT1G67865	3468.58
								AT1G29465	1881.3	-0.78834	0.243732	-3.23446	0.00121874	0.0393166		AT1G70760	3922.86	1.76905	0.274531	6.44392	1.16428e-10	3.84245e-09		AT5G58990	469.295	1.75496	0.218176	8.0438	8.70976e-16	2.87279e-14		AT4G21445	742.712	3.77672	0.387765	9.73971	2.04136e-22	6.87766e-21		AT2G24020	2635.33	2.82834	0.254665	11.1061	1.17145e-28	4.11898e-27		AT4G02130	1009.73
								AT2G38860	370.504	-0.895527	0.276912	-3.23397	0.00122081	0.0393248		AT4G36750	789.026	-1.15187	0.178802	-6.44218	1.17771e-10	3.87871e-09		AT5G56870	1531.77	-2.53842	0.315623	-8.04256	8.79839e-16	2.89769e-14		AT5G46110	10663.4	-1.45647	0.14954	-9.73961	2.04338e-22	6.87766e-21		AT2G31980	740.556	6.19046	0.557459	11.1048	1.18901e-28	4.17448e-27		AT1G73110	352.741
								AT5G63370	357.293	0.934128	0.288933	3.23303	0.00122484	0.0393957		AT4G10750	660.106	-1.33578	0.207477	-6.43821	1.20891e-10	3.97554e-09		AT1G31780	392.41	-2.01071	0.250028	-8.04196	8.84134e-16	2.9075e-14		AT5G56795	501.702	3.84525	0.394816	9.73933	2.04891e-22	6.88598e-21		AT1G08580	660.823	2.43637	0.219654	11.0919	1.37366e-28	4.81558e-27		AT1G20930	188.501
								AT1G80110	257.138	1.27884	0.395739	3.23152	0.00123132	0.0395453		AT1G60590	69.693	3.77527	0.586444	6.43756	1.21407e-10	3.98655e-09		AT1G78370	8601.64	2.02977	0.252446	8.04042	8.95325e-16	2.93992e-14		AT2G18040	3546.87	2.76489	0.284067	9.73325	2.17537e-22	7.28926e-21		AT2G14750	1526.67	2.87525	0.259234	11.0913	1.38217e-28	4.83822e-27		AT1G29430	155.703
								AT3G11200	2095.34	-0.529612	0.163944	-3.23044	0.00123599	0.0396362		AT5G01160	726.389	-1.69579	0.263462	-6.43657	1.22203e-10	4.00673e-09		AT4G05400	309.293	1.86535	0.232023	8.03951	9.01978e-16	2.95736e-14		AT4G32290	582.285	-2.01202	0.206715	-9.7333	2.17416e-22	7.28926e-21		AT3G23810	4125.14	2.94193	0.265505	11.0805	1.56018e-28	5.45321e-27		AT2G28900	3555.62
								AT4G12310	353.309	0.825557	0.255734	3.22819	0.00124578	0.0398909		AT5G11550	1400.95	-1.49052	0.231607	-6.43555	1.23028e-10	4.0278e-09		AT5G59250	1356.34	-1.60441	0.199577	-8.03904	9.05457e-16	2.96436e-14		AT1G15500	4878.76	-1.9046	0.195724	-9.73109	2.22192e-22	7.43421e-21		AT5G04440	897.208	-2.20632	0.199123	-11.0802	1.56536e-28	5.46318e-27		AT2G21250	1112.58
								AT3G10850	2696.69	-0.419487	0.130189	-3.22213	0.00127242	0.0406835		AT5G24520	624.12	-1.26311	0.196417	-6.43079	1.26946e-10	4.14992e-09		AT5G51820	1141.18	1.9093	0.237539	8.03782	9.14502e-16	2.98954e-14		AT1G64780	223.317	-4.49762	0.462229	-9.73028	2.23975e-22	7.48275e-21		AT1G20630	517.414	-2.40673	0.217325	-11.0744	1.67084e-28	5.82268e-27		AT5G18050	150.372
								AT5G67210	110.43	-1.05633	0.327947	-3.22103	0.0012773	0.0407792		AT3G06050	1468.78	-1.01498	0.157915	-6.42741	1.29798e-10	4.23686e-09		AT3G06590	1526.59	-1.66379	0.207038	-8.03615	9.27056e-16	3.0261e-14		AT2G30550	549.673	-1.90285	0.19562	-9.72727	2.30691e-22	7.69574e-21		AT1G74210	276.15	2.69723	0.243593	11.0727	1.70218e-28	5.92315e-27		AT1G31320	264.557
								AT4G12730	2344.66	-0.924878	0.287269	-3.21956	0.00128388	0.0409287		AT1G04410	21359.7	-0.93114	0.144889	-6.42658	1.30506e-10	4.2537e-09		AT1G71050	441.968	2.04169	0.254099	8.03502	9.3563e-16	3.04957e-14		AT3G19820	5608.34	-1.75854	0.18091	-9.7205	2.46561e-22	8.213e-21		AT3G50750	452.681	-2.80656	0.253571	-11.0681	1.79117e-28	6.22359e-27		AT4G04570	225.651
								AT5G15780	2024.33	-0.779502	0.242181	-3.21868	0.00128782	0.0409939		AT2G44100	1713.27	-0.77023	0.120024	-6.41729	1.38718e-10	4.50989e-09		AT3G50470	72.944	4.12093	0.5129	8.03456	9.3913e-16	3.05647e-14		AT1G14730	221.922	-2.86529	0.294908	-9.71586	2.58068e-22	8.58362e-21		AT1G13380	1032.46	-2.46581	0.222826	-11.0661	1.83258e-28	6.35809e-27		AT1G10700	522.176
								AT2G06925	1603.28	-0.815031	0.253311	-3.2175	0.00129311	0.041041		AT3G19710	2702.56	1.40235	0.218528	6.41723	1.38775e-10	4.50989e-09		AT1G15950	1315.66	-1.38085	0.171931	-8.03139	9.63752e-16	3.13198e-14		AT1G05710	467.747	2.08318	0.214444	9.71435	2.61921e-22	8.69895e-21		AT1G79260	385.941	2.55131	0.23056	11.0657	1.83929e-28	6.37198e-27		AT1G79110	282.889
								AT5G43130	288.487	-0.704458	0.218919	-3.2179	0.00129132	0.041041		AT5G17490	129.803	-2.04003	0.317926	-6.4167	1.39264e-10	4.51913e-09		AT1G47670	261.383	-2.17393	0.270814	-8.02739	9.95664e-16	3.23093e-14		AT3G57000	406.512	2.11206	0.217451	9.71282	2.65866e-22	8.81698e-21		AT5G50915	121.487	6.04257	0.546099	11.065	1.85522e-28	6.41769e-27		AT4G12520	522.373
								AT4G10310	33.6849	-1.8581	0.577707	-3.21633	0.00129841	0.0411488		AT1G78300	2848.66	-1.05109	0.163909	-6.41265	1.43014e-10	4.63399e-09		AT4G24330	804.236	-1.47231	0.183429	-8.02661	1.00204e-15	3.24685e-14		AT5G65660	1362.65	-1.9739	0.203237	-9.71231	2.67215e-22	8.84869e-21		AT4G31310	1163.06	2.59249	0.234349	11.0625	1.90651e-28	6.58543e-27		AT2G41840	20988.5
								AT3G55900	6.42976	-2.67845	0.83327	-3.21439	0.00130723	0.0413675		AT5G45500	529.172	-1.32738	0.207044	-6.41111	1.44468e-10	4.67424e-09		AT5G48500	408.005	1.91372	0.238579	8.02132	1.04611e-15	3.38467e-14		AT1G08700	676.467	-2.29231	0.236131	-9.70777	2.79379e-22	9.23794e-21		AT1G07930	9104.67	-2.33094	0.210818	-11.0566	2.03655e-28	7.0243e-27		AT4G26130	1051.61
								AT4G15730	20.0295	2.19049	0.68176	3.213	0.00131357	0.0415073		AT3G02080	23944.5	-1.3313	0.207794	-6.40686	1.48551e-10	4.7923e-09		AT5G57020	976.52	-1.71494	0.213894	-8.01772	1.07726e-15	3.48036e-14		AT4G03180	198.687	2.39946	0.247262	9.70412	2.89557e-22	9.55969e-21		AT5G39210	956.362	3.84084	0.347388	11.0563	2.04255e-28	7.03468e-27		AT1G75280	592.22
								AT4G22690	2051.58	0.859021	0.267436	3.21206	0.00131787	0.0415822		AT3G28080	251.988	2.12943	0.332359	6.40704	1.48377e-10	4.7923e-09		AT3G01560	522.566	-2.10776	0.262894	-8.01754	1.07888e-15	3.48049e-14		AT4G10840	819.43	-1.57723	0.162535	-9.70398	2.89957e-22	9.55969e-21		AT3G18830	963.642	-2.73278	0.247336	-11.0489	2.22032e-28	7.63577e-27		AT2G15890	8344.41
								AT1G74340	982.628	-1.02747	0.320079	-3.21005	0.00132711	0.0418126		AT4G35190	34.4527	4.21384	0.658236	6.40172	1.53639e-10	4.94919e-09		AT5G46110	10663.4	-1.19856	0.149511	-8.01652	1.08781e-15	3.50417e-14		AT4G22755	419.359	2.90056	0.298936	9.70298	2.92832e-22	9.64038e-21		AT4G37300	12473	-1.9729	0.178581	-11.0476	2.25073e-28	7.72905e-27		AT3G55440	9320.96
								AT3G52110	213.32	-1.12727	0.351422	-3.20773	0.00133787	0.0420424		AT5G07250	499.458	-1.03987	0.162459	-6.40081	1.54554e-10	4.9714e-09		AT1G26300	319.943	2.05125	0.256087	8.01	1.14711e-15	3.68981e-14		AT2G37220	22435.6	-2.12234	0.218746	-9.7023	2.94765e-22	9.68987e-21		AT3G06150	302.339	-2.92853	0.265238	-11.0412	2.41884e-28	8.29422e-27		AT5G54640	1309.17
								AT5G24800	644.07	-0.564769	0.17607	-3.20764	0.0013383	0.0420424		AT2G45050	323.6	-2.18815	0.341924	-6.39953	1.55857e-10	4.99874e-09		AT5G51940	678.653	2.48508	0.310358	8.00714	1.17403e-15	3.7709e-14		AT4G35100	19608	-1.96127	0.202194	-9.69998	3.01568e-22	9.89906e-21		AT1G76090	1637.79	-2.80698	0.254341	-11.0363	2.55421e-28	8.74566e-27		AT4G33540	657.371
								AT2G37090	21.5805	2.20862	0.688713	3.20688	0.00134184	0.0420925		AT3G16640	199986	-1.25651	0.19634	-6.39968	1.55704e-10	4.99874e-09		AT1G47970	499.558	2.28239	0.285263	8.00101	1.23402e-15	3.95782e-14		AT3G52040	512.008	3.5998	0.371195	9.69785	3.07917e-22	1.00928e-20		AT5G18110	1404.31	-2.12706	0.192921	-11.0256	2.87702e-28	9.83664e-27		AT4G10030	843.118
								AT3G15580	1857.64	-0.909943	0.283833	-3.20591	0.00134636	0.042173		AT4G15440	159.842	3.26796	0.510711	6.39886	1.56546e-10	5.01355e-09		AT1G31340	849.946	1.7253	0.215645	8.00064	1.23771e-15	3.96389e-14		AT1G64950	897.569	-1.91633	0.197672	-9.69451	3.1816e-22	1.04134e-20		AT2G28140	200.375	4.33825	0.393716	11.0187	3.1039e-28	1.0597e-26		AT4G22755	419.359
								AT1G12230	2218.19	-0.488367	0.15251	-3.20219	0.00136386	0.0424873		AT4G36800	2840.96	1.28453	0.200845	6.39563	1.59888e-10	5.11317e-09		AT1G20900	539.437	-2.15866	0.26984	-7.99978	1.24637e-15	3.98586e-14		AT1G65190	175.115	3.98047	0.410707	9.69177	3.26823e-22	1.06814e-20		AT5G16505	381.63	-2.44931	0.222304	-11.0178	3.13549e-28	1.06893e-26		AT3G18170	357.815
								AT1G76160	1792.07	-0.669251	0.209134	-3.2001	0.0013738	0.0424873		AT1G10510	239.937	1.53542	0.240176	6.3929	1.62773e-10	5.19791e-09		AT4G18040	1723.83	2.20611	0.275856	7.99732	1.27156e-15	4.06053e-14		AT5G37290	213.492	2.98326	0.30782	9.69158	3.27416e-22	1.06853e-20		AT3G09570	519.794	-2.18225	0.198216	-11.0095	3.44011e-28	1.17108e-26		AT1G65930	8254.43
								AT2G22200	55.1819	2.18722	0.683472	3.20016	0.00137353	0.0424873		AT3G19800	1076.3	1.46647	0.229486	6.39025	1.65619e-10	5.28113e-09		AT4G22260	910.713	1.70552	0.213382	7.99279	1.31916e-15	4.20645e-14		AT5G11420	4857.23	-1.97379	0.203701	-9.68964	3.33708e-22	1.08749e-20		AT3G51840	2770.96	-2.05841	0.187003	-11.0074	3.52145e-28	1.19704e-26		AT3G28940	7574.7
								AT3G29090	195.162	0.896259	0.279882	3.20228	0.00136347	0.0424873		AT1G51680	545.743	1.50875	0.23615	6.38894	1.67045e-10	5.31892e-09		AT4G38400	144.279	-2.38375	0.298245	-7.9926	1.32121e-15	4.20689e-14		AT4G29870	925.107	-2.55509	0.263826	-9.68477	3.49997e-22	1.13893e-20		AT4G38460	3164.11	-2.28008	0.207177	-11.0055	3.59658e-28	1.22081e-26		AT1G67265	1571.8
								AT4G40030	7045.4	-0.352316	0.110016	-3.20242	0.00136278	0.0424873		AT1G15500	4878.76	-1.24884	0.195479	-6.38861	1.67399e-10	5.32253e-09		AT3G01970	553.013	-2.34174	0.293175	-7.98751	1.37694e-15	4.37803e-14		AT5G24030	182.984	-2.72529	0.281454	-9.68287	3.5657e-22	1.15865e-20		AT5G11670	3905.85	-1.73339	0.157693	-10.9922	4.16638e-28	1.41219e-26		AT3G14620	170.752
								AT5G14710	418.751	-1.251	0.390855	-3.20066	0.00137113	0.0424873		AT4G38690	1136.34	-1.43515	0.224725	-6.38626	1.69988e-10	5.39706e-09		AT1G72150	5358.42	-1.67725	0.210276	-7.97641	1.5065e-15	4.78309e-14		AT5G24165	5913.28	2.61212	0.270164	9.66861	4.09904e-22	1.33004e-20		AT3G21770	1654.54	1.88979	0.171967	10.9892	4.30686e-28	1.4577e-26		AT4G32280	217.692
								AT5G26030	434.84	1.01535	0.317293	3.20004	0.00137408	0.0424873		AT3G47350	4211.55	-1.02462	0.160503	-6.38378	1.72765e-10	5.47734e-09		AT1G41880	4642.27	1.79034	0.224598	7.97129	1.57026e-15	4.97837e-14		AT1G76460	594.603	-2.09268	0.216453	-9.66803	4.12218e-22	1.33562e-20		AT1G04140	777.339	-2.11711	0.192687	-10.9873	4.39741e-28	1.48621e-26		AT5G18400	548.831
								AT5G55460	15.7965	-2.40938	0.752523	-3.20173	0.00136605	0.0424873		AT1G14400	11117.1	-1.06126	0.166328	-6.38051	1.76496e-10	5.58759e-09		AT1G06980	311.066	-2.19512	0.275414	-7.97026	1.58346e-15	5.01299e-14		AT3G07030	325.485	-2.55553	0.264346	-9.66738	4.14848e-22	1.34222e-20		AT5G46020	2068.65	2.14777	0.19554	10.9838	4.57504e-28	1.54403e-26		AT5G47390	369.374
								AT5G65800	11.8421	2.50883	0.784001	3.20003	0.00137411	0.0424873		AT3G03780	1532	1.53597	0.240746	6.38005	1.77033e-10	5.59657e-09		AT1G29900	1014.34	-1.82491	0.229009	-7.96874	1.60295e-15	5.06745e-14		AT5G67640	158.313	3.5164	0.363887	9.66343	4.31178e-22	1.39305e-20		AT5G53880	2477.76	5.32705	0.48555	10.9712	5.25849e-28	1.77214e-26		AT4G12800	92836.9
								AT4G18253	46.4486	-2.3964	0.7493	-3.19819	0.00138293	0.0426987		AT3G02832	124.376	2.29823	0.360303	6.3786	1.78719e-10	5.6418e-09		AT5G58070	2785.53	-1.58931	0.1995	-7.96649	1.63241e-15	5.15318e-14		AT5G20150	2885.62	4.72866	0.48947	9.66077	4.42529e-22	1.42768e-20		AT4G15390	628.999	-3.36831	0.307039	-10.9703	5.3104e-28	1.78708e-26		AT3G28740	199.876
								AT1G63360	97.0356	1.21584	0.380229	3.19765	0.00138553	0.042718		AT5G05480	314.63	-1.94053	0.304545	-6.37189	1.86715e-10	5.87738e-09		AT2G33410	1614.5	-1.35644	0.170325	-7.96382	1.66807e-15	5.25824e-14		AT5G66680	962.21	-1.67849	0.173773	-9.65913	4.49663e-22	1.44862e-20		AT1G71880	1031.07	2.50112	0.228183	10.961	5.88285e-28	1.97689e-26		AT5G64260	9578.59
								AT2G37980	25.5859	2.07068	0.647804	3.19646	0.00139127	0.0428336		AT5G54770	56596.5	-1.34318	0.210796	-6.37196	1.86628e-10	5.87738e-09		AT4G30340	236.077	3.02642	0.38007	7.9628	1.68183e-15	5.28959e-14		AT5G01980	429.605	-2.64258	0.273589	-9.65895	4.50475e-22	1.44917e-20		AT4G00400	520.986	-2.08962	0.19085	-10.9491	6.71347e-28	2.2528e-26		AT5G47590	489.104
								AT1G44960	346.034	0.643542	0.201444	3.19464	0.00140006	0.0430427		AT5G26290	217.804	2.72295	0.427433	6.37046	1.88462e-10	5.92392e-09		AT5G15410	1789.15	-1.87811	0.235862	-7.96273	1.68281e-15	5.28959e-14		AT5G01750	4026.26	-1.50336	0.15573	-9.65359	4.74633e-22	1.52471e-20		AT5G59420	863.259	-1.59892	0.146075	-10.9459	6.9529e-28	2.32982e-26		AT3G02720	734.865
								AT2G45330	553.444	-0.793266	0.248559	-3.19146	0.00141556	0.0433958		AT2G44670	1713.06	1.29427	0.20331	6.36597	1.94065e-10	6.09138e-09		AT3G44735	812.719	2.47909	0.311542	7.95749	1.75568e-15	5.51078e-14		AT1G14340	845.37	2.05545	0.212927	9.65333	4.75826e-22	1.52637e-20		AT4G40040	22566.8	-1.76803	0.161577	-10.9424	7.22831e-28	2.41866e-26		AT3G42150	424.698
								AT5G57030	356.314	0.919498	0.288078	3.19183	0.00141374	0.0433958		AT1G72920	105.216	3.80335	0.597473	6.36572	1.94378e-10	6.09255e-09		AT1G60600	416.888	2.35336	0.295802	7.95587	1.77878e-15	5.57537e-14		AT1G18880	169.781	-3.84444	0.398417	-9.64928	4.95011e-22	1.58565e-20		AT1G17090	439.055	3.75547	0.343309	10.939	7.49943e-28	2.50581e-26		AT4G26700	178.176
								AT1G31885	36.1135	1.85299	0.581191	3.18827	0.00143128	0.0436465		AT3G46540	416.025	1.83743	0.288742	6.36358	1.97105e-10	6.16926e-09		AT5G20620	1047.78	-1.37015	0.172244	-7.9547	1.7957e-15	5.6204e-14		AT5G42900	1761.83	2.97336	0.308316	9.64388	5.21758e-22	1.66896e-20		AT3G06470	486.341	-2.53883	0.232204	-10.9336	7.96144e-28	2.65641e-26		AT3G09970	379.911
								AT2G46620	262.081	0.805002	0.252498	3.18816	0.00143183	0.0436465		AT2G40520	81.4757	2.78442	0.437803	6.35999	2.01767e-10	6.30621e-09		AT1G51100	845.616	2.99548	0.3766	7.95402	1.80559e-15	5.64337e-14		AT1G43170	10181.7	-1.54483	0.160248	-9.64024	5.40604e-22	1.72679e-20		AT3G25910	1243.48	2.40812	0.220257	10.9332	7.99652e-28	2.66434e-26		AT2G47520	145.587
								AT4G36400	241.591	-0.961653	0.301625	-3.18824	0.00143141	0.0436465		AT5G14170	635.592	-1.25754	0.197812	-6.35726	2.0538e-10	6.41006e-09		AT2G25490	3448.01	-2.09934	0.26412	-7.94844	1.8888e-15	5.89508e-14		AT4G17880	501.815	2.53453	0.262942	9.63911	5.46575e-22	1.7434e-20		AT2G46280	2303.64	-1.85591	0.16976	-10.9325	8.05696e-28	2.68068e-26		AT3G10080	1646.28
								AT5G14830	103.13	-1.21199	0.380133	-3.18834	0.00143093	0.0436465		AT3G02360	1427.16	-1.0228	0.160933	-6.35543	2.0784e-10	6.47767e-09		AT5G03240	28611.3	-1.77367	0.223216	-7.94601	1.9262e-15	6.00333e-14		AT4G39970	676.984	2.94147	0.305231	9.63687	5.58675e-22	1.77948e-20		AT5G44820	101.176	5.07883	0.464795	10.927	8.56186e-28	2.84464e-26		AT1G76790	1646.56
								AT4G35770	19828.9	-1.75519	0.550668	-3.18738	0.00143568	0.0437021		AT3G19480	121.168	2.25596	0.354985	6.35508	2.08321e-10	6.4835e-09		AT4G09720	518.445	1.49647	0.188432	7.94168	1.99468e-15	6.208e-14		AT4G10265	384.483	6.12544	0.635775	9.6346	5.71161e-22	1.81668e-20		AT4G15490	429.995	-3.15896	0.289238	-10.9217	9.08042e-28	3.01268e-26		AT3G11810	573.973
								AT3G57530	318.391	1.18815	0.372908	3.18618	0.00144167	0.0438227		AT2G34640	266.564	1.70794	0.268792	6.35413	2.09605e-10	6.50514e-09		AT1G29640	130.558	3.86297	0.48645	7.94114	2.00337e-15	6.22624e-14		AT4G32680	418.319	-1.65489	0.171769	-9.63442	5.72131e-22	1.8172e-20		AT1G31340	849.946	2.34785	0.215056	10.9174	9.52229e-28	3.15411e-26		AT1G67100	50.6458
								AT1G69490	205.848	1.49095	0.468116	3.18501	0.0014475	0.0438763		AT5G18380	60501.3	-1.33542	0.210163	-6.35422	2.09482e-10	6.50514e-09		AT2G40830	514.93	-1.60608	0.202283	-7.93975	2.02591e-15	6.28744e-14		AT2G02740	330.909	2.52751	0.262368	9.63346	5.77491e-22	1.83165e-20		AT5G12120	552.473	-2.41592	0.221293	-10.9173	9.53354e-28	3.15411e-26		AT3G48690	2988.02
								AT3G01220	36.4688	2.07056	0.650075	3.18511	0.00144697	0.0438763		AT1G22500	2094.02	-1.30912	0.206185	-6.34925	2.16361e-10	6.70536e-09		AT5G18520	1289.77	-1.47189	0.185418	-7.93825	2.05062e-15	6.35519e-14		AT5G58300	161.821	-2.88438	0.29963	-9.62647	6.18161e-22	1.95788e-20		AT1G47670	261.383	-3.00338	0.275271	-10.9107	1.02514e-27	3.38684e-26		AT2G46260	854.917
								AT2G31840	250.323	1.48722	0.46744	3.18163	0.00146448	0.0443288		AT1G76650	271.526	3.373	0.531264	6.34902	2.16691e-10	6.70617e-09		AT1G57680	2182.53	-1.37928	0.173769	-7.93745	2.06377e-15	6.38696e-14		AT3G47800	1419.5	-1.56592	0.162713	-9.62382	6.34316e-22	2.00624e-20		AT3G53970	741.242	-1.82787	0.167623	-10.9046	1.09567e-27	3.6148e-26		AT3G14067	3819.48
								AT1G35230	30.7832	2.2459	0.706547	3.1787	0.00147936	0.044654		AT1G17147	338.122	3.04834	0.480527	6.34375	2.24243e-10	6.93017e-09		AT2G24360	1104.1	-1.38417	0.17442	-7.93588	2.09011e-15	6.45943e-14		AT3G54200	406.617	-2.26983	0.235973	-9.61903	6.64524e-22	2.09883e-20		AT3G12610	2264.82	-2.38521	0.218772	-10.9028	1.11814e-27	3.68376e-26		AT3G15650	117.007
								AT5G01020	3237.54	-0.501641	0.157807	-3.17882	0.00147875	0.044654		AT2G04530	91.2961	2.57773	0.406446	6.34213	2.26603e-10	6.99331e-09		AT3G16850	1194.86	-1.19677	0.150877	-7.93207	2.15526e-15	6.65148e-14		AT4G11175	1186.8	3.13206	0.325698	9.61645	6.81397e-22	2.14912e-20		AT3G11940	8008.7	-1.90706	0.174937	-10.9014	1.13473e-27	3.73319e-26		AT4G09800	22184.6
								AT1G04770	145.457	1.54057	0.484971	3.17662	0.00149004	0.0449134		AT3G16240	113153	-1.45905	0.230088	-6.34124	2.27923e-10	7.02423e-09		AT1G01080	950.358	1.61413	0.203529	7.93074	2.1785e-15	6.70443e-14		AT1G79870	1384.78	-1.67978	0.174688	-9.6159	6.85073e-22	2.15769e-20		AT1G57680	2182.53	-1.89739	0.174124	-10.8968	1.1939e-27	3.92237e-26		AT5G17000	454.976
								AT5G57960	157.219	-1.06416	0.335053	-3.17608	0.00149281	0.0449343		AT5G15960	680.572	4.45423	0.702653	6.33916	2.31024e-10	7.10987e-09		AT1G78820	893.286	-2.05176	0.258709	-7.93076	2.17816e-15	6.70443e-14		AT2G18280	2804.35	-1.6263	0.169173	-9.61325	7.02944e-22	2.21089e-20		AT1G12830	397.091	2.68328	0.246248	10.8967	1.19569e-27	3.92278e-26		AT2G42570	472.051
								AT3G42658	118.641	-2.29645	0.723295	-3.17498	0.00149845	0.0449786		AT1G22570	132.462	-1.70173	0.268458	-6.33889	2.31421e-10	7.11216e-09		AT5G23240	342.561	3.38637	0.427114	7.9285	2.218e-15	6.8165e-14		AT3G32980	1854.05	-1.95238	0.203162	-9.60998	7.2563e-22	2.27907e-20		AT1G69850	705.95	-2.21149	0.202983	-10.8949	1.21856e-27	3.99224e-26		AT3G14180	444.156
								AT3G52748	206.769	-1.67764	0.528375	-3.17509	0.0014979	0.0449786		AT5G26960	1130.4	-1.17352	0.18521	-6.33615	2.35583e-10	7.23001e-09		AT2G41090	1342.48	1.82959	0.230789	7.92755	2.23511e-15	6.85951e-14		AT5G51100	211.499	3.2052	0.33358	9.6085	7.36148e-22	2.30888e-20		AT1G17160	1055.92	-2.24462	0.206039	-10.8942	1.22901e-27	4.02087e-26		AT1G01080	950.358
								AT3G59050	360.757	0.836668	0.263575	3.17431	0.00150195	0.0450209		AT1G71695	2107.14	-0.968041	0.152892	-6.33152	2.42755e-10	7.42944e-09		AT2G04780	1009.19	-1.99457	0.251666	-7.92546	2.27311e-15	6.96646e-14		AT3G16430	896.515	-2.08615	0.217242	-9.60291	7.77149e-22	2.43409e-20		AT1G72010	842.3	-2.00821	0.18436	-10.8929	1.24659e-27	4.07272e-26		AT4G22513	753.073
								AT1G18440	118.08	1.07249	0.338268	3.17053	0.00152164	0.0455478		AT5G64260	9578.59	-1.25392	0.198039	-6.33169	2.4249e-10	7.42944e-09		AT4G29660	307.28	1.85371	0.234076	7.91927	2.38905e-15	7.31162e-14		AT2G38050	460.517	-1.9232	0.200289	-9.60212	7.8319e-22	2.44961e-20		AT4G14270	7666.72	-2.06818	0.190062	-10.8816	1.40998e-27	4.60015e-26		AT1G65500	204.74
								AT5G40670	789.418	-0.803508	0.253576	-3.16871	0.00153117	0.0457698		AT5G24930	4320.42	-0.901543	0.142412	-6.33053	2.44317e-10	7.4669e-09		AT5G62140	593.253	1.83347	0.231637	7.91526	2.46744e-15	7.54108e-14		AT2G28150	360.729	2.07423	0.216031	9.60153	7.87661e-22	2.46019e-20		AT2G24260	216.847	-3.39347	0.31203	-10.8755	1.50893e-27	4.91616e-26		AT3G51860	331.807
								AT4G21510	474.485	0.746907	0.235763	3.16805	0.00153468	0.045811		AT4G39400	1194.96	-1.33675	0.211305	-6.32616	2.51338e-10	7.67084e-09		AT1G79040	388608	-1.95384	0.246923	-7.91276	2.51735e-15	7.68297e-14		AT3G21080	131.24	5.50674	0.574208	9.59015	8.7961e-22	2.74358e-20		AT5G58970	345.942	1.94377	0.178788	10.8719	1.56861e-27	5.10351e-26		AT5G27380	1661.73
								AT2G02020	53.1006	1.81043	0.571698	3.16676	0.0015415	0.0459511		AT3G06750	1046.91	-1.62083	0.256253	-6.32512	2.53041e-10	7.70152e-09		AT5G18110	1404.31	-1.52134	0.192456	-7.90486	2.68229e-15	8.17504e-14		AT5G14540	754.154	-2.12722	0.222022	-9.58109	9.60216e-22	2.99086e-20		AT5G65640	367.691	3.3067	0.304281	10.8673	1.65088e-27	5.36378e-26		AT1G03610	711.371
								AT1G31580	1430.77	-1.39239	0.439788	-3.16604	0.00154528	0.0460004		AT5G58770	110.909	3.51277	0.555364	6.32516	2.52969e-10	7.70152e-09		AT4G30240	362.79	2.38012	0.301297	7.89959	2.79832e-15	8.51692e-14		AT2G29630	3965.39	1.64763	0.172008	9.57877	9.82086e-22	3.05476e-20		AT1G73870	156.737	-4.49596	0.413876	-10.8631	1.72854e-27	5.60833e-26		AT5G14390	773.357
								AT1G56220	19920.2	-0.521831	0.164867	-3.16516	0.00154995	0.0460252		AT2G45990	594.303	1.29837	0.205431	6.32022	2.61184e-10	7.93842e-09		AT1G15500	4878.76	-1.54471	0.195627	-7.89621	2.87511e-15	8.7353e-14		AT2G16750	238.093	3.09044	0.322729	9.57595	1.00921e-21	3.13482e-20		AT3G32980	1854.05	-2.20651	0.203307	-10.8531	1.92755e-27	6.24543e-26		AT3G46540	416.025
								AT5G12250	4586.4	-0.570531	0.180258	-3.16508	0.00155038	0.0460252		AT3G11840	172.838	2.99666	0.474281	6.31833	2.6441e-10	8.0254e-09		AT5G67030	847.18	-1.72154	0.218025	-7.89609	2.87799e-15	8.7353e-14		AT1G07350	584.655	-1.81205	0.189288	-9.573	1.03847e-21	3.22124e-20		AT5G43190	473.909	-2.69739	0.248634	-10.8488	2.02009e-27	6.53625e-26		AT3G29970	162.366
								AT1G20620	70386.7	-0.533644	0.16867	-3.16384	0.00155704	0.0460961		AT2G34660	165.224	1.83064	0.289756	6.31786	2.65209e-10	8.02865e-09		AT5G45760	164.442	2.05506	0.260292	7.8952	2.8985e-15	8.78548e-14		AT1G27330	2288.48	2.89636	0.302638	9.57039	1.06507e-21	3.29922e-20		AT5G45830	62.2303	-6.58486	0.607035	-10.8476	2.0481e-27	6.61777e-26		AT4G30260	853.206
								AT1G72520	98.1885	2.2967	0.725854	3.16414	0.00155545	0.0460961		AT3G04880	1825.67	-1.38571	0.219332	-6.31784	2.65244e-10	8.02865e-09		AT1G77180	832.505	-1.62897	0.206341	-7.89457	2.91317e-15	8.81616e-14		AT4G09720	518.445	1.79632	0.187993	9.55529	1.2324e-21	3.81234e-20		AT5G23760	406.47	4.93006	0.454688	10.8427	2.15912e-27	6.96695e-26		AT5G65870	1085.13
								AT1G53920	131.428	1.60695	0.50836	3.16104	0.00157204	0.0464765		AT4G34090	354.667	1.53884	0.243609	6.31684	2.66969e-10	8.06979e-09		AT4G12545	609.25	-2.53312	0.320875	-7.89442	2.91661e-15	8.81616e-14		AT2G37300	123.345	4.67562	0.489981	9.54244	1.39516e-21	4.3099e-20		AT1G35516	3771.48	-1.89272	0.175004	-10.8153	2.91232e-27	9.38445e-26		AT5G20080	697.616
								AT5G64570	1851.24	-0.776607	0.245844	-3.15895	0.00158339	0.0467479		AT1G69410	4020.42	-1.10054	0.174252	-6.31581	2.68755e-10	8.11264e-09		AT1G07700	818.472	1.72176	0.218109	7.89402	2.92594e-15	8.83225e-14		AT5G57630	510.247	2.79749	0.293285	9.53846	1.44972e-21	4.47232e-20		AT1G18880	169.781	-4.37484	0.404704	-10.81	3.08732e-27	9.93475e-26		AT2G33410	1614.5
								AT5G42450	23.9276	2.35819	0.746746	3.15795	0.0015888	0.0468437		AT1G03140	633.746	-0.919939	0.145759	-6.31139	2.76544e-10	8.33635e-09		AT1G14340	845.37	1.68332	0.213279	7.89257	2.96027e-15	8.92369e-14		AT1G52510	369.174	-2.30945	0.242251	-9.53331	1.52349e-21	4.69347e-20		AT3G51420	1257.29	-1.82861	0.169521	-10.7869	3.96893e-27	1.27542e-25		AT4G10840	819.43
								AT4G01037	199.119	0.979931	0.310379	3.15721	0.00159287	0.0468996		AT2G39470	3627.46	1.47039	0.232985	6.31108	2.77097e-10	8.34163e-09		AT3G13350	799.042	1.32868	0.168444	7.88799	3.07088e-15	9.24447e-14		AT1G07728	448.898	-2.24715	0.235882	-9.52658	1.62551e-21	5.00093e-20		AT2G28570	829.895	2.4879	0.230659	10.7861	4.00572e-27	1.28549e-25		AT5G09650	6213.98
								AT3G47080	318.068	1.1378	0.3607	3.15443	0.00160815	0.0471936		AT3G22150	158.614	2.14387	0.339759	6.30997	2.79082e-10	8.38996e-09		AT3G26460	218.139	3.13519	0.397622	7.88485	3.14921e-15	9.46735e-14		AT1G29150	1373.83	-1.6949	0.177986	-9.52268	1.68773e-21	5.18529e-20		AT2G27840	1328.27	2.24467	0.208126	10.7852	4.04445e-27	1.29615e-25		AT4G19120	429.841
								AT5G24770	541.605	-1.41212	0.447635	-3.15462	0.00160708	0.0471936		AT1G14540	23.9406	4.63514	0.734833	6.30775	2.83124e-10	8.49987e-09		AT1G26690	502.005	1.67573	0.212538	7.88436	3.1616e-15	9.49167e-14		AT1G80230	1334.15	-1.75211	0.184142	-9.51498	1.81741e-21	5.57611e-20		AT1G19380	854.242	4.0546	0.376068	10.7816	4.20636e-27	1.34621e-25		AT5G16970	1237.77
								AT5G45750	969.812	0.689713	0.218665	3.15419	0.00160942	0.0471936		AT3G08600	365.26	-1.46111	0.231726	-6.30534	2.87554e-10	8.62115e-09		AT1G80780	1000.44	-1.69893	0.215642	-7.87849	3.3137e-15	9.93479e-14		AT1G74050	3423.36	-1.44937	0.152336	-9.51428	1.82974e-21	5.6063e-20		AT1G07350	584.655	-2.04834	0.190072	-10.7767	4.4375e-27	1.41825e-25		AT3G51325	123.7
								AT3G15450	18156.3	-0.837588	0.265649	-3.15299	0.00161606	0.047324		AT2G21640	320.437	2.74886	0.43603	6.3043	2.89497e-10	8.66762e-09		AT3G50070	920.441	1.76585	0.224388	7.86961	3.55738e-15	1.06509e-13		AT1G12090	18038.2	-2.02784	0.213192	-9.51182	1.87364e-21	5.73304e-20		AT4G00730	1551.87	-2.27789	0.211475	-10.7714	4.6973e-27	1.49925e-25		AT4G05020	308.865
								AT1G19210	4.63995	2.58829	0.821067	3.15235	0.00161961	0.0473637		AT3G56310	1010.43	-1.18534	0.188084	-6.30221	2.93428e-10	8.77341e-09		AT2G36590	72.3668	4.85966	0.617908	7.8647	3.69993e-15	1.10627e-13		AT4G16760	970.802	-1.7169	0.1806	-9.50665	1.96899e-21	6.01662e-20		AT3G49470	1106.83	2.06993	0.192263	10.7661	4.97451e-27	1.58558e-25		AT3G04720	37734.3
								AT3G44940	49.3565	1.54703	0.490992	3.15083	0.00162806	0.047489		AT3G16290	192.629	1.6636	0.264019	6.30105	2.95633e-10	8.82737e-09		AT4G21210	830.813	1.79066	0.227742	7.86267	3.76035e-15	1.12281e-13		AT5G37720	868.844	-1.78668	0.187991	-9.50406	2.01868e-21	6.16011e-20		AT1G05320	152.294	4.18202	0.388488	10.7649	5.04402e-27	1.60555e-25		AT1G18210	1300.21
								AT4G17840	439.435	-0.69674	0.221132	-3.15079	0.00162829	0.047489		AT2G36400	1192.71	-1.10645	0.175622	-6.30021	2.97243e-10	8.85152e-09		AT2G17972	1026.28	2.80759	0.357413	7.8553	3.98821e-15	1.18924e-13		AT3G54690	693.009	-1.86814	0.196579	-9.50327	2.03402e-21	6.19853e-20		AT3G15840	2766.03	-1.85282	0.172228	-10.7579	5.43869e-27	1.72884e-25		AT5G61228	968.976
								AT1G75590	68.3893	-1.43283	0.455053	-3.14871	0.00163994	0.0477641		AT3G16850	1194.86	-0.946832	0.150282	-6.30035	2.96976e-10	8.85152e-09		AT3G50520	961.496	1.60044	0.203865	7.85049	4.144e-15	1.23403e-13		AT2G20570	2750.2	-2.14489	0.225739	-9.50167	2.06556e-21	6.28615e-20		AT5G57630	510.247	3.15177	0.293053	10.7549	5.61705e-27	1.78313e-25		AT1G29395	2309.4
								AT2G22500	635.025	1.56967	0.498687	3.14761	0.0016461	0.047879		AT4G04570	225.651	1.95332	0.310341	6.2941	3.09198e-10	9.19509e-09		AT1G34370	977.702	-1.66125	0.211836	-7.84214	4.42929e-15	1.31721e-13		AT2G25950	436.457	1.87335	0.197186	9.50045	2.08987e-21	6.35156e-20		AT2G16700	889.843	1.98764	0.18504	10.7417	6.48369e-27	2.05547e-25		AT3G53530	303.712
								AT1G23830	69.4139	1.3984	0.444468	3.14624	0.00165386	0.0480397		AT2G41720	187.585	1.66251	0.264185	6.29297	3.11454e-10	9.24973e-09		AT1G10020	672.952	-2.37645	0.303212	-7.83759	4.59264e-15	1.36395e-13		AT5G42100	1503.25	-2.33033	0.245343	-9.49823	2.13487e-21	6.47961e-20		AT5G42323	143.757	-4.27037	0.397647	-10.7391	6.67038e-27	2.11181e-25		AT5G54500	2789.43
								AT2G02570	606.092	-0.851065	0.270554	-3.14563	0.00165727	0.0480742		AT1G07770	42512.7	-1.25408	0.199302	-6.29235	3.127e-10	9.27423e-09		AT4G39540	397.508	1.4787	0.188682	7.837	4.61421e-15	1.36851e-13		AT5G59570	496.287	3.55082	0.374093	9.49181	2.27046e-21	6.88188e-20		AT1G18330	561.206	-3.08548	0.287346	-10.7379	6.75929e-27	2.13708e-25		AT3G03330	658.477
								AT4G18840	14.7748	-2.06485	0.656829	-3.14366	0.0016685	0.0483351		AT2G46650	3270.49	1.70548	0.271148	6.28983	3.17824e-10	9.41356e-09		AT5G46890	437.397	-2.34106	0.298891	-7.83248	4.78346e-15	1.4168e-13		AT2G27030	5817.45	2.4723	0.260491	9.49092	2.29012e-21	6.93214e-20		AT3G17930	1653.21	2.41828	0.225243	10.7363	6.87253e-27	2.16827e-25		AT5G23240	342.561
								AT3G05900	480.021	-0.794256	0.252695	-3.14314	0.00167148	0.0483565		AT1G03610	711.371	-1.28711	0.204698	-6.28782	3.21961e-10	9.49786e-09		AT2G39900	715.924	-1.64274	0.209795	-7.83023	4.86961e-15	1.44039e-13		AT4G17800	524.73	-2.19269	0.231124	-9.48708	2.376e-21	7.18245e-20		AT4G23400	8455.98	-2.7441	0.255591	-10.7363	6.87636e-27	2.16827e-25		AT4G05120	233.083
								AT4G21960	21819.8	-0.48368	0.153933	-3.14215	0.0016771	0.0484542		AT5G38650	3174.4	-1.54587	0.245848	-6.2879	3.21785e-10	9.49786e-09		AT3G45620	464.942	1.95572	0.249813	7.82875	4.92739e-15	1.45553e-13		AT4G16480	328.641	-3.00069	0.316364	-9.48491	2.42591e-21	7.32353e-20		AT2G47520	145.587	7.11211	0.662488	10.7355	6.93724e-27	2.18453e-25		AT2G37220	22435.6
								AT1G44770	952.492	-0.465388	0.148245	-3.13931	0.00169344	0.048844		AT5G46890	437.397	-1.86821	0.297099	-6.28817	3.21221e-10	9.49786e-09		AT3G14067	3819.48	-1.81092	0.231325	-7.82846	4.93886e-15	1.45696e-13		AT5G19120	4880.93	-2.09492	0.220903	-9.48342	2.46076e-21	7.41879e-20		AT2G43790	773.85	-2.30227	0.21449	-10.7337	7.06972e-27	2.22328e-25		AT2G19350	698.483
								AT3G09010	14.8743	2.36361	0.753035	3.13878	0.00169653	0.048844		AT4G25960	328.696	1.25211	0.199168	6.28669	3.24316e-10	9.55454e-09		AT5G23510	370.297	2.27087	0.290162	7.82621	5.02812e-15	1.48131e-13		AT1G47128	11482.6	-1.47852	0.155963	-9.47993	2.54461e-21	7.66135e-20		AT4G13360	799.18	2.0594	0.191907	10.7313	7.25977e-27	2.28e-25		AT2G01190	905.243
								AT5G27330	48.4714	1.5201	0.484319	3.13863	0.00169739	0.048844		AT4G23400	8455.98	-1.60556	0.255403	-6.28636	3.24997e-10	9.56184e-09		AT5G52040	1011.73	-1.50416	0.192223	-7.8251	5.07237e-15	1.49236e-13		AT4G26750	238.418	-2.68565	0.283315	-9.47937	2.55829e-21	7.69227e-20		AT4G37040	1233.57	2.25274	0.210039	10.7253	7.7409e-27	2.42786e-25		AT1G56180	388.61
								AT4G05010	158.754	1.54276	0.491672	3.13778	0.00170235	0.0489216		AT1G63290	724.584	-1.08728	0.173	-6.28489	3.28085e-10	9.63985e-09		AT5G44520	647.929	1.95224	0.24953	7.82367	5.13039e-15	1.50742e-13		AT3G56650	697.908	2.18853	0.230929	9.47708	2.61491e-21	7.85205e-20		AT5G15960	680.572	7.52801	0.701964	10.7242	7.83464e-27	2.45398e-25		AT5G43020	132.856
								AT5G60450	261.486	1.18979	0.379483	3.1353	0.00171676	0.0492701		AT1G56050	446.121	1.89492	0.301649	6.28186	3.34539e-10	9.8164e-09		AT2G47960	717.207	-1.45719	0.18631	-7.82132	5.22732e-15	1.53386e-13		AT1G31200	111.041	3.76333	0.397826	9.45973	3.0873e-21	9.25822e-20		AT5G01920	2654.02	-2.44112	0.227737	-10.719	8.28743e-27	2.59236e-25		AT1G19310	490.509
								AT1G27045	95.1295	-1.81196	0.578123	-3.13421	0.00172315	0.0493878		AT1G71940	118.668	2.11983	0.337508	6.28085	3.36728e-10	9.86752e-09		AT5G40190	848.93	-1.63948	0.209627	-7.82095	5.24275e-15	1.53634e-13		AT5G24314	3320.87	2.24237	0.237158	9.45517	3.22492e-21	9.65807e-20		AT1G56150	391.026	-3.86219	0.36055	-10.7119	8.94693e-27	2.79494e-25		AT5G24930	4320.42
								AT2G16005	164.288	-1.79519	0.573123	-3.13229	0.00173449	0.049444		AT5G15190	357.093	2.90167	0.46204	6.28013	3.3829e-10	9.90014e-09		AT3G27020	1033.99	-1.57215	0.201137	-7.81629	5.4402e-15	1.59209e-13		AT5G01090	660.597	1.86225	0.197085	9.44892	3.42335e-21	1.02387e-19		AT2G20725	1848.54	-1.50434	0.140532	-10.7046	9.68214e-27	3.0206e-25		AT2G33340	1579.8
								AT2G26030	367.375	-0.862542	0.275289	-3.13323	0.00172896	0.049444		AT1G43590	288.581	-2.57685	0.410519	-6.27707	3.45021e-10	1.00837e-08		AT5G01530	209630	-1.71177	0.219156	-7.81074	5.68542e-15	1.66165e-13		AT3G18217	267.851	6.33947	0.671407	9.44206	3.65506e-21	1.09173e-19		AT4G00355	657.147	-1.82153	0.170283	-10.6971	1.0503e-26	3.27233e-25		AT3G17410	830.188
								AT2G32340	17.5326	2.3247	0.742246	3.13198	0.00173632	0.049444		AT4G30280	418.663	2.54761	0.405898	6.27647	3.46344e-10	1.0109e-08		AT5G58020	866.587	-1.20911	0.154865	-7.8075	5.83342e-15	1.70265e-13		AT1G03140	633.746	-1.39088	0.147328	-9.44073	3.7018e-21	1.10422e-19		AT5G08670	4520.65	-1.67492	0.156616	-10.6945	1.08008e-26	3.36068e-25		AT4G27310	1980.6
								AT3G24310	18.0391	2.37297	0.757668	3.13194	0.00173656	0.049444		AT3G11810	573.973	-0.982144	0.156574	-6.27272	3.54805e-10	1.03423e-08		AT3G15450	18156.3	-2.07272	0.265683	-7.8015	6.11774e-15	1.78328e-13		AT4G03520	9961.32	-1.73239	0.183533	-9.43914	3.75856e-21	1.11967e-19		AT4G34460	851.997	-2.21129	0.206827	-10.6915	1.11595e-26	3.46771e-25		AT4G17810	101.55
								AT4G15090	99.0988	1.16664	0.372458	3.13229	0.00173451	0.049444		AT5G03905	373.056	2.04813	0.326756	6.26807	3.65544e-10	1.06413e-08		AT3G06170	881.327	-1.85682	0.238032	-7.80071	6.15597e-15	1.79205e-13		AT4G37300	12473	-1.68514	0.178555	-9.43766	3.81207e-21	1.13412e-19		AT1G80780	1000.44	-2.31163	0.216224	-10.6909	1.12254e-26	3.48358e-25		AT2G33330	404.207
								AT1G05835	1565.5	-0.716045	0.228766	-3.13003	0.0017479	0.0496357		AT3G63260	1570.22	-1.37154	0.21883	-6.26761	3.66637e-10	1.06573e-08		AT2G02410	143.353	2.25798	0.289602	7.79684	6.3476e-15	1.8454e-13		AT2G27840	1328.27	1.96402	0.208285	9.42952	4.11984e-21	1.22406e-19		AT5G01980	429.605	-2.93151	0.274413	-10.6829	1.22448e-26	3.79491e-25		AT1G35580	2502.38
								AT3G54280	98.7144	1.13673	0.363135	3.13032	0.00174613	0.0496357		AT5G43440	489.59	-1.44594	0.230707	-6.26743	3.67061e-10	1.06573e-08		AT5G25610	4646.37	2.28607	0.293212	7.79664	6.35791e-15	1.84597e-13		AT5G47390	369.374	-1.70194	0.180596	-9.42401	4.34169e-21	1.28828e-19		AT4G20070	284.223	-2.83465	0.265686	-10.6692	1.41883e-26	4.3857e-25		AT3G14210	5531.09
								AT1G60890	70.2655	1.60735	0.513602	3.12956	0.00175069	0.0496495		AT2G14750	1526.67	1.62729	0.25966	6.26701	3.68056e-10	1.06722e-08		AT4G00900	136.061	2.50094	0.320933	7.79272	6.55808e-15	1.90158e-13		AT5G42030	758.06	2.08841	0.221644	9.42237	4.41004e-21	1.30685e-19		AT4G39940	1983.52	2.89996	0.271806	10.6692	1.41776e-26	4.3857e-25		AT1G05835	1565.5
								AT2G46560	136.5	-0.822478	0.262876	-3.12877	0.00175538	0.0497174		AT4G22517	1428.42	-1.93909	0.309565	-6.26394	3.75372e-10	1.087e-08		AT1G02110	729.371	-1.64137	0.210806	-7.78618	6.90669e-15	2.00004e-13		AT2G38750	1332.25	2.59856	0.275831	9.42082	4.47566e-21	1.32455e-19		AT5G25460	7962.26	-1.76481	0.165504	-10.6632	1.51248e-26	4.66904e-25		AT4G24540	99.8401
								AT4G16515	816.366	-1.00889	0.322505	-3.12827	0.00175836	0.0497365		AT3G54420	195.397	2.12933	0.340029	6.26219	3.79602e-10	1.09781e-08		AT3G20680	849.51	-1.40481	0.180613	-7.77798	7.36904e-15	2.13113e-13		AT3G27220	184.658	2.79164	0.296397	9.41858	4.57242e-21	1.35141e-19		AT5G37290	213.492	3.27746	0.307379	10.6626	1.5229e-26	4.69503e-25		AT1G60000	1873.57
								AT3G01440	777.528	1.18794	0.379952	3.12655	0.00176868	0.0499629		AT4G10030	843.118	-1.0831	0.173149	-6.25532	3.96701e-10	1.14576e-08		AT1G12850	437.973	-1.63814	0.210641	-7.77694	7.43005e-15	2.14596e-13		AT4G16830	1611.89	-1.29572	0.137601	-9.41649	4.66431e-21	1.37677e-19		AT1G76920	495.241	-2.13732	0.200659	-10.6515	1.71562e-26	5.28228e-25		AT1G04820	10206.9
																AT4G34350	1977.82	-0.821711	0.131554	-6.24617	4.20638e-10	1.21331e-08		AT1G67325	619.643	-1.7319	0.222853	-7.77148	7.75737e-15	2.23757e-13		AT4G18710	1544.48	-1.76076	0.186991	-9.41626	4.67429e-21	1.37791e-19		AT3G13920	11983.3	-1.81105	0.170128	-10.6452	1.83557e-26	5.64419e-25		AT4G16447	198.789
																AT3G58730	5357.83	-0.844249	0.135188	-6.24501	4.23776e-10	1.22076e-08		AT3G16520	1935.93	-1.30975	0.168643	-7.7664	8.07487e-15	2.32611e-13		AT5G51940	678.653	2.91896	0.310098	9.41303	4.82049e-21	1.41915e-19		AT4G29140	614.766	-2.65284	0.249271	-10.6424	1.89185e-26	5.80964e-25		AT5G22100	332.819
																AT1G75770	260.257	2.90802	0.465684	6.24462	4.2482e-10	1.22217e-08		AT4G32910	497.645	-1.77131	0.228381	-7.75593	8.76973e-15	2.52298e-13		AT4G33980	185.817	4.38743	0.466272	9.40958	4.98114e-21	1.46453e-19		AT2G38995	99.5422	6.86594	0.645273	10.6404	1.93362e-26	5.93019e-25		AT2G23840	381.387
																AT3G59840	1848.57	-1.12989	0.181052	-6.2407	4.35629e-10	1.25082e-08		AT1G77122	357.971	1.79211	0.231119	7.75406	8.90034e-15	2.55723e-13		AT3G47560	710.251	3.23474	0.344152	9.39917	5.49974e-21	1.61491e-19		AT5G42560	479.519	-2.16618	0.203659	-10.6363	2.01925e-26	6.18475e-25		AT4G27320	1344.4
																AT5G65300	76.6964	3.3454	0.536071	6.24059	4.35911e-10	1.25082e-08		AT5G62440	493.211	2.10704	0.271802	7.75209	9.03904e-15	2.5937e-13		AT1G71695	2107.14	-1.44102	0.153384	-9.3948	5.73258e-21	1.6789e-19		AT4G34030	665.415	-3.36925	0.317009	-10.6282	2.20206e-26	6.73589e-25		AT5G64040	105144
																AT5G06980	627.54	-3.34743	0.536544	-6.23887	4.4073e-10	1.26301e-08		AT3G25770	1825.08	-2.36615	0.305239	-7.75179	9.06039e-15	2.59645e-13		AT5G13640	551.199	-2.09911	0.223432	-9.39482	5.73153e-21	1.6789e-19		AT4G33300	573.356	-2.54368	0.239469	-10.6222	2.35067e-26	7.18113e-25		AT5G35100	1334
																AT4G16830	1611.89	-0.854326	0.136953	-6.23808	4.42964e-10	1.26776e-08		AT2G45380	659.171	1.71956	0.221898	7.74933	9.23805e-15	2.64393e-13		AT1G15670	676.009	-2.17816	0.2319	-9.39265	5.85077e-21	1.71129e-19		AT1G21400	1137.24	-3.16471	0.298067	-10.6174	2.47251e-26	7.54357e-25		AT5G58310	44.0579
																AT1G28600	457.238	1.56859	0.251557	6.23555	4.50198e-10	1.2868e-08		AT1G21065	1858.48	-1.08777	0.140483	-7.74306	9.70528e-15	2.77405e-13		AT3G10450	333.169	2.64469	0.28158	9.39235	5.86754e-21	1.71397e-19		AT2G35490	1687.4	-1.97357	0.185985	-10.6115	2.63575e-26	8.0312e-25		AT4G01525	220.071
																AT4G34250	177.973	-1.68371	0.270202	-6.2313	4.62566e-10	1.32044e-08		AT4G39403	37.6305	-4.81501	0.622153	-7.73928	9.99802e-15	2.85403e-13		AT4G37870	3431.63	-1.5962	0.170039	-9.38721	6.16121e-21	1.79743e-19		AT5G24930	4320.42	-1.51374	0.14267	-10.61	2.67628e-26	8.14413e-25		AT5G67150	459.887
																AT2G30870	10613.7	1.35935	0.218184	6.23027	4.65631e-10	1.32747e-08		AT5G25220	550.783	1.69634	0.219472	7.72916	1.08259e-14	3.08637e-13		AT3G54366	6309.44	-1.77677	0.189337	-9.38421	6.33912e-21	1.84694e-19		AT1G76410	329.862	-3.34151	0.315001	-10.6079	2.73782e-26	8.32063e-25		AT4G16490	3113.79
																AT4G38850	32.8357	-4.15685	0.6673	-6.22936	4.68349e-10	1.33349e-08		AT4G16515	816.366	-2.50116	0.323646	-7.72807	1.09189e-14	3.10886e-13		AT1G72040	535.401	-2.24518	0.239378	-9.37921	6.64685e-21	1.9341e-19		AT3G01340	987.416	-1.98177	0.186861	-10.6056	2.80669e-26	8.51895e-25		AT4G38130	1091.68
																AT4G39670	137.082	2.54553	0.408744	6.22769	4.73354e-10	1.34601e-08		AT3G06680	1065.36	1.58378	0.205047	7.724	1.12733e-14	3.20562e-13		AT4G02530	4343.13	2.2358	0.238424	9.37744	6.75948e-21	1.96434e-19		AT4G32680	418.319	-1.82381	0.172013	-10.6027	2.89413e-26	8.77302e-25		AT4G20850	744.269
																AT1G03600	10724.1	-1.06315	0.170736	-6.22685	4.75911e-10	1.3498e-08		AT1G06460	1138.18	-1.31386	0.170164	-7.72114	1.15292e-14	3.27417e-13		AT5G44340	6793.04	-1.4098	0.150446	-9.3708	7.19823e-21	2.08915e-19		AT5G54530	236.94	-2.64955	0.250064	-10.5955	3.12774e-26	9.46895e-25		AT5G24770	541.605
																AT4G38060	439.631	1.98014	0.318	6.22686	4.75862e-10	1.3498e-08		AT3G14210	5531.09	-1.75432	0.227233	-7.72033	1.16026e-14	3.28656e-13		AT1G48860	696.29	-1.38555	0.147975	-9.36344	7.71844e-21	2.23726e-19		AT4G31430	515.307	-2.6269	0.247951	-10.5944	3.16302e-26	9.56345e-25		AT1G06680	62066.2
																AT1G71980	673.204	-1.16474	0.187151	-6.22355	4.86036e-10	1.37675e-08		AT5G06060	1124	1.46363	0.189577	7.72046	1.15906e-14	3.28656e-13		AT4G11010	10214.4	2.19381	0.23431	9.36286	7.76074e-21	2.24663e-19		AT3G19553	408.61	-2.35295	0.222183	-10.5901	3.31196e-26	1.00009e-24		AT1G79690	324.092
																AT5G24110	26.8809	4.93989	0.793874	6.2225	4.89281e-10	1.38416e-08		AT5G14390	773.357	-0.942613	0.122148	-7.717	1.19098e-14	3.36493e-13		AT3G10850	2696.69	-1.21913	0.130226	-9.36163	7.85137e-21	2.26995e-19		AT2G07718	326.506	-2.92747	0.276535	-10.5862	3.45171e-26	1.04096e-24		AT4G18910	273.705
																AT4G19985	476.493	1.78777	0.287431	6.21982	4.97725e-10	1.40625e-08		AT5G52570	82.9089	-3.28502	0.425677	-7.71716	1.1895e-14	3.36493e-13		AT1G24575	348.76	4.08364	0.436331	9.35903	8.04723e-21	2.3236e-19		AT1G52510	369.174	-2.57155	0.243044	-10.5806	3.66625e-26	1.10424e-24		AT1G73330	11341.1
																AT5G07860	383.767	1.82059	0.292799	6.21789	5.03883e-10	1.42183e-08		AT4G14400	110.012	4.4657	0.579038	7.71227	1.23596e-14	3.48755e-13		AT2G47930	1586.32	-2.60905	0.278817	-9.35759	8.15735e-21	2.35238e-19		AT4G27440	9505.36	-2.30363	0.217842	-10.5748	3.90165e-26	1.17364e-24		AT4G12030	330.474
																AT3G53960	252.898	1.83544	0.29527	6.21613	5.09579e-10	1.43606e-08		AT5G48680	305.038	1.92935	0.250217	7.71073	1.25103e-14	3.52556e-13		AT1G72150	5358.42	-1.96682	0.210389	-9.34849	8.89101e-21	2.56068e-19		AT4G22485	462.553	-5.95154	0.563047	-10.5702	4.09498e-26	1.23022e-24		AT5G51020	784.287
																AT1G02160	1044.45	-1.11213	0.178918	-6.21584	5.10506e-10	1.43684e-08		AT1G61250	1458.78	-1.43347	0.185955	-7.70871	1.27099e-14	3.57725e-13		AT1G29280	626.245	-2.27867	0.243773	-9.34751	8.97385e-21	2.58124e-19		AT2G30050	901.044	-1.86238	0.176217	-10.5687	4.16316e-26	1.24911e-24		AT5G10480	1712.87
																AT5G66650	461.392	2.6504	0.426465	6.2148	5.1389e-10	1.44452e-08		AT3G02660	298.664	2.11979	0.275016	7.7079	1.27903e-14	3.59528e-13		AT2G25490	3448.01	-2.46837	0.264366	-9.33693	9.91707e-21	2.84892e-19		AT5G45100	621.777	2.88347	0.272974	10.5631	4.41655e-26	1.32345e-24		AT3G10940	567.325
																AT4G29040	1407.24	-1.0618	0.170924	-6.21213	5.22727e-10	1.46666e-08		AT1G65410	285.163	1.99288	0.258574	7.70721	1.28602e-14	3.61035e-13		AT4G20020	247.364	-2.24901	0.240973	-9.33302	1.029e-20	2.95229e-19		AT5G56710	4579.43	2.36928	0.224404	10.5581	4.65869e-26	1.39423e-24		AT1G01630	630.071
																AT5G44070	533.069	2.32034	0.373525	6.21201	5.23095e-10	1.46666e-08		AT2G45560	537.513	-1.76057	0.228478	-7.70564	1.30189e-14	3.65024e-13		AT4G26230	8113.88	2.71741	0.291217	9.3312	1.04675e-20	2.99938e-19		AT1G58025	156.743	3.97365	0.376378	10.5576	4.68545e-26	1.39868e-24		AT3G13130	48.5959
																AT5G16980	99.1224	3.40583	0.548358	6.21096	5.26605e-10	1.47463e-08		AT2G39470	3627.46	1.79485	0.232969	7.70423	1.3163e-14	3.68597e-13		AT5G23380	714.335	-2.25224	0.241425	-9.32895	1.06922e-20	3.05989e-19		AT3G63410	8004.21	-2.50506	0.237273	-10.5577	4.6798e-26	1.39868e-24		AT2G05520	35103.1
																AT1G07250	1044.93	-1.17279	0.188898	-6.20856	5.34708e-10	1.49542e-08		AT2G46640	301.43	3.20148	0.415561	7.70401	1.31864e-14	3.68785e-13		AT1G53210	3989.52	-1.412	0.15143	-9.32447	1.11536e-20	3.1879e-19		AT3G07030	325.485	-2.80101	0.265615	-10.5454	5.33679e-26	1.59109e-24		AT2G31980	740.556
																AT3G62880	298.528	-1.23715	0.199327	-6.20664	5.41305e-10	1.51196e-08		AT2G36000	920.83	-1.27269	0.165327	-7.69801	1.38199e-14	3.86012e-13		AT3G25910	1243.48	2.05509	0.220407	9.32405	1.11985e-20	3.19668e-19		AT3G12400	524.28	-2.67478	0.253696	-10.5432	5.45867e-26	1.62537e-24		AT2G36100	284.88
																AT5G23955	158.434	-2.12942	0.343184	-6.2049	5.47318e-10	1.52682e-08		AT1G80300	1553.3	-1.66065	0.21574	-7.69747	1.38784e-14	3.86668e-13		AT2G34500	185.583	-3.17376	0.340542	-9.31974	1.16623e-20	3.32487e-19		AT5G42030	758.06	2.33312	0.221447	10.5358	5.90772e-26	1.75686e-24		AT4G16515	816.366
																AT2G46070	411.053	-1.55157	0.250116	-6.2034	5.52556e-10	1.53948e-08		AT4G35830	1680.29	-1.3348	0.173405	-7.6976	1.3864e-14	3.86668e-13		AT3G56310	1010.43	-1.76192	0.189115	-9.31666	1.20056e-20	3.41842e-19		AT2G44790	978.305	-2.45416	0.233046	-10.5308	6.22937e-26	1.85017e-24		AT2G27860	3383.42
																AT1G78150	1564.79	-1.00772	0.162522	-6.20055	5.62656e-10	1.56565e-08		AT1G08510	1165.3	-1.33942	0.174036	-7.69623	1.40144e-14	3.89963e-13		AT3G19030	2189.46	2.3619	0.253572	9.31452	1.22506e-20	3.48378e-19		AT1G80230	1334.15	-1.93946	0.184238	-10.5269	6.49194e-26	1.92572e-24		AT3G62030	9420.15
																AT2G26300	1188.35	1.03558	0.167042	6.19951	5.66405e-10	1.57354e-08		AT4G16000	80.366	-3.60738	0.468968	-7.69217	1.44663e-14	4.02033e-13		AT5G66550	586.546	2.19176	0.235521	9.30599	1.32744e-20	3.77015e-19		AT2G37640	3697.05	-2.32541	0.221005	-10.522	6.83935e-26	2.02622e-24		AT5G44730	872.34
																AT3G05180	394.212	1.57591	0.254205	6.19936	5.6692e-10	1.57354e-08		AT5G13890	300.061	-1.89564	0.246456	-7.6916	1.45307e-14	4.03315e-13		AT5G25265	1421.63	-1.6131	0.173347	-9.30557	1.33272e-20	3.7804e-19		AT4G29840	1324.07	-2.25884	0.214723	-10.5198	7.00242e-26	2.07192e-24		AT5G65730	3270.26
																AT5G02290	670.454	1.50212	0.242383	6.19727	5.74523e-10	1.59264e-08		AT5G38520	1816.54	1.54093	0.200384	7.68986	1.47296e-14	4.0832e-13		AT3G05180	394.212	2.35726	0.253335	9.30489	1.34132e-20	3.80002e-19		AT5G62350	5712.21	-2.51989	0.23972	-10.5118	7.61963e-26	2.25171e-24		AT4G14580	465.22
																AT5G13800	672.337	-1.43066	0.230991	-6.19356	5.88207e-10	1.62853e-08		AT1G73840	416.666	-1.50578	0.195825	-7.68941	1.47813e-14	4.09239e-13		AT2G31730	571.404	2.4294	0.261096	9.30461	1.3449e-20	3.80536e-19		AT2G07709	1150.12	-2.43294	0.231492	-10.5098	7.78178e-26	2.29675e-24		AT4G20890	1970.6
																AT5G57360	1073.82	-1.24452	0.201023	-6.19092	5.98132e-10	1.65393e-08		AT5G08180	1540.05	1.66982	0.217286	7.68488	1.53141e-14	4.2346e-13		AT1G03600	10724.1	-1.58875	0.170827	-9.30038	1.39946e-20	3.95478e-19		AT1G15180	957.53	-2.58951	0.246409	-10.509	7.85326e-26	2.31494e-24		AT4G39210	107.942
																AT2G43375	406.817	1.80493	0.291733	6.18693	6.13468e-10	1.69422e-08		AT1G16880	5812.97	1.54022	0.200466	7.68321	1.55152e-14	4.28484e-13		AT1G20010	1981.28	-1.36617	0.146945	-9.29714	1.44271e-20	4.07192e-19		AT4G23430	1051.46	2.13406	0.203112	10.5068	8.03735e-26	2.36624e-24		AT1G33080	77.1445
																AT3G20830	337.939	-1.54013	0.248955	-6.18639	6.15583e-10	1.69793e-08		AT4G14930	401.596	-1.76544	0.22981	-7.68218	1.56404e-14	4.31401e-13		AT5G23240	342.561	3.96567	0.426612	9.29572	1.46212e-20	4.12155e-19		AT5G09440	2985.39	-2.63817	0.251167	-10.5037	8.30972e-26	2.44337e-24		AT2G33400	179.043
																AT4G27657	1700.81	4.3525	0.703958	6.1829	6.29361e-10	1.73377e-08		AT2G34260	367.907	2.10264	0.273849	7.67812	1.61441e-14	4.44739e-13		AT4G39800	711.025	-3.23883	0.348478	-9.29423	1.48275e-20	4.17446e-19		AT2G43530	1661.84	3.82747	0.364862	10.4902	9.58245e-26	2.81408e-24		AT5G26960	1130.4
																AT4G12000	90.5276	3.34037	0.540415	6.18113	6.3646e-10	1.75114e-08		AT1G49130	505.877	4.27682	0.557054	7.67757	1.62138e-14	4.46102e-13		AT4G24330	804.236	-1.70791	0.183788	-9.29281	1.50264e-20	4.22519e-19		AT1G55340	496.391	2.98246	0.284331	10.4894	9.6656e-26	2.83496e-24		AT4G16990	504.99
																AT4G39940	1983.52	1.67908	0.27202	6.17261	6.71719e-10	1.84585e-08		AT4G23820	1493.78	-1.50063	0.195461	-7.67739	1.62361e-14	4.46158e-13		AT5G17920	22626.4	-1.44262	0.155363	-9.28549	1.60965e-20	4.52046e-19		AT2G25000	386.943	3.57417	0.340805	10.4874	9.86608e-26	2.89016e-24		AT4G04330	1749.63
																AT2G32795	411.755	-1.44762	0.234595	-6.17071	6.79855e-10	1.86588e-08		AT3G18535	525.82	-1.59726	0.208207	-7.67151	1.69981e-14	4.66517e-13		AT5G12370	727.272	-1.44245	0.155404	-9.28195	1.66402e-20	4.66732e-19		AT4G25500	1003.66	-2.47094	0.235671	-10.4847	1.01525e-25	2.97036e-24		AT3G16140	25677.5
																AT3G60930	654.849	-2.07788	0.336889	-6.16785	6.9223e-10	1.89748e-08		AT1G18330	561.206	-2.18742	0.285216	-7.66932	1.72906e-14	4.73957e-13		AT3G20820	2666.01	-1.46402	0.157789	-9.27832	1.72177e-20	4.81734e-19		AT5G43350	1555.42	-2.70681	0.258181	-10.4841	1.02172e-25	2.98557e-24		AT3G59220	589.862
																AT5G06360	1243.63	-0.854797	0.138622	-6.16638	6.9872e-10	1.9129e-08		AT4G03030	1038.95	-1.24684	0.162614	-7.66745	1.75447e-14	4.80324e-13		AT5G62900	533.265	1.85548	0.199978	9.27843	1.71998e-20	4.81734e-19		AT2G23120	2815.81	2.84191	0.271237	10.4776	1.09524e-25	3.19644e-24		AT3G61990	856.418
																AT2G30070	123.525	1.99023	0.322875	6.16408	7.08931e-10	1.93845e-08		AT3G60930	654.849	-2.59052	0.337965	-7.66506	1.78742e-14	4.88739e-13		AT5G09440	2985.39	-2.32878	0.251056	-9.27594	1.76052e-20	4.91963e-19		AT5G10160	883.841	-1.63559	0.15612	-10.4765	1.10766e-25	3.22867e-24		AT1G05890	953.764
																AT5G10930	523.759	2.24185	0.363754	6.1631	7.1333e-10	1.94806e-08		AT5G14120	3151.82	-1.41615	0.184821	-7.66224	1.82723e-14	4.99007e-13		AT5G38470	1429.49	-1.39982	0.150918	-9.27537	1.77008e-20	4.94023e-19		AT4G35100	19608	-2.11819	0.20219	-10.4762	1.11075e-25	3.23367e-24		AT5G67160	145.82
																AT1G25420	540.196	-0.984451	0.159781	-6.16126	7.21701e-10	1.96849e-08		AT5G56550	976.581	2.86755	0.374338	7.66033	1.85452e-14	5.05207e-13		AT1G01730	607.782	-1.81618	0.195889	-9.27151	1.83535e-20	5.11606e-19		AT5G66140	876.593	-1.80342	0.172288	-10.4674	1.21893e-25	3.54424e-24		AT5G05950	3464.95
																AT2G01190	905.243	-1.48382	0.24124	-6.15081	7.70871e-10	2.1e-08		AT5G57800	949.615	1.89059	0.2468	7.66041	1.85339e-14	5.05207e-13		AT1G71980	673.204	-1.74877	0.188651	-9.26983	1.86451e-20	5.19094e-19		AT1G56580	9776.75	2.52014	0.240794	10.4659	1.23839e-25	3.59637e-24		AT2G40080	960.764
																AT5G38520	1816.54	1.23261	0.200409	6.15049	7.72434e-10	2.10167e-08		AT3G27210	596.478	1.63019	0.212871	7.65815	1.88637e-14	5.13251e-13		AT1G28510	494.773	2.6505	0.286105	9.26409	1.96755e-20	5.47104e-19		AT3G07010	604.124	-2.10433	0.20109	-10.4646	1.25576e-25	3.64232e-24		AT2G29460	81.4539
																AT5G42250	118.371	-1.78883	0.290923	-6.14879	7.80785e-10	2.12177e-08		AT5G59080	498.498	-1.95907	0.255862	-7.65677	1.90664e-14	5.18127e-13		AT1G79110	282.889	3.12079	0.337252	9.25359	2.17076e-20	6.02866e-19		AT2G36130	527.325	-1.88705	0.180381	-10.4615	1.29832e-25	3.76112e-24		AT4G37040	1233.57
																AT2G22500	635.025	3.06017	0.497774	6.14771	7.86087e-10	2.13355e-08		AT1G76560	292.321	1.9192	0.250672	7.65622	1.91486e-14	5.19722e-13		AT5G54310	664.177	-1.57757	0.170713	-9.24107	2.4405e-20	6.76947e-19		AT4G00340	348.081	-2.22893	0.213103	-10.4594	1.32647e-25	3.83794e-24		AT1G72280	72.0245
																AT3G18230	653.61	-1.38182	0.225049	-6.14009	8.24772e-10	2.2358e-08		AT1G56050	446.121	2.3062	0.301447	7.65042	2.00317e-14	5.43021e-13		AT5G38430	16157.1	2.66666	0.288823	9.23285	2.63524e-20	7.30065e-19		AT5G23280	2031.37	1.78951	0.171108	10.4583	1.34198e-25	3.87807e-24		AT3G48680	1890.3
																AT2G14890	3998.29	-1.43483	0.233706	-6.13946	8.28003e-10	2.23906e-08		AT5G43680	371.403	1.91057	0.249746	7.65005	2.009e-14	5.43933e-13		AT1G52740	14223.8	-1.5341	0.166171	-9.232	2.65626e-20	7.34986e-19		AT2G47960	717.207	-1.95414	0.18707	-10.4461	1.52709e-25	4.40757e-24		AT2G20610	750.756
																AT3G53500	1537.38	-1.2721	0.207199	-6.13952	8.27715e-10	2.23906e-08		AT2G41640	708.492	-2.12334	0.277665	-7.64711	2.05539e-14	5.55811e-13		AT2G03420	249.515	2.77852	0.301136	9.22681	2.78813e-20	7.70527e-19		AT5G07460	1102.82	2.69098	0.257632	10.445	1.54424e-25	4.4516e-24		AT1G73470	339.662
																AT4G39540	397.508	1.15909	0.188855	6.13747	8.38454e-10	2.26454e-08		AT5G53170	598.861	1.70397	0.222924	7.64374	2.10997e-14	5.69871e-13		AT2G26010	5726.76	6.60947	0.717028	9.21788	3.03039e-20	8.36455e-19		AT1G54830	322.246	-2.6083	0.250059	-10.4307	1.79481e-25	5.16128e-24		AT3G03640	268.858
																AT3G26520	74247.4	-1.2915	0.210438	-6.13721	8.39822e-10	2.26547e-08		AT2G37300	123.345	3.75605	0.49146	7.64263	2.12823e-14	5.74103e-13		AT4G23670	23597.1	2.27105	0.246387	9.21743	3.04298e-20	8.38902e-19		AT3G27210	596.478	2.21356	0.212214	10.4308	1.79391e-25	5.16128e-24		AT1G56080	57.4303
																AT3G55610	1069.52	-1.03494	0.168749	-6.13301	8.62291e-10	2.32324e-08		AT2G33510	914.821	2.0079	0.26286	7.63869	2.19437e-14	5.9122e-13		AT1G23860	2195.2	-1.93408	0.209934	-9.21278	3.17778e-20	8.73928e-19		AT1G45165	1361.28	-3.00793	0.288509	-10.4258	1.89116e-25	5.43171e-24		AT1G11175	2512.97
																AT5G10980	2187.18	-0.831531	0.135607	-6.13192	8.68249e-10	2.33644e-08		AT1G69935	784.47	1.42791	0.187023	7.63496	2.2589e-14	6.07864e-13		AT5G52570	82.9089	-3.96776	0.430675	-9.2129	3.17435e-20	8.73928e-19		AT5G49665	215.85	-3.1676	0.304078	-10.4171	2.0726e-25	5.94559e-24		AT5G47330	323.221
																AT1G11650	3522.27	-0.879409	0.143635	-6.12252	9.21066e-10	2.47555e-08		AT3G11630	7319.37	-1.23118	0.16143	-7.62669	2.40857e-14	6.47351e-13		AT1G03610	711.371	-1.89813	0.206036	-9.2126	3.18322e-20	8.74357e-19		AT3G16450	4701.71	-2.07054	0.198854	-10.4123	2.1779e-25	6.24005e-24		AT1G02840	1564.47
																AT1G68540	346.416	1.49275	0.243884	6.12074	9.3141e-10	2.5003e-08		AT4G18710	1544.48	-1.424	0.186748	-7.62526	2.43539e-14	6.53762e-13		AT4G09620	907.246	1.96334	0.213253	9.20662	3.36546e-20	9.23291e-19		AT3G19150	196.601	3.88312	0.37311	10.4074	2.29311e-25	6.56215e-24		AT1G18880	169.781
																AT2G46640	301.43	2.54218	0.415984	6.11125	9.88518e-10	2.65038e-08		AT1G59960	935.226	1.55527	0.203993	7.62411	2.45732e-14	6.58849e-13		AT3G47070	7432.86	2.29711	0.249562	9.20455	3.43111e-20	9.40159e-19		AT3G50440	1550.41	2.84581	0.27357	10.4025	2.41518e-25	6.90306e-24		AT2G44790	978.305
																AT5G14530	281.766	-1.5971	0.261369	-6.11049	9.9325e-10	2.65984e-08		AT3G15820	938.416	-1.96894	0.258529	-7.61595	2.6175e-14	7.00943e-13		AT3G05020	1032.25	-1.65355	0.179746	-9.19936	3.60103e-20	9.8552e-19		AT1G29280	626.245	-2.5375	0.244225	-10.39	2.75366e-25	7.86098e-24		AT1G49560	213.854
																AT4G31720	2114.95	-1.06044	0.173559	-6.10994	9.96708e-10	2.66586e-08		AT1G51730	1686.67	1.59682	0.209735	7.61351	2.66749e-14	7.13465e-13		AT1G64370	3149.59	2.12328	0.230907	9.19541	3.7355e-20	1.02108e-18		AT5G08100	1158.44	-2.10577	0.202688	-10.3892	2.77692e-25	7.91774e-24		AT5G06980	627.54
																AT2G40170	23.4195	4.80927	0.787233	6.10908	1.00205e-09	2.6769e-08		AT2G32600	383.921	-1.51672	0.199246	-7.6123	2.69252e-14	7.19289e-13		AT1G03950	202.812	3.13738	0.341417	9.18928	3.95486e-20	1.07974e-18		AT1G30200	362.005	-1.94017	0.186804	-10.3861	2.86775e-25	8.16683e-24		AT1G64500	560.378
																AT1G76100	5003.43	-1.39427	0.228255	-6.10841	1.00627e-09	2.68493e-08		AT5G41600	2266.7	1.87376	0.246216	7.61021	2.73653e-14	7.30162e-13		AT3G63210	1313.01	-1.90301	0.207268	-9.18142	4.25446e-20	1.16012e-18		AT3G15450	18156.3	-2.75952	0.265721	-10.385	2.90052e-25	8.25018e-24		AT2G27402	554.115
																AT2G36320	2997.9	-1.07628	0.176298	-6.10489	1.02873e-09	2.73823e-08		AT3G15000	2730.61	-1.62436	0.213454	-7.60987	2.74378e-14	7.3121e-13		AT4G23890	1952.98	-1.52251	0.165843	-9.18044	4.29318e-20	1.16927e-18		AT5G14530	281.766	-2.7764	0.267453	-10.3809	3.02859e-25	8.60405e-24		AT3G60300	1276.49
																AT4G12980	227.425	-1.69099	0.27698	-6.10508	1.02752e-09	2.73823e-08		AT4G30910	427.975	-1.55228	0.204005	-7.60903	2.76167e-14	7.35091e-13		AT5G44562	61.8135	6.19516	0.674911	9.17923	4.342e-20	1.18114e-18		AT3G56220	172.542	5.65767	0.545132	10.3785	3.10538e-25	8.81156e-24		AT5G56795	501.702
																AT2G22080	1083.36	1.26929	0.208002	6.10228	1.04565e-09	2.77992e-08		AT1G23380	163.207	2.60256	0.342077	7.60809	2.78167e-14	7.38939e-13		AT5G16110	14515.2	-2.05623	0.224196	-9.17156	4.66228e-20	1.26674e-18		AT2G45790	2725.05	1.92641	0.185652	10.3764	3.17496e-25	8.98847e-24		AT3G14430	2225.48
																AT4G16515	816.366	-1.96814	0.322592	-6.10102	1.05397e-09	2.79866e-08		AT2G20420	1523.42	1.64092	0.215683	7.60804	2.78282e-14	7.38939e-13		AT4G00750	423.375	-2.33029	0.254082	-9.1714	4.66907e-20	1.26706e-18		AT3G53460	10739.9	-2.04405	0.19699	-10.3764	3.17537e-25	8.98847e-24		AT3G58120	426.591
																AT5G19890	48.5812	-3.53678	0.579938	-6.09855	1.07032e-09	2.83867e-08		AT1G65690	193.653	2.50045	0.328769	7.60549	2.83816e-14	7.52725e-13		AT4G38220	918.313	-1.98521	0.216547	-9.16758	4.83744e-20	1.31117e-18		AT1G06680	62066.2	-1.83885	0.177255	-10.374	3.25565e-25	9.20466e-24		AT3G17070	240.144
																AT1G09340	2996.72	1.67994	0.275481	6.0982	1.07271e-09	2.84158e-08		AT5G33320	1645.98	-1.21257	0.159648	-7.5953	3.07073e-14	8.13429e-13		AT1G07750	1718.54	-2.32356	0.253509	-9.16559	4.92757e-20	1.33399e-18		AT2G44100	1713.27	-1.25066	0.120591	-10.371	3.35826e-25	9.48065e-24		AT4G32200	605.593
																AT4G13520	3396.31	-1.52971	0.250876	-6.09747	1.07759e-09	2.85109e-08		AT3G55460	2192.04	-1.25574	0.165491	-7.58797	3.24961e-14	8.59784e-13		AT5G58290	1406.86	-1.54425	0.168526	-9.16325	5.03585e-20	1.36167e-18		AT4G32760	785.819	-2.416	0.232958	-10.371	3.36133e-25	9.48065e-24		AT1G54570	107.288
																AT4G26870	836.146	-1.14806	0.188597	-6.08736	1.14785e-09	3.03336e-08		AT1G07940	10903.8	-1.51224	0.199311	-7.58734	3.2654e-14	8.62926e-13		AT3G50440	1550.41	2.50773	0.273703	9.16226	5.08228e-20	1.37258e-18		AT5G54170	809.479	2.23973	0.216052	10.3666	3.51738e-25	9.9089e-24		AT4G01080	82.8581
																AT4G31080	851.956	-1.15128	0.189136	-6.08705	1.15007e-09	3.03557e-08		AT1G23820	3020.05	1.40661	0.185446	7.58504	3.32386e-14	8.77323e-13		AT3G02830	426.197	2.93141	0.320408	9.14901	5.74567e-20	1.54989e-18		AT4G26230	8113.88	3.01739	0.291212	10.3615	3.71201e-25	1.04447e-23		AT1G62780	672.612
																AT1G79790	678.31	-1.42799	0.234755	-6.0829	1.18032e-09	3.11169e-08		AT2G01110	2179.76	-1.36504	0.179976	-7.58454	3.33657e-14	8.79626e-13		AT1G56050	446.121	2.75304	0.300962	9.14746	5.82899e-20	1.57048e-18		AT5G65870	1085.13	5.02016	0.484543	10.3606	3.74563e-25	1.05267e-23		AT2G04800	653.761
																AT1G16590	66.2546	-2.91343	0.479098	-6.08108	1.19377e-09	3.14341e-08		AT4G31115	409.774	1.73638	0.229072	7.58007	3.45378e-14	9.09441e-13		AT1G15820	115193	-2.42629	0.265362	-9.14334	6.05515e-20	1.62947e-18		AT1G01080	950.358	2.10141	0.20291	10.3563	3.91629e-25	1.09932e-23		AT5G58900	405.819
																AT5G50360	25.3759	4.99705	0.821911	6.07979	1.20338e-09	3.16494e-08		AT5G05480	314.63	-2.32375	0.306567	-7.57991	3.45808e-14	9.09487e-13		AT2G01590	577.038	2.33567	0.255586	9.13848	6.33362e-20	1.70238e-18		AT2G30740	408.847	-2.00605	0.193743	-10.3542	4.00683e-25	1.12205e-23		AT3G05880	10574.3
																AT2G30260	928.954	-1.13116	0.186071	-6.07918	1.20799e-09	3.17327e-08		AT5G25360	563.153	1.80068	0.237778	7.57294	3.64878e-14	9.585e-13		AT5G67350	674.643	2.26481	0.247839	9.13824	6.34774e-20	1.70414e-18		AT5G06910	211.852	2.69828	0.260597	10.3542	4.00455e-25	1.12205e-23		AT5G26667	2707.66
																AT5G03210	448.993	4.22753	0.695481	6.07857	1.21259e-09	3.18157e-08		AT3G45730	1538.31	-1.87683	0.247882	-7.57144	3.69105e-14	9.68451e-13		AT3G09270	858.805	2.66005	0.291144	9.13653	6.44876e-20	1.7292e-18		AT4G32910	497.645	-2.37822	0.229813	-10.3485	4.25254e-25	1.18945e-23		AT1G02100	612.464
																AT2G41630	860.816	1.161	0.191111	6.075	1.23986e-09	3.24925e-08		AT5G55190	3311.69	-1.04633	0.13823	-7.56948	3.74729e-14	9.82039e-13		AT1G56180	388.61	-1.79724	0.19674	-9.13515	6.53186e-20	1.74941e-18		AT2G17265	777.935	-2.1397	0.206826	-10.3454	4.38976e-25	1.22637e-23		AT1G19530	927.409
																AT5G52240	5360.09	-1.01421	0.166956	-6.07472	1.24206e-09	3.25117e-08		AT2G35490	1687.4	-1.40423	0.185574	-7.56697	3.82043e-14	1.00002e-12		AT5G54940	7174.69	2.80632	0.307232	9.13423	6.58759e-20	1.76224e-18		AT3G01560	522.566	-2.73417	0.264363	-10.3425	4.52619e-25	1.26298e-23		AT5G42146	1033.93
																AT4G14660	387.679	1.48441	0.244456	6.07229	1.26096e-09	3.29672e-08		AT1G48750	2797.38	1.7817	0.235502	7.56553	3.86286e-14	1.00993e-12		AT3G49140	332.88	2.11835	0.232016	9.13021	6.83679e-20	1.82674e-18		AT4G10750	660.106	-2.16451	0.209354	-10.339	4.69352e-25	1.30812e-23		AT5G11520	2031.24
																AT4G33250	3281.51	-1.05918	0.174457	-6.07128	1.26893e-09	3.30973e-08		AT4G34090	354.667	1.84102	0.243515	7.56018	4.02497e-14	1.05106e-12		AT5G05580	111.009	3.43176	0.375916	9.12906	6.90988e-20	1.84408e-18		AT3G63200	1487.85	-2.74212	0.265485	-10.3287	5.22596e-25	1.4548e-23		AT3G15990	126.96
																AT5G16050	1509.4	-0.957811	0.157757	-6.07142	1.2678e-09	3.30973e-08		AT1G22250	326.23	2.96261	0.391898	7.55965	4.04164e-14	1.05417e-12		AT4G30620	1047.97	2.24212	0.24587	9.11916	7.57067e-20	2.01804e-18		AT1G48430	410.334	-2.27641	0.220461	-10.3257	5.39189e-25	1.49921e-23		AT1G66465	48.6947
																AT4G29400	142.365	2.17678	0.35864	6.06955	1.28268e-09	3.34164e-08		AT5G35970	542.571	-2.14166	0.28333	-7.55887	4.06585e-14	1.05923e-12		AT2G47260	241.673	2.94459	0.322944	9.11797	7.65411e-20	2.03547e-18		AT1G61810	89.4676	6.10652	0.591589	10.3222	5.59107e-25	1.55276e-23		AT3G11660	577.076
																AT4G29140	614.766	-1.49661	0.246587	-6.06932	1.28451e-09	3.34244e-08		AT1G17370	770.312	-1.40835	0.18637	-7.55678	4.13163e-14	1.0751e-12		AT5G14530	281.766	-2.42286	0.265722	-9.11803	7.65013e-20	2.03547e-18		AT4G21210	830.813	2.3436	0.227154	10.3172	5.88935e-25	1.63367e-23		AT4G10080	948.701
																AT2G28150	360.729	1.31791	0.217199	6.06775	1.29711e-09	3.37126e-08		AT2G03480	173.917	2.45853	0.32539	7.55563	4.16853e-14	1.08321e-12		AT1G50055	295.206	3.0146	0.330637	9.11756	7.68329e-20	2.04082e-18		AT1G02150	1273.6	-1.70766	0.165545	-10.3153	6.00674e-25	1.66427e-23		AT3G20015	541.439
																AT3G09270	858.805	1.76895	0.291605	6.06626	1.30924e-09	3.3988e-08		AT2G21385	357.433	1.50683	0.199435	7.5555	4.17262e-14	1.08321e-12		AT2G18740	1428.34	2.58037	0.283148	9.11316	8.0018e-20	2.12293e-18		AT1G16510	377.084	-3.63472	0.352379	-10.3148	6.04009e-25	1.67154e-23		AT3G14630	77.1576
																AT4G28750	62192.3	-1.25591	0.20704	-6.06601	1.31126e-09	3.40003e-08		AT5G40930	526.558	2.50439	0.331616	7.55208	4.28359e-14	1.11071e-12		AT5G44820	101.176	4.24618	0.46619	9.10827	8.37075e-20	2.2182e-18		AT2G34170	191.698	-3.29801	0.319752	-10.3143	6.07266e-25	1.67858e-23		AT1G07720	794.523
																AT3G11770	900.19	-1.3004	0.214446	-6.06397	1.32801e-09	3.43942e-08		AT5G14540	754.154	-1.66925	0.221052	-7.55141	4.30561e-14	1.11511e-12		AT1G72790	410.29	-1.90422	0.209075	-9.10783	8.40457e-20	2.22455e-18		AT2G02740	330.909	2.69984	0.262034	10.3034	6.79992e-25	1.8774e-23		AT4G23600	208.94
																AT2G33510	914.821	1.59393	0.262977	6.06111	1.35186e-09	3.49436e-08		AT3G63260	1570.22	-1.65424	0.219198	-7.54677	4.46198e-14	1.15426e-12		AT1G64520	1167.78	-1.62559	0.178509	-9.10647	8.51089e-20	2.25005e-18		AT3G47720	58.5208	7.29819	0.70848	10.3012	6.95888e-25	1.91903e-23		AT3G62980	3930.62
																AT4G18480	3009.72	1.28668	0.212286	6.06105	1.35239e-09	3.49436e-08		AT2G39570	5078.57	-1.65667	0.219586	-7.5445	4.54023e-14	1.17312e-12		AT5G03040	711.351	-1.9447	0.213668	-9.1015	8.90891e-20	2.35252e-18		AT2G47890	451.578	-2.98186	0.289474	-10.301	6.97615e-25	1.92154e-23		AT2G20860	4084.5
																AT1G54100	1516.64	-1.36721	0.225591	-6.06059	1.35626e-09	3.50027e-08		AT3G24480	442.906	-1.77939	0.23587	-7.54392	4.56063e-14	1.17701e-12		AT5G64430	640.525	-2.27301	0.249904	-9.09552	9.41387e-20	2.48295e-18		AT5G60860	256.792	-2.47464	0.240375	-10.2949	7.42794e-25	2.04359e-23		AT1G67325	619.643
																AT3G17020	12146.2	-1.0244	0.169037	-6.06023	1.35927e-09	3.50394e-08		AT5G01980	429.605	-2.04904	0.271633	-7.54341	4.57826e-14	1.18019e-12		AT2G28740	852.453	2.68968	0.295732	9.09497	9.46153e-20	2.48998e-18		AT1G14150	1492.4	2.74908	0.267096	10.2925	7.6186e-25	2.0936e-23		AT4G03030	1038.95
																AT4G34030	665.415	-1.90171	0.314086	-6.05475	1.4064e-09	3.62119e-08		AT5G44600	223.648	2.45859	0.325989	7.54196	4.62974e-14	1.19206e-12		AT4G04570	225.651	2.81118	0.309092	9.09495	9.46263e-20	2.48998e-18		AT5G43780	2945.62	-2.18676	0.212602	-10.2857	8.17441e-25	2.24372e-23		AT5G24735	8119.24
																AT1G11545	1076.15	-1.56915	0.259172	-6.05448	1.40875e-09	3.62301e-08		AT3G07090	523.767	1.62059	0.215055	7.5357	4.85706e-14	1.24914e-12		AT1G06680	62066.2	-1.61063	0.177245	-9.08707	1.01746e-19	2.67421e-18		AT4G39404	73.5269	-5.01204	0.487431	-10.2826	8.44392e-25	2.31499e-23		AT4G18710	1544.48
																AT3G12600	625.081	-0.952812	0.157403	-6.05332	1.41887e-09	3.64479e-08		AT5G44650	1089.21	2.04841	0.271841	7.53532	4.87126e-14	1.25133e-12		AT2G05790	1500.73	-1.72144	0.189477	-9.08518	1.03526e-19	2.71784e-18		AT4G36970	438.35	2.57186	0.250138	10.2818	8.51543e-25	2.33188e-23		AT3G08030	4062.74
																AT1G65800	160.597	2.07988	0.343666	6.05204	1.43019e-09	3.66959e-08		AT4G16980	5822.1	-1.53321	0.203483	-7.53483	4.88982e-14	1.25464e-12		AT4G20440	893.284	-2.30312	0.253835	-9.07332	1.15444e-19	3.02717e-18		AT4G10120	180.986	4.36229	0.424408	10.2785	8.80564e-25	2.40855e-23		AT1G21065	1858.48
																AT5G21070	439.48	-1.35119	0.22335	-6.04965	1.45163e-09	3.72029e-08		AT5G54080	1487.66	-2.55714	0.339548	-7.531	5.03516e-14	1.29043e-12		AT1G52590	609.256	3.04934	0.336225	9.06935	1.19727e-19	3.13586e-18		AT5G51820	1141.18	2.43672	0.237165	10.2744	9.19612e-25	2.51243e-23		AT5G17330	947.642
																AT4G37040	1233.57	1.27417	0.21063	6.04935	1.45435e-09	3.72292e-08		AT4G14965	719.724	1.6375	0.21753	7.52769	5.16459e-14	1.32206e-12		AT5G66110	186.989	-2.97286	0.327824	-9.06846	1.20709e-19	3.15789e-18		AT5G40160	456.317	3.19894	0.311664	10.2641	1.02303e-24	2.79174e-23		AT1G54340	357.766
																AT3G56080	115.85	2.91224	0.481469	6.04867	1.4605e-09	3.73002e-08		AT1G62500	480.028	-2.56602	0.341086	-7.52308	5.34997e-14	1.36793e-12		AT5G12120	552.473	-1.99733	0.220331	-9.06514	1.24442e-19	3.25179e-18		AT1G14340	845.37	2.18379	0.212784	10.263	1.03486e-24	2.82075e-23		AT2G23310	850.509
																AT5G22880	999.572	1.0714	0.17713	6.04867	1.46047e-09	3.73002e-08		AT1G24610	284.359	-1.61863	0.21526	-7.51941	5.50259e-14	1.40533e-12		AT2G29420	650.751	1.94036	0.214176	9.05963	1.30899e-19	3.41655e-18		AT2G33340	1579.8	-2.21847	0.21634	-10.2545	1.12934e-24	3.07471e-23		AT2G37750	1997.17
																AT3G48000	1655.05	-1.02967	0.170251	-6.04793	1.46717e-09	3.74168e-08		AT2G43750	2290.23	-1.22647	0.163122	-7.51868	5.53316e-14	1.4115e-12		AT1G71880	1031.07	2.07017	0.228592	9.05616	1.3513e-19	3.5229e-18		AT1G17130	258.504	2.2344	0.217981	10.2505	1.17779e-24	3.20292e-23		AT3G45600	2159.47
																AT4G24275	310.092	-2.36598	0.391215	-6.04779	1.46845e-09	3.74168e-08		AT4G16260	874.695	-2.3797	0.316538	-7.5179	5.5663e-14	1.41831e-12		AT4G32390	1031.31	-1.60952	0.177834	-9.0507	1.4206e-19	3.6993e-18		AT3G02468	15922.7	-1.42833	0.13935	-10.2499	1.1843e-24	3.2169e-23		AT5G65495	1453.38
																AT1G69270	553.862	2.22994	0.368972	6.04367	1.50644e-09	3.83403e-08		AT1G15690	6139.07	-1.3362	0.177769	-7.5165	5.6263e-14	1.43195e-12		AT2G14750	1526.67	2.3477	0.25944	9.04911	1.44138e-19	3.74908e-18		AT4G03520	9961.32	-1.88037	0.183537	-10.2451	1.24436e-24	3.37614e-23		AT5G62000	1351.8
																AT3G62580	1891.25	-0.799071	0.132246	-6.04228	1.51947e-09	3.86276e-08		AT3G55740	584.915	1.78048	0.236931	7.51478	5.70075e-14	1.44923e-12		AT3G06470	486.341	-2.08768	0.230744	-9.0476	1.46142e-19	3.79682e-18		AT1G68590	8744.36	2.91159	0.284492	10.2343	1.39175e-24	3.77168e-23		AT1G75270	1869.5
																AT4G08093	47.1809	-3.94905	0.6538	-6.04015	1.53967e-09	3.90961e-08		AT1G28290	1504.47	-2.17164	0.288997	-7.51439	5.71757e-14	1.45183e-12		AT2G36930	1108.44	-1.54477	0.170784	-9.04517	1.49432e-19	3.87783e-18		AT4G18040	1723.83	2.82136	0.275692	10.2338	1.39984e-24	3.78923e-23		AT1G44770	952.492
																AT1G79110	282.889	2.04512	0.338793	6.0365	1.57494e-09	3.99455e-08		AT1G49430	264.147	2.39849	0.319273	7.51233	5.8082e-14	1.47315e-12		AT2G42790	945.709	-1.2638	0.139806	-9.03967	1.57151e-19	4.07346e-18		AT3G06750	1046.91	-2.63488	0.257481	-10.2333	1.40626e-24	3.80222e-23		AT2G45790	2725.05
																AT1G13710	246.616	-1.65907	0.274867	-6.03588	1.58096e-09	4.00523e-08		AT2G32179	276.932	3.35931	0.447315	7.50994	5.91527e-14	1.49858e-12		AT1G07440	1498.18	1.98685	0.21981	9.03895	1.58189e-19	4.09566e-18		AT1G34430	1554.47	-1.70949	0.167066	-10.2324	1.41923e-24	3.83289e-23		AT4G24230	738.209
																AT1G13950	416.044	-1.68554	0.279563	-6.02918	1.64789e-09	4.16998e-08		AT2G32150	1012.74	-2.43783	0.324694	-7.50808	6e-14	1.5183e-12		AT2G43560	1990.66	1.88163	0.208246	9.0356	1.63106e-19	4.21813e-18		AT5G02270	133.233	3.04071	0.297172	10.2322	1.42301e-24	3.83871e-23		AT2G21080	164.363
																AT1G61810	89.4676	3.59325	0.596038	6.02856	1.65424e-09	4.18126e-08		AT5G47220	202.453	-2.83874	0.378174	-7.50644	6.07565e-14	1.53568e-12		AT5G10946	193.405	-3.07138	0.339936	-9.03515	1.63774e-19	4.23055e-18		AT3G56140	553.14	-2.27006	0.221955	-10.2276	1.49219e-24	4.02072e-23		AT2G45470	2786.99
																AT1G17120	530.784	-1.30377	0.216311	-6.0273	1.6672e-09	4.20921e-08		AT3G09570	519.794	-1.47486	0.196518	-7.50495	6.14537e-14	1.55153e-12		AT2G04790	643.889	3.26869	0.36193	9.03127	1.69693e-19	4.37844e-18		AT5G28919	1256.43	-1.7449	0.170683	-10.223	1.56438e-24	4.21041e-23		AT5G37720	868.844
																AT1G07600	248.956	1.62991	0.2705	6.02555	1.68532e-09	4.25008e-08		AT3G16640	199986	-1.47271	0.196343	-7.50071	6.34716e-14	1.60064e-12		AT5G41761	633.82	4.77828	0.529183	9.02953	1.72416e-19	4.4436e-18		AT5G02710	1043.26	2.31604	0.226559	10.2227	1.56908e-24	4.21824e-23		AT1G13280	1905.02
																AT1G19380	854.242	2.26882	0.376765	6.02183	1.72455e-09	4.34406e-08		AT3G59310	303.63	2.2724	0.303174	7.49538	6.6107e-14	1.6652e-12		AT3G16640	199986	-1.77272	0.196345	-9.02861	1.73866e-19	4.47585e-18		AT1G03610	711.371	-2.10786	0.206367	-10.2141	1.71387e-24	4.60222e-23		AT5G51220	159.807
																AT5G03430	409.528	1.3904	0.23093	6.02089	1.73465e-09	4.36451e-08		AT2G24762	892.595	2.01121	0.268536	7.48954	6.91142e-14	1.73897e-12		AT4G05400	309.293	2.08875	0.231387	9.02709	1.7629e-19	4.53308e-18		AT4G38060	439.631	3.23607	0.316956	10.2098	1.79146e-24	4.80507e-23		AT1G21520	530.22
																AT1G72010	842.3	-1.09676	0.182221	-6.01887	1.75634e-09	4.41406e-08		AT1G72645	1491.39	2.7525	0.367672	7.4863	7.08451e-14	1.78049e-12		AT3G57930	360.912	2.57212	0.284981	9.02559	1.78736e-19	4.59074e-18		AT2G20360	1441.89	-1.6569	0.162323	-10.2074	1.83704e-24	4.92171e-23		AT1G75180	1950.64
																AT1G35160	3048.89	-1.01786	0.169138	-6.01795	1.76641e-09	4.43432e-08		AT4G15440	159.842	3.818	0.510212	7.48316	7.25567e-14	1.82143e-12		AT1G15830	177.692	-4.20523	0.466025	-9.02361	1.81999e-19	4.66392e-18		AT3G45160	1442.91	3.63716	0.356354	10.2066	1.85291e-24	4.95859e-23		AT4G16260	874.695
																AT2G18390	751.348	1.15656	0.192244	6.0161	1.78673e-09	4.48022e-08		AT1G70760	3922.86	2.05337	0.274524	7.47975	7.44626e-14	1.86715e-12		AT1G79970	628.393	-1.7978	0.199232	-9.02367	1.81897e-19	4.66392e-18		AT5G11160	635.74	2.82097	0.276546	10.2007	1.96768e-24	5.25974e-23		AT3G06190	633.847
																AT1G04800	978.576	-1.57272	0.261461	-6.01511	1.79763e-09	4.50162e-08		AT1G54780	2821.22	-1.48052	0.198008	-7.47705	7.60108e-14	1.90381e-12		AT1G18080	9837.29	-1.92265	0.213103	-9.02217	1.844e-19	4.72008e-18		AT4G16830	1611.89	-1.40368	0.137639	-10.1983	2.01813e-24	5.38848e-23		AT3G07780	518.556
																AT1G28570	209.706	1.94554	0.32345	6.01496	1.79934e-09	4.50162e-08		AT3G02830	426.197	2.39831	0.320958	7.47233	7.8785e-14	1.97105e-12		AT3G44735	812.719	2.80311	0.311293	9.00474	2.16181e-19	5.52733e-18		AT2G01970	678.653	-1.89439	0.185789	-10.1965	2.05603e-24	5.48343e-23		AT2G03480	173.917
																AT3G19680	845.771	-2.82962	0.470735	-6.01107	1.84298e-09	4.60558e-08		AT1G80160	311.008	-4.28661	0.57381	-7.47045	7.99235e-14	1.99727e-12		AT1G70670	861.574	2.19428	0.243749	9.0022	2.21245e-19	5.65039e-18		AT3G52800	1643.66	-2.51425	0.246789	-10.1878	2.24738e-24	5.98699e-23		AT1G54990	652.478
																AT2G02740	330.909	1.58513	0.263734	6.01034	1.85138e-09	4.62132e-08		AT1G36310	829.53	1.92012	0.257046	7.46996	8.0218e-14	2.00236e-12		AT4G26700	178.176	-3.08984	0.343322	-8.99984	2.26045e-19	5.76644e-18		AT5G42146	1033.93	2.5059	0.246042	10.1849	2.3166e-24	6.16442e-23		AT2G30570	65035.6
																AT3G13980	274.759	-1.51474	0.252047	-6.00977	1.85788e-09	4.62709e-08		AT3G11810	573.973	-1.17767	0.157659	-7.46972	8.03646e-14	2.00376e-12		AT5G04750	2066.13	2.27488	0.253083	8.98869	2.50187e-19	6.37511e-18		AT4G12520	522.373	-3.47651	0.341503	-10.18	2.43439e-24	6.47051e-23		AT3G61820	1407.9
																AT3G62030	9420.15	1.64718	0.274083	6.00977	1.85788e-09	4.62709e-08		AT3G17940	453.882	-1.49173	0.199849	-7.46428	8.37548e-14	2.08593e-12		AT3G04930	485.649	-2.03466	0.226366	-8.98837	2.50934e-19	6.38691e-18		AT4G14430	2469.76	-2.51267	0.246863	-10.1784	2.47565e-24	6.57277e-23		AT5G17490	129.803
																AT4G38980	294.001	1.6706	0.278102	6.00716	1.88803e-09	4.69158e-08		AT5G45610	76.6049	3.79871	0.509018	7.46283	8.46839e-14	2.10669e-12		AT1G80780	1000.44	-1.94074	0.215938	-8.98749	2.52949e-19	6.43094e-18		AT5G41761	633.82	5.38167	0.529077	10.1718	2.64964e-24	7.02678e-23		AT1G75540	1413.65
																AT5G62700	3560.01	-0.806351	0.13423	-6.00724	1.88707e-09	4.69158e-08		AT2G33830	33139.6	-1.65464	0.221808	-7.45978	8.6668e-14	2.15362e-12		AT1G01650	354.818	-2.1736	0.24206	-8.9796	2.71745e-19	6.90104e-18		AT1G09520	412.464	-1.95682	0.192379	-10.1717	2.6531e-24	7.02802e-23		AT5G21020	40435.1
																AT5G14240	704.216	-1.25056	0.208514	-5.99746	2.00428e-09	4.97484e-08		AT1G29670	3185.86	1.88914	0.253304	7.458	8.78435e-14	2.17864e-12		AT4G00900	136.061	2.86661	0.319243	8.97939	2.72266e-19	6.90648e-18		AT1G07750	1718.54	-2.58016	0.253681	-10.1709	2.67506e-24	7.07823e-23		AT1G07728	448.898
																AT5G51440	130.13	2.03952	0.340105	5.99672	2.01337e-09	4.99181e-08		AT1G78995	713.155	2.74638	0.368248	7.45796	8.78724e-14	2.17864e-12		AT4G00730	1551.87	-1.89471	0.211076	-8.9764	2.79768e-19	7.08882e-18		AT4G36420	857.318	2.21893	0.218209	10.1688	2.73257e-24	7.22226e-23		AT3G57400	833.33
																AT1G22270	3037.04	-1.11046	0.185206	-5.9958	2.02487e-09	5.00437e-08		AT3G03773	275.589	1.46797	0.196861	7.45686	8.86064e-14	2.19437e-12		AT1G60600	416.888	2.6514	0.295388	8.97597	2.8087e-19	7.10875e-18		AT2G10410	14165.6	-2.288	0.225035	-10.1673	2.77453e-24	7.32495e-23		AT3G27020	1033.99
																AT3G63080	1364	-1.10305	0.183968	-5.99588	2.02387e-09	5.00437e-08		AT5G06360	1243.63	-1.03788	0.139216	-7.45518	8.97471e-14	2.22013e-12		AT4G21210	830.813	2.04027	0.227438	8.97063	2.94826e-19	7.45362e-18		AT4G22670	1228.3	-1.80565	0.177836	-10.1535	3.19834e-24	8.43042e-23		AT5G44820	101.176
																AT5G19290	2000.49	-1.06154	0.177048	-5.99577	2.02524e-09	5.00437e-08		AT4G39780	605.806	-1.5678	0.210344	-7.45349	9.09049e-14	2.24626e-12		AT3G03330	658.477	-1.93379	0.215576	-8.97034	2.95612e-19	7.46512e-18		AT4G38640	533.398	-2.20398	0.217068	-10.1534	3.20043e-24	8.43042e-23		AT1G34110	371.235
																AT3G06170	881.327	-1.42219	0.237207	-5.99556	2.02781e-09	5.00512e-08		AT1G28200	1072.44	-1.37961	0.18519	-7.44969	9.35591e-14	2.30829e-12		AT5G20520	1425.25	-1.60995	0.179492	-8.96947	2.97944e-19	7.51558e-18		AT3G21080	131.24	5.82723	0.573926	10.1533	3.20422e-24	8.43098e-23		AT4G38400	144.279
																AT4G40040	22566.8	-0.967914	0.161501	-5.99325	2.05687e-09	5.07116e-08		AT1G70300	217.595	-1.67595	0.224972	-7.4496	9.36247e-14	2.30829e-12		AT3G50750	452.681	-2.2599	0.252006	-8.96768	3.02829e-19	7.63027e-18		AT5G64410	459.612	-2.39383	0.235833	-10.1505	3.29584e-24	8.66236e-23		AT1G54575	440.55
																AT2G39560	33.226	3.77366	0.629978	5.99014	2.09664e-09	5.16345e-08		AT5G55220	923.326	1.90304	0.255498	7.44837	9.45037e-14	2.32736e-12		AT4G26690	665.689	-2.00201	0.223416	-8.9609	3.22043e-19	8.10535e-18		AT5G10540	1040.65	-1.45228	0.143176	-10.1433	3.54768e-24	9.31384e-23		AT1G67820	168.298
																AT1G72770	231.603	1.95258	0.326019	5.98918	2.10908e-09	5.18828e-08		AT2G28605	2124.76	1.87048	0.251275	7.44395	9.7719e-14	2.40387e-12		AT4G26110	1149.36	1.77431	0.198075	8.95777	3.31305e-19	8.32917e-18		AT1G05940	635.526	-1.95712	0.193076	-10.1365	3.8031e-24	9.97328e-23		AT2G42400	242.573
																AT4G04870	141.82	2.14297	0.358417	5.97899	2.24531e-09	5.51725e-08		AT2G03750	609.39	1.68725	0.226683	7.44323	9.82497e-14	2.41423e-12		AT2G46640	301.43	3.71761	0.415075	8.95646	3.35265e-19	8.41932e-18		AT2G20450	2176.6	1.55345	0.153332	10.1313	4.01284e-24	1.05116e-22		AT3G17626	654.783
																AT1G65690	193.653	1.96835	0.329225	5.97874	2.24873e-09	5.51951e-08		AT5G49665	215.85	-2.20446	0.296233	-7.44164	9.94397e-14	2.44075e-12		AT1G54460	226.691	3.12385	0.348794	8.95613	3.36286e-19	8.43557e-18		AT1G77920	320.355	3.90134	0.385373	10.1235	4.34456e-24	1.13679e-22		AT5G16390	1138.05
																AT5G02150	1021.87	-1.45502	0.243445	-5.97678	2.27592e-09	5.58005e-08		AT5G52820	705.476	1.6055	0.215792	7.44004	1.00655e-13	2.46783e-12		AT2G23120	2815.81	2.42942	0.271297	8.95483	3.40264e-19	8.52588e-18		AT5G67640	158.313	3.68065	0.363586	10.1232	4.35985e-24	1.13952e-22		AT3G60930	654.849
																AT1G01320	693.943	1.67863	0.28099	5.97398	2.31528e-09	5.67026e-08		AT5G19530	893.928	-1.84381	0.247829	-7.43985	1.00798e-13	2.4686e-12		AT4G36970	438.35	2.24266	0.250528	8.95176	3.49868e-19	8.75679e-18		AT1G53210	3989.52	-1.53287	0.151427	-10.1228	4.37651e-24	1.14261e-22		AT3G48990	5991.34
																AT4G32910	497.645	-1.3551	0.226878	-5.97284	2.33162e-09	5.70395e-08		AT5G37680	280.958	1.98417	0.266801	7.43691	1.03064e-13	2.5213e-12		AT3G47420	676.518	2.96412	0.331181	8.95014	3.5502e-19	8.87589e-18		AT5G03040	711.351	-2.16196	0.213619	-10.1206	4.47552e-24	1.16716e-22		AT1G65486	224.741
																AT1G09815	807.28	-0.846678	0.141788	-5.97144	2.35169e-09	5.74667e-08		AT4G24660	751.539	1.48075	0.199149	7.43539	1.04256e-13	2.54763e-12		AT1G56220	19920.2	-1.47493	0.164877	-8.94566	3.69731e-19	9.23344e-18		AT5G52440	1314.56	-1.84407	0.182248	-10.1185	4.57512e-24	1.19181e-22		AT1G77210	668.318
																AT1G02500	9186.07	-1.06243	0.17793	-5.97105	2.35727e-09	5.75007e-08		AT1G20100	673.227	1.31901	0.177496	7.43121	1.07607e-13	2.6237e-12		AT5G10540	1040.65	-1.27982	0.143084	-8.94451	3.73614e-19	9.3201e-18		AT5G39730	1968.92	3.46583	0.342813	10.11	4.98924e-24	1.29825e-22		AT1G76090	1637.79
																AT4G37550	361.569	-1.3308	0.222877	-5.97098	2.35829e-09	5.75007e-08		AT3G05530	1053.02	-1.17679	0.158357	-7.43122	1.07604e-13	2.6237e-12		AT3G20810	572.613	2.04127	0.228264	8.94256	3.80244e-19	9.47501e-18		AT5G52200	344.451	2.72006	0.269073	10.109	5.03874e-24	1.30968e-22		AT4G14680	176.282
																AT3G50950	308.401	1.72516	0.288937	5.97071	2.36221e-09	5.75326e-08		AT5G56950	584.545	2.06804	0.278419	7.42778	1.10431e-13	2.6896e-12		AT3G56010	1084.44	1.76006	0.19684	8.94155	3.83742e-19	9.55162e-18		AT5G49700	313.541	-3.08902	0.305614	-10.1076	5.11128e-24	1.32707e-22		AT4G36730	950.707
																AT3G44150	530.538	-1.38252	0.231737	-5.96589	2.4331e-09	5.91938e-08		AT5G50335	1991.73	-3.66344	0.493422	-7.42455	1.13161e-13	2.75305e-12		AT2G35410	626.838	1.77607	0.198639	8.94117	3.85085e-19	9.57448e-18		AT3G60440	267.921	2.83435	0.28043	10.1071	5.13622e-24	1.33208e-22		AT1G28200	1072.44
																AT5G25630	415.691	1.82661	0.306335	5.96278	2.47983e-09	6.02642e-08		AT5G63410	336.796	2.2507	0.303206	7.423	1.14497e-13	2.78249e-12		AT5G47030	4219.54	-1.55212	0.17376	-8.93254	4.16322e-19	1.03397e-17		AT2G45190	340.859	-2.8673	0.283867	-10.1008	5.47663e-24	1.4188e-22		AT3G44220	246.503
																AT1G49980	796.256	1.55099	0.260153	5.96187	2.49375e-09	6.05358e-08		AT4G10340	127887	-1.65959	0.223616	-7.42161	1.15709e-13	2.80884e-12		AT3G50520	961.496	1.81839	0.203657	8.92866	4.31217e-19	1.06979e-17		AT1G09130	1110.61	-1.86933	0.185091	-10.0995	5.55144e-24	1.4366e-22		AT1G20490	604.476
																AT1G74050	3423.36	-0.905997	0.152015	-5.95992	2.52357e-09	6.11925e-08		AT1G10200	3771.98	1.28232	0.17281	7.4204	1.16765e-13	2.83024e-12		AT5G24660	133.112	3.44403	0.38581	8.92674	4.38742e-19	1.08726e-17		AT2G15570	550.118	-2.30124	0.227998	-10.0933	5.91695e-24	1.5295e-22		AT5G54170	809.479
																AT2G37330	530.328	-1.58086	0.265337	-5.95793	2.55455e-09	6.18757e-08		AT1G45201	3256.65	1.76131	0.237363	7.42031	1.16847e-13	2.83024e-12		AT1G16880	5812.97	1.78825	0.200425	8.92229	4.56747e-19	1.13064e-17		AT4G20020	247.364	-2.43873	0.241813	-10.0852	6.4235e-24	1.65819e-22		AT3G52990	1026.36
																AT5G16470	8231.11	-1.0308	0.173019	-5.95772	2.55779e-09	6.18862e-08		AT1G23130	26666.3	1.45122	0.195582	7.42002	1.17106e-13	2.83341e-12		AT1G02000	215.839	-2.50681	0.281031	-8.92003	4.66166e-19	1.15269e-17		AT5G16340	104.552	-3.87105	0.383838	-10.0851	6.42889e-24	1.65819e-22		AT3G20370	1197.19
																AT3G49640	264.658	1.91867	0.322124	5.9563	2.58007e-09	6.23569e-08		AT3G10985	6958.26	-1.40367	0.189224	-7.41801	1.18895e-13	2.87354e-12		AT3G49720	1147.45	-1.18086	0.132419	-8.91759	4.76542e-19	1.17705e-17		AT5G08520	386.935	-1.97274	0.195649	-10.0831	6.56517e-24	1.69148e-22		AT1G51980	1476.27
																AT1G06760	1943.9	-1.35437	0.227532	-5.95241	2.64215e-09	6.37874e-08		AT1G68010	5367.05	-1.4819	0.199783	-7.41758	1.1928e-13	2.87968e-12		AT5G07030	1009.34	-2.43141	0.272662	-8.91728	4.77888e-19	1.17909e-17		AT2G22510	225.531	-3.14491	0.311908	-10.0828	6.58132e-24	1.69379e-22		AT1G53760	319.037
																AT5G55740	90.6207	2.88011	0.483881	5.95211	2.64711e-09	6.38373e-08		AT1G26110	2002.65	-1.09933	0.148353	-7.41021	1.26103e-13	3.04109e-12		AT2G22770	733.265	2.08664	0.234132	8.91227	4.99989e-19	1.23227e-17		AT1G34370	977.702	-2.14134	0.212401	-10.0816	6.66561e-24	1.71361e-22		AT4G32760	785.819
																AT1G23080	1250.12	-1.49	0.25037	-5.95119	2.66203e-09	6.41271e-08		AT1G09250	1514.18	-1.60042	0.215982	-7.40995	1.2635e-13	3.04371e-12		AT1G29900	1014.34	-2.04196	0.229166	-8.9104	5.08501e-19	1.25188e-17		AT5G65860	594.445	2.22653	0.220856	10.0814	6.67875e-24	1.71511e-22		AT2G16700	889.843
																AT5G62620	65.211	2.45786	0.413074	5.95018	2.6785e-09	6.44534e-08		AT2G36100	284.88	-2.10987	0.284783	-7.40868	1.27566e-13	3.06964e-12		AT5G35970	542.571	-2.53436	0.28448	-8.90873	5.16212e-19	1.26948e-17		AT3G25480	760.196	2.62906	0.260838	10.0793	6.82349e-24	1.75037e-22		AT3G07010	604.124
																AT1G78030	59.6028	4.11566	0.691973	5.94772	2.71911e-09	6.53595e-08		AT2G36460	6655.55	-1.51746	0.204831	-7.40837	1.27864e-13	3.07348e-12		AT1G32790	3243.91	-1.64208	0.184456	-8.90229	5.47037e-19	1.34382e-17		AT5G52060	641.702	2.25749	0.224112	10.073	7.26906e-24	1.86264e-22		AT1G71990	192.017
																AT3G14430	2225.48	-1.31461	0.221105	-5.94563	2.75395e-09	6.61249e-08		AT2G23310	850.509	-1.38735	0.187376	-7.40413	1.3201e-13	3.16967e-12		AT3G08650	1599.51	-1.86299	0.209623	-8.88733	6.25952e-19	1.536e-17		AT3G54500	357.26	-3.63624	0.361084	-10.0703	7.47188e-24	1.91253e-22		AT2G43100	1156.36
																AT2G41100	2045.34	2.95885	0.497928	5.94232	2.81017e-09	6.74012e-08		AT5G57655	2098.95	-1.84454	0.249239	-7.40069	1.35475e-13	3.24934e-12		AT1G09130	1110.61	-1.6425	0.184837	-8.88618	6.32438e-19	1.55023e-17		AT1G69580	274.702	4.1153	0.40886	10.0653	7.86558e-24	2.01111e-22		AT5G62670	457.603
																AT2G37620	379.763	-1.43508	0.241598	-5.93993	2.85148e-09	6.83179e-08		AT2G39681	530.185	2.23124	0.301663	7.39647	1.39853e-13	3.35071e-12		AT1G16840	897.02	-1.70413	0.191825	-8.88376	6.46378e-19	1.58268e-17		AT4G31080	851.956	-1.91545	0.190372	-10.0616	8.16636e-24	2.08575e-22		AT1G66150	605.996
																AT1G19970	115.773	3.02338	0.509106	5.9386	2.87474e-09	6.87714e-08		AT4G29140	614.766	-1.83146	0.247624	-7.39613	1.4021e-13	3.35562e-12		AT2G26300	1188.35	1.4814	0.166762	8.88334	6.4885e-19	1.58701e-17		AT1G43170	10181.7	-1.61145	0.160234	-10.0569	8.56735e-24	2.18579e-22		AT5G24470	153.383
																AT1G56080	57.4303	3.03585	0.511217	5.93849	2.87664e-09	6.87714e-08		AT3G01340	987.416	-1.37683	0.186178	-7.39525	1.41144e-13	3.3743e-12		AT4G39150	821.519	1.97139	0.221947	8.88226	6.55176e-19	1.60074e-17		AT3G41768	134705	-2.74184	0.272748	-10.0527	8.94184e-24	2.27886e-22		AT2G36320	2997.9
																AT1G24580	98.6449	4.64612	0.782428	5.93808	2.88385e-09	6.88692e-08		AT1G36980	4883.13	-1.45181	0.196339	-7.39439	1.42059e-13	3.3925e-12		AT3G51420	1257.29	-1.50082	0.169034	-8.87885	6.75565e-19	1.64877e-17		AT1G21440	1741.15	1.92609	0.191678	10.0486	9.31932e-24	2.37249e-22		AT5G57887	1227.36
																AT5G20700	6290.79	1.01441	0.170851	5.93738	2.89605e-09	6.90856e-08		AT2G26740	2564.05	-1.75863	0.237847	-7.39396	1.42522e-13	3.39989e-12		AT2G25000	386.943	3.02602	0.341103	8.87127	7.23132e-19	1.76296e-17		AT5G14240	704.216	-2.11283	0.210286	-10.0474	9.43053e-24	2.39821e-22		AT3G16660	2948.64
																AT5G26990	235.176	2.03159	0.342515	5.9314	3.00363e-09	7.15746e-08		AT4G38680	10060.5	-1.43462	0.194047	-7.39315	1.4339e-13	3.4169e-12		AT1G63830	662.779	-1.98628	0.223967	-8.86861	7.40633e-19	1.80367e-17		AT3G62770	587.644	-2.33193	0.232137	-10.0455	9.62028e-24	2.44382e-22		AT5G13170	102.82
																AT1G22280	505.485	1.50249	0.253383	5.92973	3.03438e-09	7.22295e-08		AT1G48860	696.29	-1.08933	0.147395	-7.39052	1.46251e-13	3.48092e-12		AT3G62770	587.644	-2.05449	0.231681	-8.86776	7.46325e-19	1.81557e-17		AT2G44820	247.541	3.56474	0.354933	10.0434	9.82182e-24	2.49233e-22		AT5G11110	177.275
																AT3G11940	8008.7	-1.03597	0.17472	-5.92931	3.04213e-09	7.22578e-08		AT3G28270	264.75	4.36361	0.590443	7.3904	1.46392e-13	3.48092e-12		AT2G21500	163.345	-2.40748	0.271577	-8.86479	7.66498e-19	1.86264e-17		AT4G38470	602.425	-2.55748	0.254687	-10.0417	9.99612e-24	2.53382e-22		AT4G18570	353.537
																AT3G53970	741.242	-0.982298	0.165664	-5.92947	3.03909e-09	7.22578e-08		AT5G22950	371.263	2.17033	0.293693	7.3898	1.47045e-13	3.49268e-12		AT1G22250	326.23	3.46999	0.391478	8.86383	7.73089e-19	1.87663e-17		AT1G35460	260.173	2.86812	0.285878	10.0326	1.09544e-23	2.77373e-22		AT5G25040	223.251
																AT5G54170	809.479	1.28467	0.216802	5.92556	3.11236e-09	7.38465e-08		AT1G60270	89.5537	4.72113	0.638934	7.38908	1.47853e-13	3.50808e-12		AT1G57720	5497.74	-1.44282	0.162783	-8.86344	7.75809e-19	1.88121e-17		AT1G15830	177.692	-4.73396	0.471968	-10.0303	1.12218e-23	2.83839e-22		AT4G31500	2148.81
																AT4G37930	5114.73	1.2734	0.214962	5.92382	3.14546e-09	7.45517e-08		AT5G17380	699.153	-1.55029	0.209894	-7.38608	1.51224e-13	3.58422e-12		AT5G01215	1009.51	-3.0015	0.338763	-8.86017	7.98951e-19	1.93525e-17		AT4G26110	1149.36	1.98451	0.197913	10.0272	1.15799e-23	2.92583e-22		AT2G23120	2815.81
																AT5G40540	498.558	1.85892	0.313904	5.92195	3.18153e-09	7.53258e-08		AT1G78900	2970.25	-1.04906	0.142087	-7.3832	1.54532e-13	3.65869e-12		AT5G06265	370.218	2.53713	0.286375	8.85947	8.03972e-19	1.94532e-17		AT4G30620	1047.97	2.46322	0.245755	10.0231	1.20692e-23	3.04618e-22		AT3G12145	469.133
																AT5G20010	4761.32	-0.930605	0.157154	-5.92161	3.18808e-09	7.54001e-08		AT5G62560	1007.89	-1.4107	0.191128	-7.3809	1.5722e-13	3.71834e-12		AT1G35720	21044.1	2.44846	0.276539	8.85392	8.4501e-19	2.04243e-17		AT3G20015	541.439	-3.03291	0.302678	-10.0202	1.24193e-23	3.13117e-22		AT5G05580	111.009
																AT2G26340	1462.72	-0.874564	0.147724	-5.92027	3.21407e-09	7.59332e-08		AT1G02130	834.318	-1.38912	0.188276	-7.37809	1.60572e-13	3.79355e-12		AT1G04040	2052.36	2.21494	0.25024	8.85126	8.65346e-19	2.08771e-17		AT3G63390	1871.22	-2.03174	0.202772	-10.0198	1.24694e-23	3.14045e-22		AT4G11010	10214.4
																AT4G10360	660.916	1.22942	0.207709	5.91895	3.24006e-09	7.64654e-08		AT1G60710	1070.83	-1.11296	0.150853	-7.37781	1.60911e-13	3.7975e-12		AT2G28605	2124.76	2.22322	0.251176	8.85123	8.65597e-19	2.08771e-17		AT3G06190	633.847	-2.16709	0.216318	-10.0181	1.26929e-23	3.19331e-22		AT1G02110	729.371
																AT3G49530	277.302	2.4072	0.40697	5.91493	3.3201e-09	7.82707e-08		AT4G04870	141.82	2.6377	0.357665	7.37478	1.64617e-13	3.88081e-12		AT3G16290	192.629	2.3239	0.262555	8.8511	8.6658e-19	2.08785e-17		AT2G42400	242.573	-2.44732	0.244312	-10.0172	1.28109e-23	3.21957e-22		AT3G12400	524.28
																AT2G26430	639.354	-1.22944	0.207925	-5.91292	3.36086e-09	7.91471e-08		AT3G19100	498.723	1.53891	0.208725	7.3729	1.66962e-13	3.93188e-12		AT4G10300	3783.37	3.02096	0.341653	8.8422	9.38545e-19	2.25882e-17		AT1G30110	596.967	2.29542	0.229174	10.0161	1.29572e-23	3.25284e-22		AT5G19770	3209
																AT4G25300	116.271	-2.22004	0.37554	-5.91161	3.38785e-09	7.96976e-08		AT1G06060	391.109	-1.46834	0.199185	-7.37174	1.68413e-13	3.96184e-12		AT5G19910	216.147	-2.6079	0.295011	-8.84001	9.57102e-19	2.30102e-17		AT2G45670	1313.77	-1.8282	0.182583	-10.013	1.33634e-23	3.35126e-22		AT5G54080	1487.66
																AT2G45970	650.823	-1.03147	0.17451	-5.91066	3.40737e-09	8.00713e-08		AT2G44080	549.779	-2.76208	0.375167	-7.36227	1.80815e-13	4.24905e-12		AT1G33680	512.301	-2.48823	0.281526	-8.83838	9.71149e-19	2.33231e-17		AT1G79245	713.918	2.91843	0.291547	10.0101	1.3757e-23	3.44629e-22		AT5G25265	1421.63
																AT5G54080	1487.66	-2.00332	0.3391	-5.90775	3.46809e-09	8.14116e-08		AT4G19100	828.751	1.90643	0.258958	7.36192	1.8128e-13	4.25545e-12		AT4G19100	828.751	2.28567	0.258697	8.83531	9.9824e-19	2.39482e-17		AT2G22490	548.964	2.68131	0.268034	10.0036	1.46939e-23	3.67707e-22		AT4G21580	621.32
																AT3G55330	953.238	1.67006	0.282756	5.90634	3.49787e-09	8.19363e-08		AT4G10300	3783.37	2.51469	0.341691	7.35953	1.84554e-13	4.32771e-12		AT5G15850	624.495	-2.68011	0.303345	-8.83517	9.99504e-19	2.39531e-17		AT4G32020	9097.22	-2.17496	0.217454	-10.0019	1.49475e-23	3.73656e-22		AT4G33510	2266.14
																AT5G55210	298.412	-4.68324	0.792897	-5.9065	3.4946e-09	8.19363e-08		AT5G24470	153.383	-2.36311	0.32114	-7.35852	1.85966e-13	4.35618e-12		AT4G14580	465.22	-2.33943	0.264849	-8.83306	1.01848e-18	2.43818e-17		AT4G33030	1307.49	1.98002	0.198163	9.99187	1.65426e-23	4.13091e-22		AT5G46590	123.991
																AT5G55290	1612.29	-1.1304	0.191444	-5.90459	3.53519e-09	8.27226e-08		AT1G17530	1586.58	-1.64179	0.22323	-7.35472	1.91326e-13	4.477e-12		AT1G10630	750.59	-1.39761	0.158367	-8.82515	1.09314e-18	2.61416e-17		AT4G26870	836.146	-1.89733	0.189923	-9.98998	1.68614e-23	4.20604e-22		AT2G35810	1354.36
																AT1G05710	467.747	1.27318	0.215679	5.90314	3.56652e-09	8.33673e-08		AT1G08580	660.823	1.62125	0.220457	7.35407	1.92268e-13	4.49426e-12		AT5G52920	2499.7	-1.48372	0.168129	-8.82487	1.09583e-18	2.6178e-17		AT1G33680	512.301	-2.81799	0.282329	-9.98125	1.84137e-23	4.58841e-22		AT1G11540	81.7752
																AT1G75840	1149.12	0.891531	0.151123	5.89936	3.64905e-09	8.51163e-08		AT1G50055	295.206	2.43666	0.331374	7.35319	1.93538e-13	4.51916e-12		AT5G52470	4053.32	-1.38651	0.157149	-8.82288	1.11555e-18	2.6621e-17		AT1G48860	696.29	-1.47679	0.148093	-9.97204	2.02027e-23	5.02886e-22		AT4G14900	744.733
																AT3G01910	1658.96	-1.09733	0.186007	-5.89937	3.64889e-09	8.51163e-08		AT3G14595	1796.64	-1.39814	0.190145	-7.35299	1.93821e-13	4.52098e-12		AT1G48430	410.334	-1.93403	0.219256	-8.82086	1.13582e-18	2.7076e-17		AT2G17870	556.088	-2.48931	0.249702	-9.96914	2.0803e-23	5.17283e-22		AT2G39870	619.204
																AT3G07580	186.096	1.86041	0.315384	5.89887	3.65996e-09	8.52806e-08		AT1G20575	508.287	1.64813	0.224188	7.35155	1.95916e-13	4.56504e-12		AT5G59250	1356.34	-1.7596	0.199652	-8.81336	1.21453e-18	2.89217e-17		ATMG01090	75.803	-5.38102	0.539958	-9.96564	2.1549e-23	5.35266e-22		AT1G16720	739.222
																AT3G07350	1244.4	-1.89286	0.320924	-5.89815	3.67598e-09	8.55636e-08		AT2G22170	3408.26	-1.41604	0.192635	-7.35091	1.96857e-13	4.58211e-12		AT4G00355	657.147	-1.49418	0.169701	-8.8048	1.31091e-18	3.1151e-17		AT4G35630	1427.77	2.11949	0.212906	9.95506	2.39677e-23	5.94719e-22		AT3G12710	524.806
																AT1G52590	609.256	1.98417	0.336745	5.89219	3.8111e-09	8.8615e-08		AT1G09640	7615.79	-1.26873	0.172663	-7.34802	2.01166e-13	4.67255e-12		AT4G05150	7208.39	-2.13764	0.242779	-8.80489	1.30984e-18	3.1151e-17		AT4G27700	972.203	-2.45554	0.246706	-9.95327	2.44035e-23	6.04892e-22		AT3G48350	210.478
																AT2G07777	107.477	-2.61942	0.444643	-5.89106	3.83736e-09	8.91319e-08		AT3G57990	1036.11	1.36458	0.185705	7.34814	2.00991e-13	4.67255e-12		AT1G13060	1359.14	-1.49952	0.170331	-8.80358	1.32523e-18	3.14582e-17		AT2G31410	895.391	2.42453	0.243813	9.94421	2.67295e-23	6.6185e-22		AT3G19553	408.61
																AT1G49430	264.147	1.88306	0.319694	5.89021	3.85717e-09	8.94976e-08		AT3G50630	270.769	2.64144	0.35981	7.34122	2.11655e-13	4.91101e-12		AT4G25500	1003.66	-2.06874	0.235171	-8.79675	1.40834e-18	3.33958e-17		AT2G43945	674.459	2.2047	0.221718	9.94369	2.6869e-23	6.64606e-22		AT5G40850	2171.73
																AT2G32150	1012.74	-1.90804	0.323956	-5.88983	3.86594e-09	8.9607e-08		AT3G03880	416.962	1.98356	0.270211	7.34078	2.12348e-13	4.91982e-12		AT1G75500	2125.33	-1.66225	0.18901	-8.79452	1.43663e-18	3.4031e-17		AT5G58190	113.896	-3.37575	0.339509	-9.94305	2.70407e-23	6.6815e-22		AT3G12800	1904.66
																AT1G32190	223.76	-1.54606	0.26281	-5.88282	4.03338e-09	9.33898e-08		AT4G39404	73.5269	-3.31148	0.451113	-7.3407	2.1248e-13	4.91982e-12		AT2G25250	534.03	-2.30856	0.262516	-8.79397	1.44362e-18	3.41607e-17		AT3G28200	829.39	-2.15169	0.216429	-9.94181	2.7381e-23	6.75849e-22		AT3G53620	558.849
																AT5G01670	192.252	-1.58392	0.269356	-5.88038	4.09317e-09	9.4675e-08		AT2G04030	1099.49	1.5732	0.214442	7.33625	2.19666e-13	5.08086e-12		AT2G20725	1848.54	-1.23402	0.140346	-8.79273	1.45969e-18	3.45047e-17		AT2G27260	270.193	-2.69457	0.271138	-9.93802	2.84429e-23	7.01323e-22		AT5G66580	587.673
																AT3G52500	1413.7	-1.00426	0.170795	-5.87989	4.1053e-09	9.48561e-08		AT3G01390	6137.82	2.25047	0.306919	7.33246	2.2597e-13	5.22121e-12		AT3G11600	685.553	-1.92543	0.219095	-8.78812	1.52079e-18	3.59114e-17		AT5G66320	492.283	-1.8865	0.189944	-9.93185	3.0259e-23	7.45321e-22		AT2G36900	2795.57
																AT5G23240	342.561	2.51555	0.427857	5.87943	4.11679e-09	9.5022e-08		AT5G01160	726.389	-1.93648	0.26412	-7.33181	2.27064e-13	5.241e-12		AT1G48960	185.888	2.6739	0.304307	8.78684	1.53824e-18	3.62854e-17		AT1G23780	440.34	-2.22491	0.224182	-9.92457	3.25487e-23	8.00881e-22		AT1G77750	828.821
																AT2G21050	317.357	-1.54224	0.262329	-5.87902	4.12691e-09	9.51351e-08		AT2G35760	345.618	2.27113	0.309907	7.32844	2.32845e-13	5.36881e-12		AT1G22630	1435.36	3.14057	0.357626	8.78171	1.61001e-18	3.79387e-17		AT2G30570	65035.6	-1.92655	0.194226	-9.91912	3.43757e-23	8.44951e-22		AT1G80780	1000.44
																AT2G23810	3760.05	1.57292	0.267553	5.87889	4.13031e-09	9.51351e-08		AT2G04845	265.457	1.63997	0.223979	7.32201	2.4429e-13	5.62682e-12		AT5G01790	221.745	-2.7496	0.313263	-8.77731	1.67438e-18	3.94143e-17		AT1G28280	614.66	-1.92969	0.194624	-9.91498	3.58344e-23	8.79887e-22		AT1G61930	178.617
																AT4G00895	1722.99	0.93139	0.158436	5.87864	4.13644e-09	9.51769e-08		AT2G37130	4812.22	-1.66029	0.226826	-7.31966	2.48606e-13	5.72028e-12		AT5G46890	437.397	-2.62724	0.299424	-8.77432	1.71936e-18	4.04309e-17		AT4G34810	98.2062	5.15651	0.520118	9.91412	3.61411e-23	8.86492e-22		AT3G03150	3564.72
																AT2G17880	997.461	-1.92546	0.327668	-5.87627	4.19622e-09	9.64519e-08		AT5G47840	1866.77	1.18179	0.161487	7.31815	2.51411e-13	5.77879e-12		AT3G01050	947.675	2.68668	0.306289	8.77171	1.75976e-18	4.13378e-17		AT2G05790	1500.73	-1.87807	0.189527	-9.90924	3.79532e-23	9.29971e-22		AT3G52180	473.663
																AT2G02080	359.905	-0.999301	0.170066	-5.87596	4.20404e-09	9.6531e-08		AT3G54210	6140.87	-1.33875	0.182994	-7.31583	2.55797e-13	5.87347e-12		AT4G13660	336.396	-2.36797	0.270061	-8.76828	1.81419e-18	4.2572e-17		AT1G54460	226.691	3.4515	0.348379	9.90733	3.86859e-23	9.4694e-22		AT2G25830	296.445
																AT1G67470	78.3029	2.97365	0.506272	5.87363	4.26361e-09	9.77972e-08		AT3G02380	156.799	-2.6734	0.365468	-7.31501	2.57359e-13	5.90322e-12		AT5G33320	1645.98	-1.40073	0.159763	-8.76754	1.82618e-18	4.2809e-17		AT2G35260	1578.28	-1.83019	0.185038	-9.89088	4.55985e-23	1.11498e-21		AT1G02160	1044.45
																AT1G50480	3131.27	-0.914618	0.15579	-5.87084	4.33582e-09	9.92833e-08		AT5G19780	3411.74	-1.15628	0.158084	-7.31434	2.58652e-13	5.9267e-12		AT1G73870	156.737	-3.51404	0.400808	-8.76739	1.82856e-18	4.28201e-17		AT5G20010	4761.32	-1.55642	0.15739	-9.88891	4.65082e-23	1.13605e-21		AT1G02930	1092.21
																AT1G69870	1070.03	1.31041	0.223208	5.87078	4.3374e-09	9.92833e-08		AT5G64830	216.688	2.1597	0.295323	7.313	2.61234e-13	5.97965e-12		AT1G06800	371.381	-2.01331	0.229656	-8.76661	1.84125e-18	4.30728e-17		AT1G14210	941.835	2.10512	0.212918	9.88699	4.7408e-23	1.15682e-21		AT1G33265	842.556
																AT5G52300	126.152	4.40383	0.750244	5.86986	4.3616e-09	9.97337e-08		AT2G45470	2786.99	-1.73411	0.237139	-7.31262	2.61986e-13	5.99065e-12		AT2G44790	978.305	-2.03635	0.232417	-8.76161	1.92474e-18	4.49791e-17		AT5G14390	773.357	-1.20876	0.122269	-9.88601	4.78718e-23	1.16693e-21		AT5G16505	381.63
																AT1G07750	1718.54	-1.48287	0.252649	-5.86928	4.37704e-09	9.99831e-08		AT2G36835	1346.9	1.20341	0.164647	7.30905	2.69032e-13	6.13906e-12		AT5G45610	76.6049	4.43987	0.507055	8.75619	2.01953e-18	4.71454e-17		AT5G60390	23697.3	-1.95794	0.198055	-9.8858	4.79746e-23	1.16823e-21		AT1G02020	314.907
																AT1G03106	86.9159	3.16053	0.538685	5.86712	4.43418e-09	1.01125e-07		AT3G47590	271.78	2.51227	0.343718	7.30908	2.68977e-13	6.13906e-12		AT5G04440	897.208	-1.73476	0.198232	-8.75119	2.11111e-18	4.92323e-17		AT3G55230	220.393	-3.46468	0.350519	-9.88442	4.86405e-23	1.18322e-21		AT4G10265	384.483
																AT1G29900	1014.34	-1.33886	0.2282	-5.86705	4.43619e-09	1.01125e-07		AT1G14580	252.253	-2.0392	0.279109	-7.3061	2.75016e-13	6.26911e-12		AT2G26740	2564.05	-2.07981	0.237997	-8.7388	2.3559e-18	5.48843e-17		AT3G54400	1836.14	-2.28039	0.230831	-9.87908	5.12995e-23	1.24661e-21		AT3G56360	5726.68
																AT5G25220	550.783	1.28864	0.219664	5.86643	4.45282e-09	1.01399e-07		AT3G26650	69674.3	-1.26646	0.173372	-7.30487	2.7754e-13	6.32012e-12		AT1G22360	334.545	-2.4224	0.277344	-8.73425	2.45275e-18	5.70815e-17		AT3G14310	2136.79	-1.59958	0.16194	-9.87755	5.20897e-23	1.26451e-21		AT4G07825	1562.14
																AT4G05150	7208.39	-1.423	0.242625	-5.86501	4.49112e-09	1.02166e-07		AT5G01600	6556.08	-2.03296	0.278312	-7.30463	2.78041e-13	6.325e-12		AT1G66670	1085.2	1.94315	0.222576	8.73029	2.54016e-18	5.90548e-17		AT5G65880	487.315	1.86961	0.18934	9.87431	5.38005e-23	1.30469e-21		AT1G10070	462.906
																AT4G15550	556.424	-1.65444	0.282155	-5.86358	4.53001e-09	1.02945e-07		AT3G22440	2231.3	-1.26365	0.173037	-7.30278	2.81879e-13	6.40572e-12		AT4G20780	503.945	3.16805	0.362908	8.72964	2.55489e-18	5.9336e-17		AT1G11840	3217.99	1.78222	0.180511	9.87316	5.44237e-23	1.31844e-21		AT3G45310	1303.78
																AT4G40042	675.222	-1.71338	0.292249	-5.86276	4.55227e-09	1.03344e-07		AT4G31300	1543.19	-1.2392	0.169701	-7.30222	2.83052e-13	6.42574e-12		AT2G04378	863.646	-1.59365	0.182734	-8.72113	2.75436e-18	6.39029e-17		AT5G38470	1429.49	-1.48932	0.150866	-9.87182	5.51541e-23	1.33476e-21		AT4G02480	962.362
																AT4G11820	332.906	-1.07949	0.184279	-5.8579	4.68746e-09	1.06304e-07		AT1G23360	328.691	1.86165	0.254977	7.30123	2.85143e-13	6.46655e-12		AT5G53300	23003.6	-1.43765	0.16485	-8.72095	2.75873e-18	6.39384e-17		AT3G05020	1032.25	-1.77415	0.179738	-9.87074	5.57516e-23	1.34784e-21		AT1G52040	419.818
																AT1G01730	607.782	-1.13554	0.193942	-5.85504	4.76897e-09	1.08041e-07		AT2G47015	576.481	2.96287	0.405861	7.3002	2.87348e-13	6.50988e-12		AT4G13340	632.469	-2.31898	0.266081	-8.71531	2.89953e-18	6.71327e-17		AT3G16240	113153	-2.27074	0.230097	-9.86861	5.69482e-23	1.37535e-21		AT1G66350	322.899
																AT1G15830	177.692	-2.6507	0.452746	-5.85473	4.77791e-09	1.08133e-07		AT1G65700	356.905	2.43074	0.333273	7.29354	3.01907e-13	6.83269e-12		AT1G63980	779.242	1.75122	0.200993	8.71286	2.96297e-18	6.85312e-17		AT5G23540	1050.35	-1.70893	0.173175	-9.86826	5.71495e-23	1.3788e-21		AT2G36930	1108.44
																AT3G20680	849.51	-1.05159	0.179663	-5.85312	4.82432e-09	1.09071e-07		AT3G10420	438.34	-1.99127	0.273179	-7.28925	3.11689e-13	7.03964e-12		AT3G02870	349.514	2.5157	0.28889	8.70816	3.08839e-18	7.1359e-17		AT1G70670	861.574	2.40347	0.243615	9.86585	5.85348e-23	1.41077e-21		AT3G05120	621.128
																AT1G49450	86.9813	3.99495	0.683031	5.84886	4.9495e-09	1.11787e-07		AT5G64200	789.177	-1.45322	0.199362	-7.28934	3.11471e-13	7.03964e-12		AT1G09415	163.115	3.91482	0.449582	8.70769	3.10135e-18	7.1585e-17		AT5G59570	496.287	3.68638	0.373888	9.85959	6.23033e-23	1.50006e-21		AT4G12730	2344.66
																AT1G77680	293.576	1.96419	0.336027	5.84533	5.05566e-09	1.14068e-07		AT2G33340	1579.8	-1.57302	0.215812	-7.28884	3.12645e-13	7.05402e-12		AT3G28007	122.549	5.44971	0.626186	8.70302	3.23159e-18	7.45149e-17		AT2G17230	884.885	-2.93323	0.297554	-9.85783	6.34077e-23	1.52509e-21		AT1G01500	298.646
																AT2G47800	146.053	2.31095	0.39543	5.84414	5.09197e-09	1.1477e-07		AT3G04880	1825.67	-1.60001	0.219615	-7.28549	3.20497e-13	7.20997e-12		AT3G52500	1413.7	-1.49123	0.171389	-8.70087	3.29357e-18	7.58665e-17		AT4G16760	970.802	-1.77863	0.180468	-9.85562	6.48143e-23	1.55733e-21		AT3G23250	96.3025
																AT2G07711	571.205	-1.88412	0.322428	-5.84352	5.11084e-09	1.15077e-07		AT4G32260	17139.9	-1.30763	0.179484	-7.28548	3.20538e-13	7.20997e-12		AT5G14120	3151.82	-1.60821	0.184866	-8.69935	3.33778e-18	7.68063e-17		AT5G07000	222.085	-3.03687	0.308167	-9.85462	6.54619e-23	1.57129e-21		AT4G23890	1952.98
																AT1G62560	275.746	2.11798	0.362586	5.84133	5.17849e-09	1.16482e-07		AT5G16505	381.63	-1.59796	0.219327	-7.28571	3.19979e-13	7.20997e-12		AT3G07760	795.405	-1.67723	0.192832	-8.69787	3.38176e-18	7.77391e-17		AT1G33360	283.367	3.16554	0.321524	9.84542	7.17405e-23	1.72024e-21		AT5G25840	1413.48
																AT1G10650	189.71	2.02231	0.346816	5.83107	5.50718e-09	1.23749e-07		AT1G14910	409.404	-1.80129	0.247286	-7.28425	3.23467e-13	7.25788e-12		AT4G33300	573.356	-2.07156	0.238261	-8.69453	3.48283e-18	7.99811e-17		AT1G74060	3274.94	-1.51401	0.154136	-9.82258	9.00094e-23	2.1561e-21		AT2G37250	1245.49
																AT1G18000	1107.95	-1.13784	0.195174	-5.82987	5.54719e-09	1.24521e-07		AT2G31730	571.404	1.90542	0.261574	7.28443	3.23037e-13	7.25788e-12		AT2G39681	530.185	2.6188	0.301526	8.68515	3.78227e-18	8.6769e-17		AT3G44610	313.587	-3.2478	0.330747	-9.81958	9.27292e-23	2.21899e-21		AT1G07040	510.64
																AT1G10630	750.59	-0.91523	0.157011	-5.82909	5.5729e-09	1.24971e-07		AT3G07010	604.124	-1.45544	0.199809	-7.28417	3.23654e-13	7.25788e-12		AT1G68520	1523.98	1.60748	0.185114	8.68373	3.83004e-18	8.77757e-17		AT1G17210	493.72	-2.07843	0.21169	-9.8183	9.39137e-23	2.24505e-21		AT1G01180	1688.73
																AT4G33080	344.007	1.34576	0.231113	5.82294	5.78214e-09	1.29532e-07		AT4G26690	665.689	-1.62172	0.222752	-7.28037	3.32917e-13	7.45801e-12		AT4G10030	843.118	-1.51125	0.174095	-8.6806	3.93702e-18	9.01001e-17		AT1G79600	853.591	-2.08579	0.212444	-9.81808	9.41232e-23	2.24778e-21		AT3G47620	1885.74
																AT2G20260	23336.2	-1.0371	0.17812	-5.82248	5.79824e-09	1.29761e-07		AT1G60770	518.042	1.72068	0.236398	7.27875	3.36918e-13	7.54e-12		AT5G16980	99.1224	4.73133	0.545052	8.68053	3.93946e-18	9.01001e-17		AT2G36620	4869.64	2.61155	0.266009	9.8175	9.46613e-23	2.25834e-21		AT4G32910	497.645
																AT5G03880	2730.2	-0.836303	0.143646	-5.82199	5.81505e-09	1.30005e-07		AT2G22420	225.433	2.08816	0.286928	7.27766	3.39655e-13	7.59353e-12		AT1G02850	429.058	2.19388	0.25286	8.67625	4.0904e-18	9.34577e-17		AT1G79110	282.889	3.30709	0.336894	9.81639	9.57071e-23	2.28097e-21		AT4G05070	4345.56
																AT4G19840	2297.02	1.27453	0.218979	5.82032	5.87352e-09	1.31179e-07		AT1G22710	1312.94	-2.07267	0.284947	-7.27387	3.49332e-13	7.80197e-12		AT1G34315	190.327	2.34832	0.270714	8.67454	4.15229e-18	9.47755e-17		AT1G49600	1294.86	-1.54438	0.157396	-9.81207	9.98951e-23	2.37837e-21		AT3G24300	897.392
																AT4G19100	828.751	1.50734	0.259066	5.81838	5.94194e-09	1.32573e-07		AT3G18760	354.466	1.36408	0.187637	7.26979	3.60056e-13	8.03336e-12		AT5G03940	807.517	1.80695	0.208378	8.67151	4.26438e-18	9.72357e-17		AT3G23250	96.3025	6.74577	0.687627	9.81022	1.01748e-22	2.42e-21		AT4G37540	1364.18
																AT5G54250	360.943	1.38586	0.238283	5.816	6.02731e-09	1.34342e-07		AT2G04790	643.889	2.63272	0.362185	7.26898	3.62215e-13	8.07338e-12		AT2G44820	247.541	3.08154	0.355397	8.6707	4.29467e-18	9.78274e-17		AT5G59520	3042.19	-2.09289	0.21334	-9.81012	1.01849e-22	2.42e-21		AT4G29190	1388.38
																AT5G66160	462.499	-1.03427	0.177906	-5.8136	6.11452e-09	1.36148e-07		AT5G06910	211.852	1.90755	0.262679	7.26189	3.81716e-13	8.49943e-12		AT5G13390	435.846	-2.00204	0.230909	-8.67025	4.31179e-18	9.81183e-17		AT4G36250	1420.05	2.26674	0.23107	9.80975	1.02226e-22	2.42405e-21		AT5G20250	3486.66
																AT4G38580	1037.37	-1.18974	0.204668	-5.81301	6.1361e-09	1.36491e-07		AT5G02810	228.064	-2.24807	0.309633	-7.26042	3.85891e-13	8.58375e-12		AT5G64170	142.728	-4.55431	0.526248	-8.6543	4.95952e-18	1.12744e-16		AT5G05950	3464.95	-2.03967	0.207922	-9.80981	1.02156e-22	2.42405e-21		AT1G78570	863.315
																AT1G57720	5497.74	-0.944425	0.162576	-5.80915	6.27915e-09	1.39532e-07		AT3G48170	680.83	-1.47331	0.202957	-7.25923	3.89314e-13	8.65116e-12		AT3G06190	633.847	-1.86371	0.21578	-8.63708	5.76659e-18	1.30959e-16		AT2G25250	534.03	-2.58033	0.2631	-9.80743	1.046e-22	2.47784e-21		AT3G29370	320.357
																AT1G56150	391.026	-2.03037	0.349529	-5.80887	6.28943e-09	1.3962e-07		AT1G69960	1140.93	1.16397	0.160357	7.25861	3.91077e-13	8.68159e-12		AT5G18900	472.359	-1.7344	0.200824	-8.63644	5.79909e-18	1.31565e-16		AT3G52040	512.008	3.63522	0.37114	9.79475	1.18593e-22	2.80651e-21		AT1G62480	7857.41
																AT5G23010	2092.53	1.23392	0.212521	5.80612	6.39358e-09	1.4179e-07		AT1G54130	502.662	-1.66472	0.229386	-7.25728	3.94946e-13	8.75868e-12		AT5G56860	418.715	1.7799	0.206102	8.63599	5.82223e-18	1.31957e-16		AT1G79700	403.979	-2.6	0.265492	-9.79312	1.20518e-22	2.8492e-21		AT3G25780	633.326
																AT1G45230	1282.18	1.22925	0.211745	5.80535	6.42318e-09	1.42303e-07		AT4G37300	12473	-1.29551	0.178532	-7.25643	3.97453e-13	8.80543e-12		AT1G78700	312.167	-2.72037	0.315029	-8.63529	5.858e-18	1.32634e-16		AT1G72040	535.401	-2.34296	0.239282	-9.79162	1.22318e-22	2.88883e-21		AT5G64200	789.177
																AT5G18400	548.831	1.07666	0.185506	5.80391	6.47858e-09	1.43386e-07		AT1G80440	3298.31	-1.64863	0.227267	-7.25419	4.04076e-13	8.94317e-12		AT1G17650	492.758	2.20212	0.255252	8.62724	6.28503e-18	1.4216e-16		AT1G14910	409.404	-2.43696	0.248976	-9.78795	1.26838e-22	2.99258e-21		AT1G80920	4040.99
																AT3G04090	1228.47	-0.982597	0.169378	-5.8012	6.5843e-09	1.4558e-07		AT1G08700	676.467	-1.70273	0.234846	-7.25042	4.15483e-13	9.18641e-12		AT5G48870	806.846	2.22806	0.258313	8.62544	6.38473e-18	1.44271e-16		AT1G52280	575.461	2.97397	0.303881	9.7866	1.2854e-22	3.0297e-21		AT5G47720	236.851
																AT5G17230	1116.26	1.48578	0.256182	5.79969	6.64375e-09	1.46748e-07		AT3G17000	438.078	-1.29702	0.178981	-7.24669	4.27087e-13	9.43353e-12		AT4G28030	1776.92	-1.38021	0.16003	-8.62469	6.42643e-18	1.45067e-16		AT3G11230	765.296	2.41696	0.247022	9.78441	1.31359e-22	3.09306e-21		AT4G26950	55.1007
																AT5G01100	32.9604	4.20449	0.725001	5.79929	6.6596e-09	1.46951e-07		AT5G55730	797.506	-1.64537	0.227085	-7.24563	4.30447e-13	9.49825e-12		AT5G14840	2315.69	-1.44505	0.167562	-8.62394	6.46882e-18	1.45878e-16		AT3G60360	258.94	2.3461	0.239845	9.78177	1.34838e-22	3.17179e-21		AT1G11910	7623.29
																AT1G11310	729.262	1.26627	0.218453	5.79656	6.76903e-09	1.49216e-07		AT1G70710	496.004	-1.71865	0.237225	-7.24483	4.32975e-13	9.54449e-12		AT3G23530	196.399	2.09402	0.242865	8.62214	6.57139e-18	1.48043e-16		AT1G02000	215.839	-2.77779	0.284006	-9.78073	1.36224e-22	3.2012e-21		AT4G21990	427.946
																AT3G23640	560.394	-1.25496	0.216596	-5.79403	6.87188e-09	1.51332e-07		AT2G45190	340.859	-2.02903	0.280232	-7.24054	4.46912e-13	9.84187e-12		AT5G24800	644.07	-1.52221	0.176577	-8.62063	6.65882e-18	1.49863e-16		AT2G43750	2290.23	-1.59671	0.163262	-9.78005	1.37143e-22	3.21958e-21		AT1G27450	2884.84
																AT1G66060	11.0393	-4.77039	0.823393	-5.79357	6.89046e-09	1.5159e-07		AT3G13480	257.129	2.06135	0.284716	7.24	4.48672e-13	9.87079e-12		AT1G53560	654.29	-1.74104	0.201984	-8.6197	6.71281e-18	1.50928e-16		AT5G01215	1009.51	-3.31203	0.338958	-9.77123	1.49628e-22	3.50918e-21		AT5G01160	726.389
																AT1G50040	196.041	-3.16405	0.546313	-5.79165	6.96998e-09	1.5273e-07		AT5G21430	926.138	1.64321	0.226994	7.23901	4.5198e-13	9.93367e-12		AT4G37410	1790.42	-1.93469	0.224538	-8.61633	6.91345e-18	1.55284e-16		AT3G62720	517.945	-2.01567	0.206295	-9.77081	1.50244e-22	3.52012e-21		AT3G13460	5796.61
																AT4G38460	3164.11	-1.19663	0.206606	-5.79184	6.96202e-09	1.5273e-07		AT5G23280	2031.37	1.24081	0.171412	7.23876	4.52798e-13	9.94174e-12		AT5G67030	847.18	-1.87939	0.218133	-8.6158	6.94536e-18	1.55846e-16		AT4G17540	193.789	3.24245	0.331915	9.76891	1.53096e-22	3.58337e-21		AT1G51680	545.743
																AT5G11110	177.275	2.28175	0.393941	5.79212	6.95043e-09	1.5273e-07		AT5G64240	337.181	-1.79239	0.247655	-7.23744	4.57248e-13	1.00295e-11		AT1G49130	505.877	4.79776	0.556894	8.61522	6.98044e-18	1.56475e-16		AT5G39890	247.516	3.68104	0.376836	9.76829	1.54037e-22	3.6018e-21		AT2G20725	1848.54
																AT5G53250	958.491	-1.97882	0.341665	-5.79168	6.96855e-09	1.5273e-07		AT1G33250	419.524	-1.77433	0.245169	-7.23716	4.58165e-13	1.00396e-11		AT5G47540	371.203	2.18058	0.253111	8.61511	6.98731e-18	1.56475e-16		AT3G09220	248.068	-3.9609	0.405638	-9.76461	1.59728e-22	3.73117e-21		AT4G13840	255.148
																AT5G56950	584.545	1.61401	0.27871	5.79101	6.99661e-09	1.53162e-07		AT1G79260	385.941	1.67878	0.232081	7.23357	4.70463e-13	1.02988e-11		AT5G60920	1393.13	-1.21064	0.140603	-8.61033	7.28506e-18	1.62982e-16		AT5G37720	868.844	-1.83332	0.187837	-9.76019	1.66843e-22	3.89349e-21		AT2G15880	308.056
																AT2G32020	50.9036	3.52854	0.609491	5.78932	7.06723e-09	1.54554e-07		AT2G03550	400.177	-1.63032	0.225426	-7.23217	4.75328e-13	1.0395e-11		AT1G35460	260.173	2.46649	0.286496	8.60918	7.35849e-18	1.64461e-16		AT2G36320	2997.9	-1.72274	0.176588	-9.75571	1.74372e-22	4.06517e-21		AT5G55120	453.728
																AT1G05720	1342.4	-1.22002	0.210753	-5.78887	7.08595e-09	1.54811e-07		AT2G26300	1188.35	1.20843	0.167097	7.23191	4.76258e-13	1.04051e-11		AT1G02170	430.895	-1.64327	0.190906	-8.60774	7.45178e-18	1.66381e-16		AT1G51570	725.207	-2.0307	0.208159	-9.75556	1.74642e-22	4.06744e-21		AT3G53190	535.393
																AT1G61620	689.099	-0.891375	0.153996	-5.78829	7.11047e-09	1.55132e-07		AT1G10070	462.906	-2.99272	0.413872	-7.23104	4.79319e-13	1.04616e-11		AT3G48420	1079.62	2.40037	0.278927	8.60573	7.58343e-18	1.69153e-16		AT3G59220	589.862	3.9969	0.409713	9.75536	1.7498e-22	4.07126e-21		AT1G50110	153.514
																AT4G17486	672.828	-1.16117	0.20061	-5.78819	7.11472e-09	1.55132e-07		AT3G09000	343.899	-1.6624	0.230112	-7.22431	5.03658e-13	1.09819e-11		AT2G36000	920.83	-1.4228	0.165376	-8.60343	7.7368e-18	1.72404e-16		AT4G38660	564.884	-2.49305	0.255562	-9.75516	1.75322e-22	4.0752e-21		AT4G23420	75.3855
																AT2G43710	2293.29	-0.938058	0.162243	-5.7818	7.39058e-09	1.60988e-07		AT1G54000	526.68	-2.81564	0.389771	-7.22384	5.05413e-13	1.10093e-11		AT2G18390	751.348	1.65065	0.191895	8.60186	7.84358e-18	1.74611e-16		AT1G09480	405.524	2.29121	0.234958	9.75158	1.81621e-22	4.21745e-21		AT1G65720	4326.36
																AT5G02240	3010.3	0.770636	0.133302	5.78112	7.42031e-09	1.61476e-07		AT1G74520	1828.35	1.61715	0.224086	7.21664	5.32859e-13	1.15957e-11		AT1G74060	3274.94	-1.32524	0.154095	-8.60017	7.95995e-18	1.77027e-16		AT5G49720	2962.05	-1.30067	0.133473	-9.74482	1.94116e-22	4.50315e-21		AT5G55220	923.326
																AT5G37790	128.842	1.79584	0.310673	5.78049	7.44831e-09	1.61926e-07		AT3G55230	220.393	-2.48301	0.344199	-7.21387	5.43824e-13	1.18227e-11		AT3G26430	789.903	-2.06713	0.240446	-8.59704	8.17997e-18	1.8174e-16		AT5G61840	303.418	-2.33857	0.240071	-9.74112	2.0132e-22	4.66566e-21		AT1G65490	1460.27
																AT1G11540	81.7752	-2.70165	0.467679	-5.77671	7.61747e-09	1.6544e-07		AT1G06110	1174.92	-1.04393	0.144755	-7.21167	5.52702e-13	1.20039e-11		AT2G20780	786.481	-1.89999	0.221012	-8.59679	8.19778e-18	1.81957e-16		AT5G47610	680.275	-1.94588	0.199853	-9.73657	2.10551e-22	4.8748e-21		AT5G61520	587.77
																AT3G55800	3696.2	1.35875	0.235451	5.77084	7.88781e-09	1.71143e-07		AT5G39080	525.032	-1.59366	0.221113	-7.20742	5.70221e-13	1.23722e-11		AT2G24540	270.165	-3.47015	0.403903	-8.59154	8.58132e-18	1.90282e-16		AT3G16290	192.629	2.54904	0.261846	9.73488	2.1406e-22	4.95116e-21		AT5G13640	551.199
																AT2G01080	1546.09	-1.18698	0.205708	-5.77024	7.91588e-09	1.71583e-07		AT3G58120	426.591	-2.28898	0.317769	-7.2033	5.87739e-13	1.27397e-11		AT1G78140	658.615	-1.78179	0.207502	-8.58689	8.93555e-18	1.97943e-16		AT1G15000	257.64	-2.50902	0.257855	-9.73037	2.23784e-22	5.16624e-21		AT2G16900	193.811
																AT1G72450	480.554	-1.43508	0.248838	-5.76714	8.06304e-09	1.74602e-07		AT3G26690	384.237	2.04164	0.28347	7.2023	5.9204e-13	1.28204e-11		AT2G45380	659.171	1.90352	0.22169	8.58641	8.97302e-18	1.98578e-16		AT4G01050	4787.83	-1.61071	0.165534	-9.73036	2.23798e-22	5.16624e-21		AT2G25000	386.943
																AT3G41768	134705	-1.57284	0.272736	-5.76688	8.07519e-09	1.74693e-07		AT1G34220	257.689	-1.60533	0.222952	-7.20031	6.00742e-13	1.29961e-11		AT3G17100	2062.41	-1.5088	0.175808	-8.58213	9.31308e-18	2.05901e-16		AT3G16470	2912.77	1.95562	0.201021	9.72844	2.28063e-22	5.25955e-21		AT5G24490	6100.72
																AT4G25500	1003.66	-1.35017	0.234139	-5.76654	8.09162e-09	1.74877e-07		AT4G22490	3336.73	-1.87584	0.260622	-7.19756	6.13e-13	1.32483e-11		AT2G43535	2161.21	2.79095	0.325443	8.57585	9.83582e-18	2.17245e-16		AT3G15356	1036.88	3.48432	0.358217	9.72685	2.31661e-22	5.33729e-21		AT2G47260	241.673
																AT4G14716	2341.8	-0.859218	0.149033	-5.76527	8.15281e-09	1.76027e-07		AT5G17700	107.404	3.40042	0.472473	7.19706	6.15225e-13	1.32833e-11		AT2G25430	1656.47	-1.41868	0.165433	-8.57556	9.86069e-18	2.17582e-16		AT2G19590	274.677	3.18806	0.327828	9.7248	2.36372e-22	5.44049e-21		AT1G66700	42.0985
																AT1G15930	6286.77	-1.17266	0.203455	-5.76371	8.2283e-09	1.77484e-07		AT1G28120	620.57	1.42855	0.198496	7.19689	6.16008e-13	1.32872e-11		AT1G26690	502.005	1.81994	0.212229	8.5754	9.87471e-18	2.17678e-16		AT2G25950	436.457	1.91512	0.196951	9.72385	2.38584e-22	5.48602e-21		AT4G38225	1139.95
																AT5G42825	10767.9	-1.03642	0.180109	-5.75439	8.69555e-09	1.87379e-07		AT5G54960	1197.49	-1.99793	0.27805	-7.18553	6.69448e-13	1.44258e-11		AT5G58020	866.587	-1.32808	0.1549	-8.57381	1.00113e-17	2.20474e-16		AT4G23670	23597.1	2.39576	0.246383	9.72372	2.38882e-22	5.48751e-21		AT1G08510	1165.3
																AT3G09030	650.868	-1.20456	0.209346	-5.75395	8.71813e-09	1.87682e-07		AT1G57610	386.859	1.81111	0.252286	7.17878	7.03367e-13	1.51419e-11		AT1G72510	2043.41	1.95987	0.228983	8.55902	1.13829e-17	2.50434e-16		AT2G18040	3546.87	2.75897	0.284058	9.71272	2.66133e-22	6.10756e-21		AT1G76410	329.862
																AT5G58900	405.819	1.655	0.287777	5.75099	8.87227e-09	1.90814e-07		AT1G13570	223.625	-1.76121	0.245366	-7.17787	7.08035e-13	1.52196e-11		AT3G47650	6737.71	2.11425	0.247067	8.55741	1.15434e-17	2.53719e-16		AT3G22210	1306.62	3.18343	0.327774	9.71227	2.67305e-22	6.12848e-21		AT3G01860	161.987
																AT5G22340	590.347	1.0292	0.178996	5.74985	8.93243e-09	1.91921e-07		AT2G36930	1108.44	-1.22365	0.170477	-7.17781	7.08352e-13	1.52196e-11		AT3G25480	760.196	2.23401	0.261076	8.55693	1.15913e-17	2.54275e-16		AT4G14455	424.586	3.41356	0.35151	9.71113	2.70322e-22	6.19161e-21		AT3G02870	349.514
																AT4G34610	128.309	1.84048	0.320129	5.74919	8.9672e-09	1.92481e-07		AT2G39430	124.79	-2.84274	0.396396	-7.17148	7.41934e-13	1.59256e-11		AT5G24890	1008.82	2.43793	0.284903	8.55704	1.15805e-17	2.54275e-16		AT3G27890	940.422	1.70697	0.175854	9.70674	2.82206e-22	6.45751e-21		AT4G17090	717.31
																AT3G03341	188.941	4.54675	0.791005	5.74807	9.02691e-09	1.93574e-07		AT2G30260	928.954	-1.33888	0.186746	-7.16955	7.52433e-13	1.61353e-11		AT5G06910	211.852	2.23849	0.261609	8.55663	1.16215e-17	2.5469e-16		AT3G49720	1147.45	-1.28467	0.13239	-9.70367	2.90842e-22	6.64867e-21		AT3G20100	338.849
																AT1G06680	62066.2	-1.01838	0.177228	-5.74617	9.12861e-09	1.95565e-07		AT4G38580	1037.37	-1.47015	0.205292	-7.16125	7.9944e-13	1.71266e-11		AT4G14870	1999.5	2.00593	0.23447	8.55519	1.1767e-17	2.5763e-16		AT3G21420	198.674	4.00425	0.412714	9.70225	2.9493e-22	6.73237e-21		AT1G61250	1458.78
																AT3G24520	347.726	2.33801	0.406964	5.74501	9.19161e-09	1.96724e-07		AT3G47300	204.208	-1.7055	0.238186	-7.16038	8.04519e-13	1.72187e-11		AT1G55340	496.391	2.43457	0.284703	8.55129	1.21721e-17	2.66239e-16		AT4G20360	16730.1	-1.78165	0.183634	-9.7022	2.95076e-22	6.73237e-21		AT4G18360	187.825
																AT3G07570	445.649	-1.04636	0.182145	-5.74467	9.21012e-09	1.96929e-07		AT1G27650	2963.54	-1.22864	0.171684	-7.15638	8.28367e-13	1.76948e-11		AT2G42400	242.573	-2.06044	0.241149	-8.54426	1.29358e-17	2.8267e-16		AT4G29400	142.365	3.45309	0.355994	9.69986	3.01921e-22	6.88186e-21		AT3G43270	313.086
																AT2G42620	593.494	-1.02837	0.179072	-5.74278	9.31372e-09	1.98951e-07		AT5G24890	1008.82	2.0402	0.285086	7.15642	8.28082e-13	1.76948e-11		AT4G31300	1543.19	-1.45093	0.16984	-8.5429	1.309e-17	2.85762e-16		AT5G05180	285.099	2.20669	0.227587	9.696	3.13544e-22	7.13989e-21		AT3G13980	274.759
																AT1G72790	410.29	-1.18441	0.206295	-5.74131	9.39476e-09	2.00488e-07		AT4G32240	2475.43	1.37342	0.192114	7.149	8.7414e-13	1.86545e-11		AT3G24480	442.906	-2.01883	0.236397	-8.53997	1.34256e-17	2.92804e-16		AT1G31200	111.041	3.8486	0.397372	9.68512	3.48798e-22	7.93498e-21		AT3G63390	1871.22
																AT5G54940	7174.69	1.76244	0.307277	5.73566	9.71345e-09	2.07089e-07		AT2G45620	803.297	-1.66793	0.233345	-7.14794	8.80876e-13	1.87663e-11		AT1G45201	3256.65	2.02613	0.237258	8.53976	1.34501e-17	2.93056e-16		AT4G11010	10214.4	2.26813	0.234302	9.68039	3.65317e-22	8.30275e-21		AT4G13360	799.18
																AT2G20570	2750.2	-1.29002	0.225142	-5.7298	1.00552e-08	2.14168e-07		AT5G65660	1362.65	-1.44885	0.202696	-7.14791	8.81078e-13	1.87663e-11		AT3G19150	196.601	3.19118	0.373891	8.53506	1.40089e-17	3.04936e-16		AT3G57650	360.887	-1.95913	0.202405	-9.67925	3.69411e-22	8.38771e-21		AT4G17905	52.3261
																AT2G38480	250.643	-1.35661	0.236801	-5.72892	1.01074e-08	2.15072e-07		AT4G30470	1019.65	2.53495	0.354836	7.14401	9.06478e-13	1.92887e-11		AT1G34430	1554.47	-1.42188	0.166686	-8.5303	1.45968e-17	3.17428e-16		AT1G15670	676.009	-2.24259	0.231774	-9.67578	3.8217e-22	8.66904e-21		AT4G31990	1383.21
																AT3G21750	388.264	1.43666	0.250869	5.72672	1.02393e-08	2.17627e-07		AT2G38050	460.517	-1.42052	0.198893	-7.14211	9.19106e-13	1.95385e-11		AT3G06070	523.852	3.06752	0.3598	8.52564	1.51971e-17	3.30163e-16		AT1G75900	368.363	4.05669	0.419267	9.67567	3.82579e-22	8.66907e-21		AT1G30530	321.113
																AT5G20950	1886.16	-0.966667	0.168803	-5.72659	1.02472e-08	2.17627e-07		AT1G71080	502.873	-1.42548	0.199593	-7.14197	9.20028e-13	1.95393e-11		AT5G10430	1561.72	-3.76116	0.441177	-8.52529	1.52431e-17	3.30845e-16		AT5G08680	1515.16	-1.9034	0.196723	-9.67558	3.82909e-22	8.66907e-21		AT4G00730	1551.87
																AT4G10120	180.986	2.44341	0.426805	5.72488	1.03506e-08	2.19611e-07		AT4G02530	4343.13	1.70272	0.238493	7.13951	9.3662e-13	1.98726e-11		AT4G34030	665.415	-2.6895	0.315527	-8.52384	1.54343e-17	3.34673e-16		AT5G11410	54.1095	6.67538	0.690405	9.66879	4.09168e-22	9.25468e-21		AT3G27210	596.478
																AT4G05100	97.2502	3.68337	0.643878	5.7206	1.06148e-08	2.25001e-07		AT2G01008	369.894	-2.37394	0.332686	-7.13569	9.63051e-13	2.04137e-11		AT3G18830	963.642	-2.09815	0.246196	-8.52226	1.56473e-17	3.38965e-16		AT4G15802	3219.36	1.9221	0.198874	9.66493	4.24924e-22	9.60182e-21		AT1G03106	86.9159
																AT2G35900	515.628	-1.05565	0.184567	-5.71958	1.06787e-08	2.26139e-07		AT1G10630	750.59	-1.1256	0.15775	-7.13533	9.65538e-13	2.04468e-11		AT2G40060	1899.6	1.87322	0.219848	8.52051	1.58853e-17	3.43791e-16		AT1G09750	4530.26	-2.05747	0.212894	-9.66428	4.27615e-22	9.65335e-21		AT4G39330	4528.05
																AT1G60890	70.2655	2.8609	0.500241	5.71905	1.07122e-08	2.26412e-07		AT1G43170	10181.7	-1.14121	0.160188	-7.12417	1.04706e-12	2.21519e-11		AT1G03090	832.106	-3.02741	0.355318	-8.5203	1.59147e-17	3.44097e-16		AT3G16640	199986	-1.89742	0.196345	-9.66371	4.30012e-22	9.69816e-21		AT1G72610	12015
																AT4G14450	33.5277	4.39384	0.768275	5.71909	1.07094e-08	2.26412e-07		AT2G23600	2673.07	1.63822	0.229969	7.12367	1.05093e-12	2.22124e-11		AT5G58640	466.356	-2.06139	0.2422	-8.51109	1.723e-17	3.72177e-16		AT3G30390	3884.07	-1.47948	0.153139	-9.66106	4.41263e-22	9.94236e-21		AT2G47390	503.645
																AT5G49120	67.493	3.18277	0.556925	5.7149	1.09766e-08	2.31779e-07		AT2G29530	1485.12	1.33679	0.187668	7.12317	1.0547e-12	2.22708e-11		AT2G37640	3697.05	-1.87933	0.220836	-8.51007	1.7383e-17	3.75123e-16		AT4G39260	6781.77	-1.96406	0.203367	-9.65773	4.55835e-22	1.02609e-20		AT5G40540	498.558
																AT3G47430	777.79	1.5094	0.264186	5.71341	1.10736e-08	2.33604e-07		AT1G66080	265.842	1.74467	0.245097	7.1183	1.09263e-12	2.30497e-11		AT2G26980	1068.08	2.0641	0.24267	8.50581	1.80339e-17	3.88798e-16		AT5G26230	86.8307	-4.20871	0.435946	-9.65421	4.71793e-22	1.06099e-20		AT1G02340	600.199
																AT5G51020	784.287	-1.09326	0.191447	-5.71054	1.1262e-08	2.37351e-07		AT3G48000	1655.05	-1.2144	0.170618	-7.11765	1.09783e-12	2.31372e-11		AT5G47610	680.275	-1.69637	0.199476	-8.50412	1.82975e-17	3.94104e-16		AT4G12730	2344.66	-2.77727	0.287751	-9.65163	4.83791e-22	1.08694e-20		AT2G40520	81.4757
																AT4G30670	1114.5	-1.49694	0.262188	-5.7094	1.13372e-08	2.38708e-07		AT5G01880	327.943	-1.91055	0.268499	-7.11568	1.11366e-12	2.34486e-11		AT5G49720	2962.05	-1.13433	0.133437	-8.50089	1.88146e-17	4.04856e-16		AT2G33510	914.821	2.53353	0.262503	9.65142	4.84797e-22	1.08816e-20		AT4G04870	141.82
																AT2G25735	366.387	2.54212	0.445301	5.70876	1.13801e-08	2.39383e-07		AT5G09650	6213.98	1.50595	0.211651	7.11526	1.11705e-12	2.34974e-11		AT1G05320	152.294	3.30964	0.38947	8.49781	1.93196e-17	4.15325e-16		AT2G45050	323.6	-3.34793	0.346983	-9.6487	4.97841e-22	1.11637e-20		AT3G13435	207.053
																AT3G47500	520.002	-1.99757	0.34995	-5.70817	1.14195e-08	2.39984e-07		AT3G25480	760.196	1.85957	0.261387	7.11425	1.12524e-12	2.36472e-11		AT3G41768	134705	-2.31729	0.272744	-8.49623	1.95853e-17	4.20637e-16		AT5G12370	727.272	-1.49739	0.155221	-9.64681	5.07063e-22	1.13597e-20		AT3G07030	325.485
																AT5G58020	866.587	-0.877622	0.15379	-5.70662	1.15242e-08	2.41954e-07		AT2G37450	146.663	2.63511	0.370546	7.11142	1.14853e-12	2.41136e-11		AT5G05480	314.63	-2.61153	0.307385	-8.49597	1.96289e-17	4.21172e-16		AT5G60850	1686.14	-1.7568	0.182131	-9.64581	5.12076e-22	1.14611e-20		AT4G31080	851.956
																AT5G35100	1334	-0.942398	0.16515	-5.70632	1.15448e-08	2.42155e-07		AT5G60860	256.792	-1.68512	0.23703	-7.10931	1.16627e-12	2.44628e-11		AT3G47720	58.5208	6.02977	0.7098	8.49503	1.97878e-17	4.24177e-16		AT1G18080	9837.29	-2.05484	0.213105	-9.64239	5.2941e-22	1.18377e-20		AT5G50160	228.121
																AT3G47800	1419.5	-0.922903	0.161848	-5.70226	1.18226e-08	2.47747e-07		AT3G07030	325.485	-1.85829	0.261455	-7.10751	1.18158e-12	2.47604e-11		AT2G01870	332.425	3.37822	0.398171	8.48434	2.16955e-17	4.6463e-16		AT1G10290	407.921	-2.24384	0.232798	-9.63856	5.49539e-22	1.22762e-20		AT2G20630	758.126
																AT5G18660	1393.23	1.82127	0.319877	5.69366	1.24348e-08	2.60329e-07		AT1G78150	1564.79	-1.15721	0.162852	-7.10593	1.19513e-12	2.50206e-11		AT3G49430	554.208	-1.60163	0.188875	-8.47983	2.25528e-17	4.82532e-16		AT5G65300	76.6964	5.12932	0.532223	9.63753	5.55064e-22	1.23878e-20		AT1G12020	487.308
																AT2G46430	71.6116	2.83194	0.497509	5.69223	1.25388e-08	2.62257e-07		AT1G64520	1167.78	-1.26489	0.178035	-7.10474	1.20552e-12	2.52142e-11		AT3G16250	850.455	2.61933	0.308907	8.47935	2.26463e-17	4.84072e-16		AT4G33670	1535.18	-2.28692	0.237326	-9.63621	5.62283e-22	1.2537e-20		AT2G40200	50.3471
																AT1G55330	7331.43	-1.92017	0.337481	-5.68971	1.27253e-08	2.65654e-07		AT1G53760	319.037	1.51765	0.213634	7.10397	1.21225e-12	2.53311e-11		AT4G29840	1324.07	-1.81459	0.214235	-8.4701	2.45187e-17	5.236e-16		AT2G29450	3090.21	2.75755	0.286263	9.63292	5.80544e-22	1.29319e-20		AT1G54740	403.128
																AT4G01525	220.071	-2.83116	0.497587	-5.68977	1.27209e-08	2.65654e-07		AT5G30490	346.595	1.43218	0.201607	7.10382	1.21354e-12	2.5334e-11		AT3G12320	364.971	-3.7974	0.448597	-8.46505	2.56038e-17	5.46254e-16		AT4G14890	2322.1	-1.98051	0.205643	-9.63081	5.92607e-22	1.31882e-20		AT4G17800	524.73
																AT2G47770	224.569	4.14759	0.729058	5.68898	1.27802e-08	2.66549e-07		AT2G28120	236.37	-2.26911	0.319434	-7.10355	1.21594e-12	2.536e-11		AT2G15570	550.118	-1.91861	0.226712	-8.46279	2.61047e-17	5.56414e-16		AT1G76010	4107.12	-1.50088	0.155845	-9.6306	5.93793e-22	1.32021e-20		AT3G27380	1790.86
																AT3G21760	457.186	1.35307	0.237902	5.6875	1.28916e-08	2.68617e-07		AT4G12310	353.309	1.77331	0.249645	7.10335	1.21767e-12	2.5372e-11		AT2G31670	1015.66	-1.54328	0.182439	-8.45913	2.69371e-17	5.73616e-16		AT4G19985	476.493	2.76033	0.286647	9.62972	5.98918e-22	1.33034e-20		AT4G10150	44.7783
																AT2G47970	944.165	-1.18279	0.208007	-5.68632	1.29807e-08	2.70219e-07		AT1G03220	3584.12	-1.36958	0.192857	-7.10155	1.23369e-12	2.56817e-11		AT1G55490	2038.31	1.82889	0.2164	8.45145	2.87718e-17	6.12106e-16		AT5G66110	186.989	-3.166	0.329096	-9.6203	6.56399e-22	1.45665e-20		AT2G03310	325.928
																AT3G20370	1197.19	1.44249	0.253774	5.68417	1.31453e-08	2.73388e-07		AT2G41840	20988.5	-1.2981	0.182997	-7.09356	1.30708e-12	2.71837e-11		AT3G12685	261.21	2.28706	0.270621	8.45116	2.88419e-17	6.13019e-16		AT4G12980	227.425	-2.73668	0.284485	-9.61977	6.59801e-22	1.46282e-20		AT5G02710	1043.26
																AT1G20900	539.437	-1.52148	0.26775	-5.68248	1.32752e-08	2.75624e-07		AT4G27450	10718.6	-2.10506	0.29679	-7.09277	1.31456e-12	2.73136e-11		AT2G05520	35103.1	1.93377	0.228831	8.45064	2.89722e-17	6.1521e-16		AT1G53910	2833.37	-1.59061	0.165427	-9.61519	6.89803e-22	1.52789e-20		AT1G09460	143.25
																AT3G26280	707.872	-1.28202	0.225611	-5.68245	1.32778e-08	2.75624e-07		AT5G51300	449.919	-1.22525	0.172755	-7.09238	1.31825e-12	2.73645e-11		AT5G40690	483.347	2.77087	0.327936	8.44942	2.9275e-17	6.21054e-16		AT1G64370	3149.59	2.21979	0.230877	9.61458	6.93902e-22	1.53553e-20		AT4G35640	47.3532
																AT2G26210	1710.73	-1.06232	0.186977	-5.68158	1.33456e-08	2.76771e-07		AT5G48840	253.553	1.81408	0.255968	7.08715	1.36898e-12	2.83909e-11		AT5G44565	113.686	5.05658	0.598564	8.44785	2.96711e-17	6.28865e-16		AT1G24260	423.573	3.40972	0.354728	9.6122	7.10119e-22	1.56994e-20		AT5G64170	142.728
																AT1G30320	245.346	1.94437	0.342249	5.68115	1.33792e-08	2.77208e-07		AT4G22520	242.129	-2.40597	0.339549	-7.08577	1.38277e-12	2.865e-11		AT1G20816	346.673	3.84676	0.455706	8.44132	3.13782e-17	6.64423e-16		AT4G11175	1186.8	3.12766	0.325678	9.60354	7.72449e-22	1.70613e-20		AT5G66400	1232.55
																AT3G15900	1435.67	-1.15763	0.203843	-5.67903	1.35461e-08	2.80401e-07		AT2G34310	515.35	1.65688	0.233866	7.08471	1.39341e-12	2.88432e-11		AT1G27350	2177.36	2.65358	0.314544	8.43629	3.27572e-17	6.92972e-16		AT5G04750	2066.13	2.42706	0.253039	9.59166	8.66783e-22	1.9127e-20		AT5G58970	345.942
																AT3G14560	642.19	1.48993	0.262514	5.6756	1.38201e-08	2.85805e-07		AT3G05020	1032.25	-1.27026	0.179313	-7.08406	1.39988e-12	2.895e-11		AT4G22000	390.54	2.41538	0.286434	8.4326	3.3808e-17	7.14531e-16		AT5G57370	661.819	-2.3336	0.243302	-9.59139	8.69078e-22	1.91596e-20		AT1G48430	410.334
																AT5G16715	220.52	1.75278	0.308878	5.67466	1.38965e-08	2.87116e-07		AT3G44610	313.587	-2.31632	0.327015	-7.08325	1.40815e-12	2.90871e-11		AT3G11940	8008.7	-1.47419	0.174829	-8.43219	3.39244e-17	7.16319e-16		AT1G66670	1085.2	2.13349	0.222441	9.59124	8.70308e-22	1.91688e-20		AT2G10410	14165.6
																AT5G38940	367.879	-1.55834	0.274731	-5.67224	1.40943e-08	2.90931e-07		AT5G10430	1561.72	-3.12153	0.440698	-7.08315	1.40914e-12	2.90871e-11		AT5G47730	331.108	2.10146	0.249367	8.42719	3.54075e-17	7.46937e-16		AT3G04070	250.843	3.67434	0.383196	9.58866	8.92335e-22	1.96355e-20		AT1G52510	369.174
																AT2G26070	583.996	-1.08105	0.190597	-5.67194	1.41191e-08	2.91169e-07		AT1G09150	741.024	-1.21534	0.171665	-7.07972	1.44449e-12	2.97888e-11		AT3G02660	298.664	2.31384	0.274577	8.42693	3.54856e-17	7.47883e-16		AT5G30495	486.927	2.92523	0.305245	9.58323	9.40608e-22	2.06784e-20		AT1G15280	293.428
																AT4G03520	9961.32	-1.03936	0.183414	-5.66672	1.45555e-08	2.9989e-07		AT4G26130	1051.61	-1.2269	0.173345	-7.07778	1.46487e-12	3.0181e-11		AT1G09250	1514.18	-1.82079	0.216091	-8.42607	3.57462e-17	7.52672e-16		AT5G66400	1232.55	-5.14593	0.537031	-9.5822	9.5e-22	2.08654e-20		AT1G44790	354.769
																AT3G51510	5595.03	-1.02353	0.180635	-5.66629	1.45926e-08	3.00374e-07		AT1G27050	305.702	1.77595	0.250942	7.07711	1.47196e-12	3.02987e-11		AT5G21430	926.138	1.90973	0.226759	8.42185	3.70574e-17	7.79553e-16		AT4G00430	4433.88	-1.75126	0.18282	-9.57918	9.78218e-22	2.14651e-20		AT2G38040	977.364
																AT3G48110	227.119	1.63349	0.288333	5.66526	1.46798e-08	3.01886e-07		AT3G45443	371.891	2.04205	0.288569	7.07648	1.47857e-12	3.04065e-11		AT1G75080	525.617	-2.09775	0.249622	-8.40373	4.32517e-17	9.09011e-16		AT4G01897	1017.25	3.33395	0.348046	9.57905	9.79371e-22	2.14704e-20		AT1G60989	1434.61
																AT4G23900	105.106	-2.84572	0.502349	-5.66482	1.47178e-08	3.02387e-07		AT4G36420	857.318	1.54753	0.218766	7.07388	1.50662e-12	3.09544e-11		AT1G68590	8744.36	2.39079	0.284511	8.40316	4.34623e-17	9.12587e-16		AT4G16143	943.032	-1.78883	0.186822	-9.57502	1.01836e-21	2.23043e-20		AT3G01400	294.964
																AT5G66180	255.995	-1.53731	0.271578	-5.66065	1.50802e-08	3.09544e-07		AT1G78310	134.574	-2.01897	0.285545	-7.07057	1.543e-12	3.16725e-11		AT5G53160	5216.7	2.0387	0.24262	8.40284	4.35798e-17	9.14203e-16		AT5G39740	9114.38	1.86404	0.194754	9.57127	1.05603e-21	2.31078e-20		AT1G32700	631.788
																AT4G29520	213.519	1.93397	0.341666	5.66039	1.51025e-08	3.09714e-07		AT1G13650	118.52	3.56795	0.504806	7.06798	1.5721e-12	3.22398e-11		AT5G54080	1487.66	-2.85372	0.339708	-8.40051	4.4455e-17	9.31697e-16		AT3G16310	415.79	-2.23535	0.233565	-9.57055	1.06338e-21	2.32471e-20		AT4G36910	308.183
																AT1G17100	1329.31	1.58256	0.279619	5.65971	1.51631e-08	3.10667e-07		AT5G52070	176.457	2.4518	0.346896	7.06783	1.57372e-12	3.22431e-11		AT5G63800	662.55	-1.74308	0.207592	-8.39666	4.59369e-17	9.6186e-16		AT1G66200	3992.38	-1.59386	0.166569	-9.56877	1.08182e-21	2.36282e-20		AT2G21140	220.229
																AT4G14420	2797.23	0.978762	0.172968	5.65862	1.52595e-08	3.12352e-07		AT2G20920	2685.31	-1.59562	0.225851	-7.06493	1.60694e-12	3.28627e-11		AT1G32060	8584.53	-1.265	0.150718	-8.39316	4.73241e-17	9.89137e-16		AT3G17790	3998.51	2.87006	0.300023	9.56616	1.10949e-21	2.42101e-20		AT5G23860	1247.61
																AT2G45620	803.297	-1.31603	0.232593	-5.65807	1.53088e-08	3.13072e-07		AT4G21445	742.712	2.74204	0.388119	7.06496	1.60666e-12	3.28627e-11		AT5G07860	383.767	2.45223	0.29217	8.39315	4.73273e-17	9.89137e-16		AT4G16480	328.641	-3.01776	0.315465	-9.56606	1.11053e-21	2.42103e-20		AT5G66200	1543.32
																AT5G49700	313.541	-1.69547	0.299937	-5.65276	1.57893e-08	3.226e-07		AT1G18260	547.339	-1.3708	0.194111	-7.06192	1.6422e-12	3.35525e-11		AT5G03660	1403.54	2.74711	0.327354	8.39186	4.78509e-17	9.99153e-16		AT1G08420	506.753	-2.43703	0.254875	-9.56165	1.15889e-21	2.52412e-20		AT5G54510	866.2
																AT5G47570	3376.37	-0.95885	0.169642	-5.65219	1.5842e-08	3.23376e-07		AT4G24220	3582.85	-1.31239	0.185848	-7.06163	1.64563e-12	3.35915e-11		AT3G06680	1065.36	1.7186	0.204811	8.39114	4.81463e-17	1.00439e-15		AT2G26980	1068.08	2.31843	0.242566	9.55795	1.2011e-21	2.61364e-20		AT4G39860	436.317
																AT2G20230	2554.79	-1.00934	0.17859	-5.65169	1.58875e-08	3.24006e-07		AT1G53910	2833.37	-1.16608	0.165273	-7.0555	1.71987e-12	3.50746e-11		AT3G49640	264.658	2.69443	0.321195	8.38876	4.91294e-17	1.02395e-15		AT3G02180	1568.44	-1.53223	0.160411	-9.55191	1.27323e-21	2.76805e-20		AT3G25150	576.49
																AT5G47560	4168.05	-0.96588	0.17093	-5.65072	1.59779e-08	3.25547e-07		AT4G22190	1605.67	-1.55494	0.220417	-7.05453	1.73183e-12	3.52858e-11		AT3G59280	825.446	1.63094	0.194463	8.38686	4.99296e-17	1.03967e-15		AT5G42650	6073.78	-1.94559	0.203694	-9.55156	1.2776e-21	2.77497e-20		AT5G08520	386.935
																AT1G80840	183.826	3.11505	0.551533	5.64799	1.62334e-08	3.30448e-07		AT1G22850	1585.78	-1.57408	0.223165	-7.05341	1.74591e-12	3.55072e-11		AT5G14240	704.216	-1.75828	0.209682	-8.3855	5.05105e-17	1.0508e-15		AT5G49980	964.774	-1.67358	0.175219	-9.55134	1.28024e-21	2.77813e-20		AT1G07230	613.429
																AT5G54470	42.8686	-3.0201	0.535082	-5.64417	1.65979e-08	3.37557e-07		AT2G41480	316.644	2.77421	0.393313	7.05345	1.74535e-12	3.55072e-11		AT5G25460	7962.26	-1.38662	0.165427	-8.38208	5.19998e-17	1.08078e-15		AT3G07480	2922.14	-2.12345	0.222345	-9.55025	1.29378e-21	2.80493e-20		AT3G15720	95.7991
																AT3G15353	48637.4	-1.34556	0.238425	-5.64354	1.66584e-08	3.38476e-07		AT4G20760	428.083	1.97096	0.279637	7.04825	1.8118e-12	3.68133e-11		AT2G23310	850.509	-1.57137	0.187526	-8.37946	5.31719e-17	1.10413e-15		AT2G01350	390.135	1.97786	0.207229	9.54435	1.36969e-21	2.96677e-20		AT2G32720	942.981
																AT1G49380	294.997	1.5981	0.283483	5.63738	1.72653e-08	3.50484e-07		AT3G58750	527.648	-1.65924	0.235574	-7.04338	1.87629e-12	3.80885e-11		AT2G47650	1196.94	-1.12141	0.13393	-8.37311	5.61179e-17	1.16423e-15		AT5G54430	1004.74	-1.85188	0.194095	-9.5411	1.41319e-21	3.05819e-20		AT3G26510	1198.81
																AT5G59420	863.259	-0.814093	0.144433	-5.63647	1.73575e-08	3.52033e-07		AT2G41650	2077.33	1.21716	0.172963	7.03711	1.96263e-12	3.98045e-11		AT3G48000	1655.05	-1.42953	0.170739	-8.37258	5.6371e-17	1.1684e-15		AT3G60300	1276.49	-2.05131	0.215014	-9.54035	1.42358e-21	3.07783e-20		AT5G42220	434.993
																AT1G48100	314.493	2.32156	0.41191	5.63609	1.73957e-08	3.52159e-07		AT5G16000	415.816	2.01182	0.285952	7.03551	1.98534e-12	4.02282e-11		AT2G38170	2799.54	2.20008	0.262846	8.37024	5.75025e-17	1.19076e-15		AT1G13060	1359.14	-1.6269	0.170532	-9.54018	1.42589e-21	3.07999e-20		AT5G04990	343.062
																AT3G15720	95.7991	3.06952	0.544616	5.63613	1.73917e-08	3.52159e-07		AT1G02020	314.907	-1.7835	0.253649	-7.03139	2.04492e-12	4.13974e-11		AT1G50640	902.13	-1.49815	0.179113	-8.36426	6.04928e-17	1.2515e-15		AT1G63830	662.779	-2.14341	0.224693	-9.5393	1.43799e-21	3.10329e-20		AT4G24805	1251.98
																AT4G20780	503.945	2.04853	0.363493	5.63569	1.74359e-08	3.52649e-07		AT3G15710	550.111	2.026	0.288279	7.02791	2.09653e-12	4.24034e-11		AT1G50670	635.641	2.67494	0.31981	8.36416	6.05467e-17	1.2515e-15		AT1G01300	2116.75	-2.26512	0.237474	-9.53838	1.4508e-21	3.12805e-20		AT4G36970	438.35
																AT5G55160	7735.69	-1.05973	0.18813	-5.63296	1.77146e-08	3.57958e-07		AT1G01620	23814.5	-1.42957	0.203512	-7.02448	2.14859e-12	4.33768e-11		AT5G60400	2183.63	2.14999	0.257054	8.36396	6.06476e-17	1.25244e-15		AT2G02390	1209.34	2.22022	0.232807	9.53677	1.47352e-21	3.17415e-20		AT1G03440	282.273
																AT5G09520	77.1711	3.25621	0.578182	5.63181	1.78328e-08	3.60017e-07		AT2G34050	440.212	1.36688	0.194585	7.02458	2.14709e-12	4.33768e-11		AT3G15950	2191.6	1.30019	0.155477	8.36256	6.13715e-17	1.26623e-15		AT5G05480	314.63	-2.94303	0.308931	-9.5265	1.62669e-21	3.50088e-20		AT5G61410	3885.69
																AT4G18670	978.247	-1.07713	0.191352	-5.62904	1.81211e-08	3.65391e-07		AT5G49610	274.834	1.52665	0.217366	7.02343	2.1649e-12	4.36662e-11		AT5G51550	1523.14	-1.84104	0.2202	-8.36075	6.2321e-17	1.28464e-15		AT5G67480	1149.37	2.2084	0.231863	9.52457	1.65724e-21	3.56337e-20		AT5G24420	472.809
																AT5G51990	19.5513	4.67564	0.830644	5.62894	1.81321e-08	3.65391e-07		AT5G10540	1040.65	-1.00283	0.142815	-7.02189	2.18888e-12	4.41094e-11		AT1G16240	2066.09	-1.46378	0.175097	-8.35978	6.28342e-17	1.29404e-15		AT5G23010	2092.53	2.02161	0.212354	9.52	1.73174e-21	3.72017e-20		AT1G06475	360.204
																AT1G53300	222.97	1.51993	0.270036	5.62863	1.81649e-08	3.65719e-07		AT1G70800	170.704	2.53456	0.361033	7.0203	2.21399e-12	4.45747e-11		AT4G15140	385.613	3.02618	0.362164	8.35583	6.49748e-17	1.3369e-15		AT5G66680	962.21	-1.65107	0.173441	-9.51946	1.74089e-21	3.7364e-20		AT1G26730	43.9373
																AT1G77122	357.971	1.30288	0.231539	5.62706	1.83305e-08	3.68715e-07		AT4G28400	220.577	2.07666	0.295968	7.0165	2.275e-12	4.57613e-11		AT3G47300	204.208	-2.00247	0.23966	-8.35547	6.5173e-17	1.33976e-15		AT1G80530	1288.51	-1.923	0.202066	-9.5167	1.78758e-21	3.83311e-20		AT1G78860	187.62
																AT1G23710	647.093	2.78539	0.495045	5.62653	1.83871e-08	3.69517e-07		AT3G24350	278.854	1.85724	0.264814	7.01337	2.32637e-12	4.6752e-11		AT5G49630	202.863	-2.81922	0.337501	-8.35322	6.64258e-17	1.36427e-15		AT1G80010	198.749	-2.63024	0.276435	-9.51484	1.81997e-21	3.89902e-20		AT4G01070	882.499
																AT3G09570	519.794	-1.09818	0.195225	-5.6252	1.85295e-08	3.71468e-07		AT5G52060	641.702	1.57655	0.224819	7.01255	2.34006e-12	4.69843e-11		AT3G06750	1046.91	-2.14523	0.256936	-8.34926	6.86896e-17	1.40948e-15		AT3G06070	523.852	3.41956	0.359655	9.50788	1.94583e-21	4.16486e-20		AT3G12120	36193.4
																AT5G16390	1138.05	-0.881465	0.156698	-5.62524	1.8525e-08	3.71468e-07		AT4G35100	19608	-1.4171	0.202155	-7.00997	2.38368e-12	4.78166e-11		AT3G20015	541.439	-2.5129	0.301178	-8.34357	7.20813e-17	1.47773e-15		AT1G78100	1595.75	-2.07809	0.218632	-9.50496	2.00131e-21	4.2797e-20		AT2G45600	325.51
																AT5G45140	74.3191	2.55163	0.453612	5.62515	1.85347e-08	3.71468e-07		AT1G63110	483.086	-1.26994	0.181217	-7.00782	2.42052e-12	4.84613e-11		AT3G09770	391.026	-1.99303	0.23888	-8.34324	7.22806e-17	1.48047e-15		AT5G17700	107.404	4.47353	0.470658	9.50486	2.00322e-21	4.27991e-20		AT5G52320	73.0132
																AT1G13410	24.756	3.94299	0.701025	5.62461	1.85932e-08	3.72302e-07		AT2G18110	1631.2	-1.12992	0.161235	-7.0079	2.41928e-12	4.84613e-11		AT2G39310	2320.54	-2.19396	0.262986	-8.3425	7.27366e-17	1.48846e-15		AT3G01930	321.05	-2.25338	0.237089	-9.50439	2.01218e-21	4.29515e-20		AT5G57800	949.615
																AT5G40190	848.93	-1.17254	0.208481	-5.62422	1.86352e-08	3.72806e-07		AT3G25910	1243.48	1.54652	0.220688	7.00772	2.4224e-12	4.84613e-11		AT3G05530	1053.02	-1.32107	0.158437	-8.33816	7.54571e-17	1.54273e-15		AT1G63110	483.086	-1.72953	0.182081	-9.49864	2.12644e-21	4.53493e-20		AT1G61810	89.4676
																AT2G35340	20.3075	3.94678	0.701888	5.62309	1.87568e-08	3.74898e-07		AT1G32930	131.474	2.37842	0.339416	7.00739	2.42797e-12	4.85286e-11		AT1G31780	392.41	-2.08356	0.249993	-8.33446	7.7853e-17	1.59028e-15		AT1G75080	525.617	-2.37577	0.250151	-9.49732	2.15352e-21	4.58851e-20		AT4G15490	429.995
																AT2G17972	1026.28	2.01158	0.357745	5.62292	1.87751e-08	3.74925e-07		AT5G49720	2962.05	-0.934444	0.133361	-7.00689	2.43676e-12	4.86603e-11		AT5G57123	49.8767	5.60984	0.673234	8.33268	7.90335e-17	1.61293e-15		AT5G43460	7021.79	-1.48353	0.156312	-9.49085	2.29159e-21	4.8783e-20		AT3G04730	2314.65
[truncated: 10,664 more rows]
[truncated: 5 more columns]
