# Supplementary material for: BCL7A and BCL7B potentiate SWI/SNF-complex-mediated chromatin accessibility to regulate gene expression and vegetative phase transition in plants
Source: Nat Commun. 2024 Jan 31;15:935. doi: 10.1038/s41467-024-45250-x (PMC10830565; doi:10.1038/s41467-024-45250-x)
Supplement: Supplementary file 7 — Supplementary Data 4 [file 41467_2024_45250_MOESM7_ESM.xlsx]

## Sheet: Supplementary Dataset 4
Supplementary Dataset 4. Oligonucleotides used in this study.
Primers for genotyping (5’ - 3’):
bcl7a-LP: TCATTGATGTCAGGCTTTTCC
bcl7a-RP: AGTTCTTCCTTCGGTGGAAAG
bcl7b-LP: ACACAAGACATGTCCAAAGGC
bcl7b-RP: CAGTTTTTGCTTCCTGCAGAG
LBb1.3: ATTTTGCCGATTTCGGAAC
Primers for BiFC assays (5’ - 3’):
BCL7A-CDS-F: GGGGACAAGTTTGTACAAAAAAGCAGGCTTCATGGAAGGAGTTGGTGCACG
BCL7A-CDS-R: GGGGACCACTTTGTACAAGAAAGCTGGGTCTCATTCTTCTAATGGCTTGTCCTCT
BCL7B-CDS-F: GGGGACAAGTTTGTACAAAAAAGCAGGCTTCATGGAAGGTGTAGGATCGAGATTG
BCL7B-CDS-R: GGGGACCACTTTGTACAAGAAAGCTGGGTCTCATTCTTCAGTCCCTTCAGAATTC
Primers for Co-IP assays (5’ - 3’):
BCL7A-CoIP-F: ctctctctcaagcttggatccATGGAAGGAGTTGGTGCACG
BCL7A-HA-R: cgggctgcagctcgaggatccTTCTTCTAATGGCTTGTCCTCTTTC
BCL7A-FLAG-R: gataccgtcactagtggatccTTCTTCTAATGGCTTGTCCTCTTTC
BCL7B-CoIP-F: ctctctctcaagcttggatccATGGAAGGTGTAGGATCGAGATTG
BCL7B-HA-R: cgggctgcagctcgaggatccTTCTTCAGTCCCTTCAGAATTCAGA
BCL7B-FLAG-R: gataccgtcactagtggatccTTCTTCAGTCCCTTCAGAATTCAGA
Primers for GST pull-down assays (5’ - 3’):
MBP-BRM-422-F: cgcgatatcgtcgacggatccATGCAGCAGCCTAGGCAACT
MBP-BRM-952R: gtggtgatgatgatgggatccATTTTCTTTTGGCGCATTCATT
GST-BCL7A-F: gatctggttccgcgtggatccATGGAAGGAGTTGGTGCACG
Overlap-BCL7A-CFP-R: GCTCCTCGCCCTTGCTCACCATTTCTTCTAATGGCTTGTCCTCTTTC
Overlap-BCL7A-CFP-F: GAAAGAGGACAAGCCATTAGAAGAAATGGTGAGCAAGGGCGAGGAGC
GST-BCL7A-CFP-R: acccgggaattccggggatccTTACTTGTACAGCTCGTCCATGCC
GST-BCL7B-F: gatctggttccgcgtggatccATGGAAGGTGTAGGATCGAGATTG
Overlap-BCL7B-YFP-R: GCTCCTCGCCCTTGCTCACCATTTCTTCAGTCCCTTCAGAATTCAGA
Overlap-BCL7B-YFP-F: TCTGAATTCTGAAGGGACTGAAGAAATGGTGAGCAAGGGCGAGGAGC
GST-BCL7B-YFP-R: acccgggaattccggggatccTTACTTGTACAGCTCGTCCATGCC
Primers for qRT-PCR (5’ - 3’):
GAPDH-F: CTTGGAAGGAGCTAGGAATTGACA
GAPDH-R: ATGTGTTTCCCTGCACCTTCTC
ACTIN2-R:AGATGCCCAGAAGTCTTGTTCC
ACTIN2-R:TTTGCTCATACGGTCAGCGATA
BCL7A-F: AGCGAGAAGAAAGCGGAAGT
BCL7A-R: TCGTTCAAATCTTGTCGCACT
BCL7B-F: TCGACACTGAATCTCCATTACCT
BCL7B-R: TCAGACACAGTCCCAGATTCA
BRM-GFP-F: GGCAAATCCGGTGAAGAGGT
BRM-GFP-R: ACCTTCACCCTCTCCACTGA
SPL9-F: GGAATTTGACCTAGAGAAAAGGAGTT
SPL9-R: GCATCACCATTTTCGTAAAGCGAAG
SPL13-F: GGGTTTTCAAGGTAGCAAATTGCT
SPL13-R: ACCAACAACATAGCTCTGGCTCTG
SPL15-F: TTGGGAGATCCTACTGCGTGGTCAACC
SPL15-R: AGCCATTGTAACCTTATCGGADAATGAG
pri-miR156A-F:CTCTCCCTCCCTCTCTTTGATTC
pri-miR156A-R:AGGCCAAAGAGATCAGCACCGG
pri-miR156C-F:ATGAGTGATGACTGATGAGGGAGT
pri-miR156C-R:GAGAAAGTGAGAGATGGGAACACA
MIR156 RT primer: GTCGTATCCAGTGCAGGGTCCGAGGTATTCGCACTGGATACGACGTGCTC
MIR156-F: GCGGCGGTGACAGAAGAGAGT
MIR156-R: GTGCAGGGTCCGAGGT
snoR101-F:CTTCACAGGTAAGTTCGCTTG
snoR101-R:AGCATCAGCAGACCAGTAGTT
Primers used for ChIP-qPCR analyses (5’ - 3’):
TA3-F: GATTCTTACTGTAAAGAACATGGCATTGAGAGA
TA3-R: TCCAAATTTCCTGAGGTGCTTGTAACC
chip-MIR156A-F: AAACGCGCTTCACTTAAAATTAC
chip-MIR156A-R: TTTGTTGGCGGAAGACCAACAT
chip-MIR156C-F: CACCTTCAAAGTCTGCCTCCT
chip-MIR156C-R: CCCAAAACTCCCTCATCAGTCA
chip-AT2G29660-F: TTGTAGTATCTGTGGTATCATCGGA
chip-AT2G29660-R: ATTCATAAACCCAAACTCTTCTTCA
chip-AT2G29970-F: CACCAGTAACCACGGCGAGAC
chip-AT2G29970-R: CCTGAAACGGCGTGAAGTGA
Chip-AT4G09460-F: TAAGGAGAAAAAGTAAAGAGACAAG
Chip-AT4G09460-R: GTGACTATGTGGAGATAAAGTGAGG
Chip-AT4G12450-F: GCAATCACTCTACAAATCAACATCG
Chip-AT4G12450-R: AGGGAAAGGAGCGGCGGTTTGTACG
Chip-AT5G11790-F: TATAGTTAAGCCCTGTGATTTT
Chip-AT5G11790-R: ACAAAAAACCAGGGAGAGAAGAACT
Chip-AT2G18750-F: AACACCATTTTTGAGGTATTTTTCT
Chip-AT2G18750-R: AATCACAAATCCAGCTCTCAAACTA
Chip-AT3G01430-F: TTCCTCTTCTCATCTCCAACTCTAA
Chip-AT3G01430-R: GGTTACGCCGTTTTGTGCTCTTCTG
Chip-AT1G01140-F: CGTCGCCTTCCTTCTGCTTCCACTC
Chip-AT1G01140-R: CTCTCGCTCGTCCACTTTCTCTCGT
Chip-AT1G01650-F: CTATGTCTCCAGCACAAACGAAACT
Chip-AT1G01650-R: TACCTTCCTCCATTTTTTCTCCATC
Primers for generating vectors (5’ - 3’):
pBCL7A:BCL7A-GFP-F: GGGGACAAGTTTGTACAAAAAAGCAGGCTTCTCGCACGGATTTAGGGAATG
pBCL7A:BCL7A-GFP-R: GGGGACCACTTTGTACAAGAAAGCTGGGTCTTCTTCTAATGGCTTGTCCTCTTTC
pBCL7B:BCL7B-GFP-F: GGGGACAAGTTTGTACAAAAAAGCAGGCTTCGTTCCTTGCAGTCAACCTTAAGAA
pBCL7B:BCL7B-GFP-R: GGGGACCACTTTGTACAAGAAAGCTGGGTCTTCTTCAGTCCCTTCAGAATTCAGA
OX-MIR156A-F: ttttctgattaacagggatccAAAAGATTCTCATCGTTTCTTGTTTTC
OX-MIR156A-R: aaatgtttgaacgatctgcagGAATGATTAAAGGCTAAAGG
