# Supplementary material for: BCL7A and BCL7B potentiate SWI/SNF-complex-mediated chromatin accessibility to regulate gene expression and vegetative phase transition in plants
Source: Nat Commun. 2024 Jan 31;15:935. doi: 10.1038/s41467-024-45250-x (PMC10830565; doi:10.1038/s41467-024-45250-x)
Supplement: Supplementary file 8 — Supplementary Data 5 [file 41467_2024_45250_MOESM8_ESM.xlsx]

## Sheet: Supplementary Dataset 5
Supplementary Dataset 5. Summary of mapped reads for ChIP-seq.
Library	Total readsa	Total mapped readsb	Unique mapped readsc
BCL7A-GFP-IP-bio1	35114790	33073192	24255534
BCL7A-GFP-IP-bio2	38029482	35615925	24331464
brm-1 BCL7A-GFP-IP-bio1	41112022	38873164	28143509
brm-1 BCL7A-GFP-IP-bio2	40639618	37791034	27015677
BCL7B-GFP-IP-bio1	28668448	27316094	18932393
BCL7B-GFP-IP-bio2	31924140	29756443	20994403
brm-1 BCL7B-GFP-IP-bio1	35968086	34010290	23859396
brm-1 BCL7B-GFP-IP-bio2	39966094	37318955	25895227
BRM-GFP-IP-bio1	42211982	34846231	27018271
BRM-GFP-IP-bio2	48823762	39109753	28605185
bcl7a bcl7b BRM-GFP-IP-bio1	40800802	34740198	26317384
bcl7a bcl7b BRM-GFP-IP-bio2	53184140	44343536	31558456
BRM-GFP brm-1_Drosophila	42369278	33900865	24414931
BRM-GFP brm-1 bcl7ab_Drosophila	43220462	32686294	22471951
a Number of sequence reads before data analyses; b Number of reads that aligned to TAIR10 genome sequences; c Number of unique mapped reads.
