# Supplementary material for: BCL7A and BCL7B potentiate SWI/SNF-complex-mediated chromatin accessibility to regulate gene expression and vegetative phase transition in plants
Source: Nat Commun. 2024 Jan 31;15:935. doi: 10.1038/s41467-024-45250-x (PMC10830565; doi:10.1038/s41467-024-45250-x)
Supplement: Supplementary file 10 — Source Data [file 41467_2024_45250_MOESM10_ESM.xlsx]

## Sheet: Fig. 1
Fig. 1a							Fig. 1b
Fig. 1c
Fig. 1d

## Sheet: Fig. 2
Fig. 2c
	BCL7B-GFP bcl7b		BCL7B-GFP bcl7b brm-1
Unique Peptides	IP1	IP2	IP1	IP2
BCL7B (bait)	6	6	7	7
BRM	47	52	0	0
SWI3C	14	17	0	0
BRIP1	0	1	0	0
BRIP2	8	8	0	0
BRD1	7	9	0	0
BRD2	3	2	0	0
BRD13	4	1	0	0
SWP73B	19	16	10	18
ARP4	20	19	16	15
ARP7	16	19	13	12
SYD	26	27	29	24
MINU1	10	6	7	9
MINU2	0	2	2	3
SWI3A	5	9	12	11
SWI3D	22	26	27	28
Fig. 2d-e
Fig. 2m
	% input
	WT			pBCL7A:BCL7A-GFP bcl7a pBCL7A:BCL7A-GFP bcl7a pBCL7A:BCL7A-GFP bcl7a pBCL7A:BCL7A-GFP bcl7a			pBCL7A:BCL7A-GFP bcl7a brm-1			pBCL7B:BCL7B-GFP bcl7b			pBCL7b:BCL7b-GFP bcl7b brm-1
TA3	0.007407	0.007122	0.005059	0.005118	0.007373	0.007322	0.005825	0.009204	0.00471	0.009774	0.006101	0.007758	0.005166	0.004688	0.008219
AT5G15220	0.007205	0.006722	0.006584	0.12179	0.117496	0.118366	0.127221	0.106287	0.125435	0.131031	0.139642	0.159396	0.135385	0.146229	0.147546
AT2G29660	0.020284	0.011597	0.025498	0.07262	0.070797	0.080205	0.025031	0.028953	0.028291	0.139001	0.103893	0.166451	0.022403	0.030959	0.032423
AT2G29970	0.019684	0.015021	0.006258	0.11058	0.129693	0.118517	0.038027	0.029087	0.015805	0.173119	0.164539	0.16004	0.016212	0.025675	0.029835

## Sheet: Fig. 3
Fig. 3a
Fig. 3b
	BRM-GFP brm-1		BRM-GFP brm-1 bcl7a bcl7b
Unique Peptides	IP1	IP2	IP1	IP2
BRM	22	20	15	17
SWI3C	1	2	1	0
BRIP2	4	3	5	3
BRD1	0	3	0	3
SWP73B	4	3	4	2
ARP4	5	4	2	2
ARP7	11	8	8	8
Fig. 3c
Fig. 3i
	% input
	WT			BRM-GFP brm-1			BRM-GFP brm-1 bcl7a bcl7b
TA3	0.001135	0.000826	0.000867	0.00452	0.005562	0.005119	0.002252	0.005104	0.005197
AT2G29660	0.002091	0.004214	0.005967	0.080367	0.119309	0.07461	0.121439	0.083951	0.080869
AT2G29970	0.000591	0.000449	0.000315	0.194581	0.207672	0.213458	0.189677	0.231264	0.177599

## Sheet: Fig. 4
Fig. 4h							Fig. 4m
	log2 normalized reads in accessible region							log2(no. of reads within ±1 kb of TSS)
	WT	bcl7a bcl7b	brm-3	brm-1				WT	bcl7a bcl7b	brm-1
	12.8531	12.6278	12.4354	12.2568				6.91648	6.82718	5.32499
	12.0449	11.8335	11.7149	11.4202				8.35028	8.18065	5.37104
	11.8281	11.6517	11.4247	11.1836				7.14639	7.31601	5.52982
	11.3284	11.0481	10.8997	10.6434				5.82718	5.99299	5.56377
	11.2116	10.9719	10.8564	10.5637				6.31379	6.38327	5.72096
	11.1434	10.9076	10.8033	10.504				7.5853	6.96249	5.72137
	10.9833	10.7834	10.5053	10.2533				6.90959	6.8071	5.74994
	10.8553	10.5956	10.4003	10.1826				8.97799	8.82416	5.76062
	10.7574	10.5089	10.3444	9.99676				8.47371	8.13571	5.78385
	10.722	10.5036	10.2441	10.1338				8.15987	7.66711	5.8235
	10.7017	10.4382	10.2398	9.91154				9.06569	8.84831	5.83415
	10.6036	10.3993	10.2136	9.82806				6.79207	6.7492	5.83605
	10.6115	10.3704	10.1357	9.87813				7.66534	7.14568	5.86443
	10.6211	10.3247	10.1007	9.95143				7.52317	7.37287	5.90354
	10.5919	10.4503	9.97456	9.95565				7.67913	7.29692	5.91385
	10.4893	10.2715	9.97118	9.77701				7.853	7.23122	5.93086
	10.4888	10.2113	10.0401	9.66213				7.78202	7.16486	5.93204
	10.1292	9.87744	9.97928	9.56091				8.22762	7.86573	5.93405
	9.92325	9.60038	9.35942	9.15355				8.87882	8.67455	5.9384
	9.71193	9.61158	9.52327	9.07468				6.97062	6.98185	5.94685
	9.71296	9.47948	9.34618	9.07548				8.27589	8.00197	5.95687
	9.63816	9.45892	9.28448	9.03315				8.61047	8.54805	5.9782
	9.59367	9.39906	9.32215	9.03714				7.88844	7.21868	6.00731
	9.6961	9.45677	9.02001	8.5308				5.92564	6.15532	6.0119
	9.42962	9.30891	9.02417	8.54206				7.19574	7.23506	6.02392
	9.30538	9.2042	9.00633	8.76719				6.83245	6.78725	6.04843
	9.35271	9.12632	9.15152	8.48623				7.14853	6.27752	6.05192
	9.42249	9.12619	8.88035	8.7151				6.86913	6.78529	6.06566
	9.16805	9.21079	9.05338	8.75087				7.32148	7.42291	6.06824
	9.33506	9.08494	9.06353	8.62717				7.21878	6.92671	6.06878
	9.2516	8.9969	9.05311	8.70304				7.00899	6.87467	6.07403
	9.33874	9.15241	8.87652	8.57611				8.0728	7.8205	6.08151
	9.22713	8.88065	9.01025	8.83004				7.94105	7.51728	6.1014
	9.1993	8.92318	9.1683	8.61342				8.99053	8.49545	6.10234
	9.32249	8.9952	8.99449	8.54226				7.21378	7.13514	6.10915
	9.29944	9.06434	9.00169	8.4113				7.84141	7.43783	6.11593
	9.29737	9.15672	8.69679	8.52199				8.09935	7.67694	6.11697
	9.2159	8.78038	9.23805	8.38737				8.22497	8.19155	6.11821
	9.26608	9.25349	8.80961	8.2097				8.66017	8.10669	6.11873
	9.09038	9.08388	9.00731	8.45142				7.75455	7.5345	6.12081
	9.10368	9.01625	8.96881	8.56853				7.17842	7.02276	6.13771
	9.15469	9.14886	8.85907	8.4227				7.51728	7.11207	6.13945
	9.17891	9.04781	8.76603	8.63807				6.81718	6.47929	6.14466
	9.08653	8.67013	9.13584	8.73691				7.3872	7.33624	6.15886
	9.20016	8.94295	8.81954	8.67172				7.79181	7.32418	6.18289
	9.08148	9.13237	8.88157	8.42752				6.85112	6.96116	6.18745
	9.20078	9.19229	8.89118	7.98584				7.86944	7.58346	6.18775
	9.07106	9.03837	8.84862	8.46597				8.72707	8.4582	6.18903
	9.05867	9.13018	8.81154	8.38888				6.64205	6.90388	6.19495
	9.05731	9.15608	8.72059	8.39253				7.00888	6.91779	6.21403
	9.11582	8.65875	8.99718	8.52963				8.16697	8.08736	6.23506
	9.05623	8.7733	8.87298	8.64115				6.32085	6.53247	6.23745
	9.02597	8.78823	8.97269	8.53858				8.54168	8.29301	6.24117
	9.04958	8.85253	8.90373	8.48844				8.3217	7.84486	6.25626
	9.09935	8.83794	8.82925	8.48804				7.11114	6.91916	6.2588
	9.1576	8.73251	8.86372	8.46985				6.37868	6.21344	6.25965
	9.01402	8.69418	8.93118	8.63281				5.9644	6.03804	6.26003
	8.77742	8.99676	9.04043	8.37634				7.74147	7.44956	6.2636
	9.13455	8.84533	8.71528	8.46801				7.47168	6.90593	6.26435
	8.94061	8.8149	8.90358	8.54901				8.29715	7.83605	6.26454
	9.11543	8.93634	8.84972	8.15507				6.24669	6.5932	6.2666
	9.15292	8.69087	8.88753	8.36151				7.70044	7.44419	6.26782
	9.10066	8.76852	8.81041	8.44791				8.95913	8.65069	6.27324
	9.01151	8.67189	9.0136	8.39553				7.36807	7.15279	6.27389
	8.88631	8.88692	8.80768	8.57327				7.67983	7.20994	6.27687
	9.00927	8.56301	8.96174	8.57213				7.00203	6.99345	6.27845
	8.95143	8.83242	8.90207	8.40024				9.06488	8.65033	6.27947
	8.96246	8.54728	8.95536	8.62936				7.69523	7.63916	6.28919
	9.06905	8.84329	8.6566	8.51314				6.86357	6.85655	6.29103
	8.96029	8.96823	8.71922	8.35271				7.46801	7.23458	6.29136
	9.1063	8.85409	8.64818	8.35887				7.69662	7.21091	6.30332
	8.94134	8.6786	8.93207	8.45861				6.41608	6.71877	6.30332
	8.9613	9.02445	8.64241	8.32305				6.41743	6.94673	6.30852
	9.08321	8.70529	8.62589	8.58233				7.41659	6.99373	6.31061
	8.98925	9.07882	8.50064	8.32957				7.58459	7.36894	6.31189
	8.96087	8.81362	8.75522	8.44626				5.60644	5.92754	6.31198
	9.06016	8.50601	8.88996	8.47756				7.98413	7.77709	6.31597
	8.9976	8.77116	8.75672	8.43983				7.0433	7.16038	6.31714
	9.01876	8.7386	8.7286	8.4623				6.69864	6.56773	6.32328
	9.11244	8.83036	8.77594	8.08242				8.12335	7.8205	6.32553
	9.00422	8.64313	8.81634	8.46455				8.10826	7.78365	6.32598
	9.15646	8.91707	8.631	8.05311				7.96029	7.50819	6.3276
	9.04262	8.6893	8.66587	8.48925				7.13494	7.16892	6.32841
	9.03136	8.74416	8.57232	8.54284				8.16138	7.58346	6.32939
	9.00422	8.66871	8.79344	8.37047				6.93151	6.84298	6.33145
	9.01737	8.82353	8.63263	8.32441				7.78267	7.67172	6.33226
	8.87652	8.70857	8.82177	8.43879				9.21602	8.97169	6.33423
	8.84455	8.56872	8.94442	8.44211				8.20579	7.89096	6.33557
	8.98797	8.70009	8.49605	8.59208				6.43404	6.23161	6.33664
	8.89209	8.6532	8.70977	8.50184				7.5108	7.69836	6.33914
	8.96607	8.60028	8.80784	8.30012				7.24174	7.25456	6.33949
	8.9555	8.74483	8.75355	8.19353				7.52943	7.04193	6.34385
	8.88859	8.85206	8.61066	8.3336				6.65893	6.72397	6.34474
	8.85751	8.75739	8.71493	8.36063				7.97212	7.66142	6.35014
	9.01388	8.92719	8.50064	8.09434				8.49286	8.1467	6.35244
	8.77347	8.83194	8.75087	8.29577				6.37086	6.58616	6.35262
	9.03163	8.27053	9.07307	8.0381				7.36982	7.08428	6.36019
	8.98299	8.41405	8.82988	8.36457				8.92035	8.56929	6.36308
	8.98883	8.65428	8.71802	8.22328				7.32103	7.54187	6.36475
	8.98527	8.56948	8.63372	8.439				6.7494	6.74531	6.36807
	8.94968	8.61176	8.63626	8.43838				5.88252	6.52544	6.3713
	8.9911	8.71836	8.71819	8.12205				8.70598	8.22207	6.3733
	8.87912	8.72247	8.6954	8.33069				7.4355	7.59066	6.37652
	9.08202	8.76918	8.44253	8.2329				7.89996	7.32193	6.38474
	9.07882	8.6726	8.62936	8.1393				7.5306	6.93038	6.38655
	9.00042	8.94325	8.31538	8.24389				7.14517	6.88331	6.3906
	9.19069	8.44149	8.84784	7.8558				8.85953	8.27543	6.39951
	9.11751	8.62753	8.46352	8.31628				8.95274	8.76005	6.40037
	8.85222	8.92184	8.44853	8.33494				8.80735	8.56091	6.40097
	9.12063	8.52435	8.50343	8.35513				7.12169	7.23223	6.40199
	9.03301	8.61361	8.65696	8.20384				8.0983	8.26819	6.40378
	8.91004	8.88203	8.41975	8.31152				8.04849	7.72826	6.4065
	8.9613	8.56091	8.48079	8.56091				7.53644	6.93009	6.40744
	9.08468	8.69401	8.44894	8.24793				8.10014	7.77479	6.41151
	8.96	8.7657	8.56186	8.20579				9.15785	8.78823	6.4138
	8.86186	8.64151	8.78038	8.22304				9.2876	8.91588	6.42181
	8.82289	8.61471	8.7252	8.37134				7.34518	6.93133	6.43062
	8.94734	8.73674	8.6532	8.072				8.4028	8.06851	6.43262
	8.7936	8.60641	8.85393	8.20286				6.63641	6.14619	6.43304
	8.81266	8.61875	8.702	8.36479				8.45594	7.86419	6.43379
	9.0129	8.74819	8.58214	8.01542				8.68685	8.4132	6.43529
	8.81554	8.75322	8.55209	8.36632				7.34385	6.7139	6.43912
	8.96636	8.68562	8.66782	8.06259				7.42668	7.30012	6.43996
	8.84643	8.78398	8.43505	8.37156				8.04576	7.65535	6.44112
	8.81954	8.42206	8.77709	8.42164				8.09592	7.82209	6.44369
	8.80494	8.78774	8.58609	8.23649				7.24812	6.93522	6.44535
	8.75539	8.74012	8.71029	8.19673				7.21578	6.77768	6.44659
	8.86031	8.50303	8.65284	8.41172				8.38608	7.96492	6.44824
	8.95739	8.75756	8.37656	8.26186				8.51393	8.06931	6.45426
	8.85237	8.63445	8.56281	8.37069				7.03067	6.83415	6.46434
	8.8614	8.57535	8.59824	8.34983				6.34359	6.2791	6.46491
	8.95026	8.8141	8.50799	7.96347				8.40642	8.16415	6.46818
	8.92615	8.53528	8.35403	8.53683				8.81041	8.08055	6.46981
	8.88218	8.66711	8.40854	8.39981				7.62753	7.57099	6.47427
	9.00169	8.42815	8.71768	8.11686				8.38198	8.15962	6.47427
	9.07762	8.81426	8.12645	8.14898				7.83668	7.57365	6.47711
	8.93899	8.37178	8.73318	8.2503				8.57894	8.21989	6.478
	8.8088	8.89224	8.34407	8.23338				8.89769	8.48281	6.48132
	8.76139	8.56815	8.94325	7.92778				6.56659	7.00619	6.48156
	8.91842	8.44128	8.6837	8.25951				8.84471	8.54381	6.48196
	8.93723	8.56548	8.44501	8.37287				8.0523	7.57024	6.48824
	8.78545	8.72451	8.40854	8.39532				7.54535	6.44452	6.48872
	8.88753	8.90087	8.23912	8.16466				8.52572	7.90569	6.48912
	8.84847	8.43942	8.62187	8.38931				8.74113	8.31967	6.49474
	8.83889	8.49566	8.57232	8.3966				6.50661	6.89663	6.49578
	8.89694	8.41172	8.72042	8.21335				6.9629	6.61728	6.49657
	8.81746	8.62315	8.61526	8.20677				7.43296	7.30378	6.49841
	8.81458	8.67737	8.63825	8.09144				7.42038	7.32688	6.50192
	8.85456	8.45162	8.52219	8.43962				9.08534	8.84125	6.50589
	8.98271	8.35579	8.7269	8.07066				9.02984	8.74332	6.50613
	8.88417	8.578	8.57213	8.17567				6.63059	6.56879	6.50938
	8.85253	8.52493	8.38133	8.48462				6.98869	6.74618	6.51672
	8.8469	8.75672	8.42501	8.12722				9.09064	8.71304	6.51964
	8.75906	8.90177	8.44087	8.00028				7.32643	7.45574	6.52137
	8.84941	8.64187	8.41701	8.26256				7.46189	7.49585	6.52262
	8.87882	8.80478	8.6703	7.51688				7.84486	7.39789	6.52317
	8.93177	8.5651	8.57705	8.01959				6.06641	6.50732	6.52607
	8.90749	8.50641	8.26959	8.4674				7.8679	7.49665	6.5281
	8.78627	8.60659	8.52317	8.26233				6.732	6.77676	6.53348
	8.73725	8.5691	8.70684	8.13186				7.70321	7.27426	6.53512
	8.8936	8.7303	8.44004	7.97928				7.32553	7.06447	6.53559
	8.82877	8.8051	8.4096	8.01039				7.37851	7.58684	6.5366
	8.93502	8.33316	8.75422	7.99152				7.63154	7.37373	6.54527
	8.76785	8.62406	8.50303	8.25219				8.82353	8.33405	6.54628
	8.88035	8.60973	8.47978	8.10538				8.97355	8.32508	6.54643
	8.86031	8.63427	8.49965	8.06555				7.53255	6.87553	6.54659
	8.92659	8.46434	8.56281	8.09592				6.74147	7.07788	6.54697
	9.09091	8.77758	8.30515	7.57365				7.95681	7.05907	6.54998
	9.07682	8.71236	8.22497	7.8558				7.92985	7.66249	6.5519
	8.8614	8.34696	8.61195	8.26725				7.15967	6.86338	6.55344
	8.83495	8.52767	8.42543	8.32328				7.40173	7.1079	6.55428
	8.67048	8.482	8.82766	8.07575				7.00394	6.91289	6.56156
	8.77396	8.3661	8.73149	8.20897				7.40642	7.72554	6.56171
	8.87544	8.886	8.14873	8.03342				7.49705	6.95315	6.56217
	9.04056	8.58252	8.54651	7.6664				6.95478	7.07521	6.56331
	8.92258	8.35601	8.37547	8.40854				8.21237	8.01486	6.56461
	8.80252	8.74668	8.48039	7.96578				7.75756	7.89482	6.56491
	8.98982	8.90026	8.05148	7.84831				7.70511	7.04401	6.56613
	8.95913	8.5672	8.39981	8.06178				7.20862	7.03672	6.57001
	8.84235	8.5265	8.57137	8.09672				7.10418	7.31741	6.5716
	8.75288	8.69	8.59451	7.93575				7.55536	7.66356	6.57418
	8.80397	8.65356	8.3637	8.21091				7.52003	7.43962	6.57569
	8.74332	8.56929	8.58928	8.13802				6.4872	6.24308	6.57849
	8.60326	8.61802	8.63336	8.20775				7.59433	7.39703	6.58271
	8.77462	8.73437	8.43359	8.04658				8.47573	8.09144	6.58278
	8.94398	8.72417	8.27589	7.95681				6.19377	6.41549	6.58519
	8.75205	8.47411	8.56605	8.26468				8.94002	8.81458	6.58714
	8.86031	8.37851	8.67631	8.04275				6.65843	6.89603	6.58812
	8.81041	8.44915	8.4822	8.29071				7.68825	7.64025	6.58871
	8.79961	8.35028	8.56529	8.3031				7.56529	7.57062	6.59021
	8.85019	8.41827	8.4674	8.26021				8.59712	8.42438	6.59089
	8.82464	8.58082	8.51116	8.03672				7.8205	7.54183	6.595
	8.67048	8.84596	8.31899	8.10617				7.91019	7.47816	6.59716
	8.75071	8.35975	8.59787	8.28956				6.98299	6.86604	6.59865
	8.8321	8.48603	8.37873	8.28216				7.31909	7.63916	6.59969
	8.72195	8.49406	8.54071	8.2384				7.93958	7.79734	6.59984
	8.98755	8.46659	8.31266	8.11009				7.20994	7.07949	6.6011
	8.83526	8.36216	8.51511	8.2317				7.80316	7.44791	6.60429
	8.86496	8.55516	8.3878	8.08773				8.4315	7.72281	6.60452
	8.837	8.40259	8.57308	8.08507				8.29829	8.06286	6.60733
	8.60881	8.62899	8.57213	8.13494				7.31696	7.17123	6.6077
	8.93384	8.60678	8.31877	7.88753				7.34647	7.2293	6.60992
	8.60363	8.36019	8.61526	8.33539				6.54203	6.45072	6.61014
	8.84596	8.59507	8.3336	8.01737				7.16792	6.64638	6.61043
	8.62297	8.68808	8.48905	8.03507				8.44543	8.22062	6.61456
	8.81266	8.42626	8.36457	8.23601				7.20114	7.09487	6.61603
	8.74197	8.50303	8.49326	8.09117				7.66818	7.42206	6.61912
	8.62059	8.73149	8.3637	8.10591				6.84442	7.22786	6.61934
	8.70546	8.50084	8.24127	8.41236				8.93914	8.03617	6.62051
	8.89436	8.5494	8.22497	8.08985				7.55957	7.18388	6.62315
	8.58965	8.62516	8.53255	8.07227				6.49369	6.60066	6.62381
	8.92095	8.22713	8.55555	8.01625				6.07746	6.32202	6.62863
	8.74987	8.46455	8.49506	8.08587				6.72416	6.61122	6.6303
	8.83368	8.69105	8.3936	7.70598				8.5267	8.04849	6.63096
	8.72178	8.42417	8.50104	8.15558				7.85456	7.49825	6.63118
	8.59861	8.61379	8.41806	8.18611				8.9384	8.76255	6.63154
	8.66178	8.5076	8.4731	8.15659				6.61176	6.4733	6.633
	8.59917	8.30195	8.86651	7.89815				6.72083	6.59991	6.63416
	8.79002	8.60585	8.36785	7.92778				8.47188	6.91169	6.63423
	8.7413	8.22569	8.52356	8.27519				7.01486	6.56133	6.63619
	8.73166	8.35931	8.4363	8.25267				8.70096	8.1644	6.63655
	8.74062	8.56872	8.26819	8.16591				7.5074	7.23074	6.64119
	8.88661	8.68177	8.29829	7.67136				7.43671	7.57213	6.64422
	8.68112	8.50944	8.51521	8.0249				7.36894	7.34119	6.64883
	8.77561	8.55094	8.25786	8.13597				6.86666	6.67807	6.64918
	8.69766	8.43066	8.36588	8.27566				7.78398	7.53761	6.65249
	8.80445	8.49245	8.34496	8.06393				7.55152	7.06447	6.65492
	8.69262	8.36019	8.40109	8.31447				6.81762	6.53512	6.65514
	8.68773	8.48099	8.33338	8.2588				6.626	6.95245	6.657
	8.73742	8.55344	8.44977	7.9431				8.22134	8.09882	6.65814
	8.74366	8.65464	8.24722	8.03672				7.53411	7.43379	6.65835
	8.85502	8.52082	8.26092	8.02181				7.2854	7.31288	6.66099
	8.69575	7.96463	8.85689	8.05284				7.42794	7.03881	6.66178
	8.70891	8.56033	8.52767	7.82464				8.34895	7.96376	6.6627
	8.69975	8.24341	8.45861	8.32531				7.85922	7.31198	6.66313
	8.98783	8.45861	8.12903	7.97298				5.85873	6.47273	6.66377
	8.94061	8.7652	7.98242	7.71493				8.5076	8.59208	6.66782
	8.63263	8.60696	8.34274	8.1166				7.65141	7.19672	6.67172
	8.73725	8.48341	8.31877	8.14389				7.7046	7.10696	6.67306
	8.71046	8.56986	8.31016	8.07548				8.94002	8.10669	6.67419
	8.66853	8.34873	8.55899	8.09777				8.2724	7.58082	6.67419
	8.56434	8.66693	8.47513	7.91109				7.73054	7.76885	6.67666
	8.69714	8.41532	8.41722	8.13057				6.72096	6.42593	6.67821
	8.61047	8.56396	8.42668	8.04549				5.97453	6.13781	6.68236
	8.61912	8.42206	8.616	7.94895				6.61434	6.92005	6.68734
	8.63536	8.33271	8.53547	8.15051				6.78392	6.4261	6.68888
	8.80542	8.63481	8.44315	7.50224				7.43045	7.43045	6.6893
	8.6397	8.49566	8.38694	8.11686				8.99746	8.53586	6.69063
	8.7705	8.64728	8.29967	7.7738				8.6703	7.89785	6.69648
	8.7936	8.32328	8.21772	8.27333				9.37123	9.22328	6.69989
	8.60307	8.36392	8.6575	7.95942				7.29646	6.94369	6.7019
	8.62735	8.13776	8.72571	8.07521				7.55229	7.25739	6.70473
	8.72571	8.18115	8.48643	8.21359				8.38241	7.82369	6.70591
	8.97957	8.11894	8.2446	8.14389				7.56796	7.39746	6.70722
	8.69157	8.61361	8.45348	7.73335				8.06474	7.87258	6.70874
	8.69366	8.50024	8.38327	7.99548				8.20628	7.64429	6.70908
	8.67189	8.50997	8.35689	8.04303				8.63008	8.38111	6.71053
	8.648	8.50024	8.34185	8.10565				7.38111	7.00899	6.71411
	8.69905	8.38995	8.44832	8.0337				7.51333	7.39832	6.71425
	8.5467	8.23721	8.73759	8.01653				8.38219	7.54882	6.71466
	8.73386	8.58252	8.23793	7.96665				6.60644	6.51144	6.71562
	8.76504	8.43858	8.33718	7.98868				7.6489	7.22352	6.71795
	8.84094	8.37352	8.29209	7.99181				7.07419	6.68053	6.71836
	8.7418	8.17891	8.47249	8.14134				7.23984	7.00169	6.72007
	8.75171	8.29462	8.30993	8.19353				8.06232	8.17692	6.72069
	8.63608	8.54632	8.29921	8.06447				9.57866	9.29002	6.72083
	8.71029	8.5932	8.26585	7.90418				8.31877	7.94369	6.72185
	8.58834	8.56491	8.34252	8.03974				8.04849	7.82528	6.72226
	8.89996	8.22545	8.38154	7.90869				7.16254	7.29186	6.72288
	8.69453	8.43003	8.48764	7.85549				7.36326	7.18735	6.72335
	8.55555	8.07868	8.68229	8.18834				8.2009	8.25715	6.72451
	8.57194	8.71579	8.28425	7.88448				8.13204	7.79734	6.72458
	8.45286	8.38522	8.65928	8.00843				6.77821	6.96515	6.7252
	8.62972	8.65982	8.25456	7.88661				8.28586	7.87989	6.72615
	8.74651	8.44232	8.10826	8.17343				7.48904	7.33405	6.72683
	8.63789	8.43838	8.4248	7.98214				8.10407	8.01458	6.72765
	8.66888	8.13776	8.63408	7.99887				8.04248	7.68159	6.72785
	8.64584	8.31424	8.43567	8.09987				7.53993	7.35579	6.72792
	8.61985	8.55363	8.2854	7.99492				7.15593	6.91916	6.73064
	8.73809	8.3262	8.36829	8.00253				8.63844	8.04821	6.73064
	8.6907	8.31198	8.20775	8.26655				9.34806	8.77066	6.7339
	8.66302	8.56071	8.31764	7.85953				6.89057	6.48993	6.73471
	8.631	8.16415	8.60604	8.01792				8.58609	8.40535	6.73498
	8.54458	8.11504	8.58909	8.20482				6.82247	6.77518	6.73539
	8.64115	8.4132	8.30857	8.08879				8.4079	8.31266	6.73606
	8.47046	8.45656	8.47553	8.0607				6.71287	6.25692	6.73613
	8.58834	8.78545	8.22086	7.67243				7.95449	7.74719	6.73674
	8.58946	8.15076	8.51708	8.18982				7.41109	7.64097	6.73762
	8.69471	8.52748	8.12541	8.04849				6.88624	6.85187	6.73877
	8.50601	8.34163	8.35425	8.28517				7.50581	7.4822	6.73917
	8.64458	8.39081	8.34185	8.0588				6.97728	7.03727	6.74093
	8.71631	8.39832	8.38327	7.87621				6.53232	6.96492	6.74322
	8.61637	8.55593	8.10617	8.14109				8.88493	8.64746	6.74369
	8.6077	8.4227	8.54032	7.77512				7.68124	7.60251	6.74463
	8.8133	8.69627	8.02652	7.63771				7.29186	7.32418	6.75007
	8.63245	8.57118	8.36523	7.75956				7.75021	7.63807	6.75181
	8.68685	8.45306	8.02735	8.22473				7.85362	7.14837	6.75235
	8.79393	8.32305	8.29117	7.9257				7.9571	7.93987	6.75622
	8.61029	8.33628	8.49366	7.9334				7.292	7.19234	6.75696
	8.50522	8.33807	8.50104	8.07361				8.83589	8.6101	6.76288
	8.61139	8.25739	8.41193	8.1298				7.58496	7.46557	6.76487
	8.49985	8.40727	8.49446	7.9901				8.49885	7.86264	6.76553
	8.65249	8.29967	8.3733	8.0561				7.56224	7.33584	6.766
	8.53158	8.65625	8.13417	8.0268				8.3921	8.1166	6.76752
	8.80864	8.1533	8.39124	7.9384				8.14873	7.90539	6.77129
	8.82909	8.46107	8.1127	7.84674				8.10565	7.73742	6.77208
	8.48643	8.27612	8.46883	8.17243				8.47289	8.13443	6.77781
	8.55536	8.45389	8.39017	7.95826				8.00225	7.55612	6.78594
	8.55708	8.31854	8.54535	7.90779				7.89148	7.81986	6.7866
	8.54554	8.46516	8.43692	7.87344				8.25006	7.91707	6.78771
	8.47513	8.22497	8.56891	8.08055				7.71218	7.42836	6.78816
	8.62881	8.18041	8.54129	7.94251				9.25077	9.00647	6.78855
	8.69453	8.16742	8.16315	8.30332				8.90403	8.72127	6.78921
	8.6204	8.59694	8.12748	7.92985				7.07098	6.90989	6.79318
	8.53644	8.54901	8.42501	7.71836				7.45533	6.98128	6.79468
	8.50462	8.42836	8.34585	8.0542				8.34163	7.86078	6.79507
	8.60548	8.38457	8.26608	8.06151				8.22134	7.67807	6.79598
	8.57042	8.55555	7.95884	8.19722				6.13822	6.05355	6.79701
	8.84659	8.49305	8.09513	7.66818				8.09487	7.68004	6.80025
	8.56796	8.42815	8.24484	8.06313				7.39017	7.19259	6.80155
	8.72451	8.33494	8.29117	7.86759				7.12877	7.13083	6.80284
	8.44025	8.33807	8.56967	7.90779				7.46025	7.41024	6.80736
	8.76437	8.4623	8.09566	7.84361				7.6844	7.71665	6.80748
	8.58553	8.17966	8.49685	7.99661				7.24973	7.26945	6.80864
	8.56453	8.52826	8.08799	8.07307				7.39017	7.11951	6.80864
	8.63644	8.39596	8.1025	8.12645				6.8315	6.80194	6.80929
	8.71476	8.2738	8.32654	7.89479				8.01321	8.10957	6.80948
	8.76918	8.14287	8.23242	8.06501				7.11332	7.22352	6.81057
	8.55421	8.48663	8.36938	7.79539				6.32921	6.45566	6.8159
	8.60381	8.4096	8.01653	8.21553				7.26163	7.56224	6.81628
	8.4315	8.32238	8.45018	8.07307				7.4417	7.51254	6.81737
	8.77198	7.97728	8.28077	8.13366				8.52415	8.44667	6.81794
	8.61637	8.45121	8.2484	7.87221				6.70667	6.86152	6.82018
	8.54554	8.36785	8.09882	8.22762				7.6489	7.47614	6.82107
	8.77775	8.30925	8.03727	8.01625				6.33172	6.38767	6.82337
	8.7223	8.35601	8.14491	7.91588				8.03645	7.55305	6.82464
	8.64926	8.11114	8.52101	7.83162				7.86295	7.44253	6.82521
	8.60121	8.61526	7.84204	8.03122				7.51649	7.23793	6.82528
	8.7662	8.33606	8.30287	7.62059				7.12877	7.12101	6.82591
	8.5932	8.56701	8.13802	7.79604				8.11192	7.67455	6.82655
	8.60696	8.3147	8.40642	7.78202				7.40344	7.16038	6.82737
	8.64241	8.35975	7.97757	8.16641				8.2731	7.81282	6.82864
	8.732	8.34829	8.1298	7.88387				7.49185	7.13237	6.82947
	8.5068	8.27519	8.33718	8.07708				8.42291	8.13981	6.83086
	8.64674	8.00478	8.4187	8.0588				8.15431	7.87713	6.83175
	8.55344	8.30218	8.28263	8.04248				7.81762	7.59021	6.83655
	8.72093	8.33159	7.95245	8.09513				7.95041	7.67666	6.83668
	8.51846	8.30469	8.39853	7.93251				7.7364	7.4733	6.8375
	8.64836	8.41954	8.15456	7.86326				8.99549	8.73132	6.83794
	8.52533	8.43087	8.11426	8.07601				7.97842	7.53138	6.83983
	8.60696	8.46883	7.87836	8.13314				7.72144	7.66782	6.84046
	8.63608	8.57497	8.17068	7.58834				5.69181	5.8475	6.84235
	8.46455	8.37526	8.36282	7.92837				8.24911	8.3966	6.84486
	8.68615	7.87375	8.55727	7.87437				8.14898	8.15	6.84612
	8.63572	8.29989	8.28563	7.86078				8.31084	7.82845	6.84649
	8.56491	8.37721	7.94574	8.22545				7.07735	7.19525	6.848
	8.66782	8.3906	8.14185	7.85269				9.19943	8.86	6.84831
	8.65141	8.26045	8.40088	7.70401				8.01876	7.51767	6.84875
	8.56624	8.43463	8.27496	7.77775				7.12877	7.37504	6.84969
	8.62717	8.15861	8.31039	7.99067				6.03342	6.12081	6.84994
	8.68527	8.04767	8.30652	8.01653				6.92718	6.78594	6.85112
	8.53819	8.11816	8.5889	7.75789				7.5345	7.3906	6.85325
	8.55344	8.38974	8.14695	8.00197				8.43775	8.25338	6.86047
	8.42941	8.39917	8.24055	8.04821				7.81442	7.83983	6.86152
	8.49705	8.50084	8.01374	8.06232				7.61102	7.40246	6.86202
	8.55152	8.4623	8.08746	7.96203				8.60659	8.53547	6.86357
	8.59302	8.22569	8.14134	8.13031				8.30172	8.03342	6.86388
	8.7127	7.83447	8.41638	8.01374				6.33735	6.70715	6.86419
	8.54052	8.51688	8.20848	7.7364				8.90959	8.48905	6.86419
	8.46699	8.31424	8.35513	7.95099				7.95623	7.90026	6.86728
	8.60622	8.28054	8.39853	7.69905				7.00056	6.81378	6.86975
	8.54824	8.35689	8.11868	8.05094				7.28725	7.07895	6.87018
	8.56948	8.42164	8.25644	7.75422				6.86975	7.12464	6.8716
	8.52806	8.26843	8.16767	8.12335				7.7286	7.52552	6.8775
	8.50283	8.62972	8.1316	7.66959				7.56758	7.46883	6.87958
	8.55267	8.2446	8.53255	7.59134				7.98128	7.60629	6.88081
	8.54824	8.38154	8.24294	7.85237				7.43588	7.29921	6.8827
	8.4363	8.29071	8.50581	7.77248				8.44025	7.67842	6.88325
	8.49586	8.49745	8.14746	7.86481				7.00899	7.20163	6.88387
	8.69017	8.27891	8.02375	7.99379				7.66427	7.34252	6.88545
	8.36282	8.54728	8.29301	7.79344				7.72451	7.61545	6.88692
	8.71132	8.35623	8.12205	7.73674				8.92644	8.54689	6.88813
	8.65374	7.96347	8.37417	7.97298				8.6299	8.50104	6.8936
	8.57289	8.33159	8.19353	7.90328				7.18041	7.14873	6.89433
	8.54438	8.14313	8.32576	8.01207				7.34252	7.27566	6.89815
	8.36238	8.36894	8.48079	7.76885				7.62059	7.33762	6.89845
	8.47188	8.36807	8.36545	7.77676				8.78201	8.48281	6.89845
	8.62406	8.34185	7.89815	8.10512				8.14619	8.01681	6.89905
	8.65571	8.10486	8.32373	7.86759				8.43442	8.33271	6.9002
	8.38522	8.2427	8.53993	7.78823				7.69488	7.35843	6.90147
	8.44791	8.38974	8.26021	7.87314				8.30766	7.82782	6.90207
	8.44025	8.22183	8.49645	7.76155				7.53955	7.12722	6.90274
	8.51254	7.60066	8.84408	7.66924				7.29829	7.18889	6.90388
	8.45615	8.57478	7.97556	7.89421				8.31696	7.86635	6.90569
	8.50363	8.01903	8.49506	7.88692				8.15634	8.08268	6.90629
	8.48905	8.6077	8.00169	7.73708				8.03974	7.73911	6.90929
	8.46025	8.22473	8.30287	7.95565				7.59768	7.40769	6.91025
	8.5947	7.82369	8.54516	7.83668				8.51333	8.40514	6.91349
	8.46312	8.19623	8.39853	7.85425				7.86171	7.15406	6.91451
	8.79377	8.20921	8.01848	7.7492				7.50104	7.41066	6.91462
	8.81906	8.19402	8.01123	7.71836				7.03452	6.60703	6.91528
	8.616	8.53935	8.05039	7.51846				8.62388	8.15987	6.91648
	8.49805	8.3661	8.14466	7.89542				8.83684	8.63209	6.91707
	8.51728	8.13981	8.39318	7.83257				7.22014	7.22207	6.91755
	8.57099	8.12102	8.28286	7.92125				8.40854	8.08958	6.91946
	8.53469	8.20261	8.20065	7.98214				7.85206	7.88935	6.91952
	8.56472	8.36282	7.98242	7.97183				8.31515	8.11348	6.92125
	8.31447	8.25125	8.37504	8.00113				7.64205	7.62571	6.9222
	8.48663	8.11842	8.31922	7.99605				8.00619	7.3746	6.92363
	8.42983	8.43171	8.22255	7.78986				7.75889	7.50819	6.92363
	8.62242	8.13699	8.07655	8.04002				7.45451	7.17018	6.92481
	8.64277	8.18933	8.31266	7.63699				7.13211	7.20848	6.92481
	8.58026	8.35271	8.30332	7.51531				7.99435	7.75288	6.92564
	8.56358	8.32305	7.95012	8.02929				8.81057	8.47816	6.92612
	8.62644	8.11296	8.48804	7.45492				6.24546	6.43095	6.92636
	8.45306	8.19623	8.25857	8.00141				8.67472	8.0917	6.92837
	8.44501	8.44419	7.94369	8.03727				8.80864	8.38025	6.92997
	8.61783	8.16239	8.44274	7.47127				8.5267	7.88935	6.93015
	8.50462	8.16491	8.22665	7.98868				7.6136	7.15987	6.93015
	8.48523	8.03864	8.37634	7.95826				8.49645	8.32486	6.9305
	8.53411	8.42417	8.19722	7.59694				5.90761	6.04002	6.93133
	8.52865	8.14466	8.17966	8.01346				8.35953	8.14606	6.93198
	8.36829	8.31515	8.29921	7.88692				7.76421	7.58308	6.93227
	8.60659	7.90749	8.22038	8.0864				8.0182	7.77489	6.93369
	8.49546	8.06259	8.2427	8.07012				7.59059	7.11832	6.93546
	8.53644	8.13853	8.29002	7.86573				6.64573	7.01558	6.93958
	8.64097	8.58101	7.75889	7.64746				7.49345	7.2555	6.94017
	8.47958	7.92807	8.30355	8.13443				7.99181	7.72076	6.94069
	8.60678	8.1467	8.08055	7.97728				7.66924	7.46434	6.94075
	8.68405	7.86882	8.47452	7.60251				6.23372	6.07778	6.94193
	8.40195	8.62352	8.02348	7.65785				6.67342	6.68559	6.94351
	8.52963	7.51531	8.47978	8.15507				8.01179	7.67701	6.94427
	8.44108	8.07682	8.2529	8.08215				7.69523	7.16491	6.94661
	8.60881	8.42941	8.17218	7.40769				8.745	8.50581	6.94924
	8.58646	8.09091	8.26092	7.84078				7.20897	7.13715	6.95187
	8.49426	8.41257	8.15634	7.68825				7.7286	7.4363	6.95193
	8.57156	8.22593	7.87406	8.11816				8.75706	8.58478	6.95303
	8.61342	8.21844	7.98128	7.96261				7.75021	7.32003	6.95478
	8.48482	8.13263	8.14466	8.07253				7.40982	6.34536	6.95478
	8.3661	8.32283	8.14032	8.01402				6.85362	6.37356	6.95536
	8.48623	8.55459	8.02237	7.61508				7.81858	7.64566	6.95536
	8.5159	8.32845	8.15254	7.76055				8.98613	8.62516	6.95594
	8.55401	8.28679	8.18016	7.71493				8.3015	7.92896	6.95652
	8.55804	8.21578	8.05175	7.9571				6.65406	6.5352	6.9571
	8.5218	8.15305	8.22062	7.886				7.05115	6.69509	6.95757
	8.5214	8.32778	8.12903	7.76022				7.73674	7.38716	6.9596
	8.596	8.09196	7.96953	8.10198				8.43317	8.24246	6.96116
	8.50084	8.10852	8.2731	7.88783				7.2823	7.11108	6.96209
	8.38176	8.32823	8.02542	8.06851				6.27389	6.57962	6.96463
	8.35843	8.42143	8.12127	7.86388				7.27324	6.97436	6.96463
	8.41616	8.55075	7.91558	7.80316				8.50044	8.17617	6.96463
	8.42626	8.27333	8.13597	7.93103				7.80038	7.27501	6.96578
	8.48321	8.34961	8.0207	7.86975				7.12469	6.96953	6.96809
	8.45841	8.2293	8.23888	7.80349				7.28012	7.42836	6.96867
	8.4417	7.92896	8.49326	7.81346				7.3996	7.33628	6.96982
	8.58308	8.27868	7.90087	7.92719				6.56156	6.71733	6.97039
	8.41193	8.13237	8.27915	7.93221				8.19081	7.20408	6.97384
	8.76951	7.83668	8.44232	7.35006				7.57062	7.25352	6.97785
	8.54921	8.28007	8.10748	7.74517				6.75442	6.66391	6.97957
	8.52924	8.22304	7.92362	8.04029				7.19623	6.73627	6.97957
	8.50621	8.37417	7.98499	7.80025				7.35579	6.97097	6.98071
	8.49945	8.39575	7.98698	7.76653				6.48132	6.59178	6.98402
	8.44377	8.15152	8.10381	8.03562				8.58308	8.64187	6.98413
	8.49045	8.25196	8.11452	7.83447				7.40854	7.21723	6.98413
	8.39017	8.06717	8.31084	7.95768				7.12195	7.39797	6.98584
	8.36457	8.35381	7.9655	8.03507				7.57024	6.92386	6.98584
	8.49366	8.32057	7.98157	7.87928				8.86481	8.80171	6.98982
	8.24745	8.36172	8.08693	8.03122				6.6014	6.13021	6.9901
	8.26772	8.25479	8.21116	8				8.65105	8.51096	6.99039
	8.43838	8.37025	7.9747	7.88356				7.77742	7.46679	6.99152
	8.42543	8.35226	7.90719	7.9901				8.83241	8.57705	6.99379
	8.55861	7.90659	8.40024	7.71218				8.30401	8.42206	6.99492
	8.54767	8.31967	7.92422	7.82177				8.69227	8.61084	6.99718
	8.68545	8.55899	7.78594	7.25361				7.98897	7.12774	6.99831
	8.65123	8.32012	8.07093	7.42038				8.47735	7.11842	6.99893
	8.49085	8.37873	7.84674	7.90087				8.33985	7.80413	7.00394
	8.41088	8.18438	8.03452	8.0634				7.75422	7.64205	7.00394
	8.35799	8.36172	8.10957	7.80607				8.39767	8.0052	7.0045
	8.43212	8.38068	8.02126	7.77149				7.67701	7.50661	7.00731
	8.20016	8.48099	8.20897	7.70977				8.35535	7.93487	7.00843
	8.4363	8.31832	8.14211	7.70356				6.23381	6.29425	7.01011
	8.53722	8.49925	8.01123	7.36107				6.8645	6.92172	7.01067
	8.53896	8.15076	8.30104	7.51531				7.27006	7.36194	7.01179
	8.4045	8.16616	8.20921	7.85674				6.34447	6.12143	7.01402
	8.69957	7.85705	8.04002	7.92244				7.54226	7.16038	7.01458
	8.62826	8.21189	8.03507	7.63481				7.51136	7.09961	7.01458
	8.42396	8.19574	8.43421	7.41236				7.30788	7.24935	7.01736
	8.49665	8.39553	8.21432	7.30287				7.73098	6.79188	7.01792
	8.3122	8.14057	8.54052	7.48422				8.14898	7.75178	7.01848
	8.6101	8.27845	7.93428	7.68159				6.61147	6.54828	7.01903
	8.36019	7.91618	8.31606	8.0348				7.66	7.1374	7.01954
	8.54651	8.32508	8.02818	7.60103				5.6489	5.58541	7.02181
	8.36763	7.85953	8.27356	8.11426				7.74383	7.18388	7.0237
	8.30675	8.33271	8.07253	7.91109				7.84172	7.56586	7.02392
	8.5306	8.10669	8.03287	7.91528				7.2635	6.69655	7.02459
	8.28887	8.14287	8.18933	8.02708				8.45512	7.97441	7.02569
	8.42143	8.11478	8.25951	7.79051				8.03562	7.43003	7.02569
	8.35469	7.95128	8.39146	7.88935				7.75789	7.19476	7.02846
	8.76105	8.15659	7.91618	7.53799				7.8351	7.62571	7.02846
	8.47107	8.18512	8.02846	7.90207				7.40386	6.96	7.02956
	8.49705	8.31266	7.92778	7.80381				6.53294	6.41414	7.02956
	8.48059	8.00759	8.12825	7.97642				6.87897	6.5719	7.03122
	8.54978	8.30081	7.95739	7.69697				8.66391	8.29646	7.03122
	8.39189	8.40918	8.13622	7.56071				8.02572	7.59148	7.03287
	8.32867	8.24413	8.24174	7.76752				7.44667	7.32688	7.03397
	8.52513	8.07842	8.00675	7.95739				6.90358	6.44004	7.04275
	8.40259	8.15178	7.92214	8.12412				7.96116	7.848	7.04439
	8.55574	8.42417	7.99266	7.40727				7.11166	6.8627	7.04494
	8.3746	8.00506	8.25243	7.96838				5.88935	5.75315	7.04494
	8.5345	8.04821	8.25951	7.65857				7.93634	7.14873	7.05257
	8.39146	8.17717	8.25809	7.72792				8.15132	8.16038	7.05528
	8.27566	8.23769	8.23482	7.84423				9.12812	8.75288	7.05528
	8.46761	8.59824	7.80025	7.47816				8.14797	7.96058	7.05637
	8.37613	7.9334	8.28656	7.97814				8.09408	8.06015	7.06026
	8.53761	8.2009	7.93399	7.84737				7.73132	7.49506	7.0607
	8.29186	8.40684	8.03645	7.81121				7.34341	7.20051	7.06151
	8.439	8.2341	8.10748	7.75188				6.91391	6.72921	7.06286
	8.22906	8.1393	8.36129	7.83352				7.32823	7.28263	7.06393
	8.46944	8.20482	8.09434	7.75556				8.74601	8.37721	7.06393
	8.45327	8.10538	8.10617	7.88661				8.42501	7.77512	7.06393
	8.439	7.97039	8.04084	8.11244				8.1316	7.8141	7.06501
	8.33561	8.07842	8.22086	7.93605				7.61029	7.13134	7.06604
	8.3626	8.14517	8.22858	7.80478				7.60548	7.53528	7.06717
	8.36872	8.38024	7.92333	7.84046				7.30003	7.16169	7.06717
	8.47857	8.21067	8.2305	7.50859				6.3345	6.57501	7.0677
	8.30035	8.35579	8.10852	7.74987				6.59716	6.32076	7.07093
	8.54554	8.16993	8.02348	7.72554				7.73403	7.85487	7.07414
	8.36457	8.15507	8.11218	7.91827				6.60118	6.47371	7.07414
	8.37025	8.12567	8.16842	7.87529				6.84725	6.52982	7.07425
	8.47715	8.2529	7.95507	7.79507				7.23965	6.93133	7.07468
	8.35491	8.41405	7.90358	7.78692				6.70266	6.43921	7.07505
	8.43921	8.08561	8.01039	7.97842				6.42459	6.72062	7.07532
	8.41215	8.40088	7.87467	7.74886				6.49769	6.5256	7.07682
	8.24413	8.59638	7.62461	7.91049				6.80303	6.86833	7.08108
	8.49406	8.43796	7.38024	7.98812				8.35623	8.07093	7.08162
	8.30538	8.14057	8.30583	7.73166				7.87067	7.16375	7.08268
	8.35799	8.23434	7.96116	7.95855				8.48482	7.98954	7.08587
	8.33561	8.31266	8.05528	7.78202				7.84424	7.54651	7.08746
	8.34385	8.12179	8.06851	7.99407				6.57531	6.38197	7.08799
	8.40109	8.14466	8.24627	7.65571				6.849	6.60777	7.08799
	8.48402	7.66711	8.19426	8.08481				7.07023	6.5601	7.08852
	8.38306	8.08958	8.08242	7.94603				6.41524	6.56758	7.09223
	8.40493	8.19771	8.08401	7.77775				7.47086	6.85798	7.09487
	8.40365	8.16466	8.1192	7.77643				8.49925	8.48905	7.09698
	8.3746	8.14083	8.04821	7.93074				7.0607	7.38327	7.09698
	8.17742	8.08428	8.37678	7.83889				7.93162	7.59395	7.09961
	8.49885	8.04385	8.23554	7.60807				8.31945	7.81474	7.10119
	8.45245	8.25597	8.05637	7.64169				7.79799	7.69418	7.10166
	8.40323	8.08932	8.01959	7.96174				8.07762	7.75689	7.10329
	8.32867	8.2097	8.17443	7.72792				6.49121	6.85611	7.10481
	8.64043	8.12127	7.98442	7.55267				8.79571	8.75606	7.10486
	8.37504	8.23266	8.20628	7.57251				7.64277	7.44997	7.10539
	8.37003	8.18463	7.94251	7.96058				7.18809	6.41456	7.10539
	8.49825	8.31424	7.82814	7.71046				6.83857	6.94404	7.10852
	8.28054	8.04658	8.29829	7.82146				7.07141	7.01162	7.10905
	8.38888	8.04056	8.17343	7.83415				6.64544	6.15826	7.11166
	8.43379	8.25054	8.04412	7.65033				7.79442	7.36588	7.11218
	8.50363	8.24722	7.96665	7.6268				6.92778	6.68986	7.1127
	8.34141	8.21723	8.11582	7.7492				6.19781	6.63001	7.114
	8.39038	8.04876	8.24816	7.71287				6.16521	5.70016	7.11478
	8.53002	8.35447	7.62753	7.77709				6.83794	6.70805	7.11686
	8.50124	8.06851	8.08481	7.72281				8.15836	7.84831	7.11738
	8.3031	8.23625	8.19451	7.6664				7.26336	7.3245	7.12153
	8.33494	8.12335	7.99124	8.0045				7.6287	6.83845	7.12516
	8.60418	8.42206	7.77314	7.3336				6.76752	6.66235	7.12619
	8.27659	8.51333	7.95942	7.54921				8.51096	8.17891	7.12825
	8.44688	7.90418	8.07815	7.98242				8.47492	8.08348	7.13031
	8.35821	8.09724	8.00534	7.97928				7.28499	7.06339	7.13494
	8.32531	8.05853	8.09196	7.96924				7.64746	7.21383	7.13648
	8.39682	8.2211	7.92006	7.86171				6.94889	6.92386	7.13648
	8.42101	8.15228	8.14236	7.63517				7.10465	7.0864	7.13802
	8.32238	7.96953	8.21723	7.90689				6.7703	6.58916	7.13812
	8.47391	8.0433	8.13904	7.6907				8.82699	8.70606	7.13904
	8.43296	8.22038	8.01458	7.67596				8.35315	8.01597	7.14057
	8.52787	7.82146	8.2529	7.68545				8.13904	7.94731	7.14364
	8.42962	8.09882	8.08693	7.74551				7.57175	7.28147	7.14583
	8.29347	8.29071	8.06232	7.71973				6.02802	6.10507	7.14619
	8.48563	8.32148	7.73268	7.73606				6.73904	6.77709	7.14619
	8.34696	8.24198	7.94058	7.84674				7.79701	7.59991	7.1472
	8.51885	8.07708	7.82432	7.91079				7.21189	6.63278	7.14822
	8.34873	8.30241	8.1025	7.5519				6.94562	6.9157	7.14975
	8.46944	8.16792	7.98954	7.69836				7.45915	7.31311	7.15025
	8.48824	8.15178	8.03864	7.60437				8.34749	7.83738	7.15735
	8.30743	8.13468	7.76984	8.14262				6.85044	6.83441	7.15836
	8.35821	8.41045	7.59954	7.88417				6.29627	6.37998	7.16541
	8.49025	8.10852	8.0493	7.62936				7.92065	7.62278	7.16842
	8.24935	8.27006	8.0359	7.79863				8.84674	8.46066	7.16842
	8.20212	8.0326	8.31809	7.79799				7.6489	7.17792	7.17188
	8.35821	7.89209	8.28748	7.77873				7.1036	7.17931	7.17193
	8.50819	8.35601	7.84392	7.45902				7.77972	7.45738	7.17493
	8.32778	7.83447	8.26092	7.91019				8.91274	8.38974	7.17677
	8.31809	8.13725	7.97785	7.92244				7.54485	7.10753	7.18239
	8.44708	8.27659	8.08932	7.35094				9.19709	8.78986	7.18388
	8.16189	8.23386	8.01151	7.95855				7.64205	7.67136	7.18686
	8.19205	7.90929	8.32238	7.91349				8.18809	7.82591	7.19032
	8.48119	8.2817	7.88417	7.55957				7.95245	7.69558	7.19032
	8.1153	8.47371	7.86109	7.83384				6.39043	7.16511	7.19131
	8.49845	8.32012	7.98641	7.30652				7.36501	6.86381	7.19229
	8.37199	8.23649	7.8009	7.88966				6.72785	7.12417	7.19623
	8.43858	7.91229	7.96895	7.99237				7.66995	7.65499	7.20016
	8.35381	8.30287	7.72042	7.89905				7.60363	7.22062	7.20633
	8.3443	8.37374	7.74953	7.78431				6.86493	7.07628	7.20672
	8.33762	8.22062	8.18562	7.48623				6.83226	6.95536	7.20848
	8.39703	7.75288	8.4731	7.52239				7.64782	7.53138	7.20926
	8.32665	8.14491	8.02929	7.82273				7.61728	7.40854	7.21043
	8.23697	8.14313	8.22473	7.69558				7.44377	6.91283	7.21189
	8.22328	8.17118	8.17118	7.74248				7.37287	7.0677	7.21524
	8.2937	7.97269	8.04193	8.02431				8.1236	7.76653	7.21548
	8.43734	8.00282	7.99774	7.84643				7.44128	6.96174	7.2182
	8.27356	8.06958	8.16742	7.79863				7.70974	7.26852	7.21868
	8.37069	7.97499	7.98356	7.97785				8.1393	7.78431	7.22188
	8.2854	8.04631	8.17068	7.80155				8.73115	8.31786	7.22207
	8.41595	8.10826	7.85829	7.89421				8.33494	8.00955	7.22255
	8.26936	8.3637	7.86728	7.74584				7.91916	7.51684	7.224
	8.12127	8.23721	8.22231	7.69244				7.6851	7.38011	7.22453
	8.35711	7.92955	8.26092	7.69279				6.76281	6.65112	7.22786
	8.30902	7.99605	8.02265	7.98157				7.96896	7.56682	7.23026
	8.25196	8.07119	8.21335	7.74483				8.51155	8.12515	7.23218
	8.34407	8.15659	8.01374	7.75622				8.037	7.55113	7.23362
	8.32373	8.23697	8.15684	7.46638				7.62315	7.48784	7.23554
	8.28725	7.95797	8.21213	7.82369				8.93487	8.52591	7.23888
	8.27659	8.17318	7.89905	7.94105				7.53799	7.24698	7.24184
	8.29209	8.13031	7.97957	7.88387				7.26772	7.24745	7.24745
	8.31152	8.26233	7.88813	7.78463				8.04111	7.9542	7.24888
	8.41384	7.97699	7.90539	7.95971				7.26913	6.96238	7.24935
	8.4227	8.13622	7.95971	7.69697				7.92452	7.57554	7.25267
	8.05691	8.0143	8.50839	7.5812				7.90539	7.51665	7.25408
	8.22497	7.99831	8.33561	7.66071				7.85112	7.43379	7.25408
	7.96751	8.45121	8.12412	7.64313				7.96509	8.02042	7.25531
	8.48018	8.27822	7.9472	7.35843				7.29875	7.27612	7.25767
	8.40216	8.17542	7.70183	7.91349				8.18463	7.48018	7.25833
	8.44646	8.11009	7.94398	7.68018				7.91468	7.94017	7.26021
	8.30902	8.47371	7.78823	7.51333				8.28956	7.77841	7.26068
	8.32057	8.08188	8.00843	7.82972				7.18239	6.63103	7.2635
	8.31266	8.02431	8.20408	7.65893				7.38154	7.1472	7.26397
	8.4814	7.9263	8.19845	7.49785				7.92184	7.91229	7.26444
	8.34917	8.11556	7.92719	7.83036				7.05327	7.16993	7.26491
	8.28425	8.28193	7.92896	7.69697				6.95495	6.41109	7.26491
	8.56091	8.07868	7.8392	7.62242				7.3493	6.97808	7.26866
	8.35777	7.91079	7.97241	7.98812				8.22497	7.61176	7.27029
	8.45512	8.44956	7.64313	7.43379				8.01458	7.74886	7.27146
	8.32148	8.39103	7.89482	7.48945				7.81602	7.28383	7.27286
	8.31696	8.28239	7.62059	7.93987				9.28494	8.8572	7.27426
	8.4582	8.15076	7.87958	7.64926				8.5218	8.08932	7.27426
	8.40599	8.11868	7.98071	7.65678				8.5068	7.73064	7.27626
	8.33851	8.08985	8.10591	7.64133				7.72031	7.23678	7.27799
	8.47208	8.09987	7.75622	7.81506				8.2861	8.11009	7.27891
	8.24294	7.99407	8.14517	7.84172				7.19535	7.23539	7.28123
	8.29669	8.29117	7.84361	7.73437				7.35138	7.12153	7.28309
	8.33807	8.48059	7.65964	7.54419				7.29976	7.00607	7.28323
	8.31832	8.18066	8.06259	7.58759				7.5263	7.87682	7.28494
	8.35557	8.07948	8.07601	7.64205				7.97039	8.39296	7.2891
	8.47735	8.00422	7.81218	7.84204				6.95594	7.22786	7.28956
	8.28656	8.02015	7.90509	7.99633				7.75389	7.78005	7.29066
	8.21262	8.16692	8.16993	7.60251				8.00759	7.70148	7.2914
	8.45409	8.00815	7.89026	7.78529				6.51814	6.51057	7.29324
	8.46005	8.07093	7.85144	7.73505				7.31424	7.21383	7.29692
	8.31538	7.93103	8.11634	7.81025				7.84329	7.23218	7.29783
	8.23649	8.23002	8.17318	7.4363				8.20114	7.80671	7.29875
	8.43003	8.14364	7.79993	7.73505				8.12076	7.58534	7.29875
	8.41045	8.32957	7.54303	7.74584				8.44066	8.32935	7.29925
	8.37482	8.29025	8.02652	7.29692				8.53275	7.92955	7.29976
	8.14848	8.34651	7.84455	7.79312				7.62205	7.06717	7.30058
	8.1472	8.29117	7.87621	7.83952				7.30104	6.93487	7.30469
	8.48905	8.42206	7.85393	6.98584				6.18587	6.70867	7.30469
	8.43879	7.94457	8.22738	7.38672				6.29287	6.35992	7.30515
	8.46557	8.10722	7.86944	7.62132				7.32508	7.2817	7.30515
	8.27146	8.22906	7.98783	7.62169				7.58383	7.61692	7.3097
	8.2384	8.00422	7.81474	8.10774				7.26388	7.09476	7.31198
	8.28216	8.01848	8.04849	7.80381				7.20065	6.94685	7.31288
	8.3672	7.45861	8.35689	7.81025				8.27775	8.24911	7.31338
	8.43108	7.6749	8.31311	7.57554				7.40173	7.61397	7.3147
	8.18562	8.08242	8.15684	7.71184				8.0031	7.77972	7.31606
	8.17143	7.92095	8.08667	7.98271				8.46557	8.3374	7.31922
	8.58271	8.09329	7.70736	7.56948				9.13109	8.83605	7.31967
	8.34274	8.18735	7.95652	7.57667				8.02375	7.64746	7.32508
	8.36216	8.29692	8.01653	7.25644				8.37829	7.90388	7.32778
	8.43671	8.02154	8.01262	7.57175				8.23122	8.0954	7.32823
	8.20897	8.14619	7.77676	8.00141				8.07762	7.8505	7.32867
	8.31696	8.38974	7.81762	7.44832				8.37764	7.95274	7.33718
	8.50779	7.82623	8.00619	7.6872				8.20482	8.15406	7.33718
	8.24722	7.90719	8.38952	7.4446				7.76421	7.31424	7.33851
	8.22786	8.24079	7.87036	7.76122				8.19795	8.05474	7.33874
	8.21286	8.21626	8.19131	7.38198				7.57403	7.43463	7.33941
	8.32935	8.05365	8.14389	7.51609				7.25739	7.18587	7.34208
	8.3262	8.03672	7.81506	7.93221				7.83605	7.732	7.34296
	8.29806	8.13109	7.92778	7.73403				7.38909	7.25465	7.34341
	8.2588	7.88264	8.15076	7.80929				7.37504	7.20163	7.34651
	8.2555	7.94837	8.03672	7.88081				9.16428	8.97857	7.34696
	8.30355	8.1444	7.77545	7.85953				8.05934	7.61835	7.34961
	8.24127	8.24198	8.00282	7.55727				7.51175	7.17193	7.35006
	8.33695	8.32486	7.8351	7.47168				6.8759	6.31234	7.35094
	8.3336	8.19623	7.98641	7.49305				6.99152	6.92938	7.35138
	8.44832	7.91289	7.96953	7.70529				7.3856	7.00118	7.35226
	8.32193	8.15279	7.90929	7.67596				6.86542	6.46295	7.35226
	8.11764	8.13981	8.00113	7.86635				7.40897	7.33136	7.35271
	8.37959	7.90358	7.87221	7.92214				6.38896	6.49322	7.35579
	8.27519	7.9263	8.11322	7.77314				8.40472	8.13904	7.35887
	8.1025	7.92837	8.16566	7.91886				8.4113	7.92653	7.36019
	8.3443	8.0381	7.83004	7.85829				7.96087	7.88753	7.36194
	8.51353	8.19771	7.62388	7.5763				7.75422	7.14975	7.36501
	8.51944	7.68685	8.36916	7.16189				7.28216	7.15482	7.36807
	8.34496	8.23386	7.76122	7.6703				7.74819	7.58759	7.36851
	8.36194	7.72349	8.11452	7.83479				6.92184	6.89815	7.36938
	8.28332	8.02763	7.91319	7.85736				7.27333	7.09756	7.36982
	8.33114	8.26749	7.49346	7.87344				7.34563	7.24031	7.37981
	8.24982	7.9472	8.14949	7.70632				7.70908	7.31651	7.38111
	8.32193	8.46964	7.68159	7.35843				6.91169	6.61949	7.38111
	8.2165	8.07948	8.07066	7.6907				6.77373	6.65664	7.38154
	8.27938	7.87375	7.99095	7.92837				8.7065	7.93428	7.38154
	8.34141	7.92184	7.92748	7.86357				7.00242	7.09851	7.38154
	8.26655	8.12309	7.93634	7.72383				7.69488	7.2446	7.38414
	8.22545	8.17343	8.10669	7.48663				7.17702	6.84869	7.38586
	8.41849	8.15	7.97269	7.36938				8.14109	7.89905	7.38586
	8.13263	8.10119	7.96982	7.88387				7.74584	7.60511	7.38629
	8.28864	8.28586	7.8125	7.58195				7.04385	7.01011	7.38629
	8.35094	8.15861	7.95913	7.48422				8.57535	8.43796	7.38716
	8.13878	8.18314	8.06286	7.64386				7.7139	7.45656	7.39017
	8.24294	7.99548	7.95797	7.86511				8.1236	8.11738	7.39146
	8.21675	8.27822	7.63045	7.86882						7.39146
	8.29416	7.85237	8.14822	7.71905						7.3936
	8.19155	8.09961	8.03232	7.72007				6.53667	6.39163	7.39403
	8.39725	8.17493	7.81089	7.55305				7.31016	7.3906	7.39446
	8.4545	8.00843	7.75322	7.74315				8.47411	7.96	7.39767
	8.27822	8.22906	7.81762	7.65535				8.82353	8.29117	7.39874
	8.35447	8.04985	7.74349	7.85019				7.86512	7.54496	7.40173
	8.19894	8.05121	8.12593	7.63408				6.64588	6.42811	7.40173
	8.13006	8.12464	8.00113	7.79116				7.7139	7.13237	7.40344
	8.44398	8.51353	7.58158	7.03342				6.79649	6.87117	7.40386
	8.01039	8.11296	8.34563	7.46107				7.84109	7.26585	7.40557
	8.35425	8.15228	7.51057	7.91707				6.31687	6.38543	7.40557
	8.31379	8.24341	7.8173	7.55267				8.45992	8.2635	7.40642
	8.20897	7.96492	8.13237	7.6987				7.0607	6.85037	7.40897
	8.26889	8.26092	7.99944	7.34563				8.22231	8.07307	7.41193
	8.19795	7.84706	8.21965	7.72588				7.75622	7.09961	7.41236
	8.3345	8.12903	7.69384	7.80671				9.01945	8.43942	7.41447
	8.06151	8.01318	8.02265	7.95449				7.51806	7.05257	7.41785
	8.05664	7.81218	8.20335	7.95274				8.43212	7.96924	7.4187
	8.35491	8.16264	7.77215	7.64097				6.3894	6.08979	7.41912
	8.30469	8.03535	7.94457	7.69488				7.16189	6.37539	7.42248
	8.23266	8.08746	7.98299	7.68685				7.7738	7.60177	7.42295
	8.31402	8.17418	7.85798	7.58909				9.23326	9.11647	7.42794
	8.36107	7.90238	7.86326	7.84831				8.06636	7.6014	7.43045
	8.19795	8.108	7.98356	7.70563				8.57894	8.08958	7.43379
	8.21772	7.99379	8.072	7.70425				6.64501	6.47938	7.43421
	7.9884	8.17642	8.28933	7.43713				7.00169	6.89421	7.43671
	8.22304	8.10119	8.06824	7.54535				7.72928	7.0542	7.44128
	8.33092	7.89754	8.18636	7.45615				6.98299	6.49833	7.44145
	8.26209	7.92125	7.94953	7.84894				6.83169	6.84524	7.44211
	8.38306	8.2937	7.51373	7.61655				7.21286	7.2937	7.44377
	8.47614	8.02901	7.95391	7.33226				7.5263	7.19279	7.44419
	8.27146	8.44729	7.75422	7.25267				8.23242	7.90599	7.44501
	8.33338	8.08958	7.89239	7.59358				7.85829	7.36238	7.44832
	8.59787	8.22665	7.55148	7.23855				7.79246	6.85362	7.4508
	8.29554	7.88966	8.00028	7.76818				6.43012	6.58526	7.45364
	8.14619	8.04903	8.09355	7.67313				6.98886	6.68965	7.45409
	8.32215	7.98783	8.02237	7.57289				5.79883	6.14241	7.45492
	8.23458	8.25361	7.91409	7.46025				8.47735	8.61379	7.45615
	8.40748	7.9952	7.89785	7.57289				7.90629	7.50661	7.45902
	8.20408	8.06851	8.00787	7.66035				6.09592	6.50993	7.46025
	8.2211	8.0045	7.8933	7.84455				7.81698	7.51728	7.46107
	8.14827	7.97642	8.08055	7.75221				6.41219	6.08778	7.46189
	8.0381	8.14797	8.06878	7.69174				7.49585	7.12923	7.46393
	8.12722	7.93517	8.19106	7.67596				8.78087	8.32215	7.46434
	8.29002	8.1375	7.71459	7.75689				7.35315	7.35094	7.46597
	8.55555	8.42564	7.29783	7.16038				6.8609	6.63959	7.46842
	8.28147	7.91857	8.04521	7.66534				7.3382	7.42513	7.47086
	8.16189	8.23554	8.00591	7.4475				7.73132	8.00225	7.47208
	8.25148	8.06985	7.88509	7.70977				6.90201	7.108	7.47411
	8.28563	8.16063	7.95652	7.42794				6.45319	6.57879	7.47452
	8.15482	8.1467	7.90659	7.71665				6.52348	6.79071	7.47804
	8.35337	8.11322	8.01931	7.27612				7.63735	7.41532	7.47897
	8.11582	8.12335	7.79442	7.90689				6.73146	7.13904	7.47978
	8.12335	8.15279	7.87529	7.78103				7.75989	7.3015	7.4814
	8.28864	8.00871	7.86944	7.73742				7.55842	7.01067	7.48462
	8.40131	8.13545	7.75389	7.51017				7.90659	7.49306	7.48864
	8.13109	7.95158	8.01095	7.85019				8.22762	8.04111	7.49025
	8.47573	7.91289	7.82241	7.59358				7.15446	7.26444	7.49065
	8.2635	8.29554	8.04603	7.02956				6.97384	7.2075	7.49145
	8.23697	8.4168	7.71768	7.34296				7.80187	7.23745	7.49265
	8.26796	8.01959	7.76055	7.84674				7.61434	7.26632	7.49345
	8.2914	8.36872	7.58158	7.48663				7.2351	7.72281	7.49817
	8.30058	8.17418	7.68965	7.66107				5.70542	5.49105	7.49825
	8.13571	8.04876	8.1179	7.56301				7.17113	6.57418	7.49865
	8.24698	8.06097	7.83099	7.74349				7.43588	7.26397	7.49905
	8.24222	8.19081	7.86326	7.53099				8.00366	7.46312	7.50898
	8.29783	8.1375	7.85891	7.52317				7.58609	7.22149	7.50898
	8.4543	8.10538	7.61875	7.56529				7.6879	7.40854	7.50938
	8.04275	8.1249	7.92006	7.81826				9.14032	8.50184	7.51175
	8.31288	8.10617	7.67983	7.71802				9.20004	8.59096	7.51215
	8.34319	8.17542	7.70908	7.53955				7.24555	7.27938	7.52278
	8.25101	8.02791	8.09645	7.40599				5.92991	6.38914	7.52395
	8.23026	8.13494	7.81282	7.66142				6.72615	6.45335	7.52474
	8.47472	7.94398	7.81025	7.50938				6.2589	6.5299	7.52474
	8.22231	7.8275	8.1153	7.67948				6.17002	6.36177	7.52982
	8.22304	8.01402	8.00478	7.5988				7.86078	7.43796	7.53138
	8.06717	8.13057	8.17866	7.40642				7.83257	7.29967	7.53216
	8.33517	8.15431	7.79051	7.47897				8.06232	7.82114	7.53489
	8.37003	8.21091	7.77676	7.32463				8.0207	7.45162	7.53838
	8.15178	8.13981	7.56262	7.97183				7.38111	7.17278	7.53955
	8.41066	7.70148	8.08268	7.54496				7.83624	7.33186	7.5411
	8.26092	8.10381	7.80768	7.64494				7.8756	7.57969	7.54882
	8.15051	7.77413	8.20799	7.69384				7.17542	6.84549	7.54998
	8.23098	7.94691	8.02735	7.62534				7.732	7.42333	7.55017
	7.97068	8.26303	8.03012	7.53722				8.19254	7.73775	7.5519
	8.43254	8.38543	7.37678	7.31152				7.98783	7.22978	7.5542
	7.99294	7.88387	8.42438	7.41193				8.65553	8.22978	7.55804
	8.29393	7.77446	7.94603	7.81602				7.66711	7.0486	7.55842
	8.2293	7.86388	8.00394	7.74752				8.49765	7.96982	7.56224
	8.25408	8.07093	7.80155	7.69418				8.67913	8.09856	7.56415
	8.2293	7.82496	8.07039	7.7039				6.15987	6.36159	7.56491
	8.1393	8.17118	7.83983	7.67807				8.53838	8.00534	7.56529
	8.28817	7.88325	7.96434	7.67772				7.44584	7.55612	7.56796
	8.26068	7.94837	7.96665	7.6359				7.82909	7.6837	7.57403
	8.3015	7.91079	7.88203	7.71836				8.03837	7.73775	7.57932
	8.16189	8.22424	7.79442	7.60511				7.84549	7.43588	7.58045
	8.0642	8.23122	7.88753	7.62169				8.40067	8.3878	7.58082
	8.15051	8.02735	8.01597	7.62899				7.75589	7.36063	7.58459
	8.27076	8.27403	7.89512	7.18239				7.77017	7.48904	7.59208
	8.24745	8	7.979	7.56377				7.29048	6.76832	7.59208
	8.40003	7.88722	7.85549	7.6014				9.02167	8.40514	7.59507
	8.24603	7.95536	7.80058	7.81666				8.20555	7.76089	7.60363
	8.42438	7.99661	7.87006	7.38111				7.47897	6.92778	7.60548
	8.18611	7.92392	8.1639	7.48099				8.64602	8.1814	7.6077
	8.21189	7.87375	8.04193	7.67772				7.55436	7.63372	7.60955
	8.43546	8.02956	8.04985	6.98527				7.34829	7.11119	7.61139
	8.02209	8.25148	7.85953	7.65964				7.54071	7.38111	7.6125
	8.16591	8.32733	7.60585	7.61066				8.84721	8.51195	7.61324
	8.2075	7.83447	8.04903	7.71287				7.78165	7.49177	7.61471
	8.22014	7.99379	8.1576	7.31877				8.54535	8.31379	7.61813
	8.41827	7.78986	7.84831	7.67349				9.18649	8.78087	7.61985
	8.20628	7.89845	7.77545	7.93575				8.81009	8.53411	7.62132
	8.12102	8.2148	7.66747	7.77446				7.58871	7.51333	7.62607
	8.08879	8.14746	7.94953	7.60177				7.41066	7.03232	7.62826
	8.07655	8.26115	7.80864	7.61508				7.93457	7.82591	7.633
	8.20921	7.87682	7.84015	7.88722				8.52963	8.26092	7.63372
	8.09434	7.99152	8.02984	7.69349				8.00056	7.86233	7.64035
	8.09461	8.19648	7.87774	7.59991				7.50068	7.42072	7.64458
	8.26983	8.21602	7.62571	7.58721				8.24935	7.27006	7.64674
	8.18264	8.09434	7.74349	7.76255				8.64025	8.41384	7.64674
	8.34319	7.43962	8.25927	7.57175				7.97785	7.67913	7.64746
	8.11894	8.40939	7.69418	7.40727				7.37195	6.8196	7.64818
	8.08932	8.11478	7.87744	7.7139				7.82238	7.70047	7.6532
	8.29025	8.02209	7.55957	7.86202				7.37725	7.39219	7.65356
	8.1179	7.83447	8.04685	7.80574				8.68054	8.41595	7.65642
	8.28193	8.00169	7.68264	7.78562				7.55689	7.48583	7.65714
	8.22906	7.9901	7.81121	7.74382				8.26491	7.74886	7.66
	8.26397	8.04658	7.82559	7.60066				8.2075	7.93664	7.66035
	8.32125	7.89754	7.89815	7.59954				8.83162	8.6237	7.66142
	8.21989	8.17642	7.56491	7.73877				7.4475	7.17792	7.66178
	8.22689	8.13237	7.88753	7.42585				7.35698	7.14781	7.66534
	8.224	7.99492	7.86171	7.6575				6.58052	6.39515	7.66569
	8.29278	8.21941	7.74987	7.33002				6.89845	6.979	7.667
	8.26889	8.05907	7.76421	7.60955				6.41566	6.57493	7.66711
	8.02348	8.10643	7.67913	7.94486				8.17941	7.89421	7.6756
	8.40663	8.00478	7.82305	7.35799				8.01959	7.62936	7.67701
	8.19746	8.15305	7.73268	7.61139				7.82845	7.55382	7.67842
	8.18339	7.92778	8.00871	7.604				7.93074	7.69	7.67983
	8.50164	8.37591	7.44584	6.87221				8.18711	7.98584	7.683
	8.08375	8.15228	7.78529	7.70908				7.97131	7.32553	7.69801
	8.31515	7.78529	8.13031	7.3733				7.604	7.62644	7.70009
	8.05745	8.35887	7.88417	7.26491				7.25508	7.35579	7.70009
	8.29737	8.00253	7.79246	7.58045				7.21481	6.69063	7.7046
	8.49625	7.94749	7.83668	7.20394				8.78513	8.5795	7.70977
	8.46066	8.17941	7.62242	7.17343				7.82782	7.46148	7.71081
	8.33985	7.89148	7.97871	7.40514				8.40237	8.00563	7.7115
	8.25479	8.12541	7.82496	7.41574				6.192	5.95768	7.71287
	8.35623	7.88874	7.88631	7.49546				7.57856	7.38068	7.71596
	8.25196	7.81186	7.91409	7.71768				6.42601	6.27361	7.71905
	8.07173	7.60103	8.26608	7.71184				7.50462	7.45779	7.72007
	8.30834	8.01067	7.64566	7.6664				7.1981	6.68328	7.72178
	8.05365	8.1249	7.9542	7.53138				6.78725	6.98584	7.72178
	8.25951	8.02652	7.79084	7.56186				6.65928	6.60622	7.72588
	8.08746	7.63699	8.41088	7.37374				8.02375	7.8558	7.72724
	8.3271	8.21116	7.70667	7.23122				6.47841	6.22072	7.7286
	8.03837	8.11634	7.88935	7.63445				6.91982	6.54063	7.7286
	8.67842	7.95681	7.65356	6.86481				7.64061	7.12453	7.7303
	8.25833	7.94427	7.91319	7.50661				7.88631	7.21868	7.73132
	8.07682	8.05094	7.88661	7.66676				6.81948	6.16752	7.73539
	8.1444	8.08614	7.79799	7.62425				7.90689	7.49306	7.73742
	8.15861	7.90779	7.9431	7.66071				7.54199	7.50966	7.73809
	8.15	8.03755	7.6987	7.77906				8.26371	7.80745	7.74012
	8.23864	8.04603	7.90659	7.38672				7.84015	7.63988	7.74752
	8.27263	7.90238	8.07387	7.27845				8.21626	8.03919	7.74786
	8.12825	8.16214	7.66569	7.67172				6.6489	6.42987	7.74853
	8.48099	8.10617	7.64386	7.12464				8.59003	8.24389	7.75054
	8.23098	7.9901	7.82655	7.57365				6.94075	6.98185	7.75221
	8.19007	7.8125	8.18016	7.35226				7.42202	7.18829	7.75422
	8.13673	7.82114	8.03039	7.65249				6.88405	6.62987	7.75526
	8.20384	8.01987	7.7252	7.67243				6.05192	5.94743	7.76055
	8.0129	7.9901	8.15634	7.42459				7.33664	7.37808	7.76188
	8.18611	7.83637	8.13237	7.39832				7.44004	7.29481	7.76851
	8.19353	7.96636	7.91319	7.53216				7.39746	7.22018	7.77083
	8.11087	8.10486	7.93987	7.41785				7.85643	7.54523	7.77479
	8.24793	8.1025	7.66142	7.54612				6.40071	6.51877	7.77578
	8.23362	8.02375	7.55919	7.76818				5.94556	5.19042	7.78005
	8.10145	7.93192	8.05989	7.50859				7.31243	7.23554	7.78169
	8.12928	7.87344	7.77742	7.86882				8.84329	8.42564	7.78562
	8.33807	7.81474	7.93458	7.4446				6.99724	6.29453	7.7866
	8.08028	7.66711	8.02763	7.86202				7.81538	7.07628	7.78823
	8.22231	7.97126	7.72212	7.69105				8.84314	8.7269	7.79896
	8.23864	7.94661	7.79019	7.61839				8.80138	8.33047	7.80058
	8.47917	8.14466	7.61102	7.03304				7.90809	7.77149	7.8051
	8.19673	7.73132	8.17817	7.4149				6.53698	6.532	7.80574
	8.20065	7.42585	8.29232	7.54148				7.98584	7.81025	7.80736
	8.00843	7.99181	7.80768	7.84266				7.61102	7.4818	7.808
	8.38845	8.02597	7.88509	7.05853				9.04712	8.01709	7.80993
	8.1375	8.06259	7.77017	7.63045				8.6844	8.6444	7.81128
	8.11452	8.28147	7.6893	7.41151				7.10072	7.06091	7.81506
	8.00225	7.66959	8.22448	7.6844				7.77149	7.88478	7.81602
	8.14364	7.63844	8.10093	7.70079				6.94017	6.61567	7.8205
	8.03892	7.79734	8.08958	7.68615				8.06958	7.90479	7.8205
	8.16993	7.80832	7.79792	7.8351				7.53799	7.37808	7.82209
	8.09592	8.27053	7.76255	7.35182				6.9913	6.91516	7.82623
	8.30766	8.13186	7.61581	7.40216				5.87332	5.85512	7.82655
	8.10983	7.66676	7.9847	7.84518				6.75982	6.63699	7.82814
	8.12309	8.36545	7.40684	7.52513				7.47735	7.23122	7.82814
	8.05772	7.72212	8.17542	7.61287				7.6858	7.50303	7.82877
	8.27729	8.05637	7.87344	7.2427				6.26847	6.68236	7.83099
	8.39981	7.93133	7.92214	7.10434				7.34518	7.08534	7.83257
	8.00338	8.2396	7.80574	7.48704				8.01095	7.63081	7.83321
	8.23146	7.93752	7.76421	7.63517				6.56552	7.18933	7.83384
	8.35337	7.93399	7.47776	7.7269				7.91976	7.43921	7.83542
	8.2031	7.86573	7.8458	7.66959				8.07922	7.72007	7.837
	8.13494	7.56415	8.37374	7.3147				7.73403	7.28679	7.83763
	8.14746	7.82241	8.02459	7.57175				7.2457	7.13196	7.83857
	8.15684	7.88661	7.82241	7.72554				6.58549	6.78921	7.83983
	8.09803	8.33383	7.59619	7.40812				7.47816	7.05907	7.84046
	8.25125	7.95449	7.71562	7.61618				7.47492	6.90008	7.84204
	8.2717	8.08799	7.60992	7.51175				7.44004	7.54574	7.84329
	8.16967	8.00955	7.89754	7.44626				8.26045	7.40301	7.84392
	8.12179	7.97241	7.88996	7.58045				8.48704	7.93074	7.84486
	8.22304	8.01486	7.6077	7.6851				6.61552	6.75422	7.8458
	8.20994	8.29554	7.58459	7.27938				8.24627	8.00871	7.848
	8.1025	8.04849	7.86542	7.52669				7.66	7.4814	7.84894
	8.14262	7.9678	7.93133	7.49346				7.25645	7.21237	7.85269
	8.16415	8.15608	7.92659	7.14466				6.73396	7.02126	7.85331
	8.21359	8.03617	7.79312	7.45656				7.13237	7.07575	7.86326
	7.99605	7.55727	8.28309	7.65249				8.21796	8.11608	7.8645
	8.19894	7.88203	7.84768	7.61139				8.43379	8.13673	7.8679
	8.18239	7.99774	7.75756	7.59137				7.52003	7.43671	7.8679
	8.03232	7.79181	8.0268	7.7211				7.61802	7.37851	7.86851
	8.11114	7.82687	7.91139	7.72076				8.2211	7.92481	7.86944
	8.23769	7.98812	7.76653	7.50343				6.99209	6.91193	7.86944
	8.09144	8.18562	7.56758	7.65284				8.03524	7.74564	7.86975
	8.22086	7.68615	8.01764	7.57705				7.28587	7.33405	7.8759
	8.16641	7.98299	7.72622	7.66035				6.6367	6.86592	7.87682
	8.07387	8.31334	7.61949	7.40769				7.02536	6.71939	7.87713
	8.14771	7.97039	7.87252	7.53177				8.16892	7.96405	7.88478
	8.21262	7.99859	7.837	7.43171				8.3031	8.07119	7.88692
	8.08614	7.87805	8.01458	7.55421				8.43942	7.98584	7.88996
	8.07227	8.14771	7.65356	7.63807				6.90989	6.64169	7.89057
	8.2148	8.0669	7.73978	7.4446				8.57875	7.93103	7.89269
	8.33628	8.13571	7.51254	7.37112				7.55459	7.03056	7.89452
	8.31492	7.90989	7.67384	7.56377				9.05975	8.37417	7.89754
	8.09302	7.8614	7.926	7.66142				6.85966	6.98117	7.89875
	8.33383	8.37265	7.54187	6.78679				7.86913	7.41768	7.89996
	8.11634	7.99181	7.80252	7.60918				7.30998	7.04204	7.90388
	8.13853	8.27589	7.58045	7.3746				7.48904	7.03232	7.90388
	8.12102	8.21164	7.6489	7.43754				6.96711	7.30629	7.90629
	8.22207	8.09645	7.44948	7.65499				8.05393	8.02154	7.90629
	8.0728	8.06259	7.79831	7.55766				6.55344	6.6287	7.91289
	8.12645	8.04056	7.6268	7.69418				8.43713	8.07334	7.9331
	7.99774	8.01011	7.78103	7.74046				7.41912	7.33016	7.93899
	8.24532	7.94369	7.78856	7.46148				6.66959	7.02115	7.95041
	8.16415	8.11972	7.81634	7.28864				8.32486	7.86728	7.95216
	8.1576	7.90479	7.71631	7.72076				7.16113	7.37591	7.95274
	8.31402	8.26491	7.58271	7.0045				6.96405	6.89306	7.95303
	8.09513	7.86975	7.81282	7.73843				7.26115	6.7362	7.95565
	8.18165	7.69975	8.00085	7.57743				5.93121	6.03782	7.96145
	7.99718	7.84266	7.91079	7.77742				6.3014	6.11956	7.96838
	8.0433	8.17941	7.79734	7.40045				6.98618	6.56407	7.97957
	7.97212	7.84486	7.91678	7.78986				6.71768	6.87652	7.9935
	8.12412	7.96319	7.78627	7.60326				8.13134	7.78398	7.99605
	8.14211	8.04903	7.8614	7.35447				7.39489	7.14924	8.00703
	8.21675	7.83289	7.89664	7.48704				8.11634	7.54496	8.00759
	8.08746	7.89694	7.98556	7.47978				7.09592	7.09592	8.01625
	8.08746	7.73708	8.10852	7.49905				6.49849	6.63633	8.01764
	8.23458	7.78136	7.80735	7.62278				7.77709	7.48985	8.01848
	8.06985	7.78333	7.92214	7.71562				6.57312	6.54975	8.0207
	8.35557	7.56301	8.0359	7.34474				8.39038	7.78516	8.02431
	8.2396	8.02292	7.74281	7.36676				6.25115	6.85798	8.03315
	8.24365	7.80219	7.51609	7.85736				6.77347	7.04543	8.0474
	8.15152	7.78398	7.80413	7.73335				7.29582	7.21723	8.04821
	8.30287	7.80993	7.94632	7.25833				6.56697	6.46883	8.05067
	8.25006	7.80574	7.79149	7.57137				7.89785	7.59021	8.05121
	8.15608	7.70529	8.17991	7.27938				7.44501	7.5267	8.05664
	8.01597	8.08667	7.79961	7.53722				7.73064	7.02292	8.05691
	8.1114	7.86264	7.84987	7.63662				7.79214	7.64386	8.05691
	7.94398	7.92748	8.02597	7.55919				8.92184	8.5844	8.05772
	7.8458	7.89845	8.22954	7.41024				8.9901	8.41849	8.05962
	8.2446	8.01067	7.7039	7.40173				6.66952	6.41659	8.06286
	8.22014	8.10643	7.6756	7.32688				5.9888	6.234	8.06878
	8.01039	7.71836	8.04521	7.6872				7.37417	7.18329	8.06985
	8.15962	7.89026	7.77808	7.61324				6.82559	6.9786	8.07066
	8.06528	8.00703	7.7761	7.59768				5.92896	5.88007	8.09487
	8.15659	7.84455	7.53722	7.88448				8.00703	7.66142	8.09513
	8.03617	7.95478	7.7662	7.70494				7.62205	7.60696	8.09698
	7.97814	7.77906	7.86697	7.85518				8.04658	6.91827	8.0975
	7.99492	7.86542	7.80381	7.81378				8.63136	8.54805	8.09882
	8.25951	7.837	7.56071	7.72724				7.0542	7.19722	8.09909
	8.03727	8.06366	7.7211	7.6014				6.904	7.11014	8.10276
	7.93162	7.92392	8.07682	7.47857				8.5345	8.1416	8.10983
	7.96838	8.11556	7.90388	7.39103				8.2588	8.04439	8.11426
	8.43212	7.58007	7.9431	7.2427				8.5409	8.07949	8.11608
	8.00731	8.01709	7.74214	7.66888				7.52238	7.26163	8.11764
	8.32598	7.73775	7.76222	7.51215				7.30104	7.15987	8.12101
	8.07601	7.92065	7.79701	7.63554				7.09329	7.06878	8.12928
	8.1581	7.98242	7.62278	7.62717				7.14517	7.24031	8.13288
	8.1236	7.91588	7.82114	7.54381				9.58693	9.0983	8.13366
	8.15735	8.01095	7.63045	7.58007				8.52689	8.39339	8.13366
	8.10879	8.28378	7.43546	7.42291				7.31651	6.89663	8.13837
	8.34607	8.22448	7.27519	7.25172				7.61728	7.39618	8.1393
	8.05121	8.02348	7.48341	7.824				7.75822	7.87713	8.14236
	8.1982	7.99661	7.57554	7.57251				7.3906	7.27752	8.14517
	8.02984	8.22135	7.61029	7.44708				7.98014	7.39232	8.15962
	8.11712	7.98271	7.71046	7.56301				7.81186	7.43171	8.16038
	8.17118	7.90689	7.90839	7.32328				7.4458	7.59936	8.16264
	8.32778	7.52904	7.8716	7.55689				7.8614	7.83889	8.16315
	8.12231	8.04111	7.47695	7.70113				7.93858	7.62355	8.18537
	8.17368	7.95099	7.85144	7.32733				7.80219	7.43796	8.18686
	8.25762	7.79831	7.81474	7.43754				7.33718	7.14415	8.18711
	8.00759	7.94398	7.87621	7.55689				6.67193	6.75188	8.18958
	8.24935	7.7286	7.92837	7.38024				8.48099	8.28679	8.18983
	8.28517	7.84643	7.68089	7.48663				7.54574	7.42543	8.19402
	8.18512	8.08454	7.74953	7.21723				7.91528	7.38457	8.19451
	8.12464	7.81346	7.60363	7.83036				8.07146	7.70449	8.195
	8.1819	7.66213	7.73573	7.7807				7.21247	7.54071	8.19869
	8.01987	8.0359	7.8558	7.42626				6.44029	6.94603	8.20384
	8.06609	7.92214	7.95565	7.37721				7.95739	7.59954	8.20775
	8.12696	8.07655	7.47776	7.62461				9.30355	8.64746	8.2131
	8.06797	8.22038	7.46883	7.50064				6.37382	6.7894	8.21456
	8.0607	8.02514	7.71733	7.54226				7.7252	7.99972	8.21699
	7.9969	7.67136	8.02791	7.66995				7.0153	6.76089	8.21699
	7.9263	7.55267	8.37656	7.32688				8.50799	7.85922	8.22472
	7.98584	8.037	7.84831	7.46842				7.05311	6.97154	8.23218
	8.06016	7.75589	7.86233	7.69975				7.35711	7.37243	8.24103
	8.11946	7.76752	7.82177	7.64313				6.10245	6.52427	8.24294
	8.22424	8.04985	7.68685	7.2427				7.27808	7.57592	8.24341
	8.20506	7.47776	8.18339	7.29921				7.3147	7.15937	8.24698
	8.08295	7.78725	7.93162	7.53138				8.40535	8.30378	8.25125
	8.10538	8.08321	7.76454	7.29278				8.96766	8.26068	8.2635
	8.19402	7.96838	7.48543	7.62571				7.99237	7.59991	8.27053
	7.8392	7.76388	7.91707	7.85736				8.7151	8.68738	8.27775
	8.09672	7.61102	8.08188	7.48945				8.20897	8.19402	8.29669
	8.0954	7.96029	7.69453	7.57137				7.53489	7.01848	8.29738
	8.36894	7.8805	7.85237	6.92955				9.21408	8.8117	8.30925
	8.08055	7.87252	7.64818	7.73573				8.84941	8.50343	8.31379
	8.08587	7.52709	8.02486	7.65821				6.33753	6.84172	8.31696
	8.27216	7.91946	7.67525	7.34784				7.58871	7.37808	8.34007
	7.89996	7.93074	7.82941	7.70148				8.38089	8.28633	8.3423
	8.01067	8.00085	7.89512	7.37678				6.85487	6.69877	8.35821
	7.98185	7.604	7.64313	8.07494				7.67631	7.22786	8.36019
	8.34074	7.98783	7.38198	7.42543				7.195	6.71211	8.36063
	8.19648	7.78169	7.54921	7.75556				7.5411	7.32012	8.37764
	8.02625	7.89178	7.79084	7.61397				8.41638	8.19131	8.38219
	8.04658	7.69523	8.01123	7.53722				8.30948	7.90509	8.40642
	8.06393	7.95565	7.69279	7.58909				7.1917	7.38888	8.40684
	8.07842	7.77841	7.91976	7.51728				6.50589	6.8648	8.40727
	8.07146	7.98812	7.68264	7.54381				6.82718	6.59761	8.41045
	8.17393	8.16415	7.60103	7.17941				6.90436	6.91946	8.43317
	8.11842	7.69105	7.93162	7.53799				7.85549	7.82909	8.43838
	8.03562	8.02209	7.79409	7.41109				8.08215	7.71184	8.44708
	7.96838	7.97039	7.80703	7.55421				7.04445	6.8175	8.44894
	7.92689	7.80993	7.94924	7.6279				7.42715	6.68426	8.45492
	8.18661	8.00731	7.63336	7.36894				8.38694	8.5155	8.45553
	8.26936	8.01987	7.43962	7.41574				6.86505	6.54821	8.45759
	7.96636	8.11738	7.50938	7.66107				7.57137	6.70618	8.46781
	7.94222	8.12335	7.60177	7.59358				6.74221	6.75622	8.46984
	8.20016	8.04275	7.57175	7.35755				9.25786	9.08521	8.47289
	7.76984	7.97183	8.07227	7.43962				7.05631	7.2077	8.47492
	8.03012	7.837	7.93162	7.4733				8.44398	8.44232	8.48643
	7.96029	7.62242	8.13622	7.52395				7.58834	7.55689	8.48965
	8.05284	7.92244	7.51254	7.78594				7.29646	7.08969	8.49945
	8.11244	7.89845	7.74248	7.50581				6.7269	6.77643	8.507
	8.16616	7.83321	7.74584	7.50144				8.55689	8.09276	8.51076
	7.96694	7.80703	7.8392	7.70044				7.24555	6.94486	8.51215
	8.11218	7.87437	7.64313	7.64205				7.87067	7.72076	8.51452
	8.12903	7.80768	7.74319	7.58609				9.47472	9.25727	8.51885
	8.03837	7.64494	8.25267	7.15228				6.37704	6.01502	8.52454
	8.04111	7.90026	7.75522	7.58383				7.45204	7.25408	8.52591
	8.02126	7.7738	7.93546	7.54458				6.46875	6.92244	8.53722
	7.981	8.09117	7.7445	7.41193				7.69453	7.56224	8.54882
	8.21189	7.60177	7.93575	7.44377				8.08667	7.44915	8.55267
	8.13366	7.70943	7.88478	7.51649				7.3837	7.18834	8.56224
	8.07895	7.87252	7.926	7.33494				7.75489	7.48543	8.57118
	8.18041	7.56071	7.84015	7.65105				8.18065	7.77182	8.57516
	8.05474	8.08108	7.55075	7.52356				7.22738	7.27473	8.57516
	7.9901	8.0642	7.76885	7.39275				7.04002	6.80929	8.5812
	7.96982	7.85549	7.88844	7.56071				7.07135	6.54944	8.58515
	8.19967	7.86728	7.78333	7.32103				6.96463	6.36361	8.58628
	8.19967	8.17767	7.40259	7.27473				8.61692	8.4475	8.59003
	7.86542	7.85891	8.0031	7.53528				8.97556	8.5214	8.60363
	8.0359	7.83983	8.08587	7.16842				7.65464	7.35271	8.60418
	8.08082	7.88111	7.99548	7.1814				8.92125	8.76454	8.61158
	8.2293	7.70217	7.84046	7.40003				7.13545	7.11061	8.6182
	8.41616	7.64566	7.78398	7.16742				8.34629	7.91886	8.63172
	8.23098	8.0954	7.61545	7.0864				9.271	9.11985	8.63681
	7.96751	7.94105	7.93192	7.37243				8.47371	8.18065	8.64006
	8.03315	7.73403	7.86109	7.63118				7.56186	7.1814	8.6591
	7.91259	8.21699	7.17053	7.80025				7.79279	7.39832	8.66587
	8.32778	7.90959	7.49346	7.34607				7.78594	7.65592	8.67013
	7.94544	7.67701	7.99124	7.63336				7.73742	7.71493	8.67666
	8.14542	7.62534	8.02708	7.34385				8.18562	7.71459	8.68429
	8.00759	7.53838	7.8392	7.85425				8.47715	8.07601	8.68965
	8.0381	7.84204	7.79246	7.5672				7.89391	7.79246	8.69697
	8.21772	7.68054	7.93929	7.27891				8.58984	8.42017	8.70598
	8.06985	8.02763	7.73809	7.32508				7.28771	6.79812	8.70667
	8.14338	7.87682	7.71425	7.45409				7.56072	7.26303	8.73166
	8.10722	7.92125	7.6014	7.57137				7.74147	7.31967	8.7497
	7.981	7.87652	7.96463	7.36676				7.63735	7.13288	8.77956
	8.17916	7.78888	7.65213	7.57175				8.55094	7.98071	8.78382
	8.2446	7.80187	7.75889	7.3156				7.41193	7.37243	8.79507
	8.01486	7.96405	7.53489	7.70287				9.38468	9.0508	8.79717
	8.11192	7.70252	7.89512	7.47938				7.09329	6.57947	8.80397
	8.15203	7.92125	7.69349	7.38888				8.24222	7.7879	8.80494
	8.04658	8.05094	7.54805	7.52748				6.89142	6.96232	8.8205
	8.10983	8.10983	7.39618	7.49426				7.50064	7.19279	8.82257
	8.01402	7.97728	7.87498	7.28123				8.04056	7.28956	8.86481
	8.10014	8.15709	7.73708	6.99548				8.26796	7.98698	8.87391
	7.91916	7.96665	7.79896	7.53605				8.59208	8.09408	8.87759
	8.13237	8.0031	7.55228	7.45492				7.30287	7.37894	8.8986
	7.99039	7.81282	7.70044	7.73505				8.5763	8.40386	8.90839
	8.11374	7.88111	7.78562	7.37895				7.27193	7.58842	8.91169
	8.07521	7.71836	7.90177	7.48864				8.89254	8.80542	8.91244
	8.04357	7.91976	7.55497	7.67878				7.22014	6.89118	8.91782
	8.18735	8.04576	7.73302	7.02514				7.18339	7.05582	8.94017
	8.06851	7.90899	7.64097	7.56986				6.22313	5.99424	8.95521
	8.08401	7.81794	7.60326	7.6865				7.65213	7.4814	8.95768
	7.93103	8.08002	7.39446	7.73674				7.84455	7.41104	8.96015
	8.26303	8.05989	7.48905	7.15228				8.43505	8.22617	8.97183
	8.07012	7.98783	7.60881	7.47452				8.24031	8.03232	8.97857
	8.29737	8.05094	7.56834	6.97327				8.51432	8.07735	8.99563
	8.11426	7.81602	7.82718	7.37025				5.89542	6.32948	9.00703
	8.12774	7.9747	7.36938	7.6268				8.24222	8.02652	9.0129
	8.36041	7.79993	7.60585	7.2075				6.67179	6.42248	9.01848
	8.08614	7.53916	7.89845	7.62315				8.79165	8.69157	9.01904
	8.00478	8.108	7.69279	7.26444				8.73522	8.54303	9.02209
	7.88264	7.72281	7.96809	7.60733				8.439	8.15102	9.02209
	7.86109	7.79604	7.97269	7.54342				8.33047	7.86851	9.02556
	8.17891	7.77017	7.55651	7.61508				8.56586	8.40408	9.03356
	7.9867	8.10276	7.42836	7.5812				6.08534	6.10003	9.03672
	7.98442	8.08108	7.604	7.43546				7.62607	7.43296	9.03851
	8.11894	8	7.60251	7.34696				8.48382	8.09223	9.07895
	8.0381	7.79214	7.7807	7.54226				8.6171	8.25338	9.07975
	8.19328	8.1004	7.60288	7.01179				6.01179	6.27212	9.08932
	7.87098	7.93693	7.79409	7.55842				7.29582	7.25729	9.095
	8.10983	7.77676	7.66924	7.56948				7.24413	7.16892	9.11946
	8.12645	7.99661	7.63081	7.28216				8.83542	8.38176	9.12127
	7.93811	7.98783	7.56758	7.63807				8.114	7.8586	9.13237
	8.15836	7.93782	7.77577	7.10643				8.20482	7.78921	9.15064
	8.17118	7.72588	7.67455	7.51688				7.04532	7.21471	9.17517
	8.14797	8.05338	7.53799	7.24698				8.03149	7.84109	9.18177
	7.91289	7.93899	7.77545	7.50422				7.04456	7.00237	9.18401
	8.14975	7.81762	7.66427	7.4475				8.15127	8.16113	9.19734
	8.11218	7.6872	8.04849	7.11811				7.01798	6.95274	9.20677
	7.94603	7.89057	7.65213	7.65356				7.81922	7.65857	9.21371
	8.2353	7.83605	7.56986	7.3746				7.28448	7.73742	9.22255
	7.93929	8.15381	7.36457	7.57516				8.27589	7.49865	9.2839
	8.16867	8.14185	7.51964	7.03727				7.57365	7.76354	9.29439
	8.02956	7.99746	7.6907	7.33628				7.1809	7.3147	9.30811
	8.32035	7.6756	7.82528	7.06124				6.63539	6.59634	9.31198
	8.07012	8.07093	7.47573	7.39874				5.6886	5.74672	9.34983
	7.91229	7.92659	7.74416	7.53683				5.37191	5.75822	9.38888
	7.78823	7.31107	8.32733	7.51412				5.89445	5.91313	9.4316
	8.14338	7.60437	7.96434	7.29186				8.40365	8.18041	9.43931
	8.05121	7.88874	7.89148	7.16942				7.6125	7.4417	9.46301
	7.98128	7.81538	7.69035	7.63517				7.19722	7.10539	9.47553
	8.0337	7.91319	7.82177	7.26115				8.28771	7.70356	9.49855
	8.1205	8.21408	7.37634	7.14313				7.80961	7.85674	9.5267
	8.07788	7.98128	7.76321	7.15532				6.93399	6.54597
	8.13391	7.46801	8.03974	7.33584				7.70027	7.31615
	8.07948	7.72144	7.80574	7.46842
	8.12851	7.97441	7.69209	7.17143
	8.09751	7.21432	8.25526	7.26585
	7.85237	7.78594	8.05148	7.36186
	8.10381	7.92719	7.75622	7.19692
	8.10983	7.88935	7.50898	7.53799
	8.22473	7.72554	7.77182	7.2446
	8.1025	7.87221	7.6471	7.41701
	8.12722	7.86913	7.85112	7.09064
	8.09803	7.54419	7.91678	7.47086
	7.98356	7.87498	7.75789	7.45245
	7.96029	7.62242	7.8586	7.64854
	8.0348	7.66498	7.84266	7.52278
	8.01318	7.67666	8.03507	7.25786
	8.06582	8.00141	7.46393	7.47127
	8.22545	7.90749	7.51175	7.28771
	7.98242	7.54458	8.09355	7.37025
	8.17592	7.76785	7.43129	7.6279
	7.79928	8.07708	7.95507	7.09276
	8.02209	7.85674	7.60918	7.57175
	8.08454	8.05934	7.50224	7.29875
	8.28007	7.85798	7.57213	7.16641
	7.93221	8.15987	7.61471	7.2293
	8.07387	7.92065	7.58909	7.42122
	8.25739	7.99831	7.55421	6.97728
	8.12412	7.54148	7.71665	7.64169
	8.02956	7.90779	7.63481	7.44956
	8.296	7.76553	7.64061	7.16088
	8.02708	7.82528	7.72178	7.45615
	7.92807	7.6837	7.7705	7.69174
	8.29715	7.68685	7.30424	7.60881
	7.96116	7.88142	7.62644	7.57554
	8.11764	8.13211	7.57289	6.96
	8.04658	8.08852	7.63372	7.10748
	8.01123	7.80993	7.79539	7.3936
	8.03919	7.80735	7.58984	7.59246
	7.94193	7.97241	7.62169	7.48059
	8.19869	7.60844	7.783	7.35138
	8.09882	7.62826	7.66676	7.62352
	8.09381	8.00056	7.62388	7.18686
	7.80349	7.88753	7.62753	7.74079
	8.13827	7.74584	7.62826	7.47208
	8.15076	7.67172	7.604	7.56148
	7.75856	7.75756	7.84235	7.70425
	7.97556	8.08667	7.41066	7.46597
	7.89603	7.71425	7.83952	7.59283
	8.05365	7.7652	7.88173	7.2384
	7.88142	8.05148	7.6886	7.34385
	7.97699	7.41532	8.14898	7.35182
	7.99492	7.68965	7.79863	7.53411
	8.27473	7.74853	7.97011	6.5529
	7.82209	7.79279	7.87621	7.54187
	8.12825	7.8802	7.68755	7.19869
	7.82464	7.60288	8.0917	7.44294
	7.91528	7.86604	7.64205	7.59582
	8.13134	7.9472	7.39232	7.43171
	7.98128	7.69105	7.73775	7.60659
	7.99661	7.853	7.89996	7.14873
	7.91558	7.82941	7.89633	7.32328
	7.89845	7.51924	8.07788	7.44832
	7.98925	7.90298	7.42164	7.65499
	8.28077	7.70494	7.69174	7.12877
	8.16892	7.76188	7.59582	7.39275
	7.99605	8.19525	7.4508	7.15472
	8.14006	7.67172	7.7139	7.40727
	7.90238	7.66676	7.88295	7.54805
	8.07361	7.51175	7.91498	7.42878
	7.94105	7.94369	7.52552	7.56491
	7.90509	8.05121	7.53138	7.45492
	8.01207	8.13725	7.56491	7.08958
	8.17542	7.54844	7.58909	7.61618
	8.11244	7.97298	7.34829	7.44336
	8.02431	7.74214	7.5763	7.63916
	7.91079	7.88783	7.49665	7.68825
	8.28077	7.81314	7.37591	7.34163
	7.99181	8.01039	7.39146	7.52121
	8.14924	6.87344	8.36588	7.0493
	7.89239	8.18661	7.37981	7.38888
	8.16892	7.86511	7.29324	7.53372
	7.97499	7.84862	7.52748	7.61839
	7.98584	8.22448	7.36413	7.18686
	7.94837	7.88722	7.71459	7.40216
	8.10774	7.51136	7.84518	7.4475
	8.07468	7.88325	7.41024	7.54612
	8.37678	7.65177	7.50144	7.20653
	7.85362	7.9935	7.65964	7.44211
	8.44025	7.27798	7.83983	7.02901
	8.12619	7.90509	7.40446	7.43962
	7.93192	7.61471	7.82591	7.60659
	7.96087	7.63771	7.73674	7.64602
	7.94778	7.66391	7.78496	7.58007
	7.95826	7.92689	7.3147	7.71631
	8.05989	8.10826	7.40472	7.22207
	8.12541	7.93251	7.6879	7.04056
	7.72451	7.84141	7.84235	7.57705
	7.96319	7.51688	7.97585	7.46597
	7.94983	7.73098	7.65141	7.64746
	7.94574	7.77083	7.82718	7.40131
	7.83004	7.68965	7.89905	7.55689
	8.09144	7.88631	7.45162	7.46434
	7.97413	7.56301	7.62644	7.79766
	7.95391	7.62059	7.76122	7.63445
	8.12076	7.88356	7.85175	6.84486
	7.98897	7.78496	7.66427	7.51254
	8.00197	8.12412	7.59805	7.03287
	8	7.80155	7.55382	7.59021
	8.10722	8.04275	6.95478	7.61655
	8.01987	7.88325	7.5812	7.42752
	8.02956	7.85487	7.65642	7.3637
	7.95361	7.74113	7.783	7.46761
	8.2731	7.8205	7.45861	7.20457
	7.93782	7.73708	7.69314	7.59395
	8.11374	8.03672	7.47168	7.14517
	8.00169	7.7807	7.87989	7.19623
	7.83542	7.50462	8.19254	7.27845
	8.06259	7.49265	7.77775	7.57478
	7.98726	7.62425	7.63227	7.69905
	8.10826	7.62315	7.87375	7.22207
	7.91139	7.55804	8.0493	7.34518
	8.12153	7.80896	7.65978	7.2446
	8.01653	8.31198	7.42685	6.75114
	7.92867	7.9472	7.68825	7.32057
	8.19574	7.48543	7.82623	7.29508
	7.90177	7.89118	7.48156	7.65069
	7.84109	7.82845	7.68615	7.59656
	7.98613	7.95855	7.59768	7.32238
	7.91648	7.64024	7.66711	7.72451
	7.99746	7.66427	7.77841	7.47371
	7.89542	8.02708	7.58984	7.35843
	7.97154	7.76653	7.90238	7.20604
	8.00955	7.71184	7.74147	7.44543
	8.11582	7.85736	7.33896	7.52552
	8.08905	8.03507	7.41701	7.22689
	7.88234	8.07146	7.604	7.28077
	7.84831	7.73775	8.01067	7.25833
	8.07414	7.90779	7.48059	7.37938
	8.09672	7.18488	8.114	7.30515
	8.0728	8.08905	7.60214	6.88874
	8.07066	7.91648	7.58909	7.24174
	7.97785	7.94046	7.49625	7.45779
	8.11608	7.73505	7.67913	7.30788
	8.04603	7.77808	7.55612	7.50621
	7.99605	7.69453	7.69905	7.5157
	7.90749	7.52395	7.9384	7.52003
	7.93693	7.87989	7.53722	7.54264
	7.99774	7.79863	7.66391	7.41574
	7.66924	7.88448	7.89573	7.44045
	7.9334	7.86109	7.61692	7.47816
	8.00731	7.74752	7.52082	7.60844
	8.01764	7.79799	7.73708	7.28494
	8.00647	7.73775	7.70632	7.42164
	7.85674	7.80155	7.64926	7.60437
	7.81057	7.68159	8.01792	7.33271
	7.97384	8.18463	7.40259	7.11426
	7.99067	7.82082	7.78562	7.21917
	8.09276	7.94046	7.33181	7.40344
	7.99944	7.86542	7.41109	7.56682
	7.80993	7.8933	7.85736	7.26819
	8.01011	7.90749	7.59991	7.28771
	7.89694	7.81698	7.61692	7.55113
	7.92184	8.0669	7.26162	7.50819
	8.00983	7.81826	7.71425	7.25361
	8.02708	8.0493	7.42543	7.20653
	8.18463	7.80671	7.48502	7.23793
	7.88844	7.79507	7.60103	7.57969
	7.93723	7.73573	7.64205	7.54303
	7.86697	7.85829	7.7418	7.36501
	7.91588	7.7364	7.56682	7.64205
	7.97097	7.74987	7.76785	7.31967
	7.90298	7.51333	7.75455	7.68194
	8.10696	7.68054	7.66782	7.31152
	8.12541	7.74147	7.5345	7.36107
	7.94837	7.52552	7.58459	7.77906
	7.87744	7.52395	8.06878	7.27286
	8.06124	7.89512	7.604	7.1472
	7.95012	7.824	7.81089	7.15684
	7.96895	7.67136	7.82082	7.32373
	7.86016	7.90539	7.58056	7.46679
	7.92214	7.58007	7.59059	7.73911
	7.79539	7.87067	7.57213	7.59432
	8.07414	7.62132	7.60622	7.47938
	7.92273	7.38802	7.84046	7.64241
	8.12412	7.71012	7.58571	7.30834
	7.97241	7.88173	7.82591	6.96636
	8.09935	7.93782	7.38154	7.24935
	8.13031	7.80929	7.5691	7.16842
	7.92985	7.71768	7.69697	7.46189
	7.95361	7.7286	7.67278	7.4417
	7.76288	7.48663	8.18958	7.22207
	8.0493	8.05555	7.49546	6.98185
	8.09935	7.61287	8.00225	6.79961
	7.85206	7.75489	7.42752	7.77182
	8.05718	7.73877	7.42459	7.53799
	8.01318	7.84361	7.45286	7.43962
	8.08773	7.96058	7.24888	7.35359
	8.18809	8.00478	7.28494	7.04816
	8.01737	7.73234	7.73978	7.23793
	8.04876	7.86109	7.44427	7.36676
	8.02873	7.89239	7.45533	7.34163
	7.94983	7.81634	7.85425	7.04658
	7.97269	8.03039	7.15076	7.49985
	7.83194	7.88874	7.54998	7.51924
	7.97068	7.85237	7.49065	7.4417
	7.86419	7.85362	7.49105	7.58082
	7.95536	7.92125	7.41743	7.44253
	7.92867	7.89148	7.48543	7.45204
	7.91379	7.99322	7.41785	7.39575
	8.00591	7.54728	7.62095	7.60251
	7.97957	7.78005	7.40259	7.5988
	7.89482	7.8392	7.46964	7.57554
	7.9384	7.74281	7.49346	7.60807
	8.00253	7.61434	7.77676	7.35006
	8.05094	7.49625	7.78496	7.39189
	7.89026	7.65284	7.75489	7.48985
	8.36632	7.46801	7.75221	6.79831
	7.91946	7.67878	7.55842	7.63154
	7.83447	7.76288	7.72281	7.46475
	7.92719	7.41743	7.82241	7.58496
	7.8645	7.67455	7.8756	7.32553
	7.87129	7.55612	7.78692	7.56529
	8.00282	7.61397	7.69592	7.43212
	8.00787	7.64458	7.58609	7.51096
	7.89269	8.21383	7.35403	7.06286
	7.67596	7.79766	7.97785	7.25408
	7.87744	7.87928	7.39789	7.58684
	8.05039	7.7761	7.66888	7.16491
	7.88295	7.60733	7.76852	7.50661
	7.85019	7.56453	7.75489	7.6014
	8.04412	7.71459	7.61397	7.32418
	7.87958	7.73775	7.52904	7.61655
	8.03039	7.42794	7.76055	7.48663
	7.91827	7.72758	7.65177	7.44915
	7.72485	7.83983	7.68018	7.51924
	7.85331	7.41827	7.9935	7.42626
	8.08082	7.82209	7.40088	7.34829
	7.85144	7.62936	7.79409	7.47614
	8.02431	7.56453	7.66178	7.46516
	7.9747	8.00647	7.22062	7.41616
	7.89573	7.80122	7.56461	7.47735
	7.99039	7.8716	7.64133	7.13237
	8.05853	7.79636	7.94457	6.53621
	8.00113	7.84298	7.25927	7.55689
	7.98584	7.74953	7.68615	7.25361
	7.99124	7.76587	7.55766	7.37938
	7.99464	7.35711	7.88509	7.42164
	8.06932	7.76188	7.64746	7.13699
	7.92362	7.75922	7.56186	7.47735
	7.96434	7.79734	7.81154	7.01625
	8.07468	7.75121	7.53177	7.28448
	7.92125	7.2635	7.99039	7.45615
	7.99915	7.96578	7.27984	7.3637
	7.6879	8.01848	7.70044	7.25125
	7.90989	7.93723	7.33092	7.48382
	7.89026	7.90539	7.55305	7.32553
	8.02901	7.77742	7.3672	7.48784
	7.95478	7.79766	7.52709	7.41066
	7.84549	7.82177	7.808	7.17642
	7.87437	7.71425	7.53255	7.60733
	7.92392	7.87098	7.52278	7.35491
	8.11478	7.59395	7.50859	7.42626
	7.82528	7.67384	7.63771	7.59991
	7.92985	7.824	7.49386	7.43505
	7.95449	7.65428	7.76951	7.28448
	7.98783	7.77281	7.63118	7.25503
	7.98128	7.64061	7.78333	7.23793
	8.07146	7.81634	7.64566	7.00282
	7.6489	7.63227	7.90659	7.51964
	7.92065	7.89026	7.5216	7.31334
	7.96838	7.78365	7.57403	7.32957
	7.93221	7.57365	7.71631	7.46842
	7.95361	7.89148	7.2937	7.48864
	7.97642	7.7807	7.30834	7.57781
	7.78398	7.68335	7.51846	7.7269
	7.90509	7.98071	7.43879	7.2738
	8.13725	7.47046	7.63771	7.34296
	8.12386	7.86666	7.53799	6.92778
	7.77775	7.71149	7.77413	7.42459
	7.96376	7.6872	7.57856	7.43129
	8.04985	7.97327	7.32328	7.16038
	8.10538	7.74281	7.38845	7.34252
	7.69975	7.61692	7.62132	7.76885
	7.67737	7.94924	7.72144	7.28771
	7.96723	7.51017	7.71218	7.46638
	7.98868	8.01067	7.36676	7.15127
	7.69244	7.83952	7.70252	7.45039
	8.04712	7.82655	7.30515	7.40344
	7.75689	7.89633	7.65428	7.34829
	8.24294	7.52239	7.4582	7.28448
	8.00675	7.73505	7.63372	7.22304
	7.89026	8.07815	7.41616	7.12516
	7.80219	7.63952	7.5763	7.6756
	7.76454	7.85767	7.64782	7.39103
	8.00815	7.55842	7.78562	7.24003
	7.77347	7.56262	7.86635	7.46148
	7.92154	7.8933	7.47371	7.31786
	8.10486	7.71184	7.75355	6.86666
	8.0917	8.12696	7.08375	7.01235
	7.95041	7.69697	7.57675	7.42038
	8.13134	7.86264	7.51964	6.91049
	7.80122	7.98925	7.37851	7.43671
	8.08905	7.72928	7.37504	7.37634
	8.16842	7.77347	7.48543	7.03012
	7.92333	7.64854	7.65356	7.42333
	7.71115	7.6858	7.66924	7.62388
	7.82369	7.99887	7.2446	7.50978
	7.98812	7.5157	7.66463	7.46271
	7.7502	7.82655	7.49025	7.59768
	7.848	7.89905	7.64061	7.19673
	7.926	7.71012	7.34252	7.6453
	7.71149	7.78005	7.55995	7.62059
	7.7761	7.56186	7.78202	7.54458
	8.23864	7.78496	7.47046	6.84455
	7.80896	7.72417	7.44956	7.66853
	7.96087	7.78431	7.58271	7.25361
	7.91886	7.31243	7.69488	7.68405
	7.79928	7.80478	7.55804	7.48422
	7.90388	7.3637	7.74853	7.60214
	7.96232	7.52199	7.86759	7.19673
	7.84737	7.81282	7.70632	7.2211
	7.73911	7.98499	7.55919	7.30012
	7.94691	7.64997	7.67772	7.32867
	7.92244	7.81986	7.45492	7.40045
	8.11322	8.17742	7.19525	6.63981
	8.04357	7.75856	7.51806	7.21772
	7.89118	7.77182	7.50184	7.45286
	7.84925	7.77577	7.42333	7.57705
	7.82655	7.66534	7.64241	7.51136
	7.76587	7.72417	7.65964	7.49705
	8.01067	7.7286	7.40045	7.43212
	7.77215	7.81634	7.65464	7.37678
	7.82845	7.76984	7.66959	7.34296
	8.10591	7.77545	7.31515	7.29646
	7.93575	7.54998	7.74382	7.36151
	7.81121	7.49546	7.65785	7.67243
	7.8351	7.59731	7.91707	7.20114
	7.82528	7.54689	7.72622	7.5263
	7.97384	7.81282	7.57667	7.15735
	7.81762	7.73234	7.73708	7.30606
	7.86202	7.65356	7.49665	7.60955
	7.84235	7.6994	7.61912	7.45861
	7.84078	7.91109	7.32719	7.4822
	7.95187	7.97413	7.31556	7.2384
	7.80574	7.56758	7.90238	7.29094
	8.24413	7.50581	7.55113	7.09466
	8.00983	7.74786	7.50621	7.27333
	7.89148	7.32057	7.886	7.45162
	7.78038	8.04767	7.37417	7.30652
	7.87897	7.837	7.56407	7.27766
	7.82273	7.65177	7.7077	7.42501
	8.02292	7.57024	7.63009	7.32148
	7.89875	7.48261	7.81826	7.36545
	7.97642	7.93575	7.40003	7.15279
	7.74147	7.68243	7.6268	7.57592
	7.979	7.40472	7.95274	7.11218
	7.80768	7.6851	7.50859	7.61287
	7.80703	7.61581	7.36851	7.79636
	8.04248	7.58496	7.62826	7.26632
	7.81602	7.65928	7.88142	7.17093
	7.79312	7.79377	7.54998	7.46025
	7.85643	7.98812	7.44087	7.20701
	7.77149	8.07815	7.42459	7.19426
	7.91618	7.88996	7.46638	7.2384
	7.99718	7.89026	7.32733	7.2588
	8.05989	7.66959	7.48583	7.28817
	7.77676	7.91946	7.45409	7.3996
	7.91049	7.51452	7.732	7.40429
	7.89391	7.73403	7.58946	7.3394
	7.63372	7.53799	7.80896	7.61692
	7.91079	7.83857	7.39489	7.38414
	8.00731	7.68615	7.69418	7.06447
	7.71768	7.6907	7.65356	7.53722
	7.6886	7.808	7.68124	7.39489
	7.84172	7.87098	7.53644	7.2724
	7.92481	7.76553	7.39403	7.44997
	7.85953	7.46842	7.74584	7.48341
	7.8505	7.88996	7.4623	7.30834
	8.01011	7.81089	7.25456	7.39017
	7.93929	7.59582	7.4475	7.56415
	7.73742	7.59358	7.66178	7.59582
	7.96665	7.45121	7.65821	7.45121
	7.94515	7.64458	7.72212	7.17393
	7.81538	7.70148	7.70287	7.32418
	7.93458	7.51294	7.65464	7.43129
	7.75288	7.81698	7.47127	7.51254
	7.73877	7.78136	7.51767	7.52591
	7.78463	7.35579	7.98071	7.35711
	7.94866	8.00028	7.21772	7.21675
	7.91588	7.76022	7.34607	7.49025
	7.87529	8.03727	7.6453	6.68615
	8.01346	7.81154	7.48864	7.10654
	7.92095	7.88356	7.45409	7.19476
	7.92837	7.89482	7.3936	7.23314
	7.86109	7.84455	7.61361	7.14827
	7.99661	7.97642	7.03177	7.33851
	7.93929	7.91558	7.23697	7.34074
	7.95041	7.40088	7.68475	7.47168
	7.73775	7.68965	7.80832	7.28077
	7.86264	7.47654	7.47168	7.72076
	7.77577	7.71665	7.53294	7.52748
	7.90899	7.69592	7.42291	7.49105
	8.09592	7.87498	7.26632	7.09487
	8.19402	7.49145	7.63481	6.99095
	7.94075	7.75789	7.4271	7.35799
	7.86326	7.85144	7.40557	7.36632
	7.86419	7.5216	7.63952	7.50779
	7.91109	7.77643	7.41236	7.38931
	7.74853	7.85953	7.58421	7.30515
	7.90569	7.52395	7.6435	7.4363
	7.77182	7.85767	7.45162	7.41912
	7.73064	7.59544	7.86202	7.30515
	8.07682	8.03727	6.9431	7.1334
	7.85206	7.62936	7.27938	7.72554
	7.63554	8.01987	7.46189	7.33405
	8.38823	7.58045	7.44915	6.56643
	7.72042	7.6994	7.37634	7.71802
	8.01542	7.62242	7.60066	7.18438
	7.84643	7.52278	7.54574	7.60326
	8.24365	7.66995	7.29646	7.03727
	7.91079	7.56758	7.50819	7.51412
	7.93428	7.67631	7.44874	7.41827
	7.74382	7.57061	7.65428	7.55766
	7.84141	7.76752	7.55651	7.30652
	7.98271	7.58421	7.68299	7.15987
	8.02403	7.60288	7.56262	7.22159
	8.23601	8.00506	7.10224	6.59783
	7.837	7.6844	7.52865	7.43921
	7.95158	7.6471	7.53021	7.31741
	7.95303	7.2211	7.83447	7.38327
	7.96578	7.64566	7.64997	7.13391
	7.80252	7.63263	7.73335	7.2914
	7.81954	7.64854	7.67948	7.31741
	7.89087	7.37547	8.00983	7.01848
	7.82655	7.62534	7.66534	7.35182
	7.74315	7.66534	7.60918	7.47492
	7.88111	7.73437	7.43621	7.39618
	8.06717	7.66178	7.39403	7.24317
	7.7303	7.5744	7.93664	7.1533
	8.08454	7.47857	7.38297	7.43838
	7.96492	7.79572	7.43296	7.18239
	7.90509	7.52865	7.52552	7.50224
	8.03177	7.58045	7.61692	7.13186
	7.893	7.81442	7.36964	7.33047
	7.93428	7.80607	7.56377	7.03782
	7.61029	7.41193	7.7866	7.66035
	7.64746	7.6907	7.54187	7.60881
	7.89269	7.66888	7.62352	7.2317
	8.11348	7.43921	7.56358	7.2148
	7.64818	7.74349	7.53294	7.55036
	7.85487	7.63118	7.59731	7.35843
	8.05338	8.1114	7.15987	6.67751
	7.848	7.67278	7.60177	7.31016
	7.91857	7.64241	7.44956	7.41447
	7.78038	7.73708	7.4623	7.47005
	7.91916	7.35094	7.87006	7.20457
	8.16189	7.93899	7.10957	6.86258
	7.87682	7.70805	7.54496	7.27798
	7.98812	7.78202	7.42459	7.13186
	7.96694	7.78463	7.47371	7.09908
	7.73234	7.77314	7.66	7.24603
	7.979	7.62278	7.36588	7.41701
	7.90117	7.80574	7.40301	7.25408
	7.97068	7.82209	7.25456	7.27519
	7.72007	7.25314	8.13057	7.13904
	7.7139	7.65857	7.5947	7.48623
	7.75922	7.56224	7.52982	7.60028
	7.82559	8.02209	7.60733	6.68285
	7.83731	7.45409	7.62022	7.51964
	7.8802	7.68089	7.32598	7.51215
	7.90087	7.69	7.37721	7.42626
	7.96405	7.94632	7.06232	7.26021
	7.93044	7.74382	7.40173	7.28448
	7.979	7.73403	7.47857	7.1205
	7.95274	7.65857	7.38716	7.36894
	7.78398	7.63045	7.55421	7.45984
	7.86573	7.80413	7.42333	7.26538
	7.72451	7.3746	7.77149	7.53916
	7.92778	7.61397	7.47816	7.35535
	7.8759	7.63626	7.49625	7.38284
	7.76222	7.9257	7.62169	6.9507
	7.93782	7.86604	7.57403	6.80478
	7.71836	7.66	7.60918	7.43212
	7.98128	7.43879	7.78136	7.07039
	7.77083	7.8173	7.40045	7.38845
	7.87928	7.74819	7.33673	7.39189
	7.926	7.76818	7.36763	7.26068
	7.87682	7.69801	7.41278	7.37981
	7.78202	7.55766	7.65843	7.40131
	8.00085	7.87529	7.2211	7.12257
	7.93221	7.82177	7.34696	7.18735
	7.90026	7.3505	7.74584	7.34252
	7.81602	7.88142	7.21335	7.40514
	7.81121	7.57478	7.49426	7.51767
	7.89057	7.67313	7.43379	7.35711
	7.83162	8.06985	6.88588	7.34385
	7.73234	7.84674	7.59246	7.14313
	7.83952	7.77116	7.32328	7.40173
	7.81314	7.67066	7.58684	7.27984
	7.84109	7.64386	7.45615	7.41827
	7.90959	7.24031	7.73302	7.42291
	7.87314	7.68054	7.37374	7.41236
	7.85425	7.67136	7.48382	7.33584
	7.79993	7.47289	7.57478	7.52552
	7.70217	8.01737	7.09329	7.42164
	7.69418	7.81474	7.51412	7.32057
	7.96694	7.35447	7.62936	7.34829
	7.77017	7.50343	7.64241	7.45286
	7.74853	7.66995	7.50144	7.44419
	7.74752	7.6703	7.54535	7.39874
	7.84987	7.74113	7.20848	7.50303
	8.05039	7.36019	7.60437	7.22593
	7.87221	7.79993	7.33628	7.27193
	8.02292	8.12127	6.85997	6.8857
	7.83668	7.62282	7.52317	7.35138
	7.85767	7.69523	7.43754	7.31786
	7.96982	7.40897	7.61102	7.28494
	7.89603	7.77841	7.42878	7.14975
	7.85767	7.54805	7.46148	7.46475
	7.79961	7.75856	7.23649	7.50621
	7.91767	7.65392	7.52787	7.17193
	7.87498	8.33204	6.47897	6.97384
	7.86759	7.47249	7.46393	7.52239
	7.90749	7.66285	7.52356	7.17742
	8.13545	7.39489	7.54998	7.06717
	7.92659	7.43003	7.56758	7.36982
	7.63662	7.94369	7.42501	7.26538
	7.79442	7.57403	7.43879	7.52865
	7.63662	7.981	7.43045	7.19377
	7.62242	7.68825	7.75422	7.24174
	7.76421	7.87621	7.37634	7.2465
	7.96347	7.50383	7.48864	7.31832
	7.63227	7.6489	7.57969	7.48985
	7.75522	7.61176	7.40429	7.56224
	7.57478	7.41743	8.16591	6.92125
	7.83384	7.63844	7.60233	7.21091
	7.783	7.59805	7.56301	7.37938
	7.98982	7.66356	7.37764	7.19279
	7.87036	7.82687	7.15937	7.37112
	7.97355	7.81282	7.29356	7.08905
	7.84078	7.64638	7.56186	7.22978
	7.81634	7.67207	7.57932	7.20359
	7.9969	7.44997	7.61692	7.14211
	7.80155	7.71081	7.27984	7.48704
	7.71562	7.21529	7.62936	7.71733
	7.98783	7.56643	7.51688	7.13443
	8.12153	7.94632	7.11077	6.69404
	7.7652	7.71939	7.43338	7.37199
	7.94953	7.50978	7.46066	7.33271
	7.66605	7.71905	7.38931	7.53372
	7.8351	7.69314	7.39746	7.34563
	7.74886	7.79214	7.20945	7.50541
	7.87129	7.67243	7.32418	7.38716
	7.9331	7.66995	7.31696	7.30058
	7.73809	7.7705	7.39575	7.36194
	7.86604	7.61581	7.55344	7.20506
	7.84266	7.67913	7.41151	7.31877
	7.99152	7.28817	7.75956	7.09698
	7.59582	7.64674	7.62571	7.43421
	8.21893	7.74046	7.33851	6.49953
	7.85112	8.01318	7.0872	7.1153
	7.91169	7.71631	7.59544	6.89845
	7.74853	7.55036	7.66107	7.30925
	7.86016	7.52787	7.45492	7.4187
	7.87221	7.78692	7.25267	7.27984
	7.88417	7.72349	7.26594	7.33275
	7.66178	7.51531	7.72247	7.37156
	7.72758	7.64638	7.6279	7.24935
	7.90147	7.25267	7.84046	7.14262
	7.78562	7.54651	7.51609	7.41954
	7.6886	7.63372	7.65928	7.27426
	7.79246	7.52395	7.55919	7.385
	7.95652	7.85019	7.41447	6.80413
	7.94369	7.8009	7.23122	7.14924
	7.80122	7.81762	7.3474	7.22689
	7.74315	7.60955	7.6575	7.22593
	8.04056	7.57743	7.37374	7.13955
	7.99464	7.74416	7.39746	6.94369
	7.79799	7.72315	7.50541	7.1819
	7.76089	7.37199	7.69244	7.4208
	7.7705	7.19377	7.83794	7.385
	7.79734	7.59021	7.34252	7.51333
	7.69627	7.74584	7.3837	7.41109
	7.67525	7.40259	7.60955	7.57061
	7.75822	7.79181	7.3733	7.27612
	7.78463	7.8051	7.52356	7.02791
	7.91976	7.59619	7.43463	7.2293
	7.8505	7.74315	7.34651	7.23458
	7.62169	8.11452	7.03562	7.25786
	7.68965	7.40514	7.81442	7.29783
	7.65821	7.57478	7.37981	7.63844
	7.68825	7.51924	7.69905	7.32867
	7.88661	7.40088	7.27612	7.62242
	7.94603	7.80187	7.26819	7.05961
	7.84831	7.61397	7.44211	7.29186
	7.85112	7.46516	7.26209	7.61029
	7.90177	7.64997	7.38111	7.22545
	7.63517	7.64962	7.76818	7.11634
	7.62644	7.3156	7.86975	7.36982
	7.87252	7.92154	7.13494	7.11738
	7.77248	7.45902	7.60744	7.37895
	7.73064	7.54921	7.53216	7.41954
	7.78365	7.55267	7.62388	7.23026
	7.82687	7.33136	7.74618	7.25408
	7.74651	7.8802	7.24508	7.25974
	8.04521	7.84204	7.29416	6.70943
	7.6632	7.54458	7.7187	7.27473
	7.93575	7.85922	7.07575	7.15886
	7.72792	7.72962	7.41532	7.31606
	7.69384	7.89421	7.40557	7.12567
	7.98157	7.73268	7.2635	7.0773
	8.19648	7.6987	7.21975	6.69495
	7.80219	7.75389	7.39403	7.19476
	7.92926	7.63916	7.31651	7.23936
	7.76818	7.79604	7.2446	7.3336
	7.85643	7.7211	7.29829	7.25597
	7.82718	7.52239	7.37243	7.46148
	8.00534	7.57478	7.28123	7.22593
	7.78921	7.54148	7.42362	7.43879
	7.61692	7.19574	7.88111	7.43921
	7.82623	7.89512	7.20173	7.12257
	7.89936	7.46883	7.61839	7.11738
	7.68054	7.5306	7.47046	7.52199
	7.6532	7.72826	7.3733	7.42668
	7.70425	7.59432	7.7418	7.08055
	8.06232	8.00787	7.08002	6.50946
	7.93811	7.29692	8.03617	6.42685
	7.72349	7.54342	7.53372	7.39017
	7.66	7.81378	7.58871	7.03507
	7.57856	7.66	7.67172	7.26115
	7.77413	7.58684	7.33807	7.47127
	7.68159	7.61176	7.52787	7.36457
	7.79896	7.55536	7.44956	7.36282
	7.72588	7.52239	7.4363	7.49985
	8.04821	7.82941	7.20114	6.78463
	7.88631	7.75822	7.25361	7.16591
	7.74853	7.68405	7.35359	7.36501
	7.92273	7.32688	7.64674	7.18537
	7.76984	7.64746	7.36194	7.37417
	7.73132	7.59021	7.42333	7.42752
	7.57137	7.59208	7.73132	7.26115
	7.79831	7.61508	7.33851	7.39618
	7.71939	7.96924	7.06609	7.26303
	7.77017	7.63263	7.3637	7.38759
	7.80058	7.53761	7.38716	7.42794
	7.88295	7.29462	7.72485	7.16692
	7.60474	8.00056	7.22159	7.20945
	7.77314	7.4417	7.60474	7.32688
	7.67948	7.6844	7.69488	7.01792
	7.96982	7.35623	7.63807	7.06242
	7.94837	7.55344	7.40344	7.15482
	7.926	7.49065	7.22014	7.44584
	7.75922	7.72588	7.36238	7.26303
	7.7807	7.77281	7.55651	6.90268
	7.54342	7.62388	7.73775	7.2211
	7.81858	7.89482	7.28216	6.98812
	7.70943	7.64241	7.47857	7.31107
	7.69801	7.68615	7.3289	7.42417
	7.63807	7.57554	7.71733	7.18686
	7.86604	7.68299	7.09138	7.41574
	7.66213	7.44253	7.73944	7.28077
	7.75589	7.58871	7.17542	7.58796
	7.82687	7.51924	7.53099	7.22978
	7.82018	7.43254	7.79507	6.96
	7.79507	7.80381	7.36413	7.07468
	8.02237	7.51017	7.15517	7.32283
	7.7077	7.57289	7.50418	7.35535
	7.71699	7.85144	7.43379	7.02292
	7.90207	7.72451	7.11218	7.27705
	7.8392	7.50224	7.51373	7.23888
	7.75789	7.55113	7.65177	7.1153
	7.87006	7.57592	7.24413	7.385
	7.80832	7.72417	7.63009	6.77939
	7.74113	8.02181	7.26772	6.84856
	7.86573	7.94574	7.37374	6.6057
	7.68545	7.49865	7.68615	7.23074
	7.84549	7.81121	7.42836	6.85362
	7.69905	7.52826	7.74113	7.0864
	7.78398	8.04985	7.16591	6.82273
	7.83794	7.48663	7.66498	7.03447
	7.88356	7.29554	7.67666	7.17343
	7.73978	8.06958	7.16842	6.85661
	7.8716	7.5345	7.45327	7.20163
	7.91767	7.76785	7.30104	6.95942
	7.72554	7.36326	7.29508	7.70321
	7.77215	7.56682	7.36545	7.39446
	7.82305	7.50581	7.33985	7.41574
	7.75622	7.43129	7.72928	7.12774
	7.79961	7.49945	7.51924	7.25974
	7.8125	7.74046	7.30561	7.1639
	7.80025	7.49785	7.4545	7.33226
	7.65535	7.59768	7.38024	7.47776
	7.94486	7.69627	7.33226	6.96694
	7.79019	7.71425	7.31786	7.21917
	7.46801	8.03837	7.49265	6.90448
	7.67878	7.94105	7.07468	7.26866
	7.72996	7.6756	7.32283	7.34607
	7.80478	7.92837	7.16742	7.00619
	7.75789	7.68229	7.63626	6.88996
	7.64241	7.75956	7.33762	7.33047
	7.6014	7.4818	7.59059	7.43879
	7.83763	7.51728	7.43546	7.26725
	7.75756	7.62169	7.16892	7.50303
	7.69766	7.3474	7.93517	6.94778
	7.74853	7.57554	7.37243	7.38241
	7.75121	7.7303	7.12774	7.41066
	7.57894	7.67525	7.3147	7.51452
	8.02348	7.75522	7.17777	6.86183
	7.67525	7.34917	7.76454	7.25125
	7.9847	7.30834	7.5345	7.12928
	7.83573	7.40599	7.42794	7.38241
	7.77972	7.74214	7.33584	7.14415
	7.6268	7.6453	7.35006	7.4545
	7.77149	7.64097	7.63626	6.89664
	7.75656	7.52513	7.72383	6.95826
	7.75121	7.71973	7.23649	7.31379
	7.71836	7.56453	7.28725	7.49265
	7.74079	7.89026	7.1639	7.14364
	7.88874	7.51057	7.48824	7.09803
	7.95507	7.47086	7.67384	6.72996
	7.77083	7.74281	7.28263	7.20457
	7.69174	8.10957	6.94369	7.01792
	7.43546	7.85611	7.42417	7.31016
	7.60177	7.47005	7.67983	7.30834
	7.83763	7.60807	7.47695	7.0493
	7.82972	7.88417	7.36019	6.73234
	7.77775	7.6865	7.33181	7.20701
	7.72383	7.39017	7.68299	7.22448
	7.83542	7.6575	7.1921	7.29921
	7.73471	7.31334	7.73098	7.22255
	7.85736	7.41574	7.60807	7.08852
	7.81666	7.76188	7.224	7.1467
	8.01542	7.30524	7.54767	7.01792
	7.72144	7.40514	7.58609	7.33002
	7.80864	7.73573	7.42291	6.96
	7.76918	7.69662	7.26256	7.26959
	7.83479	7.93251	7.18686	6.83794
	7.67701	7.45738	7.65213	7.23362
	7.98698	7.57099	7.31198	7.0129
	7.57213	7.64997	7.45984	7.36413
	7.8351	7.16892	7.67349	7.28031
	7.8157	7.72178	7.10905	7.29554
	7.88478	7.6077	7.2293	7.2293
	8.07922	7.67313	7.11166	6.88874
	7.69314	7.63408	7.2465	7.44211
	7.56262	7.49745	7.56453	7.42752
	7.60696	7.94895	7.28263	7.05961
	7.70113	8.06555	6.74147	7.20848
	7.75789	7.49346	7.49265	7.26585
	7.70529	7.28494	7.72042	7.27519
	7.73708	7.43962	7.43671	7.41236
	7.89057	7.51846	7.3672	7.17592
	7.81986	7.57327	7.34607	7.23506
	7.74315	7.68054	7.40684	7.13699
	7.71493	7.49905	7.3443	7.46189
	7.60251	7.63662	7.41405	7.3733
	7.88753	7.59805	7.23936	7.20555
	7.64818	7.5345	7.65714	7.14262
	7.67631	7.67455	7.28771	7.35667
	7.8351	7.6435	7.40386	7.03177
	7.81602	7.68965	7.20114	7.22352
	7.76321	7.80187	7.35226	6.9607
	7.73843	7.66711	7.21091	7.35094
	7.72178	7.86357	7.20212	7.09751
	7.76222	7.54148	7.30058	7.38457
	7.83573	7.3394	7.66782	7.06663
	7.86511	7.75822	7.30241	6.90629
	7.76587	7.40301	7.33181	7.48704
	7.77446	7.77841	7.2211	7.12567
	8.04658	7.35799	7.50898	6.86555
	7.65392	7.61324	7.47289	7.24982
	7.4623	7.56567	7.90026	6.9331
	7.70805	7.74416	7.24317	7.24555
	7.85237	7.57365	7.25786	7.24793
	7.92303	7.75489	7.03507	7.09487
	7.69279	7.80252	7.45204	6.91946
	7.78463	7.54535	7.26772	7.36413
	7.5812	7.46107	7.75989	7.14466
	7.79734	7.63118	7.24982	7.25597
	7.74584	7.36545	7.66071	7.16742
	7.7039	7.7445	7.48543	6.94854
	7.81057	7.40642	7.58421	7.12412
	7.76354	7.74618	7.32418	7.05637
	7.85736	7.33985	7.54148	7.18239
	7.73978	7.43796	7.4822	7.31424
	7.69523	7.81538	7.24413	7.13955
	7.97097	7.62571	7.29462	6.90328
	8.00422	7.74551	6.93192	7.03875
	7.67807	7.57061	7.25644	7.46842
	7.90238	7.34917	7.4818	7.16541
	7.78888	7.51254	7.3996	7.2447
	7.88631	7.79539	7.09751	7.00619
	7.65893	7.64962	7.40812	7.24031
	7.97241	7.61397	7.2446	6.96694
	7.91558	7.6125	7.22738	7.09529
	7.65642	7.6872	7.44543	7.14211
	7.83479	7.43546	7.60622	6.98857
	7.7492	7.72212	7.46923	6.90087
	7.65069	7.783	7.21772	7.25644
	7.66071	7.72383	7.35755	7.1809
	7.69558	7.62863	7.37156	7.24864
	7.84455	7.49025	7.30469	7.27566
	7.62169	7.65284	7.41151	7.26725
	7.76885	7.73302	7.30743	7.05853
	7.77545	7.61213	7.21432	7.31334
	7.59917	7.59021	7.53877	7.22448
	7.62425	7.43879	7.58195	7.31786
	7.85144	7.63988	7.17293	7.20114
	7.68965	7.39403	7.22497	7.62461
	7.77182	7.5519	7.44211	7.14313
	7.79539	7.48945	7.44874	7.17792
	7.65642	7.63263	7.32238	7.33092
	7.91588	7.63916	7.44626	6.72526
	7.57251	7.65857	7.53566	7.15482
	7.58007	7.65069	7.50898	7.18933
	7.80219	7.35006	7.26725	7.49105
	7.74987	7.50422	7.16742	7.48864
	7.73268	7.58082	7.33896	7.26538
	7.66427	7.53294	7.296	7.44791
	7.56224	7.14006	7.68335	7.52082
	7.62278	7.49586	7.47978	7.34873
	7.66995	7.37287	7.79051	7.00394
	7.79279	7.70701	7.40897	6.88753
	7.69105	7.76487	7.33896	7.05582
	7.69314	7.43921	7.38457	7.42038
	7.85953	7.77709	6.91349	7.19673
	7.81314	7.34917	7.61361	7.07682
[truncated: 2,765 more rows]

## Sheet: Fig. 5
Fig. 5e
	bcl7a bcl7b downregulated							bcl7a bcl7b unaffected
	bcl7a	bcl7b	bcl7a bcl7b	brm-3	brm-1	bcl7a bcl7b brm-3	bcl7a bcl7b brm-1	bcl7a	bcl7b	bcl7a bcl7b	brm-3	brm-1	bcl7a bcl7b brm-3	bcl7a bcl7b brm-1
	-0.08768	-0.90819	-6.42392	-4.81501	-4.69264	-6.41446	-4.14563	-1.14137	-0.84891	-0.88087	-1.30461	-1.60689	-2.93274	-1.83346
	-0.97402	-1.88949	-6.31597	-4.40871	-4.00188	-2.51764	-5.31139	-0.27792	-0.06989	0.571083	0.297976	-1.07877	0.466927	0.702408
	-0.12055	-0.5207	-5.66165	-5.93733	-6.17899	-7.81114	-5.53339	0.0494	-0.31431	-0.86533	-1.47862	-1.54459	-2.7596	-1.20445
	0.148059	-0.04288	-5.3966	-6.97885	-8.3788	-7.23467	-7.57786	0.377386	0.259411	-0.81096	0.264791	-0.47837	0.581539	-0.13158
	0.054507	-0.01238	-5.32116	-5.60806	-4.60288	-6.3809	-5.3976	0.342605	-0.03556	-0.11976	-0.67593	-0.3436	-1.49925	-1.67596
	-0.14715	-0.04853	-5.17137	-6.80112	-6.49701	-6.58486	-5.91023	-0.50567	-0.12991	0.328209	-1.09538	-0.97928	0.125336	0.770081
	0.614812	0.790698	-5.14706	-6.23972	-5.44746	-7.02956	-7.37992	0.311501	0.537377	0.204183	0.26684	2.08634	1.77912	1.37911
	-0.10689	-0.32374	-5.08758	-5.38186	-7.38378	-6.72414	-6.06798	0.388194	-0.02629	1.03665	1.56969	1.73203	1.5545	0.845469
	-0.2546	-0.40245	-4.86705	-3.31148	-3.75967	-5.01204	-3.37616	0.256767	-0.11274	0.724781	-0.38951	-0.46074	0.267027	1.92286
	-0.04583	-0.36872	-4.8256	-4.2899	-6.72297	-6.80264	-5.36674	-0.20853	-0.55655	0.446035	1.18776	1.26512	1.30707	0.157228
	-2.18104	-1.11209	-4.77039	-4.00349	-4.72757	-4.76474	-4.74061	-0.39804	-0.45599	0.006547	0.037226	0.112658	0.019092	-0.18737
	-0.456	0.099098	-4.68985	-0.94687	-1.55322	-1.95046	1.15443	0.295669	0.381783	-1.22686	-0.55284	-0.75117	-3.55078	-1.04139
	0.097112	-4.55751	-4.68324	0.871772	0.452616	-3.64236	-4.67083	0.303861	0.249376	0.527981	1.9862	1.88779	1.19977	-0.1034
	0.02628	-0.13739	-4.53682	-3.61933	-4.9428	-4.7659	-6.69632	0.277289	0.60749	1.66343	0.399763	-1.32552	-1.3689	-0.52237
	-0.67719	-1.90466	-4.37674	-3.33365	-1.41078	-2.40499	-3.17386	0	0	0	0.478394	1.84066	1.31727	0
	-0.59074	-1.65733	-4.18251	-2.81988	-2.99494	-2.51351	-4.69833	0.784893	1.10884	0.783552	-0.27126	0.544635	1.491	3.81943
	0.423242	-0.88259	-4.15685	-1.13249	-0.25792	-1.03572	-3.40724	-0.83292	-0.76386	-0.51374	-0.52482	-0.78781	-1.81613	-2.95816
	-0.01282	-0.28005	-4.09219	-5.40952	-4.00443	-4.55138	-4.63434	0.624168	0.845978	-0.22205	1.71036	2.19388	1.91374	2.80511
	-0.04647	-0.46051	-4.07824	-4.50239	-4.66619	-3.63624	-4.59137	0.971031	0.506373	0.236344	0.645911	1.4345	2.73649	4.34868
	-0.00995	-0.13629	-4.02442	-1.68178	-3.72012	-4.13287	-3.48	1.75331	1.70464	1.33494	1.88101	2.06912	1.9573	3.27968
	-3.92419	-3.93292	-4.01475	-3.78369	-4.00278	-4.01306	-4.00623	0.617864	0.648959	-0.00131	-0.33597	0.601721	0.53035	-0.24779
	-3.1891	-5.30994	-3.94905	-3.53285	-3.448	-4.10669	-4.76741	-0.08378	-0.1183	0.144757	0.316544	-0.19412	-0.32712	0.462626
	-1.12794	-1.86136	-3.91899	-1.57282	-1.48849	-1.6329	-1.273	-1.52321	-1.58777	-0.80196	-1.1563	-2.28462	-2.15621	-2.57975
	-0.13737	-0.21573	-3.89088	-4.44669	-5.20177	-4.51456	-6.1746	0.862602	0.349639	0.393093	0.048736	0.642058	0.813068	0.852768
	-0.04022	-0.30567	-3.82567	-5.38552	-1.28497	0.071131	1.8595	-0.47682	-0.71574	0.307376	1.00632	1.36563	1.7874	0.606893
	-0.15955	-0.61822	-3.75494	-3.84295	-2.56382	-3.47428	-1.90624	0.444655	0.594202	-0.10207	-0.24239	-0.42331	-1.6199	-0.1928
	-0.06617	-0.45828	-3.59438	-3.49746	-5.29859	-6.0248	-5.93914	0.244048	0.365385	0.329285	-0.48715	0.194641	0.054439	0.100046
	0.042043	0.4793	-3.58483	-3.68914	-2.53472	-2.04901	-1.98586	-0.07804	-0.49981	0.973049	0.172084	0.306253	0.209052	-1.97116
	-0.3506	-0.01461	-3.56335	-3.79155	-4.5899	-5.37795	-3.90042	0.581021	1.23754	0.199704	-0.00614	-0.08798	-0.03075	0.510198
	0.493049	0.250062	-3.55643	-2.47597	-2.63526	-3.14885	-4.88248	0.171605	-0.0819	-0.39308	-0.36883	0.339978	0.442736	-0.51615
	-0.01692	0.196846	-3.53678	-1.45412	-1.81261	-2.004	-1.06343	0.078294	0.463369	-0.39	-0.06709	-0.43087	0.524352	-0.32392
	-0.42833	-1.91327	-3.51668	-3.88697	-4.13712	-2.76455	-5.60232	-0.21383	-0.34272	0.477033	0.136641	0.89211	0.978631	0.308473
	-1.36825	-2.29645	-3.51086	-1.76496	-2.9264	-4.10081	-3.55719	-0.17163	0.288982	0.467263	0.101934	-0.09089	-0.93522	-0.41378
	-0.44464	-0.47272	-3.46226	-6.06405	-1.87126	-0.99931	-0.77475	0.039392	-0.28245	-0.39687	-0.08688	-0.50795	-0.12379	-0.92692
	0.176846	-0.23234	-3.45488	-2.16858	-2.05423	-1.26921	-1.49022	0.089043	-0.66026	-0.15707	0.382728	0.11905	0.370616	0.19979
	-0.14172	-0.33033	-3.44034	-2.7015	-3.51404	-4.49596	-3.2059	-1.3451	0.448917	0.582372	0.473153	0.708692	0.305322	0.492546
	0.377268	0.709347	-3.41594	-3.65393	-2.9505	-2.9344	-0.10127	-1.52063	-0.33146	0.432303	0.883477	0.046463	-0.09225	0.187163
	-0.52401	-1.67261	-3.40901	-1.92535	-2.52746	-3.59142	-4.60235	-0.11627	-1.11956	0.291588	1.60374	1.7872	1.13626	0.074444
	-0.86637	-0.5286	-3.4074	-3.57684	-2.62811	-2.63823	-2.68579	-0.10158	0.105294	-0.03128	-0.32166	-0.39389	0.038699	-0.1456
	0.077073	-0.03579	-3.34743	-3.40676	-5.88076	-2.73371	-4.95828	0.025205	-0.02164	-0.22134	-1.1385	-1.22236	-1.31576	-0.54179
	-0.27282	-0.01862	-3.34196	-3.15361	-1.49399	-2.40211	-0.813	0.808697	0.796372	1.24091	0.560215	-0.7172	1.8304	1.48575
	-0.53983	-0.80632	-3.34121	-1.32295	-1.97613	-2.47417	-3.04928	-0.07797	-0.08835	-0.39126	-0.50561	-0.71433	-0.8941	-0.11464
	-0.67021	-0.68984	-3.32774	-0.76702	-0.35481	-1.42653	-3.3734	0.055448	0.295691	-0.05427	0.529402	0.043221	0.294269	0.615998
	-0.37416	-0.75035	-3.31043	-2.08568	-2.66391	-3.10192	-2.38424	0.296915	0.263008	0.193711	0.619497	0.716407	1.02338	0.810389
	-0.73106	-3.14703	-3.28676	-1.5405	-1.61155	-1.37134	-1.24704	0.002805	-0.03361	0.364613	0.829731	2.18523	0.958647	1.35533
	-0.28304	-0.59935	-3.27584	0.831875	-1.75426	-0.09371	-2.99802	-0.29458	-0.12796	-0.27051	-0.53668	-0.51472	-1.22894	-0.91997
	-0.61925	-0.34466	-3.25968	-2.65899	-0.4976	-0.47387	-0.24031	-1.04576	0.279924	0.506194	0.557734	0.26845	-0.02379	1.07377
	-1.50801	-2.92509	-3.2517	0.154248	0.575608	1.11628	-0.80239	0.042068	0.03694	0.098083	0.806077	0.944299	0.815045	1.33886
	0.154897	-0.48798	-3.25162	-1.21927	-1.65211	-2.76805	-0.38331	0.07642	0.318617	-0.72091	0.449725	0.177419	-0.98405	-1.23926
	0.456589	0.910341	-3.23346	-2.58067	-3.7974	-2.45276	-3.50336	0.131843	0.269994	-0.47502	-0.52787	-0.77895	-0.85564	-0.29622
	0.105923	-0.4768	-3.23066	-2.82405	-4.18019	-5.80835	-4.4815	0.303782	0.226259	0.242911	-0.03472	0.065073	0.411476	0.6177
	-0.19255	-0.62782	-3.16405	-3.04485	-2.48751	-2.89136	-2.93514	0.04394	0.130831	0.257775	0.578842	0.379776	-0.03018	0.98142
	-0.5853	-0.47873	-3.15538	-3.28822	-4.68782	-4.34871	-3.24751	0.101364	0.442405	0.286697	-0.28939	-0.10977	-1.01792	-0.04931
	-2.12355	-2.91807	-3.14181	-1.77588	-0.76805	-3.13706	-1.07985	-0.39098	-0.62507	-0.42236	-0.31113	0.813156	1.07027	2.04681
	-0.86795	-0.73637	-3.12891	-0.35419	-0.61954	0.320061	0.601514	0.951346	0.255211	0.027431	0.678181	0.501484	1.51601	0.997414
	-0.04144	-0.38553	-3.11979	-3.03238	-4.53029	-4.95283	-4.38773	-0.19885	-0.21661	0.114412	-0.51914	0.358087	-0.26689	-0.32499
	-0.41575	-1.60922	-3.09744	-1.04557	-2.16519	-1.05693	-2.32859	1.20104	0.943865	0.953218	0.906919	1.01953	0.970008	0.97307
	0.038631	-0.06565	-3.06135	-3.11445	-3.88082	-3.44088	-3.07665	-0.74457	-0.91893	-0.61904	-0.75212	-0.90643	-0.6121	-1.07973
	-0.56505	-1.60108	-3.05271	-3.28201	-3.547	-4.86787	-3.34264	-0.37892	-0.35996	-0.28002	-0.10672	-0.65154	-1.22126	-1.5893
	0.843966	0.737362	-3.0201	-3.75565	-3.51496	-2.09783	-3.78566	0	0	1.56015	0.835681	0.651782	0	0.115395
	-0.07701	-0.46469	-3.0182	-2.95824	-4.43102	-4.68935	-4.09613	-0.76123	-1.63294	-1.46228	-1.72043	-2.75667	-2.96433	-2.94799
	-0.59944	-0.69273	-3.01595	-1.40428	-1.65146	-1.94467	0.040918	-0.27833	0.198944	0.489136	-0.39246	0.132789	0.169792	0.379285
	0.191264	-0.22841	-3.00634	-3.28502	-3.96776	-3.30874	-3.04473	0.233783	-0.42679	-0.06258	0.640116	-0.09609	-0.35202	0.381018
	-2.40802	-1.52797	-3.00326	-1.29499	-1.5658	-3.00079	-1.4603	0.172437	-0.01034	-0.03643	-0.1322	0.075815	-0.38733	-0.21067
	-0.37239	-1.75725	-2.96978	-1.41416	1.10489	1.23323	1.85291	1.14159	0.293824	0.259587	-0.05312	-1.07928	0.009511	0.060299
	-0.34636	-0.97063	-2.96917	-1.76145	-1.97987	-3.00146	-4.21573	0.208421	-0.40009	0.051196	0.781699	0.962332	0.852376	0.289488
	0.012221	0.328521	-2.9538	-0.21545	-0.72018	-0.66534	-0.17609	-1.1878	-0.43894	-0.16042	-0.33745	0.005014	0.094432	0.642506
	-0.44151	-1.02277	-2.94556	-3.58656	-5.77514	-6.20984	-5.30406	0.418505	0.52917	0.360429	0.59909	1.13802	1.46218	0.329227
	-1.04194	-1.00817	-2.94304	-0.47213	-3.33711	-3.6522	1.13962	0.911735	0.465627	0.410731	0.066573	-0.04486	0.253286	-0.02008
	0.458456	-0.39653	-2.93899	-0.65002	1.37055	0.659508	-1.20929	0.202389	0.013151	-0.33708	-0.97714	-2.01331	-2.04987	-1.58779
	-1.92767	-2.22916	-2.93458	-1.44545	-1.16211	-1.70949	-1.79483	-0.28294	-1.16225	0.114158	0.178568	0.914213	0.853881	-1.14053
	-0.3179	-0.56324	-2.93101	-2.98386	-2.51592	-1.50764	-1.17825	-0.12406	0.070677	-0.08307	0.124114	-0.14568	0.215922	0.546613
	-0.11955	-0.7505	-2.92272	-2.38375	-2.07877	-1.87623	-2.69087	0.045016	0.295498	-0.53976	-1.18551	-2.16129	-2.32777	-0.88143
	0.004184	-0.7291	-2.91984	-1.46056	-3.85348	-5.72709	-4.34974	0	2.08961	1.49867	2.66685	3.33896	3.28314	1.75734
	-0.53197	-1.19525	-2.91671	-2.53862	-2.36082	-2.93323	-1.88005	0.867205	-0.02866	1.09634	0.117088	-2.04421	0.249505	-2.02716
	0.209358	0.232076	-2.91343	-0.22351	-0.76333	-4.44288	-0.77269	0.151318	0.086075	0.179668	-0.87681	-1.32536	-1.34088	-0.82862
	-0.38737	-1.0846	-2.91089	-2.38684	-1.00962	-0.61707	0.038966	-0.01253	0.10844	0.083081	0.039113	-0.0783	0.143722	0.275245
	-0.00577	-0.41945	-2.90877	-1.46758	-2.92037	-1.52325	-1.07766	0.168292	0.195341	0.365362	0.767586	0.825678	0.772075	1.05992
	-0.72102	-0.63374	-2.89366	-1.98766	-1.39204	-2.76401	-3.95669	0.690714	-0.2834	-0.46245	1.32059	3.19742	1.0687	-1.63183
	-0.16838	-0.38672	-2.88853	-2.31445	-4.18969	-7.97307	-6.70582	0.037038	-0.11689	-0.11522	-0.4526	-0.51813	-0.07551	0.787315
	-1.09065	-2.01895	-2.84572	-0.24637	-0.70519	-0.35348	0.690493	-0.04308	0.150768	0.255442	0.065896	-0.15334	0.390678	0.509632
	-0.1349	-0.51544	-2.84088	-3.09811	-4.7481	-5.59282	-4.54884	-0.41911	0.310628	1.03889	0.271659	0.73547	0.433384	0.551711
	-0.68063	0.132388	-2.83317	0.079818	1.93514	1.14274	0.224409	0.436068	-0.35036	-0.45825	-0.49155	-0.05047	-0.15701	-0.87205
	-1.17508	-1.66652	-2.83116	0.362405	-3.58784	-2.79174	-4.79928	0.575417	0.903914	0.319264	-0.20219	0.013505	0.243116	0.564141
	-0.80006	-2.16062	-2.82962	-2.33751	-2.11524	-2.34669	-2.16357	-0.5173	-0.43154	-0.38563	-0.44034	-0.36717	0.116173	0.882809
	-1.09184	-0.0366	-2.82248	-1.87203	-3.48057	-3.51261	-3.4916	-0.19012	-0.14793	-0.51755	-0.36865	-0.22842	-0.00972	-0.23698
	-0.51704	-0.66557	-2.81909	-1.78062	-2.55423	-2.49423	-3.02178	-0.2494	-0.92083	-0.67194	-2.55371	-0.63224	-1.43623	-3.40292
	-1.10419	-2.00565	-2.80528	-2.73035	-0.54339	-1.68461	-0.94204	-0.38838	-0.33222	-0.25429	-0.76451	-0.6925	-1.08554	-0.95121
	0.058782	-0.00051	-2.77439	-1.19354	-0.75339	-2.42937	-2.50184	1.61719	0.642151	0.540044	0.867237	1.77099	1.92711	1.30532
	-0.37327	-0.47793	-2.76791	-0.4548	-0.4119	-2.04101	-0.29121	0.062223	-0.26485	-0.39966	-0.50227	-1.33827	-0.96712	-0.34286
	-1.29838	-0.80979	-2.7578	-1.68419	-2.51519	-1.80409	-1.93724	0.134344	0.044737	0.321014	0.292316	0.103188	0.351187	0.712266
	-2.38129	-1.99824	-2.75619	-1.76359	-1.45837	-2.91219	-2.28586	0.031568	0.193096	-0.346	-0.75251	-0.52405	-0.14745	-0.01522
	-0.27489	-0.29071	-2.75256	-0.26741	-0.44855	-1.3471	-1.99413	0.025407	0.600728	-0.04303	-1.1124	-2.13007	-1.49423	-0.78605
	-0.05003	-0.27502	-2.73513	-2.18742	-3.83795	-3.08548	-3.90675	0.839789	0.188075	0.994475	1.05891	0.374154	-0.11592	-0.90464
	-0.52074	0.14651	-2.72837	-1.57318	-1.42084	-1.67508	-1.93461	0.068088	0.507047	0.583198	0.41399	0.767582	0.921245	0.412451
	-0.6347	-2.42511	-2.72735	0.155426	1.30261	-1.18298	-3.05911	0.290652	0.305623	-0.2043	-0.17722	-0.17188	-0.31533	0.449866
	-0.14885	-0.30818	-2.72699	-1.88496	-1.25054	-1.62592	0.590415	-0.08346	0.124938	-0.04257	-0.60475	-0.73068	-0.96732	-0.0844
	-0.01645	-0.36533	-2.70948	-2.55959	-2.35649	-1.86997	-2.31787	0.090032	-0.64111	0.382342	0.53127	0.923569	0.193823	0.472289
	0.319189	0.096389	-2.70279	-1.11709	-1.84161	-1.56673	-0.33356	0.026684	-0.2464	0.210699	-0.19311	0.036695	0.147317	-0.11099
	-0.42202	0.01971	-2.70165	-1.20524	-2.16674	-4.14996	-4.39076	0.457411	0.178497	0.241746	1.28338	0.822368	0.470369	0.250927
	-0.69014	-1.40314	-2.6912	-1.75726	-3.59372	-4.99179	-3.37403	-0.01349	-1.81932	-1.38814	-1.99676	-0.46738	0.902958	0.843487
	-0.5653	-1.18103	-2.69019	-0.8811	1.13222	1.80931	-0.55814	-0.15965	-0.61938	0.078155	0.007512	-0.12084	-0.245	-0.17611
	-0.48839	-1.1465	-2.68091	-2.38793	-1.9226	-2.50219	-1.98924	-0.34506	0.44581	0.859871	2.51697	3.91482	3.01768	-0.86849
	-0.27007	-0.65693	-2.65939	-3.36124	-3.4339	-3.73332	-4.24987	0.750368	0.581493	0.842879	1.67052	1.50541	0.640022	-0.98144
	-0.58961	-1.37939	-2.65567	-1.40179	-3.05819	-2.44543	-1.71666	0.499562	0.76735	1.0904	0.368753	1.13268	0.548119	0.184959
	-0.19159	-0.27158	-2.6507	-2.69439	-4.20523	-4.73396	-4.77274	0.372818	0.429214	-0.1563	-0.29995	0.092436	-0.49157	0.722246
	-1.07678	-1.70371	-2.64625	-1.81925	-0.5772	-1.14686	-1.52107	-0.43521	-0.29281	-0.44878	0.09964	0.105812	0.2533	-0.01511
	-0.46215	-0.9378	-2.64614	-2.88474	-4.00478	-4.7061	-5.02202	-0.50505	-0.06538	-0.42397	-1.22666	-0.52568	0.135026	-0.46084
	-2.24722	-0.49474	-2.63062	0.697334	0.522158	0.141027	0.524211	0.159664	0.313113	0.074505	0.595544	-0.15051	0.219034	0.601044
	-1.0683	-1.33182	-2.62969	-1.73988	-3.63087	-4.09838	-0.9613	-0.17229	0.083314	-0.11302	-0.38338	-0.83387	-1.25272	-0.23594
	0.207203	-0.14901	-2.62659	-1.83012	-1.17919	-2.78317	-4.00385	0	0	0.280811	0.747623	0	1.90857	2.50812
	-0.31923	-0.43605	-2.62622	-2.82816	-2.21579	-1.55488	-0.14711	-0.60204	-0.30563	0.734726	1.09485	0.622157	0.427588	-0.21406
	-0.20075	-0.6621	-2.61942	-1.49304	-2.90703	-2.69705	-2.07323	0.198966	1.40905	0.746799	0.547985	1.33932	2.76511	1.12871
	-0.9979	-1.43076	-2.61051	-0.90452	-1.80357	-1.5108	-2.19506	0.463123	0.564358	0.101047	-0.0568	-0.73897	-0.00183	-0.55895
	0.3573	0.10297	-2.60018	-3.32363	-1.66505	-2.62617	-4.16353	-0.2926	-0.42205	0.176643	-0.35799	-0.64009	-0.88592	-0.2555
	-0.92101	-1.20911	-2.59926	-0.62609	-0.13677	0.475399	-0.91404	-0.10303	0.357999	-0.54957	-1.83266	-2.13987	-2.9072	-1.33223
	-0.49857	-0.7338	-2.59554	-1.90124	-0.59154	0.064229	1.55688	-0.99349	-0.59686	-0.57752	-0.27561	0.201007	-0.22034	-0.65819
	-2.83657	-2.58842	-2.57685	-2.34072	-1.08228	-2.54841	-4.66632	-0.14119	0.126958	0.133268	0.339708	0.177869	-0.12681	0.65694
	-0.06504	-0.09698	-2.57175	-1.86479	-3.02136	-3.9678	-2.76058	0.185616	-0.17365	-0.12758	-0.71413	-1.0002	-2.52698	0.438516
	-0.24627	-0.73605	-2.56799	-3.11097	-3.85566	-3.19336	-4.03431	-0.57781	-1.43175	-0.81369	-1.1059	-0.80953	-0.70195	-1.82239
	-0.76012	-1.72077	-2.56736	-4.28661	-3.23433	-2.95615	-4.70598	-1.08197	-1.91122	0.68731	0.436539	1.88917	1.58915	1.10204
	0.010587	-0.57889	-2.54917	-1.90658	-2.82469	-4.56817	-5.24529	-0.09202	-0.4506	-0.61958	0.513634	-0.51906	-0.34492	0.382789
	0.09811	0.628748	-2.53012	-0.07375	-1.72865	-2.67395	-4.23653	1.04458	0.778955	0.862536	1.26619	1.57937	1.64826	-0.15713
	-0.18167	-0.31207	-2.52152	-2.21647	-3.54235	-3.98612	-4.47809	0.531658	0.066626	0.220888	0.057348	0.682465	1.19535	2.45843
	0.073114	-1.04015	-2.5156	-2.47867	-1.97383	-1.21638	-0.49145	0.430621	0.323302	-0.08806	0.090239	0.048189	0.151296	0.810491
	-0.26929	-0.25058	-2.50063	-1.14587	-1.11596	-1.70918	-2.22928	1.21151	0.991563	0.495395	0.032728	-0.41158	-0.97353	1.50163
	0.090154	-0.06621	-2.49805	-2.17378	-1.66248	-2.91287	-2.34251	0.188244	0.070204	0.098613	-0.66772	-0.76076	-0.50896	-0.0718
	-0.84917	-0.90003	-2.4817	-1.60504	-1.81816	-4.06702	-1.53711	0.240877	0.968434	1.02952	-0.17314	0.850203	0.559247	0.891497
	-0.25273	-0.37987	-2.48016	-1.96894	-3.79842	-3.96488	-4.53228	0.200524	-0.43056	-0.8111	-0.38455	0.424124	0.039111	-0.57158
	-1.05076	-0.89726	-2.4789	0.480787	1.53477	2.35551	-0.41847	-0.53066	-0.49074	-0.71983	0.219187	-0.0816	-0.36835	-0.84001
	-0.22677	0.161317	-2.47838	-0.07901	-2.30008	-1.2011	-0.52413	-0.64933	-0.63024	-0.3811	0.438767	1.09125	0.689551	0.80448
	-0.95648	-1.08145	-2.46712	-2.12334	-3.5345	-4.23247	-5.00358	-0.19588	-0.83132	-0.00343	1.04693	1.59632	2.1753	2.02067
	-0.49974	-1.99466	-2.4622	-2.24168	-2.35711	-1.35761	-0.75646	-0.34677	-0.27434	0.061084	0.291739	0.344168	0.14976	-1.8263
	-0.10001	-0.55852	-2.45383	-1.98812	-2.97286	-3.166	-2.24205	0.186916	0.198939	-0.01869	1.04023	1.02601	1.31499	0.531529
	-0.13867	-0.648	-2.45328	-2.5375	-1.63583	-4.02939	-3.70976	-0.57091	-0.42543	-0.02993	0.325011	0.920408	1.20862	-0.78357
	-0.37471	-0.62616	-2.44918	-2.32173	-2.39012	-2.50516	-2.60335	-0.03338	0.201761	0.013069	0.565226	1.18452	0.528373	1.70566
	-2.14621	-1.93296	-2.44773	-2.43046	-2.43738	-2.44624	-0.78648	-0.31438	-0.32404	-0.36343	-0.1024	-0.49341	-0.47376	0.143215
	-0.79	-0.41999	-2.44113	-1.51056	1.12201	1.29312	0.671404	0.335151	0.230764	0.45966	0.887685	1.46106	2.09808	0.523541
	0.180703	-0.04185	-2.43563	-1.95008	-0.86204	-0.06474	0.143819	-0.50717	-0.30749	-0.31869	-0.51	-0.38427	0.104464	-0.30921
	-0.88528	-0.86634	-2.43314	-0.995	0.4893	1.24564	-0.30825	0.109172	0.756749	-0.38143	0.065317	0.229076	-0.48827	0.072994
	-1.69665	-1.36618	-2.43307	-2.42187	-1.68683	-1.7359	-2.42823	1.49254	0.734553	0.562672	2.08068	1.96995	2.18659	-0.07414
	0.204226	-0.94333	-2.42987	-1.34512	-1.33595	-2.2247	-6.25564	-0.80835	-1.08489	-1.45967	-0.06698	-0.7761	-1.63257	-2.87362
	0.225785	-0.30934	-2.4225	-0.2331	-0.78979	-2.41935	-2.40686	-0.26486	-0.43378	-0.10075	-0.57093	-0.39839	-0.22418	-0.58387
	0.36579	0.383968	-2.42062	-1.35271	-0.79962	0.007842	1.02839	-0.18403	-0.71255	-0.75489	-0.37454	-0.76356	-0.50089	0.56941
	-0.05302	-0.17681	-2.41737	-1.71388	-2.74574	-3.97999	-3.20036	-1.03358	-0.35983	-0.33699	0.137054	0.186378	0.285447	-0.11151
	-0.63436	-0.52318	-2.41462	0.115848	-0.35424	-0.43692	-0.33779	-0.24344	-0.38614	-1.94011	-0.41321	-3.02036	-0.48695	-1.77991
	-0.87429	-0.84306	-2.40807	-2.09493	-0.60314	-0.75141	-0.86408	-0.47618	-0.31146	-0.49692	-0.08648	-0.5327	-1.02467	-0.82276
	-0.53065	-1.45865	-2.40731	-2.18945	-2.80398	-3.59035	-5.63892	0.423756	0.54216	0.5453	1.00782	0.091221	-0.09644	0.064134
	0.649422	-0.84705	-2.40611	-1.92302	-1.66552	-3.06883	-5.06214	0.217784	0.081885	0.124029	0.301332	-0.60012	-0.51073	-0.77541
	-1.44499	-3.10736	-2.40341	-0.82269	-1.74924	-2.98048	-0.65967	-0.0034	-0.56567	-0.94203	-0.83939	-0.83437	-0.78241	-2.02018
	-1.05004	-0.08585	-2.39681	-1.32992	-1.26737	-1.92341	-3.22587	0.19405	0.020419	0.331359	0.24039	-0.32955	-0.37083	0.609519
	-0.34374	-0.0029	-2.39424	2.67176	3.13785	-1.09416	0.848981	-1.08969	-1.0054	-0.50714	-0.85735	-0.78826	-1.13702	-1.40048
	-0.59438	-2.4437	-2.39228	-0.56773	-1.69383	0.09438	-0.12601	0.977544	0.033734	1.29485	-0.12801	0.909152	1.71789	1.33532
	0.161098	-0.30175	-2.38613	-2.45172	-1.41704	-1.88042	-3.60213	-0.52339	-0.3211	-0.73527	-0.19631	-1.04373	-0.16369	-0.60559
	0.321437	-0.15735	-2.38016	-0.39014	-2.29473	-2.38006	-4.84485	-0.02784	0.095513	0.106321	-0.01271	0.228556	0.236674	0.181813
	-0.29071	-0.37936	-2.37042	-0.75459	-1.28487	-1.05104	-1.74705	0.296796	0.317567	-0.51523	-1.01261	-0.85884	-0.44709	-0.90393
	-0.14903	-0.39742	-2.37021	-1.61255	-2.18403	-2.84645	-3.9134	0.131106	0.133557	0.329919	0.169677	-0.02591	0.326688	0.686219
	-0.52381	-1.28544	-2.36598	-2.3785	-0.88942	-1.10284	-1.80661	-2.02525	-1.19206	-0.7398	-0.75376	-0.32665	-2.22105	0.331759
	-0.18819	-0.37233	-2.3606	-2.06725	-1.53498	-2.71971	-1.60783	-0.11124	1.63258	1.74445	1.30926	0.280357	1.45408	0.599991
	-2.52331	-1.66254	-2.35454	-2.56548	-1.47608	-1.08959	-1.22663	0.183695	-0.73916	-0.0103	1.20705	1.07857	1.26995	-0.02243
	-0.31607	-1.51854	-2.34842	-0.36461	0.330789	-0.09742	-3.03575	-0.27648	0.898462	1.00772	0.848717	1.28336	1.70375	0.292657
	-0.28942	-0.65369	-2.34735	-2.26388	-2.32878	-2.63817	-1.23942	-0.07238	0.021765	0.13441	-0.28194	-0.16643	-1.13739	-0.95414
	-0.2114	-0.60871	-2.34634	-2.15671	-1.4875	-2.01358	-2.93639	0.024032	0.031252	-0.18713	-0.16636	-0.35364	0.3255	0.433785
	-0.01634	-1.40045	-2.33952	0.467265	0.77452	-0.87432	-2.32298	-0.69995	-0.26321	-0.56325	-0.86973	-0.74416	-0.7778	-1.3557
	-0.01354	-0.03517	-2.33933	-0.11853	-1.00579	-1.52849	-4.10436	0.058093	0.383197	0.830038	0.845226	0.793187	0.996416	1.12407
	-0.43557	-0.2022	-2.33838	-0.75528	-2.29612	-2.18573	-3.9443	-0.2828	0.344689	0.264877	1.63591	1.29848	1.77465	1.27428
	0.031041	-0.32395	-2.33142	-1.68597	-2.28282	-3.63472	-2.61615	-0.10332	0.221181	-0.30428	-0.11294	-1.13078	-1.33798	-0.51409
	-2.65662	-1.47773	-2.32904	-2.71704	-1.84112	-1.46647	-1.7074	0.561136	-0.70549	0.467595	0.800395	0.55961	0.303751	0.8109
	-0.32653	-0.86554	-2.3288	-2.36815	-5.71453	-4.85538	-5.57928	-1.00667	-0.35662	0.489634	0.929886	1.06651	1.25614	-0.91934
	-1.53855	-2.40938	-2.32769	-0.91992	0.074293	-1.33283	-0.1863	1.77638	2.26093	1.63386	2.09289	1.34393	0.703351	2.06757
	-1.15637	-1.44068	-2.32094	-1.95586	-0.84493	-0.71284	-1.52732	-0.03233	-0.13138	0.273603	0.143184	0.139934	-0.46275	-0.20275
	0.127067	-0.37668	-2.31863	-0.5464	0.073443	-1.01532	-1.16013	0.272955	-0.04819	0.226939	1.11461	0.696931	0.848665	-0.27907
	-0.66688	-0.8954	-2.31814	-0.18358	-0.02664	-1.60174	0.071902	0.062371	-0.74728	0.040022	0.580764	1.30457	1.26517	0.56624
	0.094399	-0.01834	-2.31625	-0.79823	-0.93581	-2.74858	-3.8162	-1.46491	-0.86566	-0.31305	-0.47578	0.171894	0.153308	-0.74817
	-1.03399	-0.269	-2.31412	-0.6952	-1.3732	-3.30829	-1.34898	0.024406	0.233004	0.500658	0.047444	0.128326	-0.20981	0.591169
	0.115397	-0.3582	-2.30855	-2.24807	-3.74149	-2.25488	-5.60474	0.442964	0.136405	0.117157	0.691895	0.30955	0.882624	1.15161
	-0.60813	-1.14738	-2.30273	-1.19165	-1.17	-2.98226	-1.88209	0.519229	0.77096	0.810064	0.780239	0.457662	0.392376	1.26856
	-0.56376	-1.15344	-2.29997	-2.99272	-3.05071	-2.96797	-3.61151	-0.77757	-0.63639	0.017372	-0.23663	-0.82313	-0.67844	-1.24927
	-0.08814	-0.3608	-2.29722	-2.86825	-2.12991	-2.10113	-1.65179	-0.42819	-0.15413	-0.11737	-1.13518	-1.32719	-2.50902	-0.96836
	-0.16259	-0.2893	-2.29601	-2.44951	-3.51538	-3.34734	-2.68134	-0.01927	0.507879	0.76931	-0.14759	1.18257	2.03208	1.56677
	-1.09042	-1.39243	-2.29568	-0.55495	-1.52954	-1.09229	-0.96531	-0.06586	-0.18401	-0.37655	-1.48322	-0.0186	2.06784	1.64618
	-0.78466	-0.67553	-2.2891	-1.16861	-2.48674	-1.68377	-1.84059	0.107613	-0.05895	-0.25853	-0.14194	0.395504	0.348756	0.903762
	-0.35401	-0.85905	-2.28825	-0.73811	-0.09762	-0.87731	-2.21047	0.361528	0.25387	-0.03875	-1.00598	-1.42253	-1.77788	-0.76388
	0.392622	0.50691	-2.28492	-2.60001	-2.42467	-2.26032	-2.36175	-0.62596	-0.1068	-0.42458	-0.50079	-1.85292	-0.57357	-0.20958
	-0.37265	0.06662	-2.28208	-1.50799	-0.46512	-0.75334	0.496393	-0.36432	-0.29362	-0.50313	-1.52309	-1.58649	-1.10496	-1.70931
	-0.98894	-0.65297	-2.28123	-0.64629	-0.55876	-0.55259	-1.07855	0.042798	-0.07323	0.233935	0.294302	0.294607	0.019734	0.122882
	-1.49329	-1.29846	-2.28101	0.060723	0.265836	-0.38775	0.511985	-0.15985	-0.34742	-0.4039	0.45689	0.34584	0.279762	-0.94471
	0.006426	0.207127	-2.27532	-0.50016	-0.86555	-0.92773	-0.78161	-0.50028	-0.63179	-0.55486	-1.63235	-2.922	-3.21654	-2.9798
	-2.12965	-0.69973	-2.27347	-0.81847	-0.56411	-0.62026	-1.43781	-0.56487	-1.83313	0.150196	0.48076	0.354343	-2.05538	-1.16027
	-1.02323	-1.45945	-2.27106	0.066783	-0.53365	-1.36114	-1.30716	0.447498	0.800918	1.50629	2.89001	1.56616	1.6981	0
	-1.29463	-0.39247	-2.27029	-2.36672	-1.78426	-1.28029	-1.0643	-0.08466	0.280432	-0.34909	-0.19439	-0.07332	-0.36697	0.219701
	-1.53051	-1.00213	-2.27028	-1.34618	-2.14328	-2.42582	-1.67734	0.398914	1.47556	0.521243	0.948311	1.34918	1.14554	1.23077
	-0.46535	-0.51938	-2.26685	-2.69213	-2.68492	-2.46928	-3.25247	-0.38932	-0.67004	-0.21121	-0.70406	-0.86961	-0.34113	-0.04293
	-0.43638	-0.46829	-2.26554	-2.16082	-3.66951	-2.80285	-3.94479	0.097636	0.89988	-1.00865	-0.48578	-0.78934	-0.62576	-0.13812
	-0.1066	-0.4407	-2.26526	-2.67778	-3.0771	-3.79563	-3.9688	-0.62413	0.202045	0.476191	0.784478	1.01897	1.89576	1.7967
	-1.30347	-1.44345	-2.26422	-1.42026	-1.48164	-1.02317	-1.14916	0.555089	0.371451	0.255624	0.158384	-0.213	0.307387	1.11626
	-0.17162	-0.56509	-2.25272	-1.35802	0.55368	0.570431	-1.04064	-0.17424	-1.30931	0.037283	-0.63708	1.08872	0.471332	0.393379
	-0.7938	-1.45063	-2.25174	-3.06264	-2.02591	-1.21748	-0.65329	0.948125	1.07947	0.981753	0.94157	0.99632	0.671257	1.2599
	-0.29756	-1.69867	-2.2388	-1.55396	-1.71108	-1.84694	-3.79747	0.034041	-0.23631	0.861417	-0.01017	0.791833	1.05128	1.42923
	-0.01531	-0.17097	-2.23801	-3.71138	-5.05466	-4.1032	-1.41063	-0.15804	-0.40331	-0.42287	-0.58267	-0.83462	-0.41577	0.025378
	0.036772	-0.43457	-2.23637	-3.10355	-1.69129	-2.50642	-1.31844	0.234883	-0.14291	0.762777	0.669708	0.556366	1.22867	-0.45815
	-1.30779	-1.13026	-2.2329	-1.57776	-0.96466	-0.32063	0.107872	0.263668	0.146317	-0.24329	-0.47386	0.71676	0.434052	-0.08659
	-0.84421	-0.23297	-2.23058	-1.26762	-1.9766	-2.3664	-1.41071	0.354699	-0.16777	-0.07237	-0.02677	0.266561	0.228562	0.103287
	-0.0858	-1.42779	-2.22864	-1.5645	-0.5256	-0.06159	-3.48366	-0.4815	0.120243	-0.23481	0.778084	0.416734	-0.95364	-0.63232
	0.066875	-0.0814	-2.22761	-2.37645	-3.1538	-3.55363	-3.24624	-0.00187	-0.31317	0.544798	0.472736	0.08268	1.97137	2.28545
	-0.44176	-0.17615	-2.22514	-2.34174	-1.71349	-1.18727	-1.93859	0.724859	-0.36647	0.85763	0.140382	-0.88741	0.902109	0.681416
	-1.39609	-0.1019	-2.22509	-0.85416	-1.72903	-0.72339	-2.14044	-0.89587	-0.77539	-1.54317	-0.50421	-0.89349	-0.622	-1.50428
	0.005923	-0.80763	-2.22304	-1.91989	-1.56466	-2.74609	-2.30381	0.207012	-0.16683	-0.21231	-0.27189	-0.25104	-0.14308	-0.04667
	-0.80944	-0.68912	-2.22004	-1.49471	-1.96624	-2.60162	-2.33976	-0.14887	-0.41184	-0.40441	0.469099	0.251399	0.27312	0.338455
	-0.61673	-0.95856	-2.21819	-1.76767	-2.45238	-2.05765	-2.46821	0.239087	0.888661	0.107791	0.409266	1.15989	1.04701	0.699735
	-0.20037	-1.09155	-2.21747	-3.12153	-3.76116	-5.30551	-4.53901	0.683202	-0.52344	-0.1994	-1.76961	-1.38951	-3.58099	-2.13029
	0.155128	-0.31949	-2.20904	-0.99378	-1.73864	-1.57525	-2.69925	0.447208	0.041797	0.213247	-0.6238	-0.04141	-0.40724	0.890678
	0.007522	-0.74674	-2.20831	-1.047	-1.67028	-1.76507	-0.78537	0.078284	-0.26318	-0.45606	-0.48396	-0.44316	-0.25256	-0.85098
	-0.3293	-0.68373	-2.20721	-2.43148	-2.46144	-2.45215	-1.11904	-0.31321	0.243233	-0.26779	-0.4764	-0.32939	-0.43228	-0.14674
	0.426414	0.458777	-2.20126	-0.52808	-0.58915	-1.52864	-0.98653	0.125334	0.468001	0.522468	0.467101	0.601884	0.378936	-0.57676
	-0.2541	-0.73716	-2.19563	-1.08683	-0.76745	-1.13606	-2.29825	0.891163	0.750226	0.921531	0.511205	0.367782	0.29351	0.975641
	-0.48036	-1.07368	-2.19539	-1.52808	-1.57459	-3.69979	-0.42514	-0.14121	-0.63708	-0.02169	-0.67944	-0.00014	-0.13229	-0.95424
	-0.00488	0.44573	-2.19108	-2.45252	-4.55431	-2.29403	-4.38891	0.515384	0.751241	0.403631	0.822761	0.265585	1.14486	1.42982
	-0.35167	-0.79733	-2.18914	-5.83304	-4.11645	-1.70352	0.246195	0.541653	1.13319	0.517829	-0.73309	-1.25649	-1.5063	-0.06804
	-0.26544	-0.30061	-2.18815	-2.24958	-2.21023	-3.34793	-2.10127	0.749968	0.674273	1.24793	-0.20781	-0.62695	-0.18848	0.344364
	-0.36613	-0.53364	-2.18793	-2.27829	-2.48801	-3.06983	-0.96422	0.0483	-0.06043	0.515562	1.18233	1.17775	1.81839	1.22597
	-1.01332	-0.20482	-2.18533	-0.53769	-3.32394	-2.73497	0.671005	-0.1164	-0.74458	-0.15645	-0.34908	-0.00658	-0.46289	-0.45103
	-0.29341	-1.06588	-2.18345	-0.20444	-0.97803	-1.4778	-3.43071	-0.52711	-0.2154	0.088281	-0.72392	-0.51531	-0.18456	-0.26772
	0.21667	0.675791	-2.18321	-1.42939	-0.72796	-1.99553	-1.63773	0.047937	0.118453	-0.32654	0.316838	0.314427	0.277731	1.20149
	0.033046	-1.1092	-2.18301	-1.95298	-1.7653	-2.90821	-0.40815	0.090873	-0.72008	-0.46283	-0.16767	-0.11113	-0.37426	-1.9123
	-1.30935	-0.32833	-2.17572	-1.94996	-2.91478	-1.96156	-2.70589	-0.15516	-0.10374	0.053636	0.16755	-0.09561	0.146486	0.024426
	-0.75458	-0.99554	-2.16832	-1.94786	-1.41923	-1.15618	-1.48093	1.14395	1.12334	0.562349	1.24352	1.03369	0.725794	0.342121
	-0.1741	-0.52322	-2.16831	-2.30184	-2.70213	-3.60509	-2.81154	-0.71524	-0.5652	0.221318	-0.16653	-0.76432	0.229552	-0.52037
	-1.73564	-3.15037	-2.16191	-1.87431	-3.15462	-3.63599	-3.61744	0.142873	0.094817	-0.155	0.048443	-0.52767	-0.86407	-0.01578
	-1.67452	-1.18487	-2.1608	-0.7086	-1.17195	-1.36459	-2.02104	1.39164	1.80793	0.772508	-1.0137	-1.69053	0.223803	2.09035
	-0.41776	-0.82829	-2.15959	-0.9244	-0.37004	1.41459	2.70692	1.78645	0.553379	1.3806	1.78745	1.28025	0.633802	0.650827
	-0.6316	-0.31734	-2.15896	-0.59438	0.308379	-0.40238	-1.01797	0.497865	0.094504	-0.63429	-0.62597	-1.14664	-1.75247	-0.16551
	-0.38365	-0.86613	-2.15867	-1.74669	-2.7496	-4.54807	-1.9671	-0.00595	-0.34802	0.497103	0.806449	0.47693	0.395314	-0.56135
	-0.23988	-0.07363	-2.15661	0.38385	1.84146	1.17579	0.393288	0.407771	-0.23661	0.643184	1.81721	1.35873	1.60642	1.28552
	-0.6676	-0.92901	-2.15387	-0.8196	-1.7972	-1.44249	-1.48108	-0.23033	0.394153	0.717112	0.448065	0.626929	0.769101	-0.08151
	-0.0407	-0.06912	-2.15368	-3.41413	-3.40296	-3.2903	-2.29869	0.470263	0.393728	0.81095	0.820325	0.7768	-0.0516	-0.08056
	-0.95118	-3.50069	-2.14892	-0.72424	0.182741	-0.30147	-1.21154	0.067943	-0.22923	-0.28777	0.600154	0.198044	-0.40614	-1.02045
	-0.15695	-0.50994	-2.14439	-1.42062	-2.26493	-2.08403	-3.0756	0.256547	0.707023	0.249634	-1.28074	-1.1886	-1.67896	-1.57587
	-0.35771	-0.59151	-2.14286	-0.85172	-2.23121	-2.37644	-2.58079	-0.29536	-0.94885	0.299559	1.64491	1.3939	0.28391	0.336479
	0.022339	-0.20676	-2.14093	-2.76793	-2.91943	-3.94165	-3.23118	0.089943	0.701891	1.51554	1.06842	0.034709	2.5911	1.42299
	-0.04258	-0.59036	-2.13918	-0.45165	-0.92916	-1.79958	-2.70611	0.085275	-0.07094	-0.2453	0.675849	0.019091	-0.21075	-0.27141
	0.263984	-0.45377	-2.1359	-1.42559	-1.97919	-1.44391	0.564356	0.055266	-0.06236	-0.09238	-0.70871	-0.39296	-0.52926	-0.00977
	-0.48208	-0.84962	-2.13121	-2.26911	-1.40474	-1.55761	0.092172	-0.44402	0.537159	0.279206	1.79411	2.29929	2.1921	2.07259
	-0.41876	-0.31161	-2.12942	-1.63691	-2.3068	-2.44928	-2.73811	-0.62781	-0.76167	-0.2318	-0.41969	0.256408	0.622858	0.320848
	-0.31813	0.034875	-2.12899	-1.3408	-1.9915	-3.02409	-0.85037	-0.15328	-0.6	-0.31884	0.527197	0.415379	-0.11753	-0.57587
	0.520307	0.848172	-2.12154	-0.50027	-0.76555	-0.97534	-0.11848	0.121703	0.426255	0.31799	-0.19597	-0.41851	-0.97319	-0.21741
	-0.2337	-0.54149	-2.12046	-1.68512	-2.488	-2.47464	-1.2645	-0.43482	-0.51329	-0.58191	-0.72064	0.189628	0.142879	-0.26917
	-0.02297	-0.87644	-2.11892	-1.40575	-0.95451	-1.63506	1.4609	-0.83011	-1.00866	-0.31523	-0.37578	0.672787	0.950397	0.938642
	-0.34792	-0.47127	-2.11527	-2.19077	-2.05908	-1.69731	-2.49007	-0.12379	0.452701	0.912471	0.952307	1.22944	1.15864	0.165743
	-0.32915	-0.62841	-2.11349	-2.66478	-3.44533	-3.62927	-4.02627	-0.00918	0.281739	0.272256	0.349908	0.70045	0.608306	0.032938
	-0.45759	-0.12665	-2.11151	-3.43072	-3.42282	-13.0624	-4.13716	-0.32675	-0.89432	0.085673	-0.86934	-0.92353	-0.67563	-2.29442
	0.069382	-0.51549	-2.11128	-1.12427	-1.6665	-2.86399	-2.6769	0.140122	-1.27366	0.066191	0.648549	1.20812	0.743555	-1.06731
	-1.07527	-0.53727	-2.11026	-1.67807	-0.83631	-1.05505	-1.59317	-0.1777	0.840056	-0.04562	0.542681	0.696601	0.869472	0.673622
	-0.82291	-0.21569	-2.10984	-1.81826	-1.8877	-2.42704	-1.98414	-0.20513	-0.67374	-1.4088	-0.36038	2.96062	1.6027	4.65108
	-0.00075	-0.11191	-2.1081	-0.84706	-0.64937	-0.79458	-1.48509	-0.00059	-0.18025	-0.85055	-0.95542	-1.03059	-3.95414	-2.72041
	-0.64284	-0.73341	-2.10808	-1.32455	-2.06855	-2.92747	-1.64939	-0.04454	-0.12034	-0.29614	-0.57512	-0.75846	-0.97672	-0.17929
	-1.15863	0.2852	-2.1037	-1.55534	2.44672	3.94463	3.87884	-0.23511	0.021435	-0.31855	-0.83193	-0.97307	-1.14894	-0.6927
	-0.54625	-0.33988	-2.10308	-0.70182	-1.71571	-1.58051	-1.2159	0.672367	-0.22698	1.28272	1.26669	2.02917	2.60528	0.669784
	-0.53458	-2.18217	-2.0979	-0.10251	0.266492	-0.14032	0.317495	-0.91843	-1.17388	-0.51531	-0.3492	0.25005	0.84092	-1.43623
	-0.16911	-0.48661	-2.09753	-2.52046	-3.3999	-4.26357	-2.83638	0.187155	0.040449	0.539426	1.41749	0.864533	0.604805	0.105557
	-0.19737	-0.18053	-2.09646	-1.8567	-2.81138	-3.42794	-2.21842	0.26154	0.355205	0.318986	0.448377	0.324542	-0.00898	0.178971
	-1.02518	-1.20315	-2.09614	-0.75813	-0.77536	0.76212	0.612136	0.13886	-0.01876	-0.05221	0.327937	0.684856	0.462437	0.647183
	-0.09823	-1.21692	-2.09099	-2.12979	-1.39721	-0.83199	-0.09353	0.053986	0.199099	-0.50819	-0.34718	-1.35636	-1.26943	-1.10301
	-0.47194	-0.28283	-2.08784	-1.85408	-2.62383	-1.99666	-1.22084	0.141021	-0.17683	0.267192	0.189967	-0.11859	-0.08079	0.64547
	0.044501	-0.16148	-2.08777	-1.87771	-2.08057	-3.00827	-2.3948	-0.50314	-0.47232	0.118558	-0.71677	0.003582	0.288905	-0.66087
	-0.56847	-0.8554	-2.08763	-5.32475	-5.29824	-5.92525	-6.39304	-0.20242	-0.41916	0.030372	0.415297	0.086962	-0.04758	-0.00394
	-1.18925	-1.30607	-2.0815	-2.30254	-2.68951	-1.91072	-2.69221	-0.23784	-0.38399	-0.24637	0.103018	-0.34419	0.318471	-0.48242
	0.27325	0.302969	-2.07889	-1.74037	-1.87531	-2.02916	-1.13833	0.025529	0.198684	0.581382	-0.55192	-0.67038	-0.49568	0.920318
	-0.59229	-0.51104	-2.07886	-1.22054	-0.98009	-1.76839	-1.53771	-1.82425	-1.28547	-1.69743	-0.78302	-1.38355	-2.32699	-0.83781
	-0.89676	-1.22262	-2.07788	-2.59052	-2.39203	-3.17873	-3.02812	0.076013	0.086545	-0.25168	0.51559	0.098308	0.320403	0.262243
	-0.2744	-0.29111	-2.06986	-2.77608	-3.14558	-3.28999	-2.45098	-0.03779	0.012873	-0.34293	-0.38865	-0.67446	0.037206	0.547361
	-2.04135	-1.36538	-2.06765	-2.45785	-2.4661	-1.68167	-0.68734	-0.64003	-0.74998	0.627271	1.43588	1.63593	1.59818	2.42216
	-1.07555	-2.42583	-2.06531	-1.6788	-0.82232	-1.03165	-1.43214	0.147506	-0.20426	-0.44017	-2.17968	-3.14941	-3.72191	-3.22919
	0.248041	-0.33496	-2.06432	-0.0966	-0.00171	-1.33634	-3.30023	-0.69212	-0.38051	-0.47582	-2.81411	-2.11622	-4.97527	-1.82177
	-0.44784	-0.63102	-2.06404	-2.63024	-3.7221	-4.35669	-2.93381	0.200441	0.446954	1.07931	0.818952	1.66072	2.09128	0.668264
	0.108462	0.017451	-2.06058	-1.69024	-1.00491	-1.4956	-1.93543	0.294312	1.3984	0.746643	-0.68368	-0.925	-0.57989	-0.3725
	-0.10544	-0.275	-2.05717	-3.31613	-3.10623	-3.40527	-1.98868	1.0723	0.289956	1.19295	0.318824	0.813893	0.906888	0.979462
	-0.80479	-0.60024	-2.05335	-1.90658	-2.06453	-2.65113	-1.46638	0.853377	0.437153	0.055789	0.067856	0.390251	0.463118	1.06477
	-0.60987	-0.55127	-2.05315	-1.04793	-1.06299	-1.20129	-2.06519	0.596695	1.09055	0.996216	1.43114	2.22371	2.33981	1.57573
	-0.05374	-0.64421	-2.0521	-1.16003	0.055007	-0.90273	-0.62097	0.593888	0.029048	0.255845	0.708548	1.2676	1.53452	0.390425
	-0.31942	-0.51432	-2.05171	-1.38202	-1.20037	-1.52426	-2.24616	0.14628	-0.1633	-0.31966	-1.25909	-1.7804	-1.215	-1.12656
	-1.91431	-0.43868	-2.05103	-1.88739	-1.46955	0.956315	1.07189	-0.00297	-1.04675	-0.08872	1.08064	2.80038	2.71088	3.18661
	-0.46307	-0.78226	-2.04984	0.95467	0.796012	-2.36186	-3.12591	-0.27758	0.162575	0.870391	-0.16162	0.239208	0.201935	0.337054
	0.089162	-0.22183	-2.04454	-2.04381	-2.02909	-2.02597	-0.80198	-0.21518	-0.16947	0.218827	-0.27471	-0.09233	0.066578	-0.3702
	-0.26689	-1.35535	-2.04392	-2.86632	-2.63911	-3.26159	-2.98145	-0.2751	0.412866	-0.61985	1.0326	2.16807	3.40971	2.47462
	-2.07545	-3.02574	-2.0425	-2.62533	-0.23391	-1.61466	-2.57471	-1.67999	0.604832	-0.86527	0.168407	1.35884	-0.23279	0.424007
	-0.45175	-0.36851	-2.04201	-2.24232	-2.07835	-2.01567	-1.50028	-0.17537	0.067262	-0.97314	-1.20603	-1.38196	-1.62449	-1.96357
	-0.22481	-0.94944	-2.04096	-1.3282	-2.96115	-2.59224	-2.1898	-0.08125	-0.85873	-0.57255	-0.5747	-0.56203	-1.78728	-1.26857
	-0.34675	-1.15754	-2.04003	-3.18252	-4.11182	-4.80947	-2.93509	0.078477	0.099515	0.489286	-0.58519	-1.17607	-0.28809	0.272698
	-0.23597	-0.92488	-2.03819	-2.91527	-2.30596	-2.77727	-2.49717	0.493272	0.370354	0.598856	0.291227	0.602052	0.690768	0.770065
	-0.25888	-0.58092	-2.03565	-2.36264	-3.07797	-3.63093	-2.85268	-0.42586	-0.58989	0.254679	0.485552	0.733039	0.546109	-0.24028
	-0.28854	0.232279	-2.03491	-0.83696	-0.24432	-0.01871	-1.07103	0.268198	-0.05897	-0.68015	0.117693	-0.33648	0.113547	-0.62306
	-1.32531	-1.02022	-2.0341	-2.93709	-2.09621	-2.19247	-1.04261	1.33233	1.94257	0.815313	0.322506	0.021185	0.644508	0.578323
	-0.70108	-2.22045	-2.03066	-0.19871	0.264254	0.511995	0.3674	0.922546	0.873519	0.319591	1.45961	1.19933	1.37956	1.23639
	0.562425	0.561808	-2.03037	-0.67671	-2.35075	-3.86219	-1.85335	-0.10044	0.467121	0.181844	1.36867	0.490957	0.861922	0.679145
	-0.35219	-1.24056	-2.0285	-1.42907	-1.14105	-1.30019	-1.01275	0.060502	-0.33696	-0.47236	-0.56883	0.057262	0.210432	-0.78703
	-0.40922	-0.81763	-2.02624	-2.8364	-3.48142	-3.34151	-2.65495	-0.04187	-0.24762	0.011889	0.07569	0.372292	-0.00411	0.687888
	-0.61992	-0.61238	-2.02286	-1.95384	-1.54844	-1.48877	-2.65917	0.280405	-0.20779	0.673657	0.433759	-0.14252	-0.44772	-0.0523
	0.321653	-1.97589	-2.0223	-1.46316	-1.78689	-2.18965	-1.38491	-1.19701	-2.1973	-0.79515	0.568316	0.491439	0.09575	-1.61043
	-0.32222	-0.56935	-2.02011	-1.2291	-1.06182	-2.63745	-0.51887	-0.55115	-2.36657	-0.57527	-2.58854	-1.44805	-3.97304	-2.05649
	-0.20443	-0.43761	-2.01898	-1.87811	-3.19271	-4.31511	-3.27204	-0.25188	0.038208	0.070814	0.615301	0.614295	0.602653	0.501459
	-0.02818	-0.05593	-2.01651	-2.77143	-3.73209	-2.9379	-4.03211	0.061915	0.349882	0.689015	0.323746	1.28276	1.27134	0.102064
	-0.16881	-0.40643	-2.01575	-1.64863	-3.50758	-4.00733	-4.3139	-0.12061	-0.52262	-0.79887	-0.91253	-0.66097	-1.19774	-1.62619
	-0.53529	-0.61636	-2.01573	-1.845	-1.23365	-1.15421	-0.31497	1.14737	0.379516	1.26033	1.91875	1.50962	1.30065	2.03504
	0.016674	-0.10509	-2.01559	-1.74464	-2.15386	-1.80596	-0.8726	-0.05582	-0.38888	-0.46758	0.456628	0.322036	0.457772	0.609532
	-0.2769	-0.50803	-2.01389	-2.45159	-3.42322	-4.17096	-4.13644	0.082462	0.076575	0.027858	0.773947	0.452008	0.51941	-0.89456
	-0.89258	-0.62394	-2.01229	-1.51095	-1.82396	-0.56888	0.829879	-0.55491	-0.73814	-0.12903	0.410656	0.977974	0.592808	-0.66363
	0.124233	0.433651	-2.01183	-2.68537	-4.0798	-4.51832	-4.7523	0.139521	0.001497	-0.45796	0.344598	0.105103	-0.47809	0.420174
	-0.4363	-0.32247	-2.01173	-2.04926	-1.40457	-1.40715	-0.36748	0.122156	-0.0191	0.355943	1.20003	1.17458	0.926811	0.304611
	-0.72859	-0.33314	-2.00778	-2.11486	-3.06579	-3.77064	-2.01682	-1.22465	-0.93735	-0.51402	0.341467	-0.39986	-0.93343	-0.92104
	-1.39779	-0.86381	-2.00773	-2.13054	-2.24416	-4.98857	-2.70285	0.039703	-0.09175	-0.16518	-0.11996	0.01368	-0.12658	0.350948
	-0.58538	-1.42659	-2.00332	-2.55714	-2.85372	-3.21778	-2.99015	-0.30899	-0.41444	-0.51607	0.419044	-0.41618	-0.6592	-1.47083
	-0.37769	-1.29564	-2.00277	-1.68019	-0.37229	-0.75792	-0.93439	-0.03656	0.081998	-0.09584	-0.44431	-0.47093	-0.59633	0.209785
	-0.61211	-0.49962	-2.00073	-1.54442	-1.03745	-1.0553	-2.92235	-0.30681	-0.14382	0.077569	-0.41257	-0.07183	-0.98303	-0.78297
	0.558991	1.26821	-1.99757	-2.23182	-3.8864	-4.10673	-3.77258	1.1271	1.04729	1.49964	0.186282	0.47564	0.321974	0.161787
	-0.30098	-0.27662	-1.9974	-2.60878	-3.33988	-4.13908	-2.55057	0.59393	-0.00304	1.02532	1.35584	1.2995	1.19386	-0.32588
	0.032364	-1.01495	-1.99661	-0.93392	4.9823	3.71892	2.71611	-0.17587	-0.0269	-0.06624	-0.374	-0.52725	-0.47251	-0.17889
	0.042913	-0.20186	-1.99339	-1.96031	-3.56116	-3.41732	-3.38453	-0.32356	-0.04256	-0.53197	-0.7717	-1.25679	-1.2123	-0.14125
	0.302108	-0.86482	-1.99128	-1.00075	0.220167	0.482691	-0.04568	-0.20755	-0.21323	-0.31956	-0.49637	0.286002	0.398905	0.494862
	-1.36224	-0.78081	-1.9854	-0.76448	-0.21339	-0.18831	-3.39663	0.255933	0.347507	0.725535	0.922371	1.46386	0.944423	0.621004
	-0.1038	-0.77887	-1.98437	0.297261	-0.67214	-1.58424	-1.43947	-0.39656	0.039041	0.476957	-0.25597	0.350823	0.583619	1.10522
	-0.70045	-0.67768	-1.98377	-1.99883	-0.93541	-0.84147	-1.65581	0.147118	0.067179	0.341908	0.319787	-0.00693	-0.03998	-0.19513
	-0.38808	-0.55449	-1.982	-3.02184	-2.60905	-3.58645	-3.15852	0.722828	0.452684	0.300315	0.521923	0.611376	1.80076	1.66688
	-0.04679	-0.37452	-1.97922	-1.28661	-2.79755	-3.64793	-2.37853	-0.1542	-0.69254	-0.62593	-0.08231	-0.35042	-0.64976	1.02931
	-0.06944	-0.19231	-1.97882	-1.3813	-1.21169	-2.20653	-2.81687	0.084726	-0.32676	-0.44736	-1.43111	-0.71549	-0.34772	0.294572
	-0.31233	-0.36926	-1.97773	-2.26476	-1.00394	-1.03882	-0.85834	0.324056	-0.06504	0.499985	1.87828	2.6505	2.59459	1.60957
	-1.30606	-2.22132	-1.97688	-2.98271	-2.08908	-2.20141	-4.79025	-0.28762	0.090815	0.285247	0.13139	-0.14083	-0.21948	0.63086
	-0.22386	-0.30709	-1.97599	-2.15907	-2.65858	-3.51453	-2.7116	-1.59806	0.53247	0.006941	0.303418	0.819825	1.10553	0.967298
	-0.06533	0.016695	-1.97526	-1.45438	-2.49306	-3.009	-2.20548	0.447417	-0.21528	0.284242	0.107526	0.476979	0.789664	-0.35786
	-0.29613	-0.11534	-1.9734	-2.3669	-1.62761	-2.76146	-4.12142	1.80897	0.531916	0.33732	0.800761	1.89522	2.28301	1.49751
	-1.08587	-0.69484	-1.97172	-0.98999	-0.98176	-2.11117	-4.62473	-0.12481	0.136855	0.070457	-0.05525	-1.42172	-0.33678	-0.47673
	-0.29481	-0.4315	-1.97013	-1.91724	-1.88547	-1.67539	-1.49264	-0.68977	-0.00684	0.072142	0.424354	0.064101	0.728572	0.358639
	-0.04544	-0.54471	-1.96833	-1.28572	-1.34941	-3.59762	-2.38276	-0.28371	-0.54523	0.276718	1.29909	1.71104	1.41621	0.262847
	-0.10051	-1.00889	-1.96814	-2.50116	-1.61406	-2.01651	-3.00639	1.83417	1.2207	0.793911	1.83734	2.15745	1.58948	2.00868
	-0.3334	-0.2523	-1.96725	-0.41993	1.09412	0.409512	0.777096	0.26975	-0.16768	-0.34708	0.322855	-0.2957	-0.76184	-0.2134
	-0.23147	0.085898	-1.9639	-1.08877	-1.13233	-0.83343	2.67004	-0.25924	0.171703	1.07209	1.33108	1.36151	1.65108	0.755403
	-0.36282	-0.28437	-1.96253	-2.27918	-3.96475	-3.0383	-4.46176	-0.56705	0.959727	1.29413	0.341004	0.599221	1.63267	0.382161
	0.963127	-0.16234	-1.96226	-0.54003	2.73636	0.410266	2.65601	0.391495	-0.18892	0.352557	1.41131	0.69882	0.835608	1.01875
	-0.07861	-1.01463	-1.96148	-0.2423	-0.38643	-0.47548	-2.79149	0.470498	0.403769	0.865933	1.52663	1.64173	0.949424	0.613497
	0.517636	0.578075	-1.96096	-1.84887	-0.24029	-0.01718	-0.28654	0.012286	0.118643	-0.1752	0.090317	-0.18581	-0.21128	-0.05435
	-0.2704	-0.59512	-1.95826	-2.28286	-3.39714	-3.86769	-2.0988	1.10381	0.648625	1.73326	0.286657	0.846716	0	0
	0.122589	-0.12791	-1.95636	-1.57629	-2.33943	-3.95155	-2.45291	-0.04946	0.307951	0.569849	0.479121	0.128818	-0.19142	-0.34443
	-0.52948	-1.3156	-1.95575	-3.0368	-3.9347	-5.06956	-4.64277	-0.09381	-0.35078	-0.05142	0.560398	0.938008	0.428942	0.679046
	-1.81612	-2.40813	-1.95569	-1.96811	-0.56436	0.093039	0.665654	0.218252	-0.1854	0.350218	0.884125	0.595536	0.922868	0.542629
	-0.60113	-0.14379	-1.95554	0.172546	0.493955	0.085746	-1.32005	0.330331	0.677328	0.736435	0.152614	-0.67479	-0.45582	0.288747
	-0.60338	-1.6578	-1.95501	-1.10168	-0.77015	-1.08529	-1.8045	0.007992	-0.04444	0.703142	-1.86251	-1.94495	-0.19042	0.029535
	-0.46491	-0.37661	-1.95182	-1.8721	-2.09517	-2.18567	-1.49276	0.368982	0.086362	0.457244	0.879457	0.646657	-0.31135	-1.16817
	-0.41312	-1.0088	-1.95124	-3.15223	-3.53266	-3.16471	-4.15088	0.263973	-0.29182	-0.17441	0.596866	0.305839	0.066919	0.249359
	-0.54275	-1.44115	-1.95026	-0.56217	-0.18215	-0.44374	-1.36339	0.238889	-0.6088	0.037904	0.715593	0.319082	1.2229	-0.72786
	-0.39187	-0.73505	-1.94976	-0.69997	-1.59855	-3.31737	-4.65842	1.42644	1.21423	0.566076	2.01622	1.20443	1.08251	1.50325
	-0.97385	-0.64826	-1.94948	-1.18896	-0.39212	-0.62369	-2.591	0.533757	0.70208	0.028516	0.727382	0.720619	0.779806	0.323327
	0.016195	-0.31297	-1.94489	-1.3328	-0.9486	-2.36366	-1.41804	0.354504	-0.46904	0.341963	0.612516	0.88333	0.756548	2.92051
	0.284632	-0.03959	-1.94469	-1.61414	-2.42629	-3.64759	-3.09714	-0.56354	-0.15932	-0.21091	-0.55555	-0.9498	-0.88441	-0.33179
	-0.6303	-0.40615	-1.94053	-2.32375	-2.61153	-2.94303	-2.20326	-0.3201	0.321161	0.3187	-0.11795	-0.36954	-0.49217	-0.13598
	-0.27061	-0.67039	-1.93909	-2.65836	-0.11261	-1.1966	-1.87795	-0.29527	0.061978	-0.31702	0.13686	-0.48082	-0.0143	-0.13683
	-0.06472	-0.33447	-1.93804	-2.50008	-2.91851	-4.08473	-3.87609	0.217207	0.072514	0.372643	0.451292	0.058566	0.425977	1.15423
	0.558664	-0.10603	-1.93769	-1.73572	-1.95143	-3.7406	-1.96593	-0.02366	0.146737	0.16391	-0.56963	-0.3109	-0.46996	-0.21945
	-1.04239	-1.58247	-1.93148	-1.20031	-1.899	-1.47476	-2.04936	1.13658	0.617106	0.028943	1.28549	1.81871	-0.39598	-0.00644
	0.041935	-1.06352	-1.93097	-1.37347	-1.82459	-2.99412	-4.02083	-0.77401	0.82192	0.402489	0.183163	-0.16936	0.569055	0.595274
	-0.35879	-0.90709	-1.93024	-1.86039	-2.63162	-3.193	-3.11584	0.103441	0.157571	-0.1038	0.219833	-0.02824	0.432479	1.21176
	1.06968	0.284969	-1.92826	-0.78036	0.333213	0.062726	-0.3534	0.282742	0.079232	0.814232	1.91713	2.62092	2.57109	0.416951
	-0.36601	-0.21572	-1.92776	-2.38758	-1.82567	-2.12424	-1.13348	-0.34526	-0.01561	0.516393	-0.21958	-0.33745	-0.27862	-1.07804
	-0.2906	-1.1008	-1.92546	-3.05157	-2.04065	-2.88542	-3.814	0.051015	0.214839	0.62942	-0.07205	-0.15327	-0.53578	-0.47962
	-0.06486	0.081904	-1.9205	0.164407	-1.07377	-0.71519	-0.90304	0.96736	0.480981	0	0	0	0.979362	1.55736
	0.013751	-1.02951	-1.92017	-0.36398	-0.18036	-1.0776	-2.42745	0.19945	0.386303	0.828905	0.798033	0.625422	-1.09261	0.66946
	-0.55868	-0.91671	-1.91888	-1.40661	-1.71571	-1.74774	-0.6451	0.614216	0.749884	0.946938	0.524217	0.463779	0.433286	0.110798
	-1.0963	-1.27423	-1.91838	-0.84511	-1.72901	-0.38498	-1.62003	-0.29641	0.266614	-0.92397	0.495913	1.24161	2.0814	3.03963
	-0.41201	-0.44905	-1.91681	-1.14243	-0.67243	-2.18055	-1.48438	0.184223	0.108607	-0.44176	-0.54379	1.01195	0.552491	0.383499
	-0.78173	-0.95354	-1.91366	-2.23206	-1.52675	-1.60755	-1.62892	-0.28946	-0.31589	-0.006	-0.57097	-0.6416	-1.24069	-0.85823
	-0.21214	-0.72646	-1.91225	-1.68122	-2.22247	-2.77271	-2.86775	-0.26989	0.311854	0.144441	1.00295	0.289027	0.441783	1.15757
	-0.84958	-0.62477	-1.91132	-0.69591	-0.10406	-1.86524	-2.92859	-0.17362	0.25765	-0.01085	-0.14461	-0.42989	-0.27328	-0.53134
	-0.21843	-0.68328	-1.91098	-2.12718	-1.86737	-2.12181	-1.8332	-0.84338	-1.26488	0.187842	-0.30734	2.41899	3.16554	1.42008
	-0.41657	-0.76193	-1.90997	-0.46538	-0.54842	-0.66513	-1.12302	0.357406	0.259395	0.823083	2.00409	1.28873	1.03299	0.128338
	-0.30688	-0.74711	-1.90804	-2.43783	-3.25311	-3.70896	-3.84812	-0.14645	-0.43615	0.081267	1.26407	1.50297	1.50476	0.846828
	-0.24644	-0.21694	-1.90701	-2.29064	-4.49762	-4.27018	-3.31156	0	0	0.726735	0.614968	1.62896	2.34069	1.01063
	-0.58281	-1.05348	-1.90603	-2.66072	-2.75642	-2.58503	-2.42213	0.948551	0.534181	-0.52036	-0.13229	0.391642	1.14071	-0.08854
	-0.44294	-1.75519	-1.90551	-2.50896	-1.6147	-1.86801	-4.16349	0.240586	-0.21005	-0.16845	1.03647	1.09589	0.655046	-0.73528
	-0.25002	-0.23229	-1.90532	-1.29578	-1.42144	-2.2729	-1.09225	0.096177	-1.18633	-0.77499	-0.33031	-0.03959	0.385269	-0.36298
	-0.05852	-0.14161	-1.90317	-1.45892	-2.01978	-3.36835	-2.79865	0.000141	0.199473	-0.40556	-1.60533	-1.43545	-1.75901	-1.08982
	-0.68468	-0.97302	-1.90171	-2.92459	-2.6895	-3.36925	-3.55877	0.242039	0.260795	-0.02586	0.587266	0.115457	0.607869	0.438254
	-0.04472	0.327922	-1.90049	-0.72557	-0.66575	-0.47179	-0.46445	0.559184	0.284184	0.448763	-0.34043	-0.01325	-0.624	0.135425
	-0.20503	-0.66207	-1.89949	-2.27721	-3.95099	-5.59147	-6.2757	-0.28789	0.385027	0.809061	0.03044	-0.71784	-0.34559	0.940354
	-0.3201	-0.53293	-1.89902	-0.02952	-0.23068	0.266063	-0.07115	0.334448	0.249463	0.386148	1.12894	0.699108	1.15659	0.879634
	-0.15987	-0.28827	-1.89838	-1.06689	-1.67011	-2.80698	-2.2692	0.007142	0.111409	0.193931	-0.28047	-0.64815	-1.02142	-0.5348
	-0.78534	-0.46114	-1.8948	-0.46637	0.593465	0.374196	-0.22744	-0.2003	-0.14049	0.261652	0.275499	0.241796	0.538097	0.200899
	-0.78854	-0.85811	-1.89421	-2.32619	-0.99859	-0.9894	-3.14625	-0.59429	-0.43826	0.494857	0.498767	0.573132	1.07679	-0.60861
	0.126529	0.292698	-1.89286	-2.09438	-2.52097	-2.97769	-2.53967	0.313775	0.566963	0.076153	-0.18302	-0.04244	-1.19483	-1.2954
	-0.79567	-0.84684	-1.89098	-1.59694	-0.08746	0.568804	-0.3799	0.465523	-0.10495	0.843922	0.994209	0.110438	1.25967	0.232225
	-0.31597	-0.28831	-1.89044	-1.91055	-3.72701	-3.31364	-3.95821	0	0	0	0.888149	0.170628	0.361497	0.028176
	-0.33912	-0.68558	-1.89035	-2.01669	-0.71405	0.40528	-0.7285	-0.23118	0.066638	0.672821	-0.07297	0.403559	0.581243	0.349939
	-0.23702	-0.4619	-1.8889	-0.42526	-1.06345	-1.25007	-2.01013	-0.61733	-0.26474	0.194544	1.39822	1.18854	1.46916	0.380265
	-0.26237	-0.52936	-1.88751	-2.39723	-2.33364	-3.15086	-3.2479	0.456897	0.452923	0.80488	0.034615	-0.10011	-0.12171	0.324049
	-1.41043	0.013417	-1.88508	1.68495	2.98183	1.92553	-0.78159	0.252196	-0.84383	0.987061	0.645935	0.933074	1.02861	0.727247
	-0.36744	-0.73879	-1.88412	-1.3932	-1.58144	-1.94505	-2.07219	0.153086	0.149491	0.189364	0.700405	-0.02947	-0.58589	0.447952
	-0.57175	-0.78834	-1.8828	-0.93197	-1.84688	-2.15123	-3.50232	-0.27443	-0.18458	0.615932	1.41625	2.52869	2.59799	1.0322
	0.03177	-0.21405	-1.88131	-1.64179	-2.80478	-4.28904	-2.62192	-0.00554	-0.26751	0.3234	-0.22251	-0.49041	0.284104	0.075875
	0.225105	-0.01464	-1.88035	-1.34878	-3.61051	-3.33073	-2.37036	-0.49211	-0.79976	-0.71763	-0.73334	-0.60493	-1.25055	-1.47361
	-0.15106	-0.61017	-1.87822	-1.45181	-1.94878	-2.61394	-1.94204	-0.56724	-0.37941	0.106038	-0.27367	-0.90477	-1.2452	-2.17696
	0.2757	0.503719	-1.87792	-1.12134	0.23611	0.12628	0.572723	0.210922	-0.59794	0.470395	0.78179	0.227576	1.63445	-0.97701
	-0.9967	-0.059	-1.8779	-0.86361	-1.27977	-3.03342	-0.62466	-0.2306	-0.03161	0.194407	-0.84124	-0.48	-0.75409	-0.27635
	-0.64463	-0.82903	-1.87725	-2.16859	-1.54066	-1.04466	-2.36394	0.04021	-0.32096	-0.47692	-0.68913	-0.54848	-0.58676	-0.60662
	-0.46383	-0.39031	-1.87639	-2.97109	-2.83898	-2.40673	-2.3937	0.581301	0.179615	0.450446	0.178768	0.524177	0.96919	0.732368
	-0.8168	-0.45691	-1.87562	-2.31367	-2.06173	-2.97504	-2.13705	0.508141	-0.20782	0.153807	0.581042	1.28886	1.12174	-0.08996
	-1.83104	-0.95302	-1.87559	-1.85549	-1.00118	-1.82247	-0.35741	0.272738	0.672212	1.06861	1.43752	1.16808	2.36671	2.5415
	-0.76966	-1.26479	-1.87057	-1.07165	-2.28638	-2.57742	-2.14134	-1.12019	-2.78314	-0.66234	-0.01669	0.345786	0.693346	0.443846
	-0.57244	-1.16062	-1.86873	-2.73725	-3.10236	-2.94279	-2.84191	0.122851	0.362107	-0.09384	0.489416	0.659835	1.12444	1.4313
	-0.23833	-0.27984	-1.86821	-2.34106	-2.62724	-3.52871	-4.7204	1.05138	0.37411	0.615813	1.09473	0.737906	1.10431	1.94126
	0.098028	-0.47418	-1.86724	-1.12498	-1.51121	-1.33816	-2.21986	0.534171	1.15856	0.866598	1.14629	1.83919	2.09051	2.35716
	-0.83064	-0.6897	-1.866	-2.24772	-1.89886	-1.4946	-1.84357	-1.86592	-0.74327	0.500161	2.50889	2.14855	2.45193	1.87837
	-0.40156	-0.71605	-1.86478	-1.88694	-1.05784	-0.6622	-2.15001	0.108537	-0.44222	0.059928	0.046868	-0.42108	1.12972	0.613476
	-0.44387	-0.39827	-1.86363	-2.32071	-2.63642	-3.17714	-1.94741	0.161951	-0.2256	0.530747	-0.67359	0.218723	0.01474	0.677151
	-0.30674	-0.3073	-1.86332	-1.3304	-1.73882	-2.66761	-1.7977	-0.6489	-0.57588	-1.09431	-0.84689	-1.81243	-2.09944	-1.42721
	-0.00949	-0.29847	-1.86183	-1.71177	-2.76315	-3.74166	-2.64172	-0.37762	0.631419	1.17447	-0.32803	0.839299	0.975273	0.342188
	-0.49809	-0.91056	-1.86091	-2.97979	-0.24058	-0.80537	-2.3724	-0.64723	0.379189	-0.77299	0.012668	0.640103	-0.0258	-0.41654
	-0.77335	-0.18638	-1.85918	-1.37631	-1.46311	-2.06483	-0.8383	0.555354	0.567463	0.467943	0.404602	0.063747	-0.7489	-0.91854
	-0.38459	-0.57053	-1.85783	-3.09886	-3.08134	-3.30514	-2.78418	0.186953	-0.05172	-0.39475	0.094588	-0.17546	-0.86821	-0.93829
	-0.48546	-1.14469	-1.85746	-2.29013	-1.03537	-1.79579	-1.19265	0.030071	0.194883	-0.76695	-0.16579	-0.71939	-0.42954	-0.80053
	-0.41232	-0.46536	-1.85653	-1.8919	-2.2465	-3.75269	-3.89707	-0.21388	-0.4047	-0.61356	-0.00097	-0.23349	-0.35165	-0.67756
	0.300754	0.010763	-1.85549	0.566806	0.584186	-1.1673	-3.25211	-0.19474	0.150718	0.120303	0.451504	0.189558	0.426505	-1.71451
	-1.02778	0.188314	-1.85489	-0.61038	-1.10589	-0.1341	-0.53406	0.270741	-0.26671	0.015935	1.13351	1.21129	1.84936	0.693934
	-0.30756	-0.45975	-1.84968	-2.15969	-2.32285	-2.38018	-1.41996	-0.28988	-0.41946	-0.13505	-0.61847	-0.54655	-0.55171	-0.20051
	-0.3509	-0.43558	-1.84441	-1.44834	-2.84926	-3.20054	-2.57237	-0.08431	-0.20594	0.244411	-0.23999	-0.10601	-0.35443	0.331486
	-0.03798	-0.27675	-1.84219	-0.47008	-0.84507	-1.98669	-1.09738	0.066205	0.087617	-0.07452	0.380438	0.940354	0.33906	1.01969
	-0.5385	-1.06037	-1.83845	-3.19104	-3.33804	-3.95964	-4.27238	-0.02507	-0.0174	-0.04368	-0.4282	-0.68135	-0.58832	0.842626
	-0.35151	-0.53585	-1.83746	-1.55494	-2.34204	-3.18895	-2.5736	-0.11574	0.143709	-0.1434	-0.30234	-0.78698	-0.90971	-0.17604
	-0.68905	-1.42191	-1.83721	-0.98085	0.027121	-0.98342	0.025108	0.949947	-0.15196	-1.80092	1.20995	1.70827	0.35241	0.449155
	0.1761	0.123771	-1.83531	-0.98247	-1.20931	-1.96406	-1.14181	-1.24096	-1.93579	-1.33747	-2.01465	-0.94474	-2.58712	-1.06585
	-0.36299	-1.12857	-1.83333	-0.84648	-0.74404	-0.91396	-2.23188	-0.05116	0.295719	-0.03469	0.078181	-0.76194	-0.39492	-0.4338
	-0.74373	-0.63199	-1.83292	-1.57642	1.29662	0.260087	1.53752	-0.92451	-1.14441	-1.22076	-1.05152	-0.54747	1.14507	-0.28333
	0.225913	0.091533	-1.83115	-1.08356	-0.69591	-2.95223	-1.40889	0.558937	-0.22718	0.712967	0.822167	0.55519	0.801396	0.087302
	-0.52254	-0.54074	-1.83077	-1.84623	-0.73539	-0.34491	-1.48946	0.132231	-0.04579	-0.04483	0.912225	0.746407	0.20958	0.293536
	-0.25535	-0.22962	-1.83027	-1.16552	-1.89767	-1.36568	-0.92474	-0.07238	0.307564	0.7508	2.25856	1.91096	1.89215	-0.68016
	-0.24158	-0.52962	-1.83	-1.65021	-2.2599	-2.80656	-2.57838	0.559228	0.683197	1.15098	1.26755	1.73466	2.42579	0.986237
	-0.19747	-0.64225	-1.82897	-1.41743	-2.09492	-2.90062	-3.03067	0.455714	-0.13654	-0.39276	0.359185	-0.27519	-0.83194	-0.24936
	-0.45011	-0.89574	-1.82501	-1.74853	-1.67683	-1.05485	-0.8115	-1.18865	-0.15863	0.749154	1.30679	1.92688	2.24159	1.36989
	-0.37134	-0.37476	-1.82489	-1.12356	-1.31715	-2.07498	-1.37101	0.558949	0.638275	0.565186	0.20223	0.228452	0.338232	0.754759
	-0.73941	0.142264	-1.82397	-2.60353	-2.38792	-1.14958	0.573296	-0.03834	-0.15509	0.681297	-0.18678	-0.25023	-0.41697	-0.57842
	-0.17059	-0.46422	-1.82397	-1.69968	-2.92324	-3.22471	-3.86235	0.463691	0.537775	0.460003	0.614045	0	1.78497	0
	-0.76194	-1.78717	-1.82063	-0.92044	-0.91118	-0.01885	-0.71921	0.588498	0.75136	1.00954	0.612946	0.346587	1.11371	1.10035
	-0.77292	-0.69722	-1.81719	-1.55326	-1.74716	-2.42371	-1.85019	0.270431	0.322382	0.353718	0.743473	1.05298	1.03163	1.59367
	-0.58553	-0.66312	-1.81529	-2.4416	-2.07982	-2.05841	-1.93307	1.14397	0.816578	0.448985	0.452285	0.248161	-0.38746	0.315718
	0.189891	-1.03314	-1.80606	-0.20284	0.383229	-1.2735	-0.67843	-0.14578	-0.09009	-0.266	-1.19482	-1.2842	-1.47646	-1.39299
	-0.15982	-1.32831	-1.80419	0.163	-0.90233	-2.15978	-4.04475	-0.11885	-0.04731	0.29407	-0.37434	-0.67211	-0.92635	-0.01385
	-0.36773	-1.10954	-1.80298	-1.79052	0.066287	-1.33336	-3.86387	0.516959	0.341647	0.263023	-0.3244	0.857961	0.847528	1.45364
	-0.25476	-0.50164	-1.80222	-2.22693	-3.0211	-3.9856	-2.79736	-0.0156	0.508129	0.551009	0.927687	1.03042	1.1414	1.59918
	-0.43034	-0.65412	-1.79798	-1.78876	-2.85591	-2.83597	-4.31147	-0.68282	-0.60117	-0.08454	-1.412	-1.24715	-1.03227	-0.59179
	-0.67947	-0.21259	-1.79731	-1.39264	-0.87292	-1.25316	-1.5545	-0.10126	-0.6518	-0.09208	0.104288	0.408347	0.563492	0.293245
	-0.56708	-1.24965	-1.7961	-1.79258	-2.16374	-1.87047	-1.20118	-0.24205	-0.32247	0.127912	1.15808	1.28737	0.603312	-1.13062
	-0.13026	0.585814	-1.79413	-1.33679	-2.14807	-2.30228	-0.66101	0.753838	0.57008	0.684183	1.20055	1.81164	1.40566	-0.267
	-0.28578	-0.63356	-1.78943	-0.32454	-0.85687	-1.42395	-1.34265	-0.22327	0.011304	0.117231	0.134511	-0.51723	-1.21609	-0.53604
	-0.01779	-0.27022	-1.78883	-1.49721	-1.40612	-1.39733	-3.36474	1.39541	0.131442	0.372371	0.246495	1.58398	0.568213	0.865955
	-0.14984	-0.34381	-1.78881	-2.07006	-3.05589	-2.92899	-2.29672	-0.83158	-0.53611	-0.03223	-0.68903	-0.86346	-1.67764	-0.98118
	0.053229	-0.50305	-1.78598	-1.43462	-2.10393	-3.00371	-2.71408	1.17177	0.765823	1.6717	1.92244	1.60295	2.25739	1.97704
	-0.21669	0.311338	-1.78546	-0.92745	-0.7726	-0.60147	0.17642	0.268268	0.096647	0.210565	1.35584	0.671613	0.774903	0.481051
	0.157953	0.342002	-1.78181	-0.29117	-1.24521	-3.06652	-2.00083	-0.76513	-1.21282	-1.14698	-0.38922	-0.58474	-0.28388	-1.21085
	-1.27076	-0.70895	-1.77888	-2.28298	-2.4455	-1.71343	-1.39918	-1.3e-05	0.185338	-0.49856	1.38214	0.709951	0.477283	-1.11807
	0.192417	0.323707	-1.77517	-1.76057	-2.34727	-2.96336	-2.90163	0.117813	0.032351	0.512189	0.896438	0.734249	1.12818	0.917216
	-0.56459	-0.5349	-1.77391	-2.52832	-2.62514	-3.10372	-2.29701	0.371403	-0.81465	-0.87876	-0.82699	-0.49203	-0.33422	-0.10242
	-0.16215	-0.49341	-1.77079	-2.31755	-1.5586	-2.15533	-3.22346	0.029085	-0.19085	-0.23772	0.081438	0.13483	0.745683	1.5127
	-1.37819	-0.45135	-1.76942	-2.31109	-2.7739	-5.38102	-1.51358	-0.14266	-0.34924	-0.28657	0.072358	0.197103	0.848176	2.89008
	-0.33944	-0.13382	-1.76705	-1.17326	-1.16301	-1.18671	-1.62801	-0.66903	-0.64633	-0.24354	0.524749	0.892928	2.24573	0.593739
	-0.19125	-0.54457	-1.76647	-2.15479	-2.68605	-3.31818	-3.1766	0.072924	0.030111	0.408185	0.378006	0.307009	-0.49268	0.852827
	-1.35291	-0.61691	-1.76584	-0.73926	-0.42149	-0.65104	-1.68654	0.111874	-0.56404	-1.3168	-0.17233	-0.15869	-0.42625	-0.81434
	-1.7756	-1.33357	-1.76559	-2.17487	-1.74337	-2.64903	0.470404	0.191731	0.237058	0.285746	0.929827	0.457818	0.808943	1.33621
	-0.85901	-0.81727	-1.76554	-0.83703	-0.64872	-1.65474	-1.45365	-0.31452	-0.04992	0.098452	-0.58208	-0.77711	-0.25791	-0.25241
	-0.1607	0.202939	-1.76479	-1.45309	-2.97825	-3.2519	-1.81166	0.304002	0.494702	0.109364	-0.17776	-0.26846	0.267457	-0.00946
	-0.20524	0.653135	-1.76125	-3.38176	-4.16206	-1.96893	-3.04922	-0.38081	-0.08423	0.584819	1.85351	1.41737	0.948905	-0.21927
	0.076775	-0.03171	-1.75849	-0.75184	0.716653	2.96423	2.17629	-0.30479	-0.21583	-0.46571	-0.34336	-0.47144	-1.27717	-1.33029
	-0.03017	-0.28508	-1.75767	-2.30189	-4.39561	-3.32001	-5.23698	0.756318	0.054712	0.007143	0.227887	0.18699	0.364971	0.671783
	-0.33793	-1.33233	-1.7573	-1.15325	-0.41195	-0.06861	-2.79395	-0.63107	-0.32611	-0.37355	-0.05563	0.376774	-0.35776	0.086351
	-0.7648	-1.99142	-1.75161	-1.15819	-0.89477	-1.30188	-5.07133	0.157482	0.004258	-0.56323	-0.27742	-0.34225	-0.77913	0.238199
	-0.68206	-0.94516	-1.75092	-1.22685	-1.56082	-2.37155	-1.80343	0.612664	0.663995	1.29082	0.837004	1.51473	0.795173	0.334356
	-0.06355	0.365017	-1.74692	-2.13948	-1.97029	-2.65126	-1.94858	0.177948	0.215721	0.411881	0.718948	0.57931	0.899483	0.885525
	-0.48629	-0.61242	-1.74607	-2.97279	-1.59763	-2.55439	-1.61943	0.331491	0.481081	0.403145	1.32031	1.3973	1.00607	0.650009
	-0.07184	-0.52298	-1.74492	-2.91655	-3.41303	-2.69201	-3.81842	-0.07513	-0.03226	0.351669	0.843058	1.31175	1.37691	1.15042
	-0.22077	-0.56142	-1.74243	-3.03368	-2.91123	-3.28618	-2.16071	-0.40235	-0.2065	0.755713	0.611654	0.326556	1.4231	2.20464
	-0.17197	-0.2712	-1.74104	-1.22243	-1.91768	-2.35313	-1.25549	0.188485	0.027295	-0.08954	0.434249	0.818084	0.255907	0.583294
	-0.35277	-0.93201	-1.73971	-1.22859	-0.62616	-0.85756	-2.25819	-0.20825	0.706911	0.034842	-0.11825	0.968105	0.543931	1.19444
	-0.65698	-0.90868	-1.73957	-1.7967	-1.47384	-1.4971	-0.58452	-0.72755	0.140185	-0.36084	-1.78832	-2.85341	-3.52555	-0.64755
	-1.52009	-1.4958	-1.73952	-0.03939	0.714244	1.38424	-1.63998	0.182844	0.652394	0.106955	-0.14759	-1.02708	-1.1517	-1.56607
	0.047094	-0.9881	-1.73744	-1.10199	-0.48491	-0.66087	-1.7727	-0.22102	1.36424	0.893247	-0.04626	0.953542	1.05787	0.01325
	-0.26261	-0.21363	-1.73573	-1.75432	-0.64456	-1.21635	-2.13159	0.855179	-0.14805	-0.53771	1.08728	0.758063	0.924314	0.945093
	-0.13494	-0.47134	-1.73465	-4.11249	-1.01651	-0.73023	0.813946	-0.01226	-0.20536	-0.03719	0.093677	-0.00043	0.459256	-0.30193
	-0.44755	-0.5037	-1.7339	-1.86559	-2.10657	-3.48585	-1.58357	-0.67371	0.182481	0.503805	-0.11021	1.12901	0.902487	1.35927
	0.028074	-0.19104	-1.72866	0.238519	-0.23976	-0.95209	-1.52697	-0.72307	-0.2711	-0.41188	-0.77218	0.113324	0.54289	-0.42207
	0.434022	-0.30432	-1.72624	-0.778	0.081077	0.811231	0.985603	-0.15288	0.120307	-0.24923	-0.33703	-1.02962	-0.79708	0.244433
	0.13704	-0.14433	-1.72163	-1.66075	-1.07994	-1.30579	0.165642	-0.24364	-0.60179	0.075535	0.185041	0.204081	0.644526	-0.69256
	-0.01572	-0.01591	-1.72152	-2.54222	-4.77735	-6.0261	-4.2063	0.126575	-0.34684	-1.00197	-0.13577	-1.00781	-0.23376	-1.96172
	-0.37305	-0.34203	-1.72147	-1.93188	-2.99569	-2.35426	-2.1637	0.552942	0.738242	0.716026	0.348333	0.044255	-0.26606	0.430961
	-0.6006	-0.42181	-1.72018	-2.4367	-2.8291	-2.93751	-3.19079	0	0.932509	0	0	0	0	0
	-0.06052	-0.27625	-1.7201	-1.56829	-1.86005	-3.04373	-1.72273	0.0822	-0.72691	-1.00763	-0.90617	-1.34897	-0.36999	-0.03614
	-0.32389	-0.48701	-1.71995	-1.84454	-1.29917	-1.36416	-2.99076	0.099244	-0.2338	-1.06126	0.603466	0.881262	1.44359	-0.53473
	-1.22927	-0.75758	-1.71811	-1.77334	-0.01595	0.728325	0.703252	-0.22213	-0.56075	0.422685	0.498858	0.670018	0.914852	0.970835
	-0.26481	-0.51409	-1.71801	-1.60042	-1.82079	-2.04223	-2.18351	0.078765	-0.21757	0.454397	-0.37813	-0.11597	-0.23302	-0.15412
	0.119762	-0.44458	-1.71588	-0.92735	-1.77161	-2.33501	-2.56682	-0.03011	0.132629	0.121116	-0.66609	-0.64229	-0.59138	-0.30695
	-0.74344	-0.91625	-1.7141	-2.50282	-2.88171	-3.80471	-2.94817	-0.05556	-0.0864	0.05535	-0.41342	-0.14459	-1.0361	0.257
	-0.51965	-0.88161	-1.71405	-2.42301	-2.80708	-2.78609	-2.29118	0.380541	0.77894	0.430063	0.046386	0.627804	0.621066	0.846007
	-0.21123	-0.47349	-1.71338	-0.8988	-0.19007	-1.19994	-0.53803	0.038149	0.180518	0.379985	0.05615	-0.09028	-0.10216	-0.14131
	-0.59849	-0.43893	-1.71332	-1.61875	-2.0078	-2.10121	-0.94023	-0.19522	-0.12595	0.304573	-0.88852	-0.9233	-1.09391	-0.56598
	-0.47039	-1.44233	-1.71135	-0.18381	-0.2732	-0.89881	-3.77037	0.158817	0.014098	-0.32225	-0.49214	-0.73523	-0.82794	-0.00719
	-0.68155	-0.41103	-1.70946	-1.48072	-2.31825	-1.75685	-2.23763	-0.62108	-0.80319	0.132527	-1.01118	0.261855	0.099008	-1.01943
	-0.0653	-0.40514	-1.70659	-1.62168	-1.92319	-2.77766	-1.84753	0.575934	0.244823	0.230631	-0.62006	-0.88105	-0.10134	-0.24351
	-0.69938	-0.90853	-1.70595	-2.54353	-2.17816	-2.24259	-1.33224	0	0	0	0	0	0.374873	0.566368
	-0.24019	-0.50154	-1.70509	-2.11233	-2.69033	-3.71718	-2.77208	0.065375	-0.26712	-0.58019	-0.01838	-0.1215	-0.83066	-1.34688
	-0.11049	-1.73275	-1.70478	0.098724	0.917684	-0.18256	-1.85847	-0.32396	0.192317	-0.17737	0.070049	1.65224	0.088614	-0.09332
	-0.18393	-0.38955	-1.70378	-2.65586	-2.96682	-3.37028	-2.19682	-0.01371	-0.0734	-0.00817	-0.1173	-0.54682	-0.24759	0.018151
	-0.29244	-0.58951	-1.70185	-2.18079	-2.82384	-3.01936	-2.60932	-0.50897	-0.37748	-0.24759	-1.13422	-0.46753	-1.09341	-0.58737
	-0.35265	-0.30185	-1.70173	-1.88063	-1.12809	-1.43247	-0.94732	-0.05102	-0.55749	-0.50479	-0.15841	-0.10211	-0.76332	-1.05585
	-0.87391	-0.41671	-1.7014	-1.65942	-1.93948	-2.21526	-2.34817	-0.65184	0.146213	0.717678	0.71646	1.42217	0.943703	1.13226
	-0.17813	0.330372	-1.701	-0.03183	-0.70189	-1.08545	-0.64971	-0.46626	-0.15677	0.105151	-0.59882	-0.43284	-0.69912	-0.18235
	-0.23207	-0.34164	-1.70084	-1.91791	-2.92781	-3.56387	-2.89013	0.44175	0.269361	0.599066	0.203434	0.547069	0.330393	0.698581
	-0.11406	0.112331	-1.69848	-1.43404	-1.65459	-2.45586	-1.12433	1.48368	0	1.67756	2.3297	2.71265	1.30832	0.079463
	-0.37364	-0.77535	-1.6982	-3.4074	-4.07956	-4.3899	-4.20252	0	0	0.869836	2.38698	2.72605	4.01122	2.58197
	0.095435	-0.2777	-1.69657	-2.59197	-3.23731	-3.56425	-2.07105	-0.3853	-0.41458	-0.02167	0.184433	0.889493	0.620123	-0.37672
	-0.35145	-0.73576	-1.69579	-1.93648	-2.90011	-3.11652	-2.26633	1.01025	0.964163	1.2251	0.719613	0.803421	0.983624	0.69252
	-0.0043	-0.2122	-1.69557	-0.02135	-1.17885	-2.31178	-2.55018	-0.34754	-0.21284	0.140822	0.088484	-0.14842	0.698567	0.246341
	-0.09262	-0.3479	-1.69547	-3.59245	-3.51317	-3.08902	-2.32399	-0.43355	-0.20683	-0.42604	-0.18766	-0.47416	-0.62977	-0.94001
	-0.27644	-0.54469	-1.69503	-0.3759	0.090429	0.417647	-0.27919	0.374542	0.153665	0.578159	0.147524	1.00522	1.36779	0.055659
	0.006429	0.15678	-1.69099	-1.30289	-1.23596	-2.73668	-1.44768	0.142409	-0.14753	1.08325	0.351226	0.245906	1.09402	-0.24468
	0.146081	-0.60788	-1.6902	-0.23738	1.59329	0.037198	-0.1397	-0.11072	0.593854	0.71175	0.03366	0.666129	0.030656	-0.5932
	0.027293	0.269769	-1.68786	-2.35828	-4.4496	-3.0313	-3.17562	0.805735	0.703064	-1.008	-0.08395	0.198274	0.62558	0.306987
	-0.96566	-0.4306	-1.6877	0.392861	1.46061	0.849492	-0.98856	-0.1752	-0.08623	0.477064	0.366951	0.233617	0.034761	0.143597
	-0.13759	-0.56813	-1.68673	-3.28938	-2.34705	-2.28039	-1.00747	0.166921	-0.27545	0.414421	0.725207	0.784425	0.539012	-0.23799
	-0.22009	-0.32734	-1.68607	-0.49559	-1.03137	-1.90537	-2.25493	0.191981	0.609289	-0.84677	-0.17511	-1.33036	-0.42958	-2.09792
	0.22143	-0.13658	-1.68554	-0.28342	-0.34139	-1.74252	-0.34242	0.486851	-0.1443	0.064313	0.715291	4.02661	3.22271	1.751
	-0.33462	0.133608	-1.68517	-2.17998	-2.92601	-3.06706	-0.41862	-0.15601	-0.70205	0.179584	0.398344	0.344702	-0.21586	-1.08643
	-0.5358	-0.7894	-1.68371	-2.54021	-3.74703	-2.45743	-1.64805	0.122302	-0.18334	-0.21317	0.890859	1.13404	1.09456	0.024945
	-0.23839	-0.48837	-1.68222	-2.19849	-2.65783	-2.81251	-2.05236	0	0	0.048695	0.789087	1.8644	2.2028	2.02828
	-0.18457	-0.67883	-1.68172	-1.29551	-1.68514	-1.9729	-2.56613	0.206791	0.278752	-0.0951	0.981631	0.750793	0.656536	0.470339
	-0.26514	0.058783	-1.67803	-1.79501	-1.80636	-3.32762	-2.36131	-0.12816	0.200549	-0.53951	-1.08507	-2.49501	-1.86548	-1.1764
	-0.50221	0.345946	-1.6775	-0.6277	-0.60013	0.442574	-1.78054	0.269175	-0.17812	0.504112	-0.52492	0.315357	0.791289	0.396585
	-0.2229	-0.53827	-1.67649	-0.90159	-1.72966	-1.82437	-1.35026	0.299783	0.332838	-0.22034	0.726783	0.147534	0.019517	0.889034
	-0.52693	-0.99182	-1.67589	-1.12452	0.578848	0.602702	0.381194	1.42714	0.931535	0.019573	0.872949	1.97109	1.10524	1.70279
	-0.25449	-0.62116	-1.67367	-1.35861	-2.73315	-1.44978	-2.60996	0	0.271114	0.578911	0.11939	0.027927	0.07344	0
	-0.2296	-0.52965	-1.67003	-1.24165	-3.36881	-5.09488	-3.6057	0.046581	0.103786	-0.35648	0.093407	-0.6093	-0.30012	0.287082
	0.215219	-0.10672	-1.66881	-1.06662	-1.88676	-1.51659	-0.86121	1.02741	1.07035	0.803501	0.738536	0.484486	-0.02841	0.923387
	-0.33231	-0.14348	-1.66789	-0.94563	-0.86637	-2.10227	-1.13568	0.045171	-0.11922	-0.1634	0.264253	-0.00432	0.085404	-0.01852
	-0.07914	-0.35218	-1.66596	-1.47078	-1.81268	-3.00148	-1.93342	-0.72922	-0.72942	-0.73119	-0.73082	-0.63991	-0.73116	-0.60872
	-0.40715	-0.49759	-1.66524	-1.59726	-2.76003	-3.34815	-2.34778	1.03164	1.46737	0.376981	0.973217	1.68294	1.87398	0.722394
	-0.024	-0.29887	-1.66418	-1.2521	-1.93408	-2.47394	-1.4617	0.184938	1.0272	1.43637	0.835369	0.927583	1.26092	0.063328
	0.26549	0.277269	-1.66226	-3.05035	-3.15327	-2.35358	-2.70267	0.445025	0.467424	0.390575	0.110877	0.365934	0.0394	0.902653
	-0.25838	-1.00583	-1.6621	-3.55809	-1.49509	-2.451	-2.53183	-0.18644	-0.56695	0.132956	1.22816	1.6795	1.45073	-0.2691
	-0.78938	-0.79895	-1.66141	-0.52239	-0.65446	-0.49343	-1.54249	0	0	0.068003	0	0	0.114863	0.748686
	-0.11234	-0.40089	-1.65948	-3.79159	-4.03062	-3.61895	-1.52697	-0.40159	-0.09564	-0.50519	-1.56687	-1.31838	-1.35621	-1.63073
	-0.52569	-0.61296	-1.6592	-0.64966	-0.80032	-1.41034	-1.25061	-0.06337	0.131944	0.560136	0.235561	0.582211	0.418591	-0.12894
	-0.65223	-0.30069	-1.65907	-1.169	-2.05066	-2.06164	-1.39032	0.604684	0.856825	0.6195	0.614336	0.306591	-0.20984	0.003486
	-0.14226	-0.20024	-1.65735	-1.1579	-2.67984	-2.51989	-1.0707	0.378696	0.266983	0.571024	0.162182	0.108056	0.934484	1.22878
	0.474528	0.392918	-1.65644	-1.9161	-0.63288	-1.11938	-0.65598	0.230102	0.33812	0.318283	-0.00481	0.101112	0.105487	0.251845
	-0.30251	-0.44056	-1.6548	-1.8345	-2.81471	-3.52684	-2.80563	-0.36481	-0.03609	0.640869	-0.51612	-0.45856	-0.46867	0.258146
	-0.45172	-0.66822	-1.65444	-4.18809	-1.79309	-1.86159	-0.63411	-0.28696	0.269562	0.027517	-0.09729	0.244391	0.322876	0.409924
	-0.07092	-0.37909	-1.65117	-2.20619	-2.97261	-3.95208	-2.89931	1.12674	-0.41233	-0.48889	0.265414	0.504465	1.28089	-0.48118
	-0.29056	-0.44485	-1.6503	-0.70947	-0.00969	-0.06588	0.571469	-0.02262	0.041536	0.440634	0.45039	0.253327	0.825265	1.11436
	-0.18557	-0.30902	-1.64788	-1.71548	-1.99895	-2.25756	-1.71173	-0.15925	0.419555	0.342824	0.555335	0.427786	0.562884	0.853084
	-0.34561	-0.25977	-1.64692	-1.88407	-3.10777	-3.63013	-3.12855	-0.7222	-0.66813	-0.55682	-0.66961	0.313767	0.529355	-0.09387
	-0.35996	-0.50864	-1.64304	-0.89938	-1.35514	-1.22094	-2.57148	-0.6198	-0.39701	-0.80707	-0.49009	-0.10027	0.110248	0.050805
	0.555986	0.107812	-1.64168	-0.62645	-1.63731	-1.77911	-0.46027	-1.57847	-1.34889	-1.04445	-1.13603	0.335941	0.194178	-0.46795
	-0.47825	-0.75927	-1.63902	-1.26301	-0.8728	-1.338	-2.2512	0.459809	0.660693	0.566589	0.183927	0.147952	0.045243	0.080109
	-0.14356	-0.17087	-1.63808	-2.65634	-2.88778	-3.22121	-2.41567	-1.38192	-1.13133	-0.53774	-0.01421	-0.06042	-0.55671	-1.07885
	0.100825	0.147622	-1.6372	0.979187	0.242838	1.7618	1.97773	-0.02047	0.500365	0.869817	1.12461	0.963788	1.52475	1.22857
	-0.85526	-1.26772	-1.63634	0.331614	0.515835	-0.51418	-0.94376	-0.07892	-0.5	-0.50945	0.276727	0.431623	0.167481	-0.02926
	-0.19779	-0.32491	-1.63556	-1.35892	-1.10063	-2.67146	-1.09078	0.304895	0.334701	0.2069	0.892435	0.475119	0.499326	0.870593
	-0.32442	-0.51588	-1.63368	-1.77582	-2.34895	-2.86481	-2.01633	-0.13099	-0.42879	0.253368	0.483219	0.844406	1.35245	1.00801
	-0.1749	-0.32491	-1.63227	-2.60391	-1.38662	-1.76481	-1.7407	0.258033	-1.16031	0.986781	2.6597	3.64089	3.42334	4.16607
	-0.53061	-0.59597	-1.63209	-2.45508	-0.53899	-2.26298	-0.47147	0.099005	-0.57141	0.82767	1.43888	2.0012	1.93544	1.17073
	-0.48734	-0.72809	-1.63013	-1.53535	-2.06344	-1.91277	-1.22278	0.457799	-0.19758	1.21587	1.57022	1.98357	2.54572	1.43162
	0.07129	-0.33364	-1.62935	-0.47968	-0.82722	-1.50208	-1.33735	-0.02055	0.249492	0.159895	0.076724	0.639892	-0.29655	-0.1349
	-0.10762	-0.53103	-1.62689	-1.53093	0.926645	1.5432	0.692756	-0.93123	0.750612	0.057499	0.622957	1.42691	0.517944	2.94811
	-0.43074	-0.94993	-1.6256	-0.35871	-1.59889	-1.26837	-3.22626	0.149266	0.199501	0.681016	0.978481	0.982871	1.24703	1.57009
	-0.8548	-1.92316	-1.6238	-1.52524	0.278281	0.368807	-0.33647	0.13157	-0.10443	-0.73917	-1.84628	-0.8035	-0.66245	0.760418
	-0.08441	-0.32781	-1.6227	-2.39813	-2.47192	-3.26077	-2.17215	-0.16935	-0.27792	1.11036	-0.3584	0.250497	0.912553	1.0774
	0.069103	-0.1924	-1.6225	-0.98208	-1.42699	-1.53577	-1.06035	0.333317	-0.15795	0.125198	0.54562	-0.55155	-0.96879	-0.15496
	-0.43865	-0.64028	-1.62083	-2.08364	-2.14523	-2.63488	-2.13198	0.279567	0.147448	0.401099	0.829279	0.943343	0.858627	0.887203
	-0.67773	-1.19598	-1.61994	-1.12922	-1.31863	-0.45385	-0.88082	-0.579	-0.87854	-0.10178	-0.81484	-0.53201	-1.39875	0.235596
	-0.16505	-0.41114	-1.61807	-1.15185	-1.27078	-1.07513	-1.21044	-0.00341	0.169166	-0.2668	-0.73517	-0.62668	-0.57218	-0.10934
	0.412354	0.919861	-1.61726	-2.6734	-1.81128	-2.39214	-2.83759	-0.11569	0.282413	0.372509	0.360557	1.75122	1.89959	-0.47271
	-0.12943	-0.00373	-1.61721	-1.17679	-1.6263	-2.75381	-2.52427	0.541729	0.966919	-0.53402	-0.41233	-0.04617	-0.94112	-0.36184
	-0.3814	-0.64841	-1.61644	-1.18275	-0.94242	-1.47365	-2.03002	-0.21985	0.226129	0.313634	-0.25356	-0.42109	-0.89847	-0.98054
	-0.46477	0.133743	-1.61542	-1.18121	-0.79244	-0.81801	0.316185	-1.13415	-0.36059	-0.15873	0.412497	0.158591	-1.14835	0.106175
	-0.28876	-0.4136	-1.61417	0.139983	-0.90493	-0.79791	-1.21527	-0.97271	0.061911	-0.62976	-0.61074	-0.39628	-0.12762	-1.24068
	-1.11286	-1.32017	-1.61172	-1.59141	-0.82865	-1.25995	-3.36162	-0.63107	0.816538	0.921201	0.750046	1.12862	1.38911	1.17696
	-0.14764	-0.36773	-1.61142	-1.44349	-2.13472	-2.66703	-1.31087	0.31313	-0.27848	0.402396	0.763371	1.46965	1.8968	0.122196
	-0.53605	-0.91502	-1.6096	-1.23479	-1.92064	-1.95545	-3.32689	0.734803	0.080102	0.658272	1.2052	0.976644	0.995544	1.73134
	-0.1884	-0.22436	-1.60901	-1.30651	-1.78668	-1.83332	-1.69596	0.077338	0.706188	-0.24081	-0.54298	-0.41988	-0.67801	-0.03424
	-0.40729	-0.53966	-1.60866	-2.17322	-2.9196	-3.35245	-2.32832	-1.19254	-1.87959	-0.33215	-0.27616	0.64254	0.240718	-2.19577
	-0.12345	-0.67214	-1.60713	-1.21215	-0.74067	-0.15681	-0.41726	-0.86815	0.203157	-0.04815	0.663309	0.685482	0.181562	0.847184
	-0.28639	-0.24394	-1.60602	-3.17062	-2.66246	-2.77081	-2.25064	-0.22408	-0.0902	-0.6587	-0.99796	-1.19758	-1.11019	-0.98459
	-0.26049	-0.54006	-1.60556	-1.69821	-1.95299	-2.7441	-2.81703	0.695541	0.635364	-0.83227	-0.80151	-1.00664	-1.80289	-0.62032
	-0.1631	-0.08325	-1.60434	-0.95093	-1.54651	-2.09538	-1.07954	-0.07158	0.100226	0.062443	0.08351	0.800325	1.30404	0.409909
	0.17746	0.254112	-1.60395	-1.11051	-1.92826	-1.99468	-1.7614	0.585668	0.20635	0.430674	0.603184	-0.49909	-0.82109	0.418558
	-0.68679	-0.27895	-1.60292	0.397806	0.245526	0.431563	0.229067	0.309703	0.224434	-0.16992	-0.05449	-0.58606	-0.05335	-0.23945
	0.114029	-0.34978	-1.60259	-2.37671	-1.77281	-2.81601	-1.21873	-0.05089	-0.0385	0.06305	-0.4122	-0.2237	-0.28043	-0.06838
	0.329503	-0.49414	-1.60223	0.822865	0.870265	0.266946	-1.31937	-0.12559	0.079391	0.037208	0.08065	0.204711	0.562842	-0.34586
	0.012322	-0.58821	-1.60172	-0.14127	-0.95525	-2.61621	-1.33138	0.013226	-1.00903	-0.22352	-0.91373	-0.9324	-0.34273	-2.81268
	-0.04107	-0.14333	-1.60022	-1.9851	-2.03188	-2.51719	-1.42711	-0.15872	0.158757	-0.31877	-0.31856	-0.31864	-0.31875	-0.31868
	-0.17002	-0.42386	-1.60015	-1.71399	-2.76061	-3.42208	-2.15677	0.315684	0.159914	0.352543	0.776024	1.88374	1.74956	1.53824
	-0.06593	-0.44927	-1.59937	-2.31632	-2.52956	-3.2478	-2.13213	-0.22842	-2.20684	0.088369	2.77125	2.54089	3.0349	4.72967
	-0.48199	-0.43261	-1.59844	-1.31176	-1.64707	-1.7279	-1.87871	0.25755	0.143632	0.184747	0.728468	-0.12842	0.493848	0.444088
	-0.08931	0.10253	-1.59786	-1.67878	-1.59493	-1.73339	-0.14518	-0.59841	-0.00132	0.670159	1.44661	1.87832	1.31613	1.09718
	-0.42254	-0.68033	-1.59735	-0.98707	-0.90554	-1.05536	-0.96474	-1.82173	0.111767	-0.10832	0.431911	0.872176	0.973038	1.14001
	-0.39399	-0.16592	-1.5971	-1.48249	-2.42286	-2.7764	-2.14361	0.4156	-0.18117	0.66786	1.21695	1.44588	1.64477	0.556134
	-0.2551	-0.57114	-1.59675	-2.14112	-2.70973	-3.13068	-2.43819	-0.14712	-0.16414	-0.02222	0.324846	0.038676	0.479615	0.014291
	-0.21352	-0.37864	-1.59579	-0.97581	-1.5341	-2.39368	-2.49488	0.805803	0	0	0.62881	0.733399	0.869494	0
	-0.40912	-0.49137	-1.59552	-0.56058	-0.85501	-0.58906	-0.84714	0.365571	-0.24963	0.495816	0.595852	0.374293	0.486766	2.00167
	-0.53638	-0.38937	-1.59273	-1.96313	-3.00069	-3.01776	-2.09206	-0.43076	0.217569	-0.17296	-0.39697	-0.12474	0.262892	-0.49217
	-0.3529	-0.45936	-1.59261	-0.77563	-2.63675	-2.68957	-3.15587	0.237698	0.847956	0.846295	1.54262	0.345749	-0.64525	0.75264
	-1.08576	-1.37151	-1.59085	-1.06937	-0.7527	-0.79257	-2.8458	0.233513	-0.05691	0.136385	1.02694	0.951601	1.53611	0.990769
	-0.01125	-0.49018	-1.59001	-1.09664	-0.46261	-0.34031	-1.64549	0.57953	-0.01281	0.529892	0.868148	0.633375	1.31644	2.03462
	-0.1098	-0.05073	-1.58847	-0.13823	0.640653	1.05979	0.909672	-0.5019	0.432811	-0.96229	-0.37736	-0.81304	-0.21739	-0.02011
	-1.23044	-1.61558	-1.58424	-0.70044	-0.3207	-0.047	0.10245	-0.11587	-0.47236	0.055804	0.275476	-0.03209	0.431689	-0.36486
	-0.21558	-0.11939	-1.58392	-0.33971	-0.89602	-1.10137	-1.7456	0.293261	0.584126	0.346603	0.183369	-0.18362	0.39411	-0.12417
	0.121247	-0.51917	-1.58218	-1.3659	-2.69742	-2.89417	-2.73105	-0.13949	-0.10106	-0.35439	-0.54159	-1.0314	-1.74737	-1.03911
	-0.26542	-0.53899	-1.58086	-2.43497	-1.05483	-1.7661	-1.70362	0.241135	0.461635	0.038732	-0.50398	-0.31538	0.070141	0.377257
	-0.16517	-0.21351	-1.58013	-2.05835	-1.72144	-1.87807	-1.16242	-0.0227	0.107297	-0.00844	0.318258	-0.67745	-0.56833	-0.34568
	-0.35616	-0.43355	-1.57596	-1.87208	-2.0425	-3.60892	-1.92182	0.293378	0.458916	0.756926	1.30649	1.64695	1.51798	1.45525
	-0.13893	-0.42233	-1.57382	-1.17465	-0.02721	0.051151	-0.51408	0.051888	0.115256	0.045102	0.116964	0.215441	0.134798	-0.15789
	-0.32051	-0.51788	-1.57346	-1.99304	-1.86369	-2.50874	-2.25218	-0.58367	-1.57903	-1.04378	-1.26851	-2.32344	-2.02734	-1.85065
	-0.03809	-0.38385	-1.57284	-1.55793	-2.31729	-2.74184	-1.85616	-1.75427	-1.19802	-0.58599	-0.44739	0.30493	0.698112	1.20804
	0.178528	-0.88435	-1.57272	-0.71542	1.02306	-0.35988	-2.17332	1.27957	2.06372	1.34391	1.32246	1.20385	0.817362	0.024253
	-0.2662	-0.58992	-1.56915	-2.55522	-1.18896	-1.76369	-1.7877	0.148949	-0.06433	-0.04397	-0.09359	0.947718	2.13082	-1.34106
	-0.1305	-0.16026	-1.56789	-1.36556	-1.93379	-2.5697	-2.03727	-0.32342	-0.23323	-0.16693	-0.57736	-0.81429	-0.85539	-1.30054
	-0.22258	-0.41223	-1.56688	-1.27158	-3.44424	-1.41297	1.87604	-0.57744	-0.30738	-0.34535	-0.63248	-0.63667	-0.47026	-0.15268
	-1.34625	-1.41167	-1.56661	-1.53544	-1.92039	-0.2567	-0.4595	0.072777	0.373391	0.558865	0.793754	0.28749	0.587367	-0.05184
	-0.13021	-0.12219	-1.56548	-1.51662	-2.68528	-3.20783	-2.55125	-0.54905	-0.38475	-0.47347	-0.42579	-0.3533	0.053105	-0.7741
	-0.46324	-0.64152	-1.5653	-0.94411	-0.31532	-0.38773	-0.18664	0.869569	0.627959	-0.56913	-0.17052	0.583639	0.749731	0.21958
	-0.3134	-0.41271	-1.56524	-1.99845	-2.33857	-3.08292	-2.88865	0.129644	-0.15326	0.222142	0.604916	0.524748	0.61042	-0.65945
	-0.45895	-0.95381	-1.56509	-1.85699	-2.03215	-2.95054	-1.88675	0.186241	0.051984	0.130588	0.317051	0.360721	0.307558	0.339735
	0.136179	0.30483	-1.56136	-1.65926	-2.52565	-3.80037	-1.7115	0.774392	0.434228	0.3425	0.779287	0.677268	0.540556	1.08824
	0.230396	-0.08565	-1.5606	-1.1428	-1.87127	-2.13427	-1.83716	0.192784	-0.11404	-0.07046	-0.61703	-0.32667	-0.44388	-0.93535
	-0.13352	-0.32774	-1.55949	-1.84326	-2.06203	-2.86005	-1.67961	1.05556	-0.44264	-0.06747	2.1866	3.77857	1.76156	1.65929
	0.18393	0.031842	-1.55839	-1.65959	-1.79217	-2.02089	-1.11585	0.051495	0.031266	-0.41754	-0.05246	-0.15271	-0.03611	-0.5265
	-0.66543	-0.701	-1.55834	-2.81913	-1.82313	-2.10481	-0.71687	1.1239	2.41387	1.56698	2.38524	2.22737	1.73139	0.424082
	0.071037	-0.49572	-1.5575	-2.20816	-2.19921	-3.50896	-2.91391	0.195043	0.237347	0.104403	0.334483	0.289895	0.378304	-0.19634
	-0.02444	-0.11427	-1.55706	-1.06137	-1.17346	-1.35405	-1.7143	-0.29255	-0.09516	-0.15585	-0.21007	-0.59819	-1.21592	-1.28801
	0.161504	0.374321	-1.55705	-2.56212	-2.35341	-2.19093	-1.966	0.053434	0.005597	-0.34787	-0.59453	-1.10584	-0.75531	-0.19947
	-0.03466	-0.33707	-1.55496	-1.12618	-2.44765	-2.98429	-1.5998	0.137621	0.457821	0.639756	0.647443	0.338092	1.20411	0.602939
	-0.3632	-0.20665	-1.55441	-0.29603	0.31339	-0.4774	-0.02423	-0.51592	-0.17099	0.289497	-0.09511	-0.32091	0.284568	0.833786
	-0.30886	-0.70484	-1.55198	0.574327	-0.99809	-1.45376	-1.94102	-0.88109	0.361807	-1.37164	0.305679	0.004904	-1.36773	1.57487
	0.090186	0.026435	-1.55157	-0.88889	-1.69059	-2.19191	-2.9757	0.31105	-0.11853	0.426657	0.256765	1.08742	1.12782	0.574398
	-0.21552	-0.20122	-1.5504	-0.62058	-0.53534	-0.85126	-0.72824	-1.75334	-0.38201	-0.42113	-1.1414	-1.37672	-0.97076	-1.13433
	0.03906	-0.09764	-1.54692	-1.08084	-1.59246	-1.521	-1.40867	0.598016	1.02333	0.644824	0.127686	-0.84163	-1.23422	-1.49053
	0.185704	0.26075	-1.54635	-1.13759	-1.37788	-3.37406	-2.45703	-1.04641	-1.01381	0.270991	0.908772	0.72	0.781039	-0.0051
	-0.1588	-0.02626	-1.54606	-1.07087	-1.52675	-1.6708	-1.73041	-0.06026	-0.55125	0.065842	1.19601	1.33817	1.59245	-0.51326
	0.025528	-0.00742	-1.54587	-1.00647	-1.51068	-0.63343	-0.2223	-0.39273	-0.36603	0.048849	-0.62438	-0.3147	-0.21697	-0.55989
	-0.99584	-2.2378	-1.54476	-1.28898	0.702901	1.2676	1.53278	0	0	0.24102	0	0.478641	1.4134	2.1493
	-0.33232	-0.37541	-1.54282	-1.35046	0.317471	0.151765	1.35249	0.467742	0.35501	0.079131	1.13208	0.774952	0.540777	-0.00825
	-0.24036	-0.11715	-1.54257	-1.52061	-1.75854	-2.1198	-2.1071	0.134246	0.060024	-0.23526	-0.49219	-0.33816	-0.09335	0.701085
	-0.35137	-0.49778	-1.54224	-2.83891	-2.89615	-3.82553	-1.94789	0.107538	0.264163	0.728164	1.21343	0.651547	-0.24838	0.148662
	-0.37213	-0.38789	-1.54142	-1.25574	-2.35004	-2.47991	-2.00371	-0.2399	1.52255	-0.06009	2.35973	2.66849	1.98498	1.31445
	0.338929	0.024403	-1.54073	-1.24494	1.7639	2.36509	2.47896	-0.41504	-0.30801	-0.68011	-1.2176	-1.5379	-1.79297	-2.05639
	-0.25241	-0.22163	-1.54041	-2.36244	-2.57701	-2.8181	-1.72795	-0.11933	-0.12116	0.086854	0.627733	0.285686	0.824325	0.225086
	-0.57599	-0.48433	-1.54014	-0.3689	1.34107	1.08682	1.46928	-0.68722	-0.27267	0.094502	-0.63013	-0.83492	-0.85567	0.068055
	-0.33801	-0.70352	-1.54013	-2.21434	-3.50411	-4.20363	-3.32713	0.340832	0	1.23522	1.06367	1.82351	2.99468	2.32807
	0.644579	-0.96397	-1.53853	-1.75416	0.24744	-1.02534	0.544483	0.069433	-0.50842	0.450713	0.742463	0.515618	0.914691	0.36723
	-0.23361	-0.10692	-1.53835	-1.19776	-0.23219	-1.0401	-3.52103	0.272042	0.221267	0.310853	0.624757	0.485322	0.100745	0.559117
	-0.34026	-0.44018	-1.53763	0.989437	-2.30086	-3.70323	-5.27893	-0.05213	-0.03755	-0.55804	-0.73558	-1.18227	-1.62867	-0.42036
	-0.49421	-0.04285	-1.53731	-1.74389	-1.89918	-1.99131	-2.19177	-0.47826	-0.02665	0.440598	-0.98895	-0.51219	-0.88621	-0.17171
	-0.00786	0.233434	-1.53217	-2.07719	-1.44209	-1.65771	0.792703	-0.13402	0.237558	-0.52443	-1.31709	-2.24518	-2.34296	-1.46145
	-0.33444	-0.62658	-1.53117	-2.84274	-3.05653	-3.70014	-2.96096	-0.04358	0.197364	0.67049	-0.46106	-0.33654	-0.42221	-0.19215
	-0.70083	-0.72213	-1.53115	-3.83566	-3.26088	-3.03687	-3.7039	0.50726	0.602153	0.231144	0.914243	0.890059	1.43929	0.220716
	-0.31254	-0.61389	-1.53044	-2.34332	-3.06799	-4.75984	-4.19288	0.290186	0.066877	-0.18288	0.159495	-0.24354	-0.17453	0.927091
	-0.00407	-0.16084	-1.52971	-0.97844	0.25523	-0.12687	-1.53167	0.180803	-0.93028	-0.07656	0.377267	1.2685	2.04761	-0.48669
	-0.19499	-0.06991	-1.52941	-0.14895	0.715992	-0.59138	-2.50931	0.185871	-0.07847	0.521125	1.71406	1.68605	2.1505	1.77929
	-0.27904	-0.82468	-1.52933	-1.47365	-2.61869	-4.10628	-2.36664	-1.24844	-0.55339	0.519051	1.18349	2.7596	2.11195	0.631364
	-0.28018	-0.98147	-1.52906	-0.96404	-2.03742	-3.00793	-3.14048	-0.12825	0.893937	-0.75683	-0.11305	-0.88644	0.377577	-0.06785
	-0.48235	-0.48368	-1.52905	-1.90149	-1.68199	-2.44253	-0.90305	0.341821	1.4414	1.10452	-1.05338	-0.04863	0.54168	1.31134
	-0.45281	-0.17321	-1.52756	-1.71307	-1.94122	-3.35304	-2.14242	1.08356	0.847795	1.96411	1.32079	-0.20853	0.327082	0.896001
	0.369522	0.220309	-1.52733	-1.30798	-2.22325	-1.96048	-2.10462	0.046366	0.143993	0.301034	0.487247	0.392352	0.501346	0.316812
	-0.04583	-0.24389	-1.52676	-0.08669	-0.60866	-1.42139	-0.88742	0.242916	-0.46572	0.210338	1.1377	1.09854	1.00555	-0.1868
	-0.27427	-0.37727	-1.52616	-0.94683	-0.63134	-0.52395	-0.30457	-0.4682	-0.52996	0.715292	-0.70772	-0.21949	0.022192	-0.09919
	-0.06807	0.18498	-1.52544	-2.14166	-2.53436	-2.62792	-1.87	0.574838	0.147951	0.617759	0.939398	0.598151	-0.0492	-0.04097
	-0.27482	-0.57357	-1.52494	-2.28898	-0.94072	-1.47154	-2.92626	-0.30613	-0.55558	0.000754	0.115372	-0.07422	-0.98457	-0.39495
	-0.4413	-0.29092	-1.52334	-1.72154	-1.87939	-1.61944	-2.54111	0.821162	0.239267	0.767757	0.874198	0.621209	1.28579	1.9482
	-0.19556	-0.27316	-1.52166	-1.42052	-1.9232	-2.74571	-1.34765	-0.31985	-0.27724	-0.45632	-0.57722	-1.06585	-0.26494	-0.54566
	-0.15556	0.01495	-1.52148	-2.15866	-1.62227	-2.3928	-1.42796	0.330416	-0.59196	0.17603	0.464611	1.49387	0.399109	-1.91455
	-0.33279	-0.50534	-1.5206	-1.71572	-2.64558	-2.98815	-2.64969	-0.42199	-0.31068	-0.03682	0.459319	0.36892	0.336712	1.42318
	0.001712	0.660022	-1.52036	0.160536	-0.03643	-1.4521	-1.08064	-0.51093	-1.08679	-0.42023	-1.70264	0.876587	0.377439	-1.0307
	-0.16963	-0.21896	-1.51879	-0.99039	-1.42452	-2.18676	-1.19587	0.716132	-0.21877	1.33189	0.406561	2.04663	2.55666	1.13327
	-0.29475	-1.07082	-1.51776	-2.10506	-0.31331	0.09049	-0.15124	-0.95373	-0.2703	-0.12775	0.260636	0.686758	0.441264	0.053323
	-0.45074	-0.23487	-1.5173	-1.2086	-0.58405	-0.64258	-1.21011	-0.09329	-0.63385	0.61839	1.0655	0.848916	1.82448	2.52439
	-0.2484	-0.13076	-1.5167	-0.62159	-0.36524	-0.82	0.182568	-0.24108	-0.29152	0.222582	-1.05922	-1.84628	0.378658	2.49055
	-0.82004	-0.79322	-1.51641	1.45807	-1.46866	-0.09887	5.16237	-0.48833	-1.14395	-0.67078	-1.34014	-1.47579	0.328212	-0.47292
	-0.29597	-0.94017	-1.51561	-1.89399	-1.63347	-2.58591	-3.30884	-0.26441	-0.00621	0.096238	-0.42501	-0.38422	-0.14094	0.917174
	-0.21337	-0.56538	-1.51474	-2.58426	-3.63695	-4.328	-2.16467	0.275184	0.083801	0.506243	0.375941	0.588821	0.066528	0.235035
	0.0572	-0.39434	-1.5136	-0.72	-1.63709	-2.07809	-1.23652	-0.5448	-0.82042	-0.1159	-0.50746	0.174841	0.464181	0.330228
	-0.54525	-0.64459	-1.5132	-2.52391	-3.36292	-3.97563	-2.34151	0.377318	0.231512	0.218536	-0.07509	0.052483	0.009852	-0.77119
	-0.14544	-0.29952	-1.51262	-0.42871	-0.24783	-0.90716	0.078043	1.22557	1.7072	0.887258	1.02565	1.66481	1.87952	1.44759
	-0.22748	-0.58065	-1.51191	-1.97126	-2.59083	-2.94142	-1.92808	0.319856	0.222501	0.172408	-0.292	-1.00566	-0.76814	0.01494
	-0.36193	-0.26012	-1.51097	-2.37394	-1.23443	-1.61365	-1.5262	-0.37962	-0.31015	-0.64782	-0.28051	0.079465	0.074875	-0.64757
	0.03477	-0.29642	-1.50985	-1.65896	-3.03913	-4.66888	-3.39962	-0.4124	-1.02747	0.490352	0.435495	1.17533	1.11172	0.16052
	-0.19046	-0.07068	-1.50856	-1.2269	-1.70346	-2.07812	-1.68724	1.0158	0.353416	0.572137	0.435627	0.193464	0.731835	0.440522
	-0.0673	-0.37884	-1.50793	-2.03929	-3.0954	-3.32528	-2.0619	0.555918	0.168893	0.493264	1.25795	0.741369	-0.02706	0.785388
	-1.05602	-1.28672	-1.50716	-1.08805	-0.15553	-0.08579	0.036042	-0.23882	-0.35843	-0.00651	0.015425	-0.43199	0.506214	-1.68921
	0.091092	-0.18369	-1.5058	-2.20084	-2.08324	-2.81763	-1.4438	0.507674	1.73504	1.17823	1.38026	1.68289	0	0.726511
	0.100368	-0.3083	-1.50521	-1.56072	-2.24666	-1.95918	-4.08007	-0.345	0.002001	-0.18724	-0.05861	-0.66292	-0.98804	0.213378
	-0.65636	-0.41478	-1.50461	-0.69499	-1.01956	-1.36342	-1.59037	-0.01081	-0.01237	0.180067	-0.12448	0.044896	0.121796	-0.61253
	-0.00573	-1.00525	-1.50438	0.876267	0.079834	-0.64348	-4.61522	0.361353	0.00476	1.18055	0.237321	0.183581	-0.76615	-1.35544
	-0.0796	-0.48857	-1.50421	-2.32834	-2.00805	-0.75704	-0.55921	-0.12387	-0.0019	-0.27991	0.030864	-0.62034	-0.52731	0.303916
	0.821162	0.940657	-1.50317	-2.00745	-2.37753	-2.45751	-0.82695	-0.09755	-0.12717	-0.51101	0.352286	-0.56726	-0.1035	-0.4438
	-0.29888	-0.73859	-1.5021	-1.71237	-1.37499	-0.9339	0.217067	0.000378	0.113025	-0.1344	0.289097	0.723738	0.662227	0.791098
	-0.28057	-0.30986	-1.50199	-0.29425	-0.66432	-0.64414	-1.61986	-0.24251	-0.22776	0.280284	-0.02811	0.162176	0.867371	-0.65394
	-0.63268	-0.39652	-1.50135	-1.73451	-2.07774	-2.8117	-2.65676	0.167571	0.191537	-0.43561	0.441493	0.74486	0.250215	1.66069
	-0.45791	-0.17583	-1.50083	-0.93624	-0.73112	-1.04903	-1.30219	-0.74858	-0.31764	-0.47084	-0.34411	-0.80851	-0.88183	0.634165
	-0.2848	-0.32905	-1.49899	-2.33756	-2.17967	-2.54206	-2.30011	0.455047	0.657217	-0.00404	0.305265	-0.1189	-0.04381	0.731215
	-1.47013	-1.14729	-1.49745	0.170656	-0.10272	0.319304	-1.47373	-0.59878	-1.03803	-0.0247	-0.78513	-0.18747	-0.29824	0.018121
	-0.12377	-0.31717	-1.49734	-1.38735	-1.57137	-2.66959	-1.70275	-0.63365	-0.49795	0.105418	-1.47471	-0.29485	-0.92738	0.364015
	-0.32686	-0.28638	-1.49694	-0.86719	-0.40299	-0.60831	-0.93396	0.102335	0.075001	-0.50262	-0.50384	-0.0374	-1.01003	-0.50257
	-0.3023	-0.59046	-1.49661	-1.83146	-2.55631	-2.65284	-1.06763	-0.14181	-0.01564	0.424756	0.612999	-0.20498	-0.34768	0.769074
	-0.32766	-0.91158	-1.49479	-2.01221	-1.86829	-2.68623	-0.86165	-0.21218	0.312582	0.983749	1.59638	1.7836	2.56669	-0.35714
	-0.23267	-0.49506	-1.49403	-2.258	-2.36079	-2.66462	-1.63776	-0.77426	-1.54887	-0.46593	-1.16104	-0.04041	-1.99502	-2.46996
	-0.22539	-1.23724	-1.49388	-2.35665	-2.85568	-3.35512	-2.21261	0.935971	0.75623	0.566036	0.944019	1.60944	1.43132	1.25263
	0.057746	-0.25928	-1.49381	-2.43512	-2.59498	-3.17735	-1.61528	-0.21235	-0.38833	-0.8834	-0.92679	-2.33035	-2.99749	-0.99889
	-0.14723	-0.28243	-1.49309	-2.36634	-2.42703	-2.89486	-2.00912	-0.67585	-0.43278	0.664803	2.91405	2.40269	2.72783	1.34498
	-0.41038	-0.61502	-1.49296	-1.24893	-1.6198	-1.14998	-1.59929	0.09068	-0.06201	-0.30771	0.939118	0.33143	0.393105	0.454926
	0.072656	-0.54416	-1.49261	-2.15183	-1.25063	-2.38521	-1.18285	-0.2692	-0.37776	-0.35712	0.348468	1.1053	0.872907	0.405609
	-0.94162	-0.74585	-1.49083	-1.74455	-1.48201	-2.14809	-1.41774	0.562607	0.588111	0.900076	1.07597	0.517763	1.07532	0.360776
	-0.53661	-0.88702	-1.49052	-2.50015	-0.22657	1.50463	0.518295	-0.80867	0.864379	1.29473	0.844015	-0.18096	-1.89307	0.587473
	-0.06471	-0.38792	-1.49052	-1.05845	-1.15041	-1.87591	-1.72797	0.053817	0.191362	-0.1249	-2.00685	-0.0388	1.0455	2.5689
	0.310061	-0.0985	-1.49007	-1.57577	-2.69231	-2.96786	-2.031	-0.59483	1.40462	1.34298	2.03708	2.55338	2.76737	1.54898
	-0.13374	0.038003	-1.49	-2.51125	-1.85475	-3.44497	-2.98433	0.207021	0.441676	0.601056	0.279272	0.718527	0.682214	1.11158
	-0.21212	-0.45409	-1.48988	-1.93104	-1.87587	-2.56959	-1.67007	0.109679	0.045833	0.098796	-0.44329	-0.01818	0.212481	0.476646
	-0.99153	-0.32375	-1.4896	-1.42971	-2.39803	-2.07439	-2.79425	0.095021	0.040574	0.796802	0.383636	-0.06556	-0.14963	-0.58752
	0.03231	-0.41739	-1.48466	-0.46095	-3.14842	-3.74208	-3.40482	0.442304	0.225413	-0.17976	0.386657	-0.13643	-0.26473	0.050186
	-0.79784	-0.82645	-1.48439	-0.46	0.291458	0.011467	0.23517	1.63047	0.723075	0.568744	0.854318	1.58964	0.894664	0.258217
	-0.3409	-0.52327	-1.48382	-2.13255	-3.03011	-3.21248	-2.28511	0.327597	0.089523	0.312794	0.94912	2.40906	2.47064	1.84419
	-0.10103	-0.63085	-1.48287	-1.23197	-2.32356	-2.58016	-0.03447	-0.02541	-0.02554	-0.21462	-0.00873	0.333536	0.0135	0.074749
	0.15053	0.104978	-1.48282	-1.23912	-1.45536	-2.27807	-1.07328	-0.4034	-0.45122	-0.20203	-1.79273	-0.49423	-1.41477	-0.82178
	-0.04942	-0.37451	-1.48229	-0.72309	-1.36141	-1.90078	-1.75715	-0.6291	-0.16014	0.434686	-0.27435	-0.12001	-0.07419	1.15619
	-0.12416	-0.26965	-1.47619	-1.38085	-2.66604	-3.56805	-2.04475	0.064556	0.202836	-0.02031	-0.02915	-0.00452	0.27215	0.70191
	-0.35731	-0.69734	-1.47602	-1.96821	-1.93819	-2.42542	-1.65481	-0.30686	-1.22751	-0.50946	-0.43816	-0.44689	0.213399	-0.78202
	-0.25986	-0.56219	-1.47582	-1.59562	-2.66034	-3.15358	-2.36052	-0.03309	-0.1798	0.093688	0.178559	-0.28262	0.559452	1.3959
	0.004979	-0.16102	-1.47545	-0.93473	-1.64006	-2.80658	-1.46247	0	0	0	0.057612	0.759221	1.58895	2.01808
	-0.04378	-0.48062	-1.47433	-1.38927	-1.65488	-1.98347	-1.33308	0.390174	0.01385	-0.08373	0.350633	0.379872	0.57578	0.970823
	-0.77142	-0.12416	-1.47422	-2.20254	-2.09457	-0.62851	1.03421	-1.03157	0.154743	-0.09346	0.129883	0.425261	0.608908	0.100579
	-0.38674	-0.23689	-1.4735	-1.96667	-2.66168	-2.51006	-2.42449	0.073888	0.990228	0.550909	-1.74037	0.489478	-0.25995	0.524824
	-0.25646	-0.19031	-1.47308	-2.00484	-3.09398	-3.39249	-2.8307	1.86626	-0.3301	0.113712	2.25392	4.68753	4.4103	0.810344
	-0.16922	-0.18107	-1.47211	-2.04904	-2.64258	-2.93151	-1.7676	-0.39499	-0.49325	-0.3856	0.187105	0.224944	-0.369	-0.77406
	-0.17422	-0.76091	-1.47108	-2.38683	-2.02784	-2.74249	-1.49919	-0.69699	-0.44647	0.519914	0.800359	1.01593	0.294101	1.66223
	-0.36893	0.21391	-1.46933	-1.31089	0.235271	-0.96569	-0.58759	-0.01333	-0.01355	-0.32092	-0.52749	-1.10698	-1.68355	-0.69483
	-0.10732	-0.4538	-1.46927	-0.12618	0.152258	-0.17607	-0.88713	-0.26612	-0.16113	-0.44713	-0.00579	-0.97724	-0.97393	-1.9162
	-0.08346	-0.19514	-1.46883	-1.81989	-2.57312	-3.0606	-1.4017	-0.03755	-0.2234	-0.74848	-2.12923	-1.45457	-1.11473	-0.38026
	-0.10533	0.188222	-1.46627	-1.53826	-1.57903	-1.99841	-2.11416	0.372431	0.3553	1.0712	0.292977	0.466236	-0.12741	-0.01201
	-0.13822	-0.794	-1.46544	-1.07545	-1.66475	-3.12426	-2.76044	-0.28321	-0.20785	0.887402	0.634252	0.922148	1.40713	1.42343
	-0.30681	-0.24536	-1.46437	-1.74537	-2.152	-3.07245	-2.83358	0.23505	0.118428	0.009885	0.3576	-0.2133	0.001913	0.114859
	0.381119	0.356985	-1.46422	-1.73394	-2.04141	-2.49799	-2.45622	0.218917	0.092346	0.237331	-0.65805	-0.93007	-0.60499	-0.15344
	-0.15372	-0.65168	-1.46301	-0.2	-0.53364	-0.03252	-1.70403	0.105957	0.402378	0.235791	-0.07608	0.038987	-0.00954	0.282605
	-0.29946	-1.00825	-1.46299	-2.40597	-0.78364	-0.63218	-2.37985	0.158017	0.524122	-0.02045	9.17e-05	0.244683	-0.09839	-1.03745
	-0.58206	-0.7181	-1.4625	-1.67725	-1.96682	-1.89843	-3.02707	-0.40922	-0.08138	-0.55321	0.026761	-2.27468	-1.38178	-1.65339
	-0.1375	-0.15747	-1.46151	-1.31914	-2.09911	-2.74403	-1.89578	-0.21253	0.206002	-0.00449	-0.74986	-1.31785	-1.16755	-0.5001
	-0.11879	-0.03046	-1.46111	-0.97109	-1.44871	-2.00874	-0.86201	-0.25894	-0.06639	-0.47386	-1.28287	-2.0816	-2.63024	-1.33548
	-0.34296	-0.48871	-1.46105	-2.52177	-2.33193	-3.14651	-2.63943	-0.39439	-0.39441	0.176115	-0.39449	-0.3945	-0.39451	-0.39451
	-0.33213	-0.34365	-1.46091	-1.50624	-1.32672	-2.09685	-0.35878	-0.20294	0.105671	0.172963	-0.54506	-0.10617	-0.29632	-0.16542
	-0.78264	-0.84744	-1.46065	-2.06752	-2.27778	-3.37575	-2.24506	0.332967	-0.00283	-0.23785	0.273659	0.372769	0.358029	-0.88786
	-0.22246	-0.05294	-1.46064	-1.12918	-1.27941	-1.69105	-0.46338	-0.62752	0.225567	-0.35346	-0.54235	-0.5669	-0.17542	-0.05341
	-0.19996	-0.87106	-1.45905	-2.15401	-1.37853	-2.27074	-2.28677	-0.69892	-0.42723	-0.22707	1.21617	1.41875	0.885676	-0.80023
	0.033943	-1.5756	-1.45884	1.9241	1.27	1.64827	-0.81996	0.601173	-0.5205	0.674319	0.804235	0.395856	0.37063	0.091479
	-0.12647	-0.23916	-1.45769	-1.37928	-1.42253	-1.89739	-1.05209	-0.42019	-0.19614	-0.11541	-1.03312	-0.44822	-0.73842	-0.30478
	-0.65916	-1.0959	-1.4574	-1.32167	-2.56462	-4.24891	-1.92139	-0.0381	-0.26685	-1.19117	0.144463	-0.74922	-0.82349	-1.33308
	-0.23156	-0.31824	-1.45703	-1.41448	-1.50336	-1.18442	-0.49088	0.030977	0.338792	0.955016	-0.30151	-0.13247	-0.66248	-0.6843
	0.138906	-0.29314	-1.45502	-0.48792	-1.13405	-1.25524	-1.88423	-0.14921	0.270076	-0.49884	-0.76567	-1.12886	-1.39622	-1.15736
	0.009886	-0.37967	-1.45377	-1.21025	-2.22904	-3.0575	-1.61188	-0.10712	0.845487	1.80045	0.986066	0.305406	1.47531	-0.25816
	-0.18023	0.238891	-1.45366	-0.79782	-0.96656	-0.2	0.059934	-0.21713	-0.10513	-0.04409	-0.22793	-0.79322	-1.12148	-0.85274
	-0.20034	-0.24592	-1.453	-1.80273	-2.05738	-2.28424	-1.29576	-0.12812	-0.26378	-0.46533	0.199943	0.508137	-0.12237	-0.05187
	-0.82905	-0.54787	-1.45261	-0.22984	0.12435	-0.57574	-0.98873	-0.13198	0.336102	-0.10507	-0.47906	-0.88467	-0.66839	-0.30973
	-0.15711	-0.5813	-1.45187	-1.87584	-1.65338	-1.66759	-1.68528	0.050033	-0.09811	-0.12214	0.182266	0.388591	0.431976	0.105709
	-0.3387	-0.8224	-1.45173	-0.45239	0.362228	-0.18802	-0.4533	-0.05246	-0.03634	0.00384	0.480052	0.652329	0.295593	0.132467
	-0.11049	-0.7459	-1.45144	-2.20488	-1.52782	-1.54258	-0.84645	0.179427	-0.34295	0.355849	-0.2931	0.290067	0.163518	1.18235
	-0.63063	-1.11085	-1.45008	-0.9633	-1.02341	-1.35532	-1.7246	0.186083	-0.81273	0.513812	-2.61838	-2.98335	-2.32191	-0.73535
	-0.52065	-0.95911	-1.44952	-1.63474	-2.26248	-1.52446	-2.2596	-0.64767	0.085194	0.48556	1.36463	1.1792	1.71166	0.778189
	-0.36624	-0.67657	-1.44925	-3.66344	0.314166	-0.45964	-0.42397	0.58522	-1.08911	0.209592	0.264015	1.15031	0.954767	1.09112
	-0.60523	-0.38869	-1.44861	-1.46326	-1.35428	-2.38072	-2.05414	0.039489	-0.19118	0.103582	1.04537	1.58562	2.22022	1.66926
	-0.25997	-1.21005	-1.44826	-2.15795	-0.84603	-0.27065	-0.78404	0.734711	0.862356	-0.41097	1.01506	0.703334	1.3679	-0.02214
	0.081008	0.009314	-1.44802	-1.35617	-3.23883	-5.59343	-4.71112	0.609476	1.35152	0.106399	0.996492	0.680005	1.27592	0.754639
	-0.18913	-0.33011	-1.44783	-0.88734	-0.66725	-1.60758	-1.49192	-0.30394	-0.23052	-0.09528	0.040462	0.054085	0.330312	0.769099
	-0.04847	-0.03073	-1.44762	0.439272	0.527185	-0.4679	-1.55155	0.274651	0.234198	-1.2437	-0.95058	-0.64915	-1.53811	-0.66121
	-0.52259	-0.4314	-1.44613	-1.94372	-1.76464	-2.1917	-1.15872	0.288201	-0.24857	0.339354	0.778262	0.494187	0.82673	0.990525
	0.613094	0.307271	-1.44594	-0.07522	0.574886	0.71091	0.301068	-0.0472	-0.00704	0.163959	1.53109	1.6069	1.67058	0.580533
	-0.07975	-0.22734	-1.44543	-2.10315	-2.21708	-2.39912	-1.63173	0.393996	0.777913	0.478688	0.492344	0.092579	0.516319	0.256047
	-1.02482	-0.9615	-1.44285	-3.19678	-0.7165	0.17183	-1.69306	0.490717	0.157186	1.15068	1.63187	2.32858	2.41207	1.81907
	-0.03259	0.006319	-1.44258	-1.45042	-0.11733	-0.3184	0.483521	0.021707	-0.22363	-0.26227	0.671261	0.379059	0.345133	-0.07606
	0.553327	0.564034	-1.44194	-0.23553	0.214902	-0.96477	-1.49326	-0.04603	0.022077	0.198857	1.07696	1.04764	1.2738	0.435591
	0.037587	-0.48262	-1.43755	-1.994	-1.57423	-3.47651	-3.31307	0.549054	1.17459	-0.36194	1.19431	1.74234	1.10977	1.74238
	-0.95815	-2.09981	-1.43727	-0.17279	-0.33108	-1.15892	-3.24033	0.672771	-0.3781	0.912654	1.30805	0.63704	1.22713	1.16622
	0.141988	0.45708	-1.43722	-3.43635	-4.43792	-3.15896	-2.37239	0.692297	0.875795	0.370973	0.714754	0.441187	0.200224	-0.43578
	-0.51945	-0.86772	-1.43515	-1.8197	-2.37141	-3.10658	-3.08517	0.425216	0.463043	0.406699	1.68725	1.21274	0.769011	0.424312
	-0.29389	-0.40541	-1.43508	-1.26898	-0.42866	0.299478	1.08828	-0.17662	-0.41365	-0.13013	0.014139	-0.51936	0.620142	0.30819
	0.004235	-0.20296	-1.43508	-1.4822	-1.58963	-2.20929	0.045167	0.167872	-0.47449	0.333663	1.8254	1.97654	2.39968	0.696987
	-0.05914	-0.63979	-1.43483	-2.26613	-3.15939	-3.64625	-2.40809	1.20329	0.756405	0	2.61198	3.14652	2.84056	0.454488
	-0.35717	-0.40006	-1.4345	-1.64137	-2.56652	-3.36079	-1.8588	0.875287	0.855409	1.14971	0.173009	1.28323	1.45709	0.101575
	-0.31145	-0.60111	-1.43447	-2.07913	-2.82575	-2.83441	-1.56969	-0.16708	-0.44141	-0.09252	0.343128	-0.54201	-0.54278	-1.44409
	0.108843	0.028948	-1.43401	-1.47276	-1.5309	-2.02759	-1.99882	0.030999	-0.14464	-0.3165	-0.41693	-0.81844	-0.94164	-0.19749
	0.030051	-0.02899	-1.43306	-0.91543	-1.15624	-2.15912	-1.53847	1.25556	1.25752	0.446539	1.67509	0.05171	1.32451	0.519881
	-0.52802	0.033292	-1.43226	-1.12148	0.771272	0.291263	-0.00014	-0.51908	-1.41825	-1.0842	0.024494	1.34951	0.311938	-1.47987
	-0.40934	-0.69192	-1.43223	-1.04529	1.75229	1.80592	3.79463	0.206416	-0.16139	-0.42874	-0.2603	-0.26855	-0.08246	0.143305
	-0.17064	-0.20088	-1.4316	-1.90067	-2.44447	-2.85674	-1.12216	0.056952	0.317765	-0.10931	0.730106	0.145428	-0.07425	0.229329
	0.022388	-0.24511	-1.43111	-0.37258	-0.5032	-1.12536	-1.50753	0.462186	-0.34883	-0.56267	-0.14177	-0.48178	-0.5627	-1.63674
	-0.58296	-0.26342	-1.43066	-1.58308	-1.72075	-1.89111	-1.53118	-0.6442	-0.98942	-0.55582	0.881352	0.079157	-0.25772	-2.68341
	-0.04925	-0.23941	-1.43039	-1.1547	-1.64208	-2.10304	-1.1001	-0.15327	0.01963	0.060294	-0.8011	-0.6751	-0.62802	1.15718
	-0.24349	0.160562	-1.43	-1.55228	-1.65776	-2.39982	-2.01187	-0.31546	0.019231	0.210463	0.045083	0.397779	-0.00168	1.02863
	-0.24385	-0.43409	-1.42986	-0.88635	-1.8989	-2.18807	-1.16374	-0.00406	-0.10356	0.025249	1.07001	0.680048	0.794001	0.940124
	0.132437	-0.06885	-1.42799	-0.92659	-1.26588	-1.48035	-1.14726	-0.00617	0.102895	-0.37284	0.001477	-0.24283	-0.94971	-1.57461
	-0.13786	-0.53376	-1.42795	-1.11572	-0.46821	-0.65554	-1.34707	0.005057	0.118683	0.225608	-0.5221	-0.21207	0.258823	1.0044
	-0.00566	-0.33109	-1.42737	-1.9641	-2.16302	-2.98783	-2.04413	0.797832	0	1.96322	1.71368	3.36565	1.7417	0.91757
	-0.40079	-1.04037	-1.42734	-0.5579	-2.03743	-2.41825	-2.64896	-0.08108	0.125635	0.012445	0.905712	0.373448	0.456122	-0.04476
	-0.76333	-0.1498	-1.42331	-0.39433	0.163835	0.10343	-0.86436	-0.07594	-0.31595	0.06768	-0.64103	-0.56348	-0.26988	-1.18502
	-0.2208	-0.46967	-1.423	-1.43374	-2.13764	-3.58445	-2.77947	-0.28882	0.087333	-0.43249	-0.34006	0.822795	0.428556	0.563295
	-0.31047	-0.38593	-1.42219	-1.85682	-2.86609	-3.48008	-2.39307	0.443211	-0.30941	-1.37243	-1.23481	-1.39617	-2.32759	-0.53738
	-0.89722	-0.46748	-1.42216	-0.34373	-0.39904	-0.5545	-1.79739	0.102795	0.391941	-0.59632	0.611294	0.087228	-0.86416	-0.44561
	0.139415	0.140523	-1.41962	-0.78389	-0.18313	-1.7195	-0.69283	-0.02464	0.180041	-0.82259	-0.66409	-0.62944	0.28504	0.80209
	-0.44826	-0.48944	-1.41922	0.133607	0.91136	0.479525	-0.11271	-0.26654	-0.58713	-0.80633	-0.85768	-0.97704	-1.28798	0.22474
	0.067193	-0.10288	-1.41916	-1.09956	-1.87377	-2.98777	-1.34348	-0.09116	-0.41816	-0.37561	-0.40954	-0.41887	-0.41895	-0.26075
	0.306723	-0.44233	-1.41897	-0.907	-0.95467	-1.54576	-1.33124	-0.01498	0.285817	0.392588	-0.56536	-0.93997	-0.30072	0.266708
	-0.2566	0.011471	-1.41873	-1.68819	-0.89225	-2.65815	-0.8165	0.774948	1.1879	-1.87485	-0.00535	0.227754	-2.29018	0.911563
	-0.38976	-0.34141	-1.41771	-1.7895	-2.00671	-2.64402	-2.90012	-0.20315	-0.60682	-1.065	-1.05248	-1.13507	-0.43632	-0.96682
	-0.12449	-0.21622	-1.41719	-1.2832	-2.15232	-2.71343	-1.38408	0.219072	-0.00165	-0.7349	-0.26419	-0.26803	0.377119	-0.05292
	-0.16008	-0.16203	-1.41682	-0.97904	-2.24068	-2.92596	-1.90227	-0.08361	0.104731	-0.58113	0.177265	-0.69527	-0.84115	-0.26141
	-1.39573	-0.20741	-1.41631	-0.43792	-0.02417	0.727158	-0.1328	-0.01135	0.372404	-0.27385	-0.30504	-0.14508	0.084581	0.067899
	-0.27058	-0.29432	-1.41474	-1.45256	-1.77452	-2.63032	-1.18649	-0.08401	0.360669	0.014696	-0.01994	-0.35193	-0.25126	0.124975
	-0.39346	-0.41074	-1.41344	-1.67277	-2.18936	-2.24731	-1.53925	0.577084	1.15872	0.850908	1.48902	1.51801	1.6922	0.188825
	-0.06772	-0.3059	-1.41271	-1.24926	-1.21911	-2.03967	-1.91222	0.681732	0	1.02223	0.688201	1.08855	0.876105	0.787643
	-0.28286	-0.33595	-1.41265	-1.7199	-1.88041	-1.86238	-1.02487	-0.45694	-1.31451	-0.98918	-1.06216	0.910325	0.690786	-0.13602
	0.172928	0.159799	-1.41137	-0.56445	-1.15941	-2.02781	-0.92639	0	0.544713	0.126167	0.052848	1.19702	0.460064	1.43602
	-0.62144	-0.70441	-1.41049	-0.23504	-0.0647	-0.81352	-2.32324	0.905903	0.191956	-0.49214	0.913859	0.454901	0.626065	-0.17618
	-0.58397	-0.94147	-1.40933	-3.30019	-3.02741	-3.30653	-4.03833	-0.44136	-0.54913	0.251525	0.648788	0.406662	0.805075	-0.57939
	0.198017	0.183741	-1.40845	-2.45421	-2.92394	-3.21816	-2.32191	2.41323	2.20336	1.28602	1.78541	3.08108	-1.38492	0.589759
	-0.15069	0.100557	-1.40831	-1.75896	-2.50098	-2.31565	-2.53254	-0.85061	-0.26128	0.821463	0.401266	0.302841	0.955574	0.517567
	0.031625	-0.01854	-1.4081	-1.62436	-2.70025	-3.47977	-1.68303	0.3291	-0.05987	-0.07629	0.135242	0.569716	-0.09838	-0.49284
	-0.43693	-0.91801	-1.40651	-2.57731	-1.46415	-1.66637	-0.80776	0.097082	-0.43076	-0.2724	-0.35518	-0.39138	-0.61589	-0.65959
	0.073633	0.641487	-1.40572	1.45825	4.04445	1.88653	1.48147	-0.01899	0.618884	0.513108	0.728618	1.09444	0.872345	1.48003
	-0.44029	-0.70691	-1.4057	-1.47969	-2.20401	-2.26069	-1.27323	-0.13666	0.211275	0.758024	-0.47484	-0.16519	-0.75262	-1.26559
	-0.26212	-0.27436	-1.40514	-1.00241	-1.88499	-1.29345	-1.5127	-0.2674	0.442929	0.331377	1.6949	1.68354	2.52446	2.0225
	-0.06929	-0.08134	-1.40382	0.574681	-0.38491	-0.73681	-2.71508	0.05092	0	0.100424	0	1.99099	0.926468	2.00338
	-0.54534	-1.38637	-1.40341	-0.5046	-1.82895	-1.042	-2.85778	0.274699	0.110631	-0.01677	1.12584	0.282337	0.336543	0.180399
	-0.67333	-0.43378	-1.40282	-1.07522	-1.78758	-0.84647	-0.97464	-0.45824	-0.67976	0.091823	1.05725	0.905402	0.145504	-0.60424
	-0.42478	-0.83759	-1.40268	-2.07272	-1.64433	-2.75952	-5.57025	0.824387	0.765732	1.18738	0.780969	0.165605	1.04106	0.018831
	-0.18575	-0.83799	-1.40239	-1.88991	-1.97646	-2.64552	-1.9495	0.261677	-0.42647	0.809334	-1.32322	0.326405	1.23629	0.038425
	-0.08885	0.014989	-1.4	-1.43497	-1.87797	-2.36213	-2.08276	-0.15212	-0.31465	-0.24969	-0.76995	-1.63061	-1.7308	-2.56766
	0.002269	-0.73027	-1.39928	-0.3806	0.179873	0.528811	-0.38633	-0.7159	-0.65777	-0.74874	0.711114	1.42494	1.76968	-0.46444
	-0.37384	0.101905	-1.39869	-1.85829	-2.55553	-2.80101	-2.22534	-0.0383	0.564721	-0.06422	0.034613	-0.37591	0.186629	0.744675
	-0.77333	-0.14715	-1.39798	-1.65029	-1.5109	-1.3726	-1.96043	0.066767	-0.11474	-0.09595	-0.38533	-0.47091	-0.22589	-0.76077
	-0.91775	-1.24883	-1.39712	-0.47433	0.488519	0.99882	-0.10137	0.322192	-0.41727	-0.50753	-1.08615	-0.3096	-1.35443	0.40923
	-0.8246	-0.70504	-1.39569	-2.85736	-3.0015	-3.31203	-1.28031	0.105804	-0.02901	0.440527	1.19647	1.0333	1.4443	1.40178
	-0.24742	-0.79703	-1.39544	-1.34892	0.084274	-1.26153	0.576852	-0.16468	-0.09918	-0.25347	-0.43247	-0.61189	-0.86191	0.352257
	0.07029	-0.00886	-1.39531	-4.17392	-3.309	-2.51267	-1.60873	0.292049	0.207716	0.048111	-0.09497	-0.62047	-0.08082	0.978315
	0.077403	-0.24688	-1.39427	-0.98362	-1.86533	-3.42947	-2.35589	0.141124	-0.24536	-0.10615	0.4311	0.685962	0.177878	0.129708
	-0.50232	-1.09064	-1.39369	-1.67163	-0.3191	-0.29652	0.51907	0.451354	0.607981	0.166578	0.19866	1.12773	0.395792	0.345186
	-0.3933	-0.43728	-1.39301	-1.8405	-1.86814	-2.20454	-1.37552	0.376135	0.028421	0.175909	0.53584	0.744468	1.02541	1.09998
	-0.07656	-0.31068	-1.39249	-0.81978	0.817202	1.08475	-0.42618	0.23924	0.133316	-0.02236	0.306797	0.44032	0.403187	0.988514
	0.150491	0.039955	-1.39127	-0.91841	0.010146	-1.49414	-1.87766	-0.54272	-0.39048	-0.56633	-0.58428	-0.98776	-1.15233	-1.45917
	0.060325	0.132232	-1.3911	-1.94412	-2.48936	-3.19821	-2.00011	-0.33804	-0.31831	-0.18547	-0.5638	-0.06096	-0.43613	1.57458
	0.067122	-0.92904	-1.38969	-2.53842	-1.89617	-1.65395	-2.37225	0.149362	0.128407	-0.45819	0.645138	0.47177	0.105619	-0.06813
	0.262164	0.040963	-1.38935	-0.8972	-0.964	-1.63107	-0.13475	-0.27843	1.40796	0.626145	1.82311	2.7847	2.01191	0.298248
	-0.33618	-0.46919	-1.38831	-2.06613	-3.2887	-3.7121	-3.63694	0.140428	0.107132	0.465605	0.853037	0.645183	1.28647	0.979107
	0.030926	-0.07197	-1.38792	-0.83006	-1.06537	-1.81753	-1.69257	-0.25133	-0.67345	0.05185	0.25047	0.401165	0.51832	-0.96303
	-0.23623	-0.52032	-1.38688	-1.28406	-0.98264	-1.30221	-1.50805	0.095128	-0.22868	0.300456	0.147197	-0.18256	-0.10829	-0.11956
	-0.27194	-0.89491	-1.38662	-0.64734	-0.26888	-0.0196	-2.32962	-0.00238	-0.52258	0.208951	1.45928	2.30356	2.00998	0.205648
	-0.31537	-0.48697	-1.38571	-1.60001	-2.47039	-2.66102	-1.47539	-0.35187	-0.11044	-0.37043	-1.11975	-1.0596	-1.02257	-0.98735
	-0.18037	-0.37452	-1.38252	-1.23295	-1.29253	-1.33834	-1.06565	-0.04098	-0.09437	0.221527	-0.3938	-0.65642	-0.7753	-0.55648
	0.006168	-0.13224	-1.38191	-0.28812	-0.60455	-0.99851	-0.20138	-1.04536	0.504399	0.91403	1.18964	0.044677	-0.06863	-0.74471
	-0.47142	-0.09607	-1.38185	-1.27712	-1.19095	-1.45579	-1.63587	0.406134	0.735257	0.143027	0.261042	0.426493	0.878519	0.435222
	-0.42766	-0.39204	-1.38182	-1.99381	-2.98928	-4.29361	-2.60353	-0.08758	-0.14637	-0.14822	-0.30604	-0.32866	0.234961	-0.24703
	-0.53102	-0.57282	-1.38167	-2.07582	-2.24388	-2.82222	-2.51534	0.59341	0.357257	0.055281	0.271655	0.194301	-0.26281	0.366268
	-0.32951	-0.45711	-1.38166	-0.84773	-0.83105	-1.72426	0.018853	-0.09132	0.112569	0.265333	-0.08923	0.459268	0.932149	0.22642
	-0.1202	-0.13603	-1.38008	-0.77764	-0.78815	-0.66268	-0.80553	0.244503	0.089382	-0.48296	-0.84436	-0.88319	-0.98941	0.11988
	-0.08323	-0.09737	-1.3797	-1.63803	-2.07982	-1.81105	-0.73181	-0.7986	-0.64029	-0.72181	-0.32479	0.099006	0.49661	-1.41788
	-0.27398	-1.03364	-1.3764	-2.29033	-2.70973	-4.20506	-2.45186	0.429478	0.779457	0.327692	0.307711	0.220287	0.460655	0.268419
	-0.50093	-1.30541	-1.37632	-1.61017	0.552572	0.369822	-0.66239	0.716991	-0.17508	-0.34617	0.631892	0.121835	0.033099	-0.45408
	-0.23379	-0.45495	-1.37589	-0.30503	-1.02443	-1.15347	-1.19918	0.257399	-0.2461	0.570948	0.939785	1.62184	1.87455	0.017723
	0.106045	-0.0258	-1.37584	-1.42853	-2.28434	-3.87105	-1.57491	-0.58268	0.329041	0.468764	-0.2092	-0.09706	0.594764	0.689371
	-0.15066	-0.64393	-1.37294	-1.20829	-2.35385	-2.57318	-2.1218	0.041785	-0.18184	0.424994	0.927135	1.27818	1.05207	-0.01989
	-0.18011	-0.33967	-1.37261	-1.64952	-1.1206	-1.3143	-0.74346	1.03855	0.495505	0.622694	0.903672	0.62729	1.20168	1.231
	0.000936	-0.1508	-1.37204	-2.17393	-2.80954	-3.00338	-2.75194	-0.13462	0.306211	0.254434	-0.81107	-1.99734	-2.08427	-0.38279
	-0.31641	-0.50156	-1.37154	-1.65424	-2.46008	-3.30381	-2.56326	-0.15721	-0.39713	-0.43324	0.151894	0.478502	-0.06229	0.30207
	0.121716	0.252898	-1.37129	-1.77673	-2.30856	-2.58033	-1.41041	-1.50862	-0.65311	-0.43279	-0.86501	-1.06675	-0.9019	-0.95335
	0.020318	-0.20988	-1.37081	-0.3337	-1.04503	-2.14791	-1.57109	-0.91342	-0.74341	0.047307	0.730252	0.823016	1.31173	0.290306
	0.19508	-0.67107	-1.36941	-0.63305	-1.5846	0.479352	1.81157	0.101011	0.400518	0.019963	-0.09483	-0.7359	-0.87935	-0.18989
	0.286729	-0.1084	-1.36933	-1.27279	-3.0329	-1.31197	3.62416	-0.24976	-0.11379	-1.00457	-1.52901	-1.29974	-1.4304	-1.5745
	-0.45976	-0.67913	-1.36797	0.048659	-0.2076	-0.02596	-0.33509	0.315181	0.107817	0.521549	1.20841	1.31343	1.57273	1.32107
	-0.18257	-0.13997	-1.36731	-1.50416	-2.27577	-2.14972	-1.95246	0.319608	0.184309	0.101657	-1.39991	-1.80602	-2.56187	-1.37803
	-0.40114	-0.65469	-1.36721	-1.97194	-2.92917	-2.71252	-2.59289	0.503344	0.519249	0.446962	1.65449	1.90984	2.36606	0.787945
	-0.3117	-0.7224	-1.36702	-0.69804	-1.01661	-1.21117	-1.55971	0.174091	0.699953	-0.56175	0.36919	-0.00687	-0.56118	-0.55897
	-0.42746	-1.06431	-1.36462	1.74365	0.595966	1.48089	1.59585	-0.15946	-0.17592	0.006756	0.240043	0.426381	0.81503	-0.25287
	-0.26752	-0.84334	-1.36448	-1.04603	-0.49621	-1.27227	-0.91195	0.594865	0.545182	1.14893	2.23717	3.08678	3.7814	1.26164
	-0.12565	-0.00695	-1.36378	-0.99993	-0.14955	-0.13389	-1.84024	-0.53331	-0.29091	-0.46185	-0.06228	-0.64021	-1.77013	-1.19075
	-1.30385	-1.33127	-1.36201	-1.43285	-1.60547	-1.87182	-0.98213	0.05542	0.814406	0.108668	0.192855	-0.10177	-0.54534	0.406529
	0.036725	-0.20789	-1.36191	-0.86714	-0.7886	-0.23288	0.814249	-0.26119	0.161702	-0.43602	-0.45496	-0.60865	0.456557	0.164
	-1.09977	-0.50772	-1.36184	-0.34048	0.437344	0.805036	0.194009	-0.05414	-0.84548	-0.25166	0.907267	1.00451	0.623015	-0.33441
	-0.11678	-0.57103	-1.36026	-1.72406	-1.32105	-0.64104	0.199033	-0.09027	-0.24639	0.286317	0.872801	0.78637	1.32363	0.275709
	-0.38507	-0.57327	-1.35961	-1.41615	-1.60821	-2.48505	-2.30123	0.390325	0.549857	0.366293	0.528969	0.722302	0.588088	0.545962
	0.058496	-0.15478	-1.35941	-0.06258	-0.62651	-0.87243	-2.62147	0.669513	0.303477	0.399676	0.296065	0.389045	0.258202	-0.22494
	-1.08941	-0.10899	-1.35824	-1.22087	-0.75923	-1.06279	-0.2438	0.964011	-0.15363	0.177777	0.864584	0.440927	-1.63794	-1.29106
	-0.09639	-0.14035	-1.35803	-2.13364	-2.39272	-2.62024	-1.5654	-0.4674	-0.54623	0.104412	0.743284	-0.04081	0.531804	-1.96795
	0.382237	0.654295	-1.35787	-1.18943	-1.85084	-2.87651	-3.07745	-0.00244	1.22888	0.900699	0.6401	1.69087	3.06697	2.9778
	-0.09448	-0.59538	-1.35661	-1.20419	-1.07314	-1.37595	-2.59979	-0.09593	0.207596	0.543434	-0.12065	-0.10256	-0.75921	-0.31604
	-0.37101	-0.2744	-1.3551	-1.77131	-2.31203	-2.37822	-1.978	0.484283	-0.63615	-0.10872	-0.53882	-0.68403	-0.15905	-0.10625
	0.021433	0.191373	-1.35504	-1.72837	-2.08817	-2.14557	-1.4761	-0.46723	-0.6406	-1.11305	-0.60823	-0.26893	-0.29764	0.489741
	-0.21247	-0.69975	-1.35437	-1.18616	-1.36379	-1.85847	-1.01949	-0.2348	-0.59043	0.09933	0.654791	0.345464	0.536399	0.564485
	0.136756	-0.37933	-1.35323	-1.84381	-1.9757	-1.8728	-1.13269	-0.01088	-0.73591	0.264888	1.46454	1.8779	1.93067	0.335327
	-0.07045	-0.1329	-1.3532	-1.63261	-2.36797	-1.74528	-3.08552	-0.51638	-0.58479	-1.13229	-2.25007	-1.4193	-2.97885	-1.86303
	0.118928	-1.00116	-1.35291	-0.31623	-0.54604	-1.84039	-2.03117	0.279377	0.021047	-0.26636	-0.36683	-0.61452	-0.06217	0.485458
	-0.09224	-0.45632	-1.35119	-0.95696	-1.41163	-1.61075	-0.51279	0.030255	0.084271	-0.12941	-0.90106	-1.2756	-1.24476	-0.14117
	-0.35088	0.318756	-1.3509	-1.23719	-2.09286	-0.56082	-2.25024	-0.17818	0.374838	0.476745	0.788985	0.650436	0.613315	1.18799
	-0.26655	-0.06049	-1.35017	-1.23103	-2.06874	-2.47094	-2.71876	0.361983	0.220434	1.01529	0.395414	0.006186	0.936219	1.48379
	0.030423	-0.13518	-1.34783	-0.9773	-1.24008	-1.67268	-2.34823	0.115674	-0.02453	-0.29419	-0.94139	-1.06109	-2.08811	-2.21446
	-0.40458	-0.13959	-1.34771	-0.42877	0.455848	-0.38023	-0.99348	-0.1568	-0.26666	-0.43889	-0.71331	-1.08004	-0.94333	-0.07128
	0.137494	-0.19395	-1.34765	-0.42776	-1.22631	-0.89454	0.058463	-0.02542	0.040162	-0.21744	-0.28054	0.015628	-0.22006	0.710028
	0.111797	0.259118	-1.3468	-1.1907	-2.8969	-3.75052	-1.27926	-0.11765	-0.09259	-0.41162	-0.21681	-1.03766	-0.77361	-0.02658
	-0.08359	-0.47799	-1.34556	-0.08516	1.60524	1.44912	0.532314	-0.10599	0.047642	-0.25031	-0.85712	-0.99459	-1.02249	-0.97745
	-0.53072	-0.94431	-1.34492	-3.32921	-4.18708	-4.72719	-3.76506	-0.28109	-0.4778	0.505728	0.423546	0.560663	0.234889	0.090596
	-0.34154	-0.43372	-1.34424	-1.37178	-2.00856	-1.61347	-1.23469	-0.02451	-0.49072	0.439719	0.752699	-0.44479	-0.26645	-0.15915
	0.01339	-0.03286	-1.34418	-1.63863	-1.86083	-2.2186	-0.80438	-0.25139	-0.21791	0.119479	-0.10717	0.53852	0.696787	0.565469
	0.072503	0.129349	-1.34384	-0.99419	-1.81425	-2.52352	-1.40197	0.02489	0.606629	0.683746	-0.16894	0.722514	1.01154	1.1142
	-0.32694	-0.81958	-1.3435	-0.55443	-0.06472	0.265555	-0.20138	-0.29487	-0.45004	-0.24732	-0.46555	-0.91004	-0.86618	-1.0436
	-0.14185	-0.49536	-1.34318	-1.0849	-1.67226	-2.69787	-1.56517	-0.51032	-0.52596	-0.81462	0.370021	0.050247	0.547222	-1.64922
	-0.1637	-0.12529	-1.34283	-2.62325	-2.20459	-3.36831	-3.04629	-0.82809	0.198724	-0.60132	-1.04634	-0.89427	-0.39572	0.316636
	-1.35897	-0.5358	-1.34264	-0.17345	0.743491	0.637891	0.559469	-0.29234	-0.08719	-0.2737	-0.61431	-1.02991	-0.25883	0.663519
	-0.13239	-0.45703	-1.34219	-1.34519	-1.37353	-1.62392	-1.16503	0.173184	0.175354	-0.84795	-0.85286	-0.64348	-1.10164	-0.86585
	-0.87105	0.147298	-1.34154	0.094109	1.06704	1.06957	0.878649	0.205735	0.388181	0.577437	0.005845	0.407192	-0.33399	-0.02959
	-0.59874	-1.15487	-1.34152	0.052424	0.358835	1.71972	0.679757	0.173409	0.210222	-0.11619	0.611358	0.671371	0.796707	0.478727
	-0.31272	-0.08809	-1.34062	-1.98185	-2.21152	-2.52837	-2.17222	-0.28495	-0.38864	-0.2361	-0.07682	-0.04317	-0.06166	0.016051
	0.108572	0.081042	-1.33964	-0.17409	-0.02681	-0.76095	-0.07335	0	1.2896	0.129795	0.180542	1.17289	2.57524	1.80852
	-0.26834	-0.34661	-1.33929	0.82642	1.39487	0.445873	-1.8355	-0.23935	-0.38085	0.129019	-1.07483	-0.35596	-0.15982	0.861887
	-0.15737	-0.27536	-1.33896	-1.55916	-2.31051	-2.63329	-2.12657	0.2141	0.474498	0.710073	1.48804	0.963229	0.51229	-0.12723
	-0.18033	-0.74843	-1.33886	-1.82491	-2.04196	-2.07046	-0.96694	-0.23466	-0.33952	0.20051	0.0334	-0.19466	-0.47436	-1.31172
	-0.42491	-0.07257	-1.33847	-1.4957	-0.26358	-0.70626	0.178593	0.206352	0.003084	0.335524	0.524791	0.293036	0.435484	1.86144
	-0.12034	-0.36936	-1.33825	-0.90196	-1.49764	-2.28539	-1.54894	0.555465	-0.36273	-0.12619	-0.26255	-1.41982	-0.92236	-3.38026
	-0.52144	-0.35796	-1.33729	-2.05737	-1.47271	-1.2644	-1.74407	0.424163	-0.9917	-1.46809	-0.74065	-0.44692	-0.25489	0.480064
	-0.51565	-0.80148	-1.33719	-1.85774	-2.6079	-2.5688	-1.59087	-0.54895	-0.07223	-0.22814	-0.86353	-1.19051	-0.35629	0.189202
	-0.07787	-0.33679	-1.33693	-1.53511	-1.90798	-1.74115	-1.63838	-0.05076	-0.22738	-0.28071	1.30661	1.16526	0.912666	1.19833
	-0.51644	-0.32373	-1.33685	0.201265	2.49257	0.821593	0.748775	1.19931	-0.08803	-0.4331	1.02339	1.19746	-1.07241	-0.82885
	-0.16386	0.054825	-1.33675	-2.10704	-2.40791	-2.5634	-2.23562	0.175989	-0.05778	-0.22099	-0.46482	-0.57648	-0.35691	-0.14311
	-0.29851	-0.35028	-1.33595	-1.05007	-1.29004	-2.03623	-1.54383	-0.1482	-0.34148	0.008225	0.129695	0.254754	0.206121	0.317531
	-0.01157	-0.35643	-1.33578	-1.41812	-2.28115	-2.16451	-1.68653	-0.12344	0.356318	-0.10094	-0.33084	-0.87609	-0.83687	-0.17206
	0.042176	-0.05663	-1.33542	-0.6697	-1.15787	-1.66671	-1.72636	-0.3028	-0.25661	-0.44376	0.276599	0.610645	-0.17287	-2.35726
	0.11854	-0.1317	-1.33442	-1.6366	-1.84146	-2.54268	-1.4974	0.755067	0.879896	0.964231	2.22935	2.38067	2.72717	-0.0613
	0.368598	-0.01727	-1.33409	-0.22261	0.666156	-1.65031	-0.89887	0.069386	0.197226	0.015557	0.696168	0.491045	0.87206	0.742053
	0.061561	-0.4214	-1.33398	-0.63056	-0.69648	-1.60144	0.011146	0.684036	0.91115	0.765537	1.91628	2.56749	2.14924	2.72634
	-0.25251	-0.21211	-1.33255	-1.44308	-1.73327	-1.74501	-0.79671	-0.89185	0.200217	-0.52188	-0.10009	-0.05297	0.101892	-0.92027
	-0.25744	-0.19755	-1.33155	-1.71975	-2.35197	-2.52827	-1.81937	-0.66901	-1.13999	-0.54896	-0.77096	-0.88013	-0.79259	-0.31308
	-0.04054	-0.0854	-1.3313	-0.89723	-1.02419	-1.00727	-1.54038	0.036464	-0.18091	-0.38837	-0.58783	-1.26255	-1.85025	-1.42415
	-0.49579	-0.26858	-1.3308	-0.88588	-1.13468	-1.58026	-1.60197	-0.30667	-0.25902	-0.16779	-1.13865	-0.97455	-1.1066	0.446399
	-0.22084	-0.40545	-1.33027	-1.7835	-2.97069	-3.99979	-2.21966	0.075154	-0.12996	0.576679	0.279515	0.585423	0.425143	0.270919
	-0.74561	-0.4042	-1.32944	-1.54383	-1.7544	-2.45844	-0.47472	-0.53908	-0.10704	-0.19101	-0.29468	-0.11533	-0.6393	-0.20309
	-0.35827	-0.30548	-1.32929	-1.79901	-1.89962	-2.86006	-2.52591	0.104663	-0.88848	-0.37317	0.005319	0.833858	0.551351	0.246717
	-0.47954	-1.21828	-1.32902	-0.8616	-0.97675	-1.96002	-1.66246	0.17978	-0.08953	-0.219	0.529891	-0.07208	-0.5348	-0.24111
	-0.4629	-0.07497	-1.32771	-0.49806	-1.64126	-2.93791	-0.07377	-0.29488	-0.0732	-0.04337	-2.05956	-0.84272	-0.65902	-0.48141
	-0.47429	-0.22836	-1.32738	-1.13851	-1.37576	-1.40709	-0.39574	0.722054	0.638054	0.522542	0.433576	1.87523	2.25702	0.463987
	-0.89683	-0.89205	-1.32723	-0.42492	-0.42002	-0.26321	-1.42818	-0.11279	-1.19459	0.809985	0.350928	1.48162	1.00486	0.449247
	-0.68791	-0.82291	-1.32685	-1.48468	-1.49761	-1.5272	-0.55311	-0.25665	0.126857	-0.17172	-0.72686	-0.50291	-0.60676	-0.22019
	-0.41821	-0.6455	-1.32579	-2.07149	-2.45419	-3.24943	-2.35072	0.043152	-0.10501	0.192631	-0.24797	0.885832	0.21558	-0.46238
	0.075669	-0.36799	-1.3248	-1.90672	-1.35741	-2.07607	-1.64593	-0.40598	-0.06763	1.25819	0.999661	0.106651	-0.44691	2.69709
	0.264598	-0.45863	-1.32414	-0.82211	-0.65915	-1.16562	-0.41834	-0.25141	-0.0075	-0.16138	-1.00625	-1.63765	-1.57821	-0.51077
	-0.28791	-0.36824	-1.32409	-2.08854	-2.26936	-2.19285	-0.87628	0.066616	0.658831	1.34911	1.53095	1.36316	0.918877	-0.38484
	-0.33367	-0.70531	-1.32263	-1.90144	-2.79269	-2.47481	-1.82918	0.239902	0.152492	0.379358	-0.45879	0.318081	0.051941	-0.92544
	0.02892	0.346792	-1.32262	0.57018	0.811954	0.021663	0.454992	-0.74194	-0.4223	-1.00913	-0.58613	-0.07982	-0.03631	-0.81631
	-0.06372	-0.05053	-1.31905	-1.76217	-1.80433	-2.10998	-0.84272	0.434615	-0.08937	1.66816	-0.67899	-0.75483	0.957253	-0.88871
	-0.32108	-0.27787	-1.31829	-1.89474	-2.01233	-2.13732	-1.52359	0.122306	0.216181	0.442568	0.168425	0.230859	0.546872	0.836332
	-0.54301	-1.64668	-1.31769	-1.58787	-0.50246	0.907131	-3.83024	0.193295	-0.16331	-0.38065	-0.22733	-0.21693	0.015452	0.216377
	-0.19876	-0.32091	-1.31761	-1.66999	-2.55509	-3.38063	-1.84165	-0.67059	-0.89041	-0.41145	-0.08297	0.344741	0.78565	1.06465
	-0.37359	-0.30662	-1.31659	-1.19036	-2.10064	-2.0616	-1.45394	-0.01358	-0.17843	0.196585	0.068634	-0.15663	0.029886	0.440735
	-0.58627	-0.45638	-1.31628	-0.63945	-0.95604	-1.9764	-1.16872	0.451618	0.249376	0.486644	1.76984	1.28206	1.53644	1.10305
	-0.51559	-0.13547	-1.31603	-1.66793	-2.37304	-2.99755	-2.91006	0.126033	0.353202	0.326597	1.02999	0.909745	0.988606	-0.35857
	-0.20895	-0.35209	-1.3156	-1.56165	-2.13574	-2.53816	-2.59467	-0.06442	0.24741	0.117104	0.331606	0.945558	0.392256	0.054074
	-0.01971	-0.24512	-1.31461	-0.42545	-0.92547	-1.85707	-2.02518	0.159696	0.153974	0.551242	1.6748	2.0641	2.31843	-0.35233
	-0.27512	-0.66301	-1.31403	-1.02671	-2.25108	-2.32329	-1.37129	1.23679	1.95879	0.884759	-0.33421	-0.01049	1.72099	2.34847
	-0.39305	-0.39593	-1.3139	-1.10836	-2.48227	-1.88692	0.061879	-0.43171	-1.2175	-1.11145	-1.07818	0.85599	1.29313	0.87397
	-0.15495	-0.72551	-1.31385	-0.99169	-0.54951	-0.38546	-0.37395	0.247138	0.409148	0.607834	1.07642	1.95916	2.08611	2.45861
	-0.23334	-0.72601	-1.31297	-1.27792	-0.92327	-1.50992	-1.7584	0.226887	1.87544	1.40452	1.36716	1.1193	0.378808	0.904171
	-0.10563	-0.12966	-1.31242	-1.69162	-1.86529	-3.43969	-3.25667	-0.65688	-0.65706	-0.51827	-0.50977	-0.65841	-0.65857	-0.65846
	-0.10598	0.069877	-1.31206	-1.10993	-0.80312	-0.56263	0.893138	-0.06295	-0.88922	0.333718	1.28981	2.03158	-0.18578	-3.78048
	-0.09284	-0.4112	-1.31205	-0.24848	0.2971	0.090553	-0.3804	-0.08291	0.169483	-0.09616	-0.48017	-0.5012	-0.27381	-0.13674
	-0.26296	-0.30995	-1.31201	-1.51412	-2.11735	-2.71353	-2.01073	0.070783	0.619258	-0.10846	0.742421	0.858522	0.711919	-0.01734
	-0.11523	-0.66951	-1.31116	-0.71186	0.027712	-1.1635	-1.3642	0.170046	0.226053	0.096428	0.415897	0.194305	0.797943	0.444178
	-0.26498	-0.62183	-1.31106	-3.03761	-1.83677	0.081014	0.662692	0.019346	0.18579	-0.50317	0.562041	0.019359	0.308404	1.0267
	0.221743	-0.45597	-1.31	-1.09632	0.261358	0.062354	-1.00907	-0.03152	0.260163	0.188948	-0.63807	-0.19098	-0.45575	-0.11617
	-0.10362	-0.2821	-1.30912	-1.20482	-0.02206	-0.63332	-0.60786	-1.26132	-1.29052	-0.4959	0.710179	1.80462	2.8297	0.565376
	-0.17244	-0.56013	-1.3084	-1.6919	-2.00231	-1.37892	-1.77096	0.096192	-0.48654	-0.53324	-0.34865	-0.42375	0.022159	-0.70385
	-0.01813	-0.61969	-1.30796	-2.19512	-1.37346	-2.53565	-2.76901	-0.01594	-0.95582	-0.85528	0.213249	-0.49211	-2.19187	-1.43215
	-0.3026	-0.23415	-1.30712	-0.58524	-0.82746	-0.909	-1.08625	-0.09088	-0.38868	0.153763	1.55807	0.445993	0.08515	-0.35337
	-0.81088	-0.21572	-1.30629	-1.13846	-1.37841	-2.77214	-1.84407	0.385167	0.453603	0.25701	-0.4133	0.222821	0.702009	-0.16365
	-0.27891	-0.23438	-1.30505	-2.62907	-2.97493	-2.72131	-1.79956	-1.16287	-0.84775	-0.97159	-0.45374	-0.56709	-0.03141	-0.73694
	-0.1999	-0.82247	-1.305	-0.67032	-2.60693	-2.01007	0.670756	0.02322	-0.02537	-0.31619	-0.45758	-0.29133	-0.30564	0.595955
	-0.41482	-0.1796	-1.30377	-1.19249	-1.4521	-2.52491	-1.63498	-0.84381	0.116967	0.628086	0.866121	1.0089	1.84461	1.53179
	-0.36884	-0.52486	-1.3025	-0.60645	-1.69424	-2.15466	-2.4938	0.125573	-0.56268	-0.02444	1.13953	0.915467	1.25653	1.19051
	-0.0453	-0.33091	-1.30149	-0.38012	-1.14549	-2.06818	-2.41671	-0.00595	-0.50143	-0.1596	-0.44835	0.612904	1.11024	0.712536
	-0.45074	-0.33167	-1.30105	-1.57316	-2.07353	-2.81484	-2.03139	5.82e-05	-0.21729	-0.33168	0.382708	0.158245	0.504055	0.019519
	-0.1592	-0.31951	-1.3004	-1.3678	-1.46946	-1.67443	-1.10434	-0.87711	-0.5715	0.335134	-1.41577	-1.36934	-1.85956	-1.64665
	-0.32508	-0.45346	-1.30002	-1.22289	-2.01525	-3.43531	-2.79982	0.062255	0.475512	-0.20389	-0.27565	-1.38447	-0.41524	-1.00103
	-0.38039	-0.51339	-1.2993	-1.50063	-1.05186	-1.37083	-2.05127	-0.1623	0.471847	0.265901	-0.06361	-0.70968	-0.93937	-0.35723
	-0.12515	-0.12337	-1.29926	-0.9348	-1.11482	-1.49977	-0.50745	0	0.154215	1.15769	0.640725	0.139044	0.597069	1.73576
	-0.72908	-1.23549	-1.29807	-0.61629	-0.19568	-0.02266	-0.4907	0.11777	0.160759	-0.30532	-0.84124	-1.381	-1.02301	-0.76949
	-0.18406	-0.28797	-1.29718	-1.45322	-2.3295	-2.6914	-1.71601	0.098259	-0.34434	-0.62108	-0.05038	-0.37666	0.211212	-0.57301
	-0.04471	-0.04942	-1.29671	-1.79765	-2.01525	-2.5084	-1.82049	-0.64119	-0.41563	-1.10349	-0.05327	0.902826	1.23882	-0.13945
	-0.33065	-0.40759	-1.29649	-1.45301	-2.33206	-2.8062	-1.23098	1.33876	1.4366	1.807	0.199559	0.155528	1.11713	1.65271
	-0.00613	0.187665	-1.29548	-0.74095	-0.81692	-0.96784	-0.68911	0.169853	-0.18469	-0.36371	-0.34054	-0.37779	-0.11122	-0.24051
	-0.19632	-0.36809	-1.29488	-1.13211	-1.46378	-1.1637	-1.02286	0.26508	0.225767	-0.08039	0.766629	0.665846	1.65866	-0.2176
	-0.79591	0.099075	-1.29436	-0.34053	-0.44181	-0.36303	-0.23581	0.142692	0.69206	-0.25211	-0.87662	-0.34214	-0.09311	1.18661
	-0.00629	-0.01248	-1.29334	-2.04348	-1.90353	-2.57196	-0.36624	0.213456	0.451664	0.215601	0.029004	0.383808	0.31332	-0.31352
	-0.23732	-0.60153	-1.2915	-2.00702	-2.50461	-3.25939	-2.28177	0.37921	0.105587	0.314227	0.609206	0.557531	0.563157	1.26398
	0.61153	-0.78929	-1.29117	-0.33552	1.46643	0.053436	0.772628	-0.7531	-0.14332	0.356427	0.65432	0.977074	2.19935	0.42468
	0.119438	0.081986	-1.29002	-0.42412	-2.14489	-2.62514	-1.24079	0.253978	0.215086	0.508873	1.12583	0.346426	-0.04798	-0.00918
	-0.30963	-0.16447	-1.28985	-1.52957	-2.10293	-2.43031	-1.63873	-0.1621	-0.03761	-0.32308	-0.6353	-0.63767	-0.83519	-0.36408
	-0.03601	-0.23823	-1.28965	-1.08933	-1.38555	-1.47679	-0.96837	-0.1177	-0.56592	0.70027	-0.60042	0.607431	0.916491	2.49665
	0.067585	-0.1898	-1.28863	-1.41541	-2.81922	-2.2063	-0.65143	-0.05453	-0.04488	0.163284	1.0534	0.822922	1.11959	1.37572
	0.019965	-0.47979	-1.28852	-2.3149	-1.67486	-2.47685	-2.46074	1.49743	1.58437	1.87264	2.03555	3.16014	2.76358	1.61892
	-0.7141	-0.21549	-1.28848	-1.35147	-2.73118	-2.64727	-1.90043	1.43101	0.360056	0.696444	1.44533	1.23296	1.31792	1.19812
	-0.17022	-0.19048	-1.28828	-1.58931	-2.11185	-2.2703	-0.96255	-0.24462	0.091466	0.424215	-0.11393	2.43168	1.96264	1.52578
	-0.21082	-0.36454	-1.2881	-1.09367	-1.84767	-2.43294	-1.36102	0.289862	0.581701	-0.06526	0.473632	0.368505	0.053691	0.690796
	-0.05268	-0.10718	-1.28753	-1.2981	-2.44617	-2.35677	-1.77708	0	0	0	0.085314	0.068778	2.16276	2.1636
	0.238174	-0.60418	-1.28715	-0.88935	0.076828	0.799304	-0.43679	0.834736	0.875884	0.491211	0.518552	0.835694	-1.96228	-1.0252
	-0.4142	-0.42331	-1.28711	-1.87574	-1.89813	-2.10786	-1.96096	-0.98936	0.112446	-1.07115	-0.36704	0.304252	-0.85578	0.501618
	-0.31741	-0.65265	-1.28697	-1.3598	0.48372	-0.42365	-0.26021	-0.14058	0.05046	0.000112	0.362813	0.27157	0.586308	0.594716
	-0.07559	0.019789	-1.28697	0.1127	-0.22064	-1.16397	-0.80482	-0.23684	0.170297	0.502175	-0.1463	-0.44055	-0.33125	-0.37123
	-0.38423	-0.38752	-1.28633	-2.81564	-2.74	-1.89233	-0.09638	0.422191	-0.23233	0.572599	1.13557	1.49565	1.0313	0.438108
	-0.07459	-0.28897	-1.2859	-1.27562	-1.44088	-1.92655	-1.75119	-0.08855	-0.20584	-0.23232	0.542438	0.060498	0.459746	-0.05316
	-0.31414	-0.55373	-1.28564	-1.89564	-2.95276	-3.58151	-1.51531	0.327152	0.056812	0.588348	0.452582	0.791265	0.594262	0.649351
	-0.30798	-0.26214	-1.28506	-2.10987	-2.82274	-3.54493	-2.65959	0.181413	0.096654	-0.40931	0.13353	0.163638	0.126393	0.425765
	-0.83677	-0.77135	-1.28424	0.065119	-0.16576	-0.36443	-0.23637	-0.29171	0.080885	0.23089	-1.461	-0.30226	-1.05603	-1.49932
	-0.81385	-0.66	-1.2842	-0.95863	-1.38163	-1.42796	-2.84437	-1.85291	-1.34199	-1.44286	-0.9208	-1.80431	-1.80379	-1.48955
	-0.28609	-0.67878	-1.28415	-1.17303	-0.92255	-1.3932	-0.44983	-1.13818	-0.88752	-1.07161	-0.55233	-1.07665	-0.24155	-1.04668
	-0.36183	-0.76056	-1.28375	-3.54087	-1.53124	-1.47494	-2.21599	-0.34878	1.32613	1.4089	1.90735	0.540514	2.05863	1.01498
	-0.29667	-0.34226	-1.28265	-1.08554	-1.41408	-1.22732	-1.76246	0.545325	0.722734	0.382715	0.666061	0.647496	0.516152	0.839036
	-0.02632	-0.29847	-1.28206	-1.1253	-1.66915	-2.15368	-1.77454	0.065223	0.491012	0.525783	0.062829	0.3623	0.890697	1.35009
	0.059931	0.084454	-1.28202	-1.19425	-1.31426	-1.58348	-2.52075	-0.59367	-1.29623	-0.20867	-1.35344	-1.4453	-0.95605	-1.44654
	-0.59944	-1.34922	-1.28166	-0.54716	-0.19864	-2.18254	-1.94026	0.297036	-0.53572	0.958947	0.432437	1.09404	1.08494	1.74446
	-0.66002	-0.57702	-1.28138	-1.57322	-1.27011	-1.56733	-1.22245	-0.47023	-0.62179	0.3518	1.01164	1.13645	1.60788	0.638068
	-0.16401	-0.61356	-1.28138	-0.93889	-0.82745	-1.56495	-1.6662	0.085577	0.030888	0.035518	-0.16011	0.29841	0.770244	1.69587
	0.051826	0.374042	-1.28098	1.58941	1.47782	1.33807	0.847767	0.378676	-0.10715	-0.52174	0.851453	0.293852	0.113126	0.198197
	-0.21593	-0.18158	-1.27959	-1.97875	-2.83629	-3.05218	-1.15799	-0.19246	-0.01796	0.203061	0.066727	0.460869	0.210353	-0.29827
	-0.1944	-0.11791	-1.27934	-1.45909	-1.53465	-1.53378	-2.78231	0.467447	0.427677	0.288784	0.041026	-0.16917	0.089833	0.175422
	-0.07508	-0.18946	-1.27863	-1.22624	-2.03966	-2.1467	-1.133	-0.54782	-0.19533	-0.51077	-0.54423	-0.46652	-0.23299	-0.20622
	-0.22322	-0.75593	-1.27837	-1.26641	-1.5454	-4.27037	-1.75897	-0.26344	0.553265	0.252701	-0.13941	-0.08147	-0.17802	-0.80529
	-0.10798	-0.07234	-1.27822	-1.12992	-1.28619	-1.26904	-1.09297	-1.16788	-0.00276	-0.31302	-0.54137	-0.48488	-0.10262	0.091383
	-0.21802	-0.49835	-1.27471	-0.33698	-0.49522	-0.89756	-1.74397	0.234147	0.151322	0.254546	0.164869	-0.51803	-0.90885	0.495732
	0.023466	-0.56477	-1.27455	-1.57576	-1.52221	-1.03029	-2.64988	1.3427	0.595367	0.110318	-1.78537	-2.15566	-0.899	-1.53786
	-0.06442	-0.13442	-1.27341	-0.44414	-0.55794	-0.35867	0.109313	-0.31242	-0.21972	-0.13015	0.693205	0.373258	-0.26006	-0.58219
	-0.06671	-0.49328	-1.2733	-1.33444	-1.75884	-1.75667	-1.44654	0.271076	1.27138	1.48207	0.499496	0.97126	1.22386	-0.59788
	0.15499	0.185942	-1.2732	-0.72823	-1.24127	-2.20907	-1.35287	0.219118	0.574976	0.654847	0.518263	0.316965	-0.59156	0.325494
	-0.23575	-0.26964	-1.27253	-1.90923	-2.24478	-3.33702	-2.56304	0.407122	0.426281	0.7279	1.98597	1.48339	1.6393	-0.05642
	0.013222	-0.34509	-1.2721	-1.07355	-1.53832	-1.82703	-0.95349	-0.40263	-0.46947	-0.41716	-0.65725	-0.51562	-0.32086	-0.28616
	0.130619	-0.11273	-1.27093	-1.4107	-2.51756	-2.90623	-2.48036	-0.21726	-1.12	0.166593	1.08455	4.06037	4.40117	2.82372
	-0.3519	0.310694	-1.27068	-1.17708	-2.01303	-1.68807	-0.51992	0.154175	-0.02514	-0.06567	1.13403	1.07045	1.42626	0.730175
	-0.04573	-0.00391	-1.27037	-1.40367	-1.25343	-2.30944	-0.87762	-0.08544	0.283449	-0.08588	-0.30496	-0.86055	-0.5938	-0.97939
	-0.22372	-0.7195	-1.27021	-1.57911	-0.80355	-0.80355	-2.58157	-1.06891	-0.86176	0.136415	-0.31897	0.025757	0.807716	0.796795
	-0.41904	-0.48072	-1.26967	-1.7931	-2.32874	-3.14933	-2.13051	1.65275	1.39515	1.29617	0.969917	0.436848	1.46487	1.7395
	-0.02044	-0.2651	-1.26956	0.037039	0.361088	0.081714	-0.69294	-0.32247	-0.73314	-0.02702	0.272837	0.05352	0.081243	0.739217
	-0.26588	-0.79663	-1.26839	-0.13029	0.536351	0.302568	-1.90991	0.453402	0.959976	1.36422	0.580392	1.30421	0.60719	0.981883
	-0.28162	-0.64321	-1.26786	-2.02903	-2.21004	-2.8673	-2.08358	1.27815	0.868851	1.21331	2.28601	2.33939	2.15277	1.9438
	0.189699	0.169704	-1.26733	0.368114	1.31076	-0.58745	-0.25987	-0.18118	-0.03857	0.056214	-0.68698	-0.8586	-0.97586	-0.14751
	-0.28545	-0.25025	-1.26671	-1.52068	-1.36617	-1.76272	-1.72946	-2.06977	-0.60081	-0.16156	-1.01362	-1.236	-1.09406	0.139018
	-0.54006	-0.90635	-1.26648	-0.58152	0.233703	1.36473	0.481146	0.400265	0.226754	0.494401	0.156131	0.699864	1.74532	1.05964
	-0.94111	-0.13501	-1.26641	-0.59124	-1.18072	0.027871	-0.80064	-0.18392	0.035512	-0.36526	-0.72471	-0.95754	-1.27864	-0.54611
	0.140211	-0.61529	-1.26374	0.786255	0.077506	0.284499	-2.26344	1.21101	1.35177	1.43592	0.822264	1.45739	2.23254	1.12446
	-0.28239	-0.40532	-1.26311	-2.13725	-2.92468	-3.25832	-2.13961	0.507761	0.300464	0.555164	0.346425	0.656101	0.622657	0.989364
	0.688223	-0.23125	-1.26185	-1.19544	2.8639	2.00104	-0.72972	1.01677	1.5837	1.25289	0.556203	0.483807	-0.48209	1.37314
	-0.22192	-0.38867	-1.26138	-1.42742	-1.32763	-1.23416	-0.21408	0.331401	0.511784	0.499329	-1.29293	-0.29208	-0.85636	-1.99166
	0.357219	0.117616	-1.26	-0.05025	-1.58363	-0.58558	-4.41156	-0.05906	-1.25827	0.392809	0.331982	0.052854	-0.33376	0.17346
	0.176572	-0.37785	-1.25977	-2.10177	-1.88919	-0.99185	-0.92527	0.395658	-0.3206	0.117503	2.27113	1.53198	1.58086	1.01579
	-0.29946	-0.14799	-1.25828	-1.92596	-1.84419	-1.96996	-1.64091	0.014182	0.478463	0.43249	-0.51126	-0.71033	-0.97451	-0.61629
	-0.30219	-0.77154	-1.25778	-0.50538	-1.91199	-1.82337	-3.13968	0.010263	0.113535	-0.33841	0.711319	1.09506	1.31374	1.73218
	-0.37866	-0.11267	-1.25754	-2.4502	-3.05086	-3.21201	-2.59895	-0.69684	0.938858	1.05434	0.892156	1.15907	1.06106	1.59926
	-0.00213	-0.50287	-1.25725	1.54434	0.56048	0.496506	-2.60686	0.159097	0.129881	-0.27643	0.069876	0.362165	0.526323	0.124769
	-0.30487	-0.59953	-1.25681	-2.55653	-1.02035	0.007336	0.42892	-0.3081	-0.11577	0.684461	-0.84987	1.32142	1.6687	2.67612
	-0.18152	-0.19696	-1.25651	-1.47271	-1.77272	-1.89742	-1.98879	-0.11223	0.581247	-0.13826	0.097338	-0.03995	0.344621	0.559696
	-0.18145	-0.38026	-1.25591	-1.3896	-1.2703	-1.49995	-0.87045	0.002249	-0.1726	-0.29716	-0.63647	-0.08452	0.049611	0.460561
	-0.34248	-0.55443	-1.25562	-1.52134	-2.19438	-2.12706	-1.39133	0.280019	-0.45518	-0.30034	0.697569	1.16624	1.74211	0.681673
	-0.23481	-0.12855	-1.25496	-0.98875	-0.94487	-1.30633	-0.91857	-0.73208	-0.42605	-0.4307	-2.01212	-2.00982	-1.79179	-0.69378
	-0.46337	-0.16584	-1.25465	-0.79666	-2.03677	-1.1044	-1.41993	-0.21319	-0.20165	0.043237	-0.79212	-1.13895	-1.89277	-1.5209
	0.008722	-0.0782	-1.25408	-1.05032	0.239528	-0.27582	-0.463	-0.64698	-0.83835	-0.37465	-0.41178	0.419012	-0.28231	-0.25609
	-0.13128	-0.46773	-1.25392	-2.60019	-2.67482	-2.82116	-1.91165	1.16203	1.23413	1.29614	1.34312	1.83512	2.21862	1.55685
	-0.24014	0.211912	-1.25297	-0.65385	-0.77487	0.182856	0.433028	-0.0962	0.458285	-0.29677	-0.01972	0.451007	0.572036	-0.0706
	0.154715	0.001378	-1.25267	-1.06398	-2.19269	-3.2414	-1.94009	-0.15173	0.732801	-0.9603	-1.83648	-2.47044	-2.14639	-2.4534
	-0.06209	-0.23341	-1.25253	-1.07978	-1.3982	-2.25113	-0.93587	0.148982	0.174714	0.435136	0.665869	0.689268	0.462194	-0.25075
	-0.41838	-0.15481	-1.25056	-1.35416	-1.75828	-2.11283	-1.59288	-1.14916	-1.16203	-0.29471	-0.93636	0.073733	0.906375	0.438247
	-0.10867	-0.57481	-1.25038	-1.95974	-2.38956	-2.09126	-2.20269	0	0	0.875081	0	1.45756	1.85907	0
	-0.46249	-0.67272	-1.24959	-1.05623	-0.97731	-1.41847	-0.33826	-0.03044	-0.43502	-0.46462	-0.15153	-0.81586	-1.01005	-1.26922
	-0.09524	0.104863	-1.24884	-1.54471	-1.9046	-3.03052	-2.18114	-0.36405	-0.01388	-0.20848	0.287664	1.26702	1.58506	0.657778
	-0.48421	-0.7795	-1.24871	-3.03931	-3.43497	-4.24188	-4.9043	0.10431	-0.28667	-1.22239	-0.61554	0.321454	1.03466	0.036451
	-0.04779	-0.34705	-1.24788	-0.8668	-2.37054	-3.66192	-2.70066	0.220176	-0.83492	0.940541	0.774794	1.36681	1.47168	1.58562
	-0.06679	-0.03563	-1.24704	0.480936	-1.13931	0.826176	-0.19	-0.69348	-0.4971	0.387589	0.50154	-0.40356	1.13896	-1.12566
	-0.57857	-0.59721	-1.24648	-2.00088	-1.27296	-1.60599	-1.45872	-0.17285	-0.41869	0.167406	-0.50637	-0.08227	-0.10096	-0.30443
	-0.24988	0.29188	-1.24637	-1.28579	-1.71813	-1.56791	-0.73891	1.64448	1.4111	1.03601	1.96097	2.2768	0.901758	2.73849
	-0.5102	-0.87015	-1.24591	-1.75832	-2.09938	-2.6	-3.37899	0.151778	0.640307	1.17508	0.850079	1.01137	0.933406	0
	-0.33383	-0.34458	-1.24452	-1.77519	-2.57442	-2.96186	-2.15032	-1.57916	-1.13409	-0.4126	1.25032	1.36524	0.124617	-1.82648
	-0.38819	-0.62347	-1.24433	-2.22645	-1.48248	-1.4625	-2.87554	0.118966	0.417913	-0.12754	1.36416	2.26539	2.5705	1.41667
	-0.56109	-0.39797	-1.24423	-1.39916	-1.80768	-2.83465	-4.04338	0.237358	0.021541	0.058444	0.140461	-0.64233	0.453312	-0.66826
	0.602717	-0.37488	-1.24404	-1.03231	-2.00429	-3.00571	-4.4028	0.392755	0.092525	0.278661	0.509766	0.517261	0.164043	0.328524
	-0.1104	-0.8717	-1.24305	-1.2103	-0.30984	-1.42991	-2.84898	0.199897	0.372695	0.303744	0.510641	-0.00496	0.323145	0.596524
	-0.10169	-0.29062	-1.24228	-0.3865	-0.69892	-1.70763	-1.69745	0.999518	0.63602	-0.07149	0.475067	1.02659	0.175905	0.683253
	-0.28731	-1.00978	-1.24225	-1.20474	-0.63963	-1.23969	-2.32723	0.311214	0.430181	0.530062	0.125637	0.630547	0.244818	1.10778
	-0.50549	-0.83317	-1.24046	-1.43859	-0.60284	-0.28055	0.866897	-0.04619	0.066478	-0.27644	-0.33918	-0.30204	-0.40844	0.275014
	0.023762	-0.23714	-1.23982	1.00488	0.154964	-0.74872	-0.28622	0.158802	0.252119	0.829274	-0.32243	0.677977	0.682359	2.58976
	-0.19728	-0.18867	-1.23966	-1.95395	-2.42654	-2.56299	-1.39262	-0.15215	-0.02675	-0.35788	-1.15447	-1.38896	-1.74785	-1.22256
	-0.40666	-0.52945	-1.23945	-2.00807	-1.5088	-1.32959	-1.77978	0.567158	-0.20743	0.510265	1.45194	0.914308	1.11449	0.714798
	-0.50418	-0.52122	-1.23933	-1.16996	0.994481	0.342102	0.039263	0.784405	1.2378	-0.18781	0.372671	1.22359	-1.32123	-1.12856
	-0.43905	-0.25959	-1.23884	-1.4652	-1.45918	-1.58346	-0.84769	-0.80167	0.009897	0.715581	-0.75444	0.377699	1.78477	1.49902
	-0.32913	-0.09617	-1.23864	-1.49932	-1.54329	-2.33337	-2.00075	-0.06398	0.370902	1.32628	0.972832	1.47591	2.57539	1.70005
	-0.67597	-0.9947	-1.23802	-0.77746	-1.22326	-0.6468	-0.68149	0.277509	0.034548	-0.03166	-0.2413	-0.81169	-0.6891	-0.13493
	-0.08242	-0.29561	-1.23715	-0.68635	-1.34083	-1.60895	-1.25439	0.553113	0.363168	8.94e-05	0.947326	0.715183	0.676904	0.422649
	-0.07967	-0.25577	-1.23659	-1.24456	-1.81606	-2.08539	-1.37358	-0.68592	-0.89553	-0.56893	-0.07861	-0.08046	0.208705	0.88285
	0.064411	-0.14476	-1.23542	-1.53843	-1.94913	-2.21542	-1.54413	-0.15882	-0.10215	0.507943	-0.19747	-0.15189	-0.5426	0.743469
	-0.64009	-0.35946	-1.23527	-2.20546	-2.82486	-8.30678	-2.15998	-0.38937	-0.84063	-0.08988	-0.33546	-2.10576	-1.6804	-0.29174
	-0.25575	0.076926	-1.2348	-1.24014	-0.94123	-0.88158	0.282675	-0.3488	-0.15462	-0.58198	-1.19657	-1.38745	-1.32338	-1.38935
	-0.5063	-0.48377	-1.23461	-1.45991	-2.05224	-2.35076	-1.74973	0.029265	-0.25133	0.307526	1.01852	1.43046	1.64222	0.64633
	-0.42525	0.019194	-1.234	-1.15768	-1.12311	-1.27687	-1.29845	0.079523	-0.22501	0.805892	0.498532	0.669023	0.208708	-0.0163
	-0.34811	-0.40881	-1.23339	-1.37822	-1.82407	-2.38998	-1.84482	-0.3615	-0.24617	-0.27999	0.620978	-0.93776	0.309655	1.23034
	-0.15134	-0.26996	-1.23307	-1.77589	-0.81196	-1.69537	-1.02478	0.116114	-0.21662	-0.76987	-0.01968	0.45295	0.32692	0.641771
	0.034546	0.228436	-1.23159	-1.02672	-1.58885	-1.10235	-0.84865	-0.90706	-0.24227	0.904114	-0.23436	-0.59777	-0.78761	-0.44195
	0.073833	-0.23586	-1.23141	-0.46625	-1.65574	-2.288	-1.88929	0.173612	-0.23839	0.67779	0.212377	1.01476	1.44723	-0.2872
	-0.19644	-0.22725	-1.23124	-1.80129	-1.93549	-2.43696	-1.57638	-0.02959	0.46727	-0.46843	1.018	1.32348	0.734467	1.54738
	-0.00124	-0.00501	-1.23031	-0.36566	-1.49876	-3.97413	-1.40562	0.429491	1.14319	0.420718	1.29617	1.77574	1.04027	0.81884
	-0.27167	-0.18789	-1.22944	-1.88224	-2.27209	-3.20115	-2.50835	0.027647	0.243257	0.232703	0.355306	1.05522	0.744504	0.685933
	-0.12956	-0.57114	-1.22935	-0.64794	-0.68158	-0.59457	-0.32889	0.189349	-0.30393	-0.5962	-0.96876	-2.05069	-2.43419	-0.90847
	-0.16941	-0.68762	-1.22847	-2.22162	0.901613	-0.28835	-1.0939	0.088611	0.369127	-0.01627	-0.64617	-0.69811	-0.94492	-0.76547
	-0.01899	-0.1974	-1.22845	-0.37339	0.077187	0.042163	0.034398	0.255752	-0.0852	-0.52292	-0.22532	-0.42865	-1.04803	-0.94322
	-0.22283	-0.41075	-1.22685	-1.37961	-2.16197	-2.69269	-1.65594	-0.18091	-0.22364	-0.82248	0.477688	0.73378	-0.82132	-0.20388
	-0.10669	0.125208	-1.22652	-1.1097	-1.78933	-2.06543	-1.30197	-0.78062	-0.87995	-0.11221	0.025627	0.428903	0.672016	-0.0558
	-0.29986	-0.54566	-1.22642	-1.43347	-2.16383	-2.84433	-1.5805	0.092889	0.249037	-0.25402	0.088385	-0.41898	-0.8538	-0.43183
	-0.07729	-0.30154	-1.22642	-1.62802	-2.34387	-2.78471	-1.50498	-0.44224	0.146325	-0.56504	-1.69596	-1.92124	-2.33589	-0.49534
	-0.22935	-0.23999	-1.22545	-1.36672	-1.20038	-1.33827	-0.29789	0.231815	0.555176	0.152183	-0.40877	0.19094	0.427929	1.02587
	-0.08898	-0.07926	-1.22544	-0.91344	-1.10468	-1.26322	-1.59319	0.20213	0.188751	0.59517	-0.05257	-0.20166	-0.36023	-0.20403
	-0.28315	0.040894	-1.22458	-2.48301	-2.34222	-3.46468	-2.31168	0.844449	0.779497	0.48017	0.225431	-0.01082	-0.23611	0.643719
	0.679327	-0.23061	-1.22443	-0.32573	-0.24853	-0.7356	-0.9347	-0.06726	-0.26274	-0.20493	-0.57898	-0.48432	-0.79193	-0.11979
	-0.2656	-0.19181	-1.22422	-0.77872	-0.74598	-0.82366	-0.04872	-0.15967	0.240228	-0.07101	0.39936	0.081953	0.224764	-0.0774
	-0.52133	-0.73756	-1.22358	-0.24064	0.334563	0.090737	-2.48868	0.370026	0.136871	-0.04272	-0.60422	0.84795	2.25936	2.47103
	-0.12123	-0.22109	-1.2222	-1.62482	-0.42017	0.797245	2.54652	0	0	0.8752	2.64584	0.117334	0	0
	0.487219	0.747529	-1.22187	-1.66635	-2.66411	-2.90038	-2.16136	-0.24128	-0.0376	-0.13332	-0.8965	-0.46522	-0.88168	-0.32217
	-0.43154	-0.79891	-1.22107	-1.57313	-2.72386	-3.32827	-1.8718	-0.14229	-0.11065	-0.34236	-0.20312	0.221402	0.569303	0.9601
	-0.53742	-0.692	-1.22041	-1.23351	-0.51116	-0.65485	0.683144	-0.11201	-0.27027	0.140276	0.32114	0.98888	0.300416	-0.6201
	-0.373	-0.54469	-1.22002	-0.16442	-0.03643	-0.01744	-0.92392	-0.52103	-1.02508	-0.17812	0.53326	0.847444	0.487859	0.143627
	-0.48904	-0.45622	-1.21991	-0.72043	-1.05991	-1.38926	-1.04211	0.139738	-0.90824	-0.29375	-0.35336	-0.06707	0.48324	-0.1537
	-0.21345	-0.8156	-1.21943	-0.26202	0.659333	-1.03522	0.209484	0.604377	-0.63184	-0.89059	0.973914	2.39508	1.25454	1.43826
	-0.03915	-0.21654	-1.21835	-1.38486	-2.02905	-2.82482	-2.4093	0.492436	0.141463	0.252204	0.996126	0.751527	0.90859	0.899662
	-0.26427	-0.23037	-1.21802	-1.95133	-2.19492	-2.76403	-2.28716	-0.29906	0.108618	-0.49425	-0.58687	0.154723	0.079212	-0.81056
	-0.51406	-0.70941	-1.21524	-3.10203	-3.67638	-4.2581	-3.28921	0.526229	0.815063	0.161348	1.12101	0.557727	1.01353	0.705174
	-0.16235	-0.19742	-1.21395	-0.59376	-1.23402	-1.50434	-1.20168	0.268453	0.169402	0.409027	0.839262	-0.28842	-0.01696	0.408624
	0.056878	-0.05073	-1.21363	-1.35644	-2.42856	-2.55251	-1.61937	-0.56586	-0.33636	-0.40424	-0.44933	-0.56816	0.142199	-0.56824
	-0.68337	-0.34985	-1.2125	-0.99092	-1.11468	-0.91297	-0.43138	0.648446	0.590436	0.383737	0.460465	-0.48504	-0.54995	0.003805
	-0.34932	-0.15937	-1.21085	-1.29131	-1.96841	-1.34925	-1.45499	-0.19116	0.7837	0.758861	0.133332	0.493165	0.450232	2.64335
	-0.392	-0.45046	-1.21002	-1.51929	-2.1092	-1.99008	-1.22605	0.044993	0.088105	-0.16249	0.736198	1.17528	1.31241	2.08943
	-0.3805	-0.5564	-1.20933	-1.65138	-1.50283	-1.88738	-1.48998	0.970988	0.718833	1.21182	1.90498	1.54994	1.34914	1.44277
	-0.05704	-1.17756	-1.2089	-1.02057	-1.22952	-0.6588	-1.27431	-0.47199	-0.88768	-0.34706	-1.16956	-1.16788	-1.28899	-2.07005
	-0.17392	-0.18799	-1.20883	-1.66065	-2.28117	-2.88113	-1.53183	0.35876	0.462294	0.215215	0.118102	-0.02214	-0.59313	0.698701
	0.025664	0.397962	-1.20854	-1.78585	-1.65781	-1.33421	-1.08814	0.229384	0.161911	0.505465	0.081867	0.292586	0.397544	0.343999
	-0.14622	-0.38528	-1.20852	-0.79209	-0.98372	-0.8241	-3.33181	-0.21651	-0.37816	-0.15133	-1.3907	-0.49773	-1.24584	0.29478
	-0.46951	-0.6505	-1.20806	-0.74754	0.757242	0.909512	-0.0821	-0.35867	-0.03107	-0.54984	0.97815	1.04294	0.813842	0.255674
	-0.22568	-0.03574	-1.20749	-1.77803	-2.87675	-2.59988	-0.84064	-0.17387	-0.43221	-0.25115	0.133772	-0.02404	0.249471	-0.20595
	-1.06366	-0.68739	-1.20683	-1.14149	-0.74012	-1.42076	-0.87038	-0.57179	-0.03955	-0.78673	-0.69662	-0.53129	-0.6744	-1.07615
	-0.13401	-0.03644	-1.20584	-1.26873	-1.77015	-1.93867	-0.87923	0.639595	0.483663	0.86839	1.80161	1.35153	1.17019	0.275954
	-0.32727	-0.44096	-1.2053	-1.39039	-0.83843	-1.15186	-0.04486	-0.18129	-0.5165	0.511914	1.13803	1.36993	1.7824	0.299907
	-0.42787	-0.52302	-1.20517	-0.56589	-0.29255	0.304506	-0.19726	0.633761	-0.48221	-0.41429	0.600846	0.497993	1.70166	0.952789
	-0.12568	-0.08314	-1.20456	-1.13272	-2.79118	-3.2355	-1.70428	-0.29741	-0.56717	-0.64265	-0.48111	-0.48662	0.196498	-0.10149
	-0.76299	0.185884	-1.20431	-0.91641	-1.47299	-1.58236	-1.62058	-0.06698	-0.29774	-0.32545	-0.54429	-0.26172	-0.4059	-0.72708
	-0.00094	0.046853	-1.20408	-1.22787	-2.03485	-2.61022	-1.20511	0.76901	0.3767	-0.12715	0.40722	0.426328	0.233985	1.23734
	-0.14886	-0.31213	-1.20389	-0.98461	-1.26085	-1.71161	-0.94583	-0.33034	-0.2058	-0.0663	-0.4131	-0.35236	-0.31316	0.01193
	-0.61559	-0.51002	-1.20384	-1.5189	-1.40884	-1.86598	-2.55902	0.122141	0.062024	0.544697	1.2752	0.102691	0.597218	0.6468
	-0.27254	-0.74052	-1.20295	-1.44085	-2.55741	-3.00437	-2.68158	0.161635	0.03527	0.057929	0.304945	0.308917	0.073181	0.737144
	-0.22267	-0.1972	-1.19905	-1.39244	-1.50399	-1.55622	-0.88707	-0.00977	-0.033	0.054218	-0.10332	-0.18436	-0.01881	0.528323
	-0.01533	-0.6276	-1.1973	-1.24511	-2.25904	-2.22016	-1.54038	-0.04692	-0.41588	-0.36389	0.19469	0.306969	0.111606	-0.02428
	-0.17095	-0.36311	-1.19663	-1.03209	-1.6622	-2.28008	-0.68257	0.732901	-0.54725	-0.49024	0.091121	0.803435	-0.20562	-1.11781
	-0.21737	-0.30418	-1.19622	-1.34936	-1.79544	-1.61432	-0.53861	-0.12548	-0.12163	0.143	-0.43811	-1.05405	-1.12807	-0.25205
	-0.56883	0.2523	-1.19603	0.003289	-0.47501	-0.92987	-0.13666	1.35451	-0.24458	0.576276	1.92162	2.3436	2.51072	2.07341
	0.205368	-0.60377	-1.19572	-0.43263	-0.36312	-0.5388	-0.40548	-0.19059	-0.69759	-0.21599	0.472733	-0.02202	-0.11871	0.023952
	-0.10753	-0.62702	-1.19564	0.75821	-3.07138	-1.38028	-5.03159	0.35774	0.722456	-0.24677	1.01369	0.496983	0.46193	-0.2384
	0.235368	-0.08131	-1.19547	-0.61061	0.086467	0.435825	1.26905	0.231945	-0.163	0.312451	1.74371	1.26687	2.1407	0.69093
	0.053967	-0.28961	-1.19509	-0.79481	-1.06217	-1.57802	-1.50854	0.03553	0.055821	0.461647	-0.25143	-0.18256	0.375532	1.27709
	-0.00982	-0.52856	-1.19464	-0.65954	-0.86056	-0.81857	-2.2172	0.631088	0.543747	0.16635	-0.21478	0.393761	0.274766	0.350278
	-0.32974	-0.32116	-1.19437	-1.49825	-1.863	-2.37102	-1.33351	0.306435	0.089112	0.480488	0.485717	0.967971	1.81634	1.95346
	-0.23268	-0.44552	-1.19411	-1.88002	-2.00566	-2.74922	-2.43853	0.2046	0.255064	0.062742	-0.36231	0.297115	-0.39427	-0.11208
	-0.30184	-0.26279	-1.19374	-0.29372	-0.20104	0.016644	-0.32827	0	0	0.753077	1.61997	1.59927	1.38692	1.80783
	-0.50815	-0.69831	-1.19329	-0.96765	-1.30197	-1.98925	-1.52438	-0.21054	0.490397	0.775045	0.32878	-0.06484	0.092387	-0.66244
	-0.22944	-0.51492	-1.19222	-1.19856	-1.45647	-1.93042	-1.00317	-0.55476	-0.31823	-0.21221	-1.18734	-1.09783	-1.4054	-2.06274
	-0.17448	-0.37281	-1.19216	0.095727	1.77374	2.13649	-0.05088	-0.35633	-0.30867	0.316075	-0.67993	-0.25862	-0.8097	-0.52131
	-0.21452	-1.03742	-1.19162	-1.46976	-1.91597	-2.00179	-3.37312	-0.08791	0.11073	0.503261	-0.41907	-2.41319	-0.67006	-2.73565
	-0.18806	-0.52534	-1.19116	-1.14686	-2.459	-3.77524	-5.49018	-0.27089	-0.63454	0.06272	0.72078	0.963436	1.34071	0.218148
	-0.06014	-0.17936	-1.18974	-1.47015	-2.36202	-2.53539	-1.27103	0.971682	1.03944	0.763593	1.4125	1.49225	1.32444	2.00251
	0.011622	-0.08421	-1.18967	-1.12451	-1.6907	-2.00849	-0.94775	0.097373	0.349516	-0.53957	-0.17191	-1.44388	-1.87231	-0.84039
	-0.12831	-0.94217	-1.1892	-1.12581	-0.98993	-0.90516	-2.51034	0.337719	-0.12177	0.118067	0.114171	0.479245	0.567703	0.055051
	-0.10979	0.044239	-1.18913	-1.14121	-1.54483	-1.61145	-0.54469	-1.04108	-1.56862	-0.72768	-1.9782	-2.93375	-1.51533	-2.14988
	-0.39134	-0.52997	-1.18898	-0.27525	-0.14281	-1.01244	-2.34498	0.780288	1.17811	1.06396	1.32422	1.31743	1.17215	0.098514
	-0.39865	0.076553	-1.18889	-1.12546	-0.85996	-1.33798	-0.82091	0.270478	0.228544	-0.36394	-0.73874	-0.67088	-0.48052	0.395366
	-0.14587	-0.27087	-1.18887	-0.56893	-0.54046	-1.17177	-0.78398	-0.08481	-0.82248	0.235099	-0.21147	-0.36255	-0.74586	-0.58811
	-0.01259	0.073034	-1.18884	-0.25722	-3.1878	-3.19299	-5.10841	0.515817	0.340158	0.711619	0.895146	1.40589	1.73584	2.07452
	-0.18176	-0.20565	-1.18832	-1.42722	-2.48253	-3.23687	-1.80729	0.246543	0.052637	0.370083	-0.39243	0.075324	1.04041	1.88822
	0.413313	0.380441	-1.18768	0.494962	0.359867	-0.14645	0.393334	0.166095	0.008342	0.044865	0.004885	-0.03412	-0.3314	-0.96972
	-0.32779	-0.60108	-1.18698	-0.52703	-1.29991	-1.56239	-1.04236	0.494774	0.324705	0.038088	0.056727	-0.24648	-0.16768	0.161382
	-0.08735	-0.16305	-1.18557	-1.16608	-1.32843	-1.59061	-0.48571	-0.45668	-0.71291	-0.85175	-0.80067	-1.13596	0.353619	-0.76193
	0.056798	-0.69963	-1.18546	-1.96369	-0.5117	-0.86616	-0.38003	-0.30508	-0.25612	-0.1271	-0.41763	-1.04928	-1.06573	-0.41077
	-0.42735	-0.25346	-1.18534	-1.80759	-1.76192	-1.30749	-1.28783	0.047589	0.1	-0.37015	0.942154	0.302996	-0.46255	0.417706
	-0.08716	-0.14258	-1.1853	-1.2893	-0.44761	-0.45704	-0.19422	0	0	0	0	6.31693	4.26795	1.97144
	-0.13834	-0.201	-1.18488	-1.58019	-1.60928	-1.99339	-1.32553	0.404969	0.181392	-0.59969	-0.27788	-0.88944	-1.20477	-1.11025
	-0.09249	-0.28093	-1.18441	-1.43853	-1.90422	-2.34051	-2.21548	0.001564	-0.07109	-0.18472	-0.33687	0.411456	0.32915	1.04576
	0.079026	-0.094	-1.18279	-1.24726	-2.29636	-2.57937	-1.33533	-0.10453	-2.34768	-0.47952	-1.05182	1.1249	2.0982	1.57503
	-0.19552	-0.20489	-1.18263	-2.14133	-2.62386	-2.65982	-1.27957	0.058894	-0.82029	-0.28345	0.338925	0.581729	1.07399	-1.39995
	-0.33263	-0.65344	-1.18175	-1.0954	-1.25664	-0.85163	-0.95912	0.103917	-0.00874	0.005925	0.395721	0.650406	1.05394	0.301808
	-0.06664	-0.08572	-1.18168	-0.67682	-3.00465	-2.92659	-2.71836	0.323255	0.126767	0.531275	-0.03385	-0.93815	-0.7381	-0.65473
	0.111839	-0.30584	-1.17837	-2.53312	-2.53285	-1.75709	-0.11732	0.150769	0.427508	0.969733	-0.05678	-0.24047	-0.54705	-1.25077
	0.031753	-0.06159	-1.1782	-1.28671	-2.37046	-2.83129	-2.29093	0.212789	0.51227	-0.0667	-0.19972	-0.42164	-0.43669	-0.05223
	-0.04893	0.270735	-1.17742	-0.76951	-1.88625	-2.34172	-2.14657	0.225174	-0.09563	-0.71264	0.190617	1.26761	0.223586	-0.71672
	-0.16561	-0.47834	-1.17705	-1.96521	-3.07733	-2.87025	-2.10621	0.692296	0.456319	-0.74924	-0.70705	-0.44136	1.46304	2.70561
	-0.67632	-0.39759	-1.17608	-1.0904	-1.25336	-1.45765	-2.11915	-1.29495	0.638563	0.369447	-0.06141	-0.0723	0.219223	0.212549
	-0.25506	-0.27208	-1.17512	-1.76121	-1.30735	-1.91389	-1.45353	-0.0446	-0.11171	-0.2561	-0.644	-0.86464	-1.70739	-0.47972
	-0.05208	-0.10058	-1.17477	-0.07181	0.945722	0.39637	-0.68933	0.456333	0.694791	0.610085	0.680251	0.417292	0.193862	1.25093
	0.109911	0.054741	-1.17352	-0.56584	-1.18239	-2.20117	-1.71832	-0.0198	0.129076	0.165197	0.15456	0.387422	0.19974	0.414232
	-0.18036	-0.49178	-1.17279	-1.63055	-2.30347	-3.12601	-2.30132	0.541017	-0.91092	0.614148	1.24674	2.49709	1.03284	0.387669
	-0.04058	-0.29916	-1.17266	-1.13561	-1.52475	-1.45564	-1.07935	-0.26165	0.248593	-0.12701	0.06366	0.643961	0.712377	0.571475
	-0.05712	-0.35488	-1.17254	-1.63948	-1.31454	-1.39498	-1.16513	0.27716	-0.15489	-0.15323	0.84076	1.1316	0.753612	-1.24117
	-0.97462	-0.68001	-1.17245	-1.20197	-1.75272	-0.75099	0.177112	-0.62994	-0.6007	0.167415	-0.18886	0.286639	0.275142	-0.66004
	-0.09423	-0.78767	-1.1719	-0.02233	0.676322	-0.12801	-2.82466	-0.13539	0.118633	-0.72205	0.528426	-0.11333	-0.1868	0.05628
	-0.84381	-1.09149	-1.17176	-1.03746	-1.36334	-2.64955	-2.45218	0.076899	-0.19453	-0.24549	-1.55467	-0.85792	-0.70908	0.390013
	-0.81373	-0.25636	-1.17113	0.002607	-0.54645	-1.37271	-1.20092	-2.14556	-0.57004	0.051343	0.025651	0.695325	0.618006	0.13203
	-0.12595	-0.3379	-1.16974	-0.60918	-1.43265	-1.52912	0.27115	-0.10339	-0.19451	-0.05176	-0.35001	-0.44809	-0.88873	-1.23533
	-0.36992	-0.65125	-1.16952	-2.03296	-0.92374	-0.9241	0.965667	-0.30788	0.156432	0.377318	-0.4258	-0.35493	-0.56689	-0.32396
	-0.60145	-0.19891	-1.16921	-1.40223	-1.61366	-1.64537	-1.5251	-0.05527	-0.30877	0.002411	-0.05812	-0.83684	-1.17704	-0.41491
	-0.1282	-0.22011	-1.16913	-2.1061	-2.05361	-2.00738	-1.66233	0.690826	0.601043	0.267895	-0.96656	-1.10781	-1.31997	-1.00803
	0.393207	-0.10568	-1.16874	-0.34026	-0.61564	-0.83953	-1.32343	0.485219	-0.57594	-0.35724	0.151289	-0.04492	-1.98635	0.350728
	0.078499	-0.32511	-1.16807	-0.80347	-2.5129	-3.03291	-2.74835	0.451166	0.92516	-0.53627	-0.52428	-0.51738	-1.71939	-0.28881
	-0.33867	-0.41949	-1.16802	-1.12536	-1.21913	-1.55993	-0.76501	-0.51914	0.184228	0.1627	-0.77319	-0.57234	-0.47697	0.102141
	-0.05706	-0.38545	-1.16802	-1.51969	-1.39471	-2.86216	-2.49548	0.14349	-0.12659	-0.25538	-0.70489	-1.19311	-1.09496	-0.94354
	-0.54635	-0.99914	-1.16709	-1.76466	-1.23558	-1.01046	-0.46448	0.264316	0.130547	-0.3416	0.520426	0.056172	0.279148	-0.01098
	-0.10955	-0.30147	-1.16644	-0.90992	-0.68271	-0.79122	-0.50377	0.922372	0.663749	0.215069	0.480631	1.5401	2.40404	1.17054
	-0.49575	-0.289	-1.16611	-1.43909	-2.24901	-2.43873	-1.47156	-0.17675	-0.55852	-0.35584	0.804787	1.31047	0.08452	-0.60897
	0.102188	0.128364	-1.16567	-0.95253	-2.30312	-2.88261	-1.54643	-0.30346	-0.21424	-0.40812	-0.50104	-0.67802	-0.64006	0.12708
	-0.13241	-0.02714	-1.16481	-0.23592	-0.29726	-0.22426	-1.25229	0.119771	-0.08262	-0.38217	0.10186	-0.18563	-0.00741	-0.76793
	-0.34095	-0.2716	-1.16474	-1.62711	-1.74877	-2.4738	-2.05209	0.287767	0.171115	-0.31707	-0.30314	-0.45797	-0.71716	-0.37193
	-0.53859	-0.64791	-1.16401	-1.82914	-2.05623	-2.76246	-3.23868	0.06723	-0.17315	-0.3894	0.31702	-0.00306	-0.02724	0.363697
	-0.30471	-0.06991	-1.16399	-0.79787	-0.90591	-0.56871	-0.54268	-0.099	-0.05005	-0.40339	-0.90821	-1.31602	-1.42633	-0.29095
	-0.38873	-0.32942	-1.16397	-0.07164	-0.17332	0.443944	-0.43136	0.462326	-0.82165	0.938184	0.438693	1.90824	2.38372	1.3579
	-0.27823	-0.19576	-1.16349	-1.73157	-2.33675	-3.01086	-3.76706	0.312885	0.30265	0.122039	0.808123	0.287807	0.209698	0.293731
	-0.18089	-0.67181	-1.1626	-0.23722	0.925316	1.07932	-0.90304	0.134121	0.161632	0.56782	0.681323	0.192959	0.622176	1.34994
	-0.28138	-0.33855	-1.16211	-1.1479	-1.41108	-1.58263	-1.10902	0	0	0	0.069996	2.62099	1.46658	2.69932
	0.037114	-0.08859	-1.16117	-0.84049	-1.06142	-1.22863	-0.71253	0.149918	0.329154	-0.48524	-0.34511	-0.1305	-0.60218	-0.04206
	-0.42655	-0.86443	-1.16086	-1.87469	-1.45515	-2.06482	-1.15987	-0.21887	0.550272	0.02517	-1.1166	-1.86255	-1.85952	-1.21334
	-0.49941	-0.74177	-1.16015	0.06242	-1.2513	-1.21569	-1.73534	0.262427	0.032808	0.062636	0.395573	0.132081	-0.08017	0.899489
	-0.44247	-0.67255	-1.16003	-0.56203	-0.27158	0.245238	-0.35054	-0.6408	-0.44184	-0.38189	-0.52443	-0.5096	0.212301	-0.91997
	-0.52764	-0.64693	-1.15919	-0.90357	-1.11848	-1.03431	-1.90041	0.144981	0.237967	1.4214	0.643521	4.01637	3.45882	2.01777
	-0.56965	-0.60912	-1.15918	-1.42717	-0.74599	-0.88635	-0.41711	0.304599	0.423139	-0.65555	-1.69022	-2.34304	-2.54288	-2.56702
	-0.31276	-0.41357	-1.15895	-0.774	-1.78356	-1.95101	-1.62212	0.115819	-0.15981	0.067118	0.593886	0.290352	-0.06587	0.640031
	0.045969	-0.49813	-1.15837	-0.32506	-0.09444	-1.24992	0.243347	-0.53148	-1.17815	-0.62603	-1.10057	-0.92472	-0.06536	-0.70701
	-0.50091	-0.3844	-1.15802	-1.13541	-1.64659	-1.90112	-1.79562	-0.74063	-0.55336	0.21792	-1.1845	0.116131	0.120883	0.100763
	-0.32762	-0.67626	-1.15763	-0.3813	-0.42065	-1.55548	-2.30228	0.158464	0.541384	0.016479	-3.13437	-1.97497	-3.20919	-3.18144
	-0.01995	0.079645	-1.15756	-0.72751	-0.82332	-1.39815	-1.08491	-1.52267	-1.95328	0.616931	-0.19363	1.3893	2.09296	1.23035
	-0.74774	-0.04342	-1.15729	-1.06205	-1.70696	-1.7887	-0.39859	0.016236	-0.4163	-0.04028	-0.24555	-0.25681	-1.05121	-0.67585
	-0.32051	-0.59994	-1.15638	-1.40297	-1.40835	-1.18759	-0.976	0.222216	-0.44993	-0.45751	-0.50609	-0.66085	-0.64141	1.17546
	0.122707	-1.28258	-1.15617	-1.20462	-0.64143	-1.26217	-1.57793	0.102686	0.072709	0.142478	0.470044	0.835207	0.749923	1.17017
	-0.09288	-0.56232	-1.15616	-1.45372	-0.35084	-1.04905	-2.24214	0.05281	0.31368	0.23468	0.123806	0.452837	-0.45702	-0.03365
	-0.51976	-1.01394	-1.15603	-2.29217	-2.31898	-3.43308	-1.4379	0.289085	0.059714	0.359954	-0.39425	-0.61098	-0.78144	-0.72877
	0.098955	0.170321	-1.1557	-0.19932	0.121053	-0.41412	-0.23176	-0.23333	-0.71773	0.103949	0.983524	1.34482	1.37971	0.055891
	-0.3199	-0.43201	-1.15555	-1.77433	-2.50293	-2.83386	-2.02616	1.33238	1.57142	0.902387	1.79146	0.484822	1.24969	1.96402
	-0.50158	-0.27888	-1.15548	0.432336	-0.45937	-0.06188	-2.10492	1.68602	2.38306	1.64549	2.63919	3.87349	2.43997	3.06391
	-0.00432	-0.14952	-1.15431	-2.15589	-2.28923	-2.15169	-1.4565	-0.25853	0.006217	0.633805	0.469699	0.357598	0.466133	0.758596
	-0.24747	-0.10623	-1.15374	-1.88451	-2.44179	-2.71187	-1.91743	-0.0629	-0.32795	0.084584	0.459162	0.772969	0.900562	0.434883
	-0.09299	-0.22639	-1.15187	-0.64489	-1.26514	-1.631	-0.67237	-0.26775	-0.37071	-0.29219	-0.84969	-0.92466	-0.80748	-0.65543
	-0.57037	-0.28872	-1.15128	-1.61063	-2.04987	-1.91545	-1.60412	-1.00537	0.009076	-1.2431	0.06446	-0.47108	0.030555	-0.16783
	-0.64199	-0.41296	-1.14991	-0.98794	-1.35248	0.022109	-0.01861	-0.39219	-0.15146	0.100113	0.243211	-0.10135	0.024723	0.36049
	-0.26769	-0.16178	-1.14936	-1.31241	-2.83437	-3.36825	-6.06003	-0.0168	-0.14278	-0.37904	0.09242	-0.41385	-0.75614	-0.85808
	0.729907	0.545184	-1.14916	-2.07035	-3.46635	-1.90104	-0.00565	-0.40167	0.321414	0.190423	-0.36007	0.965485	0.676355	0.523641
	-0.14899	-0.16794	-1.1488	-1.4999	-1.57723	-1.52915	-1.5419	-1.38951	0.280906	0.597063	-0.51384	-0.10495	-1.84045	0.259359
	-0.604	-0.36468	-1.14872	-1.42444	-1.72279	-2.34745	-1.69954	0.101669	0.251038	0.120372	-0.0193	-0.58783	0.697265	-0.03681
	-0.75493	-0.20135	-1.14848	-0.05805	-0.46164	-1.5571	-0.93962	-0.36414	-1.86004	-1.20728	-1.57348	-1.1939	-1.66273	-0.63037
	-0.18697	-0.44486	-1.14839	-0.5183	-1.29745	-1.57446	-0.25433	0.082654	0.175567	-0.48918	-0.92663	-1.39123	-1.16072	0.505433
	-0.25358	-0.198	-1.14806	-1.57329	-1.94557	-1.89733	-1.27304	0.859615	0.18483	0.72802	0.508305	0.910977	0.743828	0.487204
	-0.16736	-0.25095	-1.14683	-0.534	-1.4053	-1.71835	-1.09952	0.167783	0.365965	-0.01637	0.724926	1.08116	1.32547	0.396071
	-0.22589	-0.12218	-1.14674	-1.27752	-1.35775	-1.26	-0.91818	-0.09517	0.021471	0.107136	1.06514	0.650157	0.737316	0.209592
	-0.18264	-0.09301	-1.14626	-0.06296	-0.12132	-0.7868	-0.73821	-0.06374	-0.08292	0.361757	0.098763	0.476309	1.2069	1.23849
	0.20195	0.092516	-1.14593	0.020214	-0.11945	-0.49432	-0.23235	0.60827	-0.07109	-0.01392	-0.05751	-0.47923	-0.77843	0.298372
	0.096036	-0.30413	-1.14585	-0.35203	0.150657	-1.423	-2.22315	0.125736	0.108775	0.17261	0.485155	0.74697	0.7435	0.885646
	-0.16303	0.008304	-1.14561	-1.5405	-1.93695	-2.5374	-1.06567	0.145732	-0.15889	-0.03734	-0.36261	-1.20613	-1.97826	-1.53034
	-0.58763	-0.51168	-1.14542	0.162644	-0.15005	-0.68971	-1.44891	0.034637	0.482587	-1.03503	0.560782	0.225937	-0.20977	0.856719
	-0.04457	0.029526	-1.14456	-1.4	-1.59318	-1.66166	-0.73381	0.585203	0.640038	-0.17866	1.58766	2.61523	2.87086	0.98831
	-0.34314	-0.70315	-1.14438	-0.4203	-0.45807	-1.19101	-1.23325	-0.13517	-0.05321	-0.43355	-1.07315	-1.94756	-2.92853	-1.6733
	-0.26888	-0.67011	-1.14272	-1.95114	-1.38687	-1.82161	-2.23139	0.529815	-0.21489	1.00371	2.55393	1.58565	1.26934	1.10567
	-1.20063	-0.95401	-1.14272	0.358922	0.149094	-0.29695	-0.13562	-0.08031	0.194764	0.006886	-0.32113	-0.49368	-0.76494	-1.20092
	-0.46963	-0.70609	-1.14256	-0.77974	-0.19974	-0.07904	-1.47953	-1.46163	-1.04316	-1.49622	-0.78446	-0.62754	-0.9271	-1.49327
	-0.40575	-0.33033	-1.14229	-1.4065	-1.70532	-1.91595	-1.36924	0.030528	0.301669	0.014822	-0.34913	-0.69897	-1.13601	-0.29831
	-0.15306	-0.95781	-1.14224	-1.72706	-1.22548	-2.46234	-1.17793	0.788872	-0.2876	0.157622	0.011802	-0.41851	-0.09637	0.138154
	-0.04222	-0.17143	-1.14143	-0.93718	-1.57333	-2.62812	-1.90792	0.293937	-0.02242	0.3923	0.787891	0.401666	0.265455	0.098369
	-0.10883	-0.26914	-1.14107	-0.41163	-0.46217	-1.17736	-2.27694	0.051663	0.355185	-0.08729	-1.19807	-2.507	-3.9131	-2.61466
	-0.25236	-0.23978	-1.13998	-1.59396	-2.50669	-2.78672	-1.60656	0.379227	0.24717	-0.30491	-0.04055	0.637123	1.23402	1.4866
	-0.39845	0.013467	-1.13965	-1.6203	-0.07941	-0.41521	0.331775	-0.07398	0.269491	0.115066	-0.48729	-0.01246	-0.28522	0.102935
	-0.13802	-0.54378	-1.13938	-0.51892	-0.60182	-0.48328	-1.98077	0.0906	0.013696	-0.10443	0.476041	0.126453	-0.30193	0.618507
	-0.14205	-0.26035	-1.13915	-0.34504	-1.74982	-1.29997	0.443186	0.818063	0.424313	0.528848	0.487142	0.476241	0.219414	0.272577
	-0.13187	-0.30439	-1.13907	-1.89397	-1.72265	-1.31524	-1.47995	-0.18298	-0.26771	0.112096	-0.62567	-0.65554	-0.62637	-0.84964
	-0.01139	-0.43021	-1.13849	-0.41304	-0.47662	-1.01829	-2.05682	0.032648	-0.47813	0.399832	1.58378	1.7186	1.27228	0.886309
	0.025624	0.130267	-1.13832	-1.54011	-0.75754	-0.78784	0.361945	-0.46241	-0.36096	-0.69794	-1.26284	-0.82539	-0.50342	-0.54644
	-0.34215	-0.70759	-1.13784	-0.53427	-0.52314	-1.2367	-1.50459	0.234539	0.544252	0.298542	-0.13394	-0.12658	-0.48284	-0.17269
	0.156514	0.914491	-1.13767	-2.01116	-2.68011	-2.39578	-2.49855	-0.19479	0.090606	-0.26357	0.120279	0.257534	0.866605	0.804532
	-0.21654	-0.14744	-1.13758	-1.4584	-1.11603	-1.85007	-0.43232	0.073006	0.017901	-0.16674	0.064641	-0.11042	0.337108	1.05466
	-0.18927	-0.15581	-1.13686	0.303238	-0.8376	-2.04313	-2.2744	-1.28178	0.003997	-0.5037	0.086104	-0.35068	-1.08419	0.110121
	-0.04141	-0.18847	-1.13635	0.419509	0.349001	-1.07038	-1.72173	-0.17	-0.10587	-0.56689	-1.1474	-0.68196	-0.25323	-2.04699
	-0.29745	-0.26328	-1.13573	-0.42735	-0.36583	-1.14863	-1.53947	-0.57471	-0.07978	-0.12866	-0.13623	-0.38332	-0.58808	-0.41625
	-0.25756	-0.16142	-1.13554	-1.30344	-1.81618	-1.84867	-1.20052	0.160614	-0.06845	-0.34308	-0.7588	-1.11717	-1.87439	-0.06081
	-0.15195	-0.51137	-1.13494	-0.36723	-0.33825	-1.17932	-3.65776	0.119946	-0.12956	0.386157	0.317196	-0.14659	0.366046	0.38032
	-0.55907	-2.20285	-1.13465	-0.34848	0.203526	-1.08489	-3.10577	-0.03816	-0.49945	0.289937	0.958018	0.428855	0.547293	0.020082
	0.01937	-0.14454	-1.1343	-1.3525	-1.29361	-1.21122	-0.51364	-0.02347	-0.03477	-0.37304	0.204341	0.366071	0.7294	0.112454
	-0.6242	-0.28494	-1.13422	-2.15399	-2.72037	-2.88283	-2.54048	-0.30813	-0.00407	-0.03948	0.006606	-0.14549	-0.30486	0.117096
	0.100053	0.041982	-1.13398	-3.55397	-1.72012	-2.03179	-0.24337	-0.01675	0.303281	0.501579	0.35984	0.173208	0.507793	0.958696
	-0.49795	-0.86215	-1.13379	0.443037	0.816567	0.381007	0.206243	0.096561	0.956723	0.992719	0.06437	-0.43336	-0.88163	0.436293
	-0.58484	-0.55619	-1.13269	-0.43427	0.287147	0.939973	0.240713	-0.27116	-0.42686	-0.00182	0.304319	1.21014	1.64569	0.511595
	-0.37151	-1.27378	-1.13265	-1.23409	-0.68716	-0.5222	0.21772	-0.43939	-0.29824	-0.61902	-0.8298	-1.4956	-0.73237	-0.83302
	-0.04792	-0.41999	-1.13116	-1.33888	-1.44517	-1.22958	-0.80456	0.002856	-0.18601	-0.0282	0.090175	-0.98142	-0.6088	0.160095
	-0.02481	-0.52706	-1.1304	-0.33516	0.102622	0.229428	-0.56725	0.187557	0.805839	0.109812	-1.1844	-2.14954	-2.7001	-1.34568
	-0.45342	-0.26264	-1.13038	-1.52684	-1.44287	-2.62281	-1.87027	0.409013	0.616737	-0.16516	-0.32635	-0.55059	-0.64802	-0.18614
	-0.6161	-1.07612	-1.13001	-1.56466	-0.3095	-0.23581	-0.48284	0.489468	2.36361	1.48258	1.8851	2.54515	1.61833	2.67826
	0.31642	-0.01493	-1.12989	-0.24416	-0.24139	-1.20402	-0.62959	0.534861	0.113002	-0.18627	-1.25512	-1.34369	-2.30159	-0.73455
	-0.40025	-0.63334	-1.12958	-1.59117	-3.34942	-3.39347	-3.38821	-0.95275	-0.28598	0.426517	0.293829	0.505471	0.43389	0.358359
	-0.12064	-1.08371	-1.12934	-1.21064	-1.74961	-1.83496	-1.34446	1.40144	1.12123	1.04072	0.742112	0.901128	0.77599	0.818394
	-0.10707	-0.40613	-1.12915	-1.36014	-1.40097	-1.9926	-0.42984	0.055148	0.148183	-0.22218	-0.99874	-1.28775	-1.51493	-0.27825
	-0.93939	-0.9429	-1.12853	-0.77288	-1.5243	-1.08592	-0.36833	1.35295	1.81241	0.774004	1.03435	2.01721	0.834431	0.634287
	-0.32615	-0.18551	-1.12844	-1.68817	-2.39118	-2.3586	-1.1718	-0.02179	-0.10782	-0.28736	-0.0226	-0.09262	0.52433	-0.34775
	-0.18163	-0.14466	-1.1281	-1.0172	-1.51267	-1.98451	-2.14532	-1.37226	-1.51371	-0.09888	-0.36174	-0.48799	-1.65264	-0.38314
	-0.26399	-0.80288	-1.12802	-0.95407	-1.07952	-1.5692	-1.00942	-0.24873	-0.10451	-0.60515	-0.96296	-1.31564	-1.19933	-1.15028
	0.246083	-0.28411	-1.12778	0.052427	-1.30298	-0.61713	-0.09936	-0.85344	-0.45036	-0.18148	-1.1805	-1.02387	-0.46295	-1.60371
	-0.21465	-0.03576	-1.12757	-1.3565	-0.89338	-1.47422	-1.52098	-0.05096	0.307689	-0.24607	-0.04277	0.294401	-0.18205	-0.15464
	-0.11998	0.189175	-1.1268	0.370191	0.784654	0.978512	1.42546	-0.09203	0.164935	-0.11325	-1.37549	-1.61011	-2.00369	-0.88686
	-0.16943	-0.34632	-1.12635	-0.45066	-0.50169	-0.56267	-1.38338	-0.34357	-0.25216	-0.2605	-0.70248	0.218974	0.273233	2.67766
	-0.35815	-0.46486	-1.12582	-0.26576	-0.39027	-0.88421	-2.10293	0.141904	-0.1519	-1.36767	-0.82358	-1.62437	-2.29299	-0.0699
	0.14959	-0.3548	-1.12545	-1.07692	-1.93574	-2.6083	-0.93864	0	0	0.904847	1.46521	0.627415	0.787436	0.946447
	0.174818	0.279534	-1.12481	0.510716	0.120551	-1.89272	-1.84236	0.873386	0.225125	0.393607	-0.39482	0.827928	0.346818	1.10765
	-0.12151	-0.72668	-1.12445	-0.7229	-1.45269	-1.38229	-0.68462	0.391642	-1.36497	1.16644	-0.06801	0.652879	0.647647	0.249518
	-0.19581	-0.19951	-1.1239	0.258739	-0.76233	-1.68369	-1.43713	-0.55994	-0.44158	-0.24178	0.141996	0.535611	-0.21379	-0.58213
	0.16148	-0.1899	-1.12281	-0.23828	-0.34447	-0.48983	-0.96658	-0.2302	-0.15436	-0.20118	-1.09989	-1.72928	-1.67275	-0.68255
	-0.1688	-0.44518	-1.12241	-1.64628	-1.65607	-1.28317	-1.32315	0.221281	0.015021	-0.0566	-0.05028	-0.1216	0.678886	0.70636
	0.028675	-0.24717	-1.12137	-1.58999	-1.89732	-1.79438	-1.34951	-0.08797	-0.11903	0.708276	0.283206	1.38096	1.64656	0.508053
	0.049938	0.238431	-1.12108	-0.52507	-1.10062	-1.22619	0.012833	0.877063	0.780917	0.703968	1.56711	1.38322	1.1105	0.665216
	0.423562	0.836207	-1.12093	-2.85517	-1.62842	-2.1219	-1.23342	0.189222	0.112771	-0.05182	-0.01023	0.359462	0.248844	0.284884
	-1.17404	-0.86747	-1.12073	-0.25381	-0.42542	-0.79801	-0.78618	-0.90244	-0.64324	0.189602	0.765216	0.671015	1.25886	-0.01268
	-0.31707	0.013537	-1.12068	-2.26612	-2.69947	-2.72161	-1.44627	-0.78888	-0.07016	-0.61462	0.037745	0.548027	-0.4601	0.119704
	-0.71521	-0.44185	-1.12043	-2.04436	-1.65289	-2.25338	-0.765	-0.0387	-0.16669	0.332829	0.400718	0.422263	0.637026	0.004095
	-0.07309	-0.12947	-1.11984	-1.70273	-2.29231	-2.64643	-1.1941	-0.65576	-0.19897	0.257155	-0.95595	-0.76647	0.28282	0.197718
	-0.15614	-0.06767	-1.11915	-1.29739	-1.53741	-1.49581	-0.79894	-0.52485	0.011193	0.159355	0.300811	0.661897	1.65288	1.9672
	-0.48897	-0.774	-1.1185	-0.51456	-0.72374	-0.43699	-1.30626	0.423619	0.599915	0.412898	0.62756	0.581863	1.28836	0.929968
	0.264374	0.312856	-1.1176	0.113136	-0.47041	-0.28876	-0.40968	-0.82059	0.859224	0.175086	1.85539	2.40106	3.58788	2.41874
	-0.26521	-0.2053	-1.11735	-2.43304	-2.48174	-2.36241	-1.33961	0.245914	0.320207	0.214972	-0.67643	-0.95203	-1.38087	0.085203
	-0.71234	-0.265	-1.11732	-1.95214	-2.15744	-1.11275	0.50767	-0.14151	0.209538	-0.4014	-0.33246	-0.18657	-0.08619	0.243585
	-0.17464	-0.23227	-1.11719	-1.714	-2.30754	-2.4831	-1.414	-0.55041	-0.09196	-0.00685	-0.54402	0.035546	0.381804	-0.36915
	-0.25147	-0.38133	-1.11637	-1.43286	-1.48296	-2.08408	-4.04565	0.231593	-0.10766	-0.22049	0.437506	0.79207	0.772236	0.310225
	0.131171	0.32047	-1.11601	-1.40444	-1.84052	-1.95228	-0.74934	0.398793	0.709361	0.704267	0.505752	0.631094	1.02428	1.15949
	-0.0463	-0.32971	-1.11554	-1.23037	-1.66772	-0.71702	1.20556	-0.41051	-0.01123	0.594719	2.02503	1.17835	1.95318	3.19979
	-0.21448	-0.30226	-1.11546	-1.28768	-1.89866	-3.07926	-1.59828	-0.98154	-0.39743	-0.53231	-0.54713	-0.75483	-0.51776	-0.90245
	0.322782	0.182473	-1.11544	-0.95608	-0.58619	-1.55464	-1.53469	-0.18976	0.094203	0.079632	-0.03799	-0.49323	-0.36109	-0.45756
	-0.30667	0.047699	-1.11508	-0.88511	-1.59268	-2.14841	-1.1607	0.332548	0.198581	0.410265	0.551271	0.493274	0.629982	0.69513
	-0.01219	0.397562	-1.11435	-1.91789	-1.69155	-2.15323	-1.36221	0.788031	0	1.89462	0.775513	1.16512	2.54958	3.10782
	-0.12274	-0.35916	-1.11404	-1.14906	-1.84552	-2.60589	-2.65707	-0.26685	-0.25925	-0.69798	-0.43792	-1.05035	-1.06463	-0.02554
	0.538433	-0.1443	-1.11294	-1.08616	-0.76886	-1.04016	-1.67172	-0.033	0.184027	-0.12699	-0.98887	-1.65023	-1.88876	-1.16409
	-0.13163	-0.31279	-1.11213	-1.12248	-1.05869	-1.4212	-0.93013	0.133231	-0.10639	-0.22321	-0.0499	-0.92965	-0.97565	-0.35802
	0.016937	-0.38755	-1.11213	0.11125	-0.62393	-0.84971	-1.56695	-0.39535	-0.40402	-0.08887	0.725932	1.09697	0.526141	0.415528
	-0.23255	-0.56664	-1.11176	-0.87809	-0.84195	-1.77028	-1.92692	0.326731	-0.00742	0.010329	0.322278	0.281823	0.373473	0.628451
	-0.03278	-0.19421	-1.11046	-0.64327	-0.53402	-0.97557	-0.83594	0.095604	-0.16426	-0.13578	-2.80732	-1.69095	-1.97576	-2.34058
	-0.36417	-0.76763	-1.10897	-1.33005	-1.79608	-1.76038	-2.05795	-0.87788	-0.75581	-0.38939	-0.8069	-0.30958	-0.74607	0.138588
	-0.27273	-0.44898	-1.10844	-1.42433	-1.90101	-2.3336	-1.24612	0.067547	0	0.692424	0.027055	0	0	0.15525
	-0.36672	-0.89564	-1.10761	-2.18141	-1.43751	-1.52668	-1.46779	0.669772	0.401942	-0.01447	0.069613	0.126932	-0.21914	0.664832
	-0.30243	-0.67822	-1.10744	0.655493	0.470119	0.07682	-2.26815	1.09245	0.394158	0.621356	1.8698	1.21606	0.866144	0.974457
	-0.20931	-0.18168	-1.10737	-0.061	0.059669	0.460344	-0.45216	0.136963	-0.02649	0.517865	0.450528	-0.25	0.008824	1.13034
	-0.41424	-0.19815	-1.10705	-0.66505	-1.11281	-0.57875	-0.60364	-0.14585	-0.40698	-0.26444	-0.51428	-0.26473	-0.71147	-1.18167
	-0.01174	-0.07665	-1.10645	-0.45903	-1.29881	-1.44571	-1.98065	1.35293	1.13352	1.39602	1.22443	0.693209	1.59113	0.649122
	0.646228	0.611059	-1.10576	-0.80177	-0.45651	-1.0863	-1.27497	0.495524	0.845484	1.47292	0.921228	2.16236	1.21487	1.70025
	-0.0423	-0.10169	-1.105	-1.77367	-1.63813	-1.60171	-0.83036	-0.11451	0.082107	-0.39338	-0.7396	-0.31007	-0.96885	0.741482
	-0.40563	-0.40375	-1.10497	-2.33134	-2.23503	-1.8656	-0.66687	-0.15234	-0.04212	-0.27992	-1.30436	-0.23057	-0.16886	0.500328
	-0.04796	-0.33033	-1.10477	-0.2792	-0.66461	0.078847	-1.39995	-0.02056	-1.03341	0.595764	-0.08905	0.430835	1.58786	0.620559
	-0.17043	-0.48486	-1.10339	-2.18171	-1.55328	-2.05747	-2.57811	-0.49123	-0.39907	-0.631	-1.3281	-1.40058	-1.91856	-1.29771
	-0.14872	-0.25434	-1.10326	-1.30866	-2.41982	-2.90608	-1.19969	0.393466	0.031421	0.443267	0.324579	-0.34092	0.200003	0.401394
	-0.18187	-0.41188	-1.10305	-0.02702	-0.08131	-0.02554	0.096292	0.109664	0.018523	-0.18429	0.535184	0.610092	0.982186	0.996662
	-0.09005	-0.39326	-1.10184	-1.43774	-0.18566	-0.23734	-0.26679	-0.04096	0.379949	0.068602	-0.72232	-1.02274	-1.23439	-1.30201
	-0.05831	-0.59075	-1.10057	-0.05181	0.490315	-0.39563	-0.1551	-1.87703	-1.88584	-1.58984	-1.19451	-0.52553	-1.96538	-0.58615
	0.007456	-0.09939	-1.10054	-0.58048	-0.03466	0.087626	0.555931	0.262668	0.037424	0.116977	0.221043	-0.02611	0.162657	0.122778
	-0.34404	-0.30973	-1.09995	-1.00744	-1.93403	-2.27641	-1.83913	-0.66555	0.336356	-0.6821	0.993121	0.131544	-0.64148	-0.54602
	-0.17937	-0.59134	-1.09917	-1.57117	-1.75906	-2.29848	-1.39075	0	0.594436	1.25723	0.055086	0	0.777317	1.10431
	-0.23468	-0.6226	-1.09915	-1.23084	-1.55505	-2.39383	-1.43796	-0.02496	-0.01558	0.063039	-0.19151	-0.43111	-0.18012	0.137503
	-0.59636	-1.09523	-1.09882	-0.28591	-0.56854	-0.67491	-2.4743	0.71285	0.587107	-0.13319	0.007267	-1.56014	-0.96035	0.125296
	0.381121	-0.50165	-1.09856	-0.18827	0.279909	0.443075	0.21385	-0.37356	-0.15918	0.136281	-0.23139	-0.63274	-0.91375	-0.76466
	-0.00419	-0.02652	-1.09818	-1.47486	-2.20483	-2.18225	-1.02134	-0.16239	-0.3354	0.213741	0.983926	1.24096	1.16689	1.00828
	-0.13222	-0.10546	-1.09811	-1.20103	-1.80491	-1.90539	-0.91442	-0.32888	-0.06781	0.175575	0.754388	-0.30088	0.763953	1.20799
	-0.3159	-0.4342	-1.09769	-1.28916	-2.39259	-1.91786	-1.21663	0.955418	0.276814	1.47057	0.531813	0.896965	0.537595	1.34075
	-0.11306	-0.36436	-1.09733	-1.03496	-1.36616	-2.09622	-0.85777	1.98923	1.15943	1.50068	1.34319	2.0735	2.19932	1.85122
	-0.03379	-0.05299	-1.09676	-1.19729	-1.38872	-2.00821	-0.98041	-0.08445	-0.07426	0.096611	0.434201	1.91321	1.64749	1.47557
	-0.6374	-0.4202	-1.09662	-1.62897	-2.32542	-2.5125	-2.35804	1.23476	0.102522	0.724845	1.48862	1.67687	2.23242	0.921391
	-0.69131	-1.00406	-1.09573	-1.02224	-0.61106	-1.45379	-1.31873	-0.03673	0.178954	0.235276	0.596741	0.91368	0.407705	-0.12847
	-0.07702	-0.41738	-1.0957	-0.88756	-2.27359	-3.03695	-2.0627	-0.24655	-0.28628	0.628666	0.82164	0.786397	0.37553	-1.29934
	-0.20196	-0.66155	-1.09548	-1.30753	0.205331	1.03044	0.163707	-0.21973	0.047313	0.600365	-0.181	0.266258	0.351577	0.18099
	-0.23024	-0.12252	-1.09515	-2.65836	-2.25516	-2.34703	-2.19356	0.016504	0.478555	0.474421	-0.3984	0.000224	-0.38835	0.276403
	-0.16627	-0.38477	-1.09428	-2.22699	-2.75498	-3.47143	-4.38089	1.03216	0.245041	-0.1215	0.445758	1.39445	1.58391	1.27211
	0.15641	0.198489	-1.09399	-0.64662	-1.17541	-2.57422	-1.62473	0.102795	0.569354	0.940623	0.61925	0.814836	1.32605	-0.07121
	-0.12207	-0.65774	-1.0937	-0.1823	-2.03878	-1.46317	-0.38929	-0.07779	0.308022	0.130923	0.16188	0.495422	-0.03464	0.068659
	-0.06253	-0.54597	-1.0934	-1.7055	-2.00247	-1.48683	-0.75884	-0.21581	0.011985	0.031462	-0.03225	-0.28997	-0.77215	0.314022
	-0.15352	-0.07288	-1.09326	-1.77236	-1.95109	-2.31023	-1.79619	0.28117	0.325096	0.266198	0.715906	0.46916	0.535935	2.75681
	0.156221	-0.58735	-1.09269	-0.74735	-0.05031	-0.9433	-0.18286	-0.07006	0.798962	0.787476	0.632463	0.251153	0.372731	-0.03685
	-0.19281	-0.2072	-1.09102	-1.88073	-1.72735	-2.12636	-0.95488	-0.21078	0.378161	0.351461	0.047427	-0.20912	-0.25402	-0.09504
	-0.56105	-1.83323	-1.09098	-1.75914	-3.54517	-3.11974	-2.06652	0.439483	-0.88913	-0.92099	-0.15841	-2.32132	-3.50553	-1.67673
	-0.34807	-0.24367	-1.09065	-1.61826	-2.07828	-1.12309	-0.8516	-0.24039	0.413644	-1.35624	-0.5191	-1.47145	-2.03061	-2.70913
	-0.08093	-0.22052	-1.09049	-0.98309	-0.89216	-1.53223	-0.82018	-0.27307	-1.32079	-0.84182	-0.54076	-2.96394	-2.3895	-1.6013
	-0.30631	-0.12539	-1.09005	-1.4414	-1.89373	-2.59356	-1.62485	-0.27077	-0.36127	0.086928	-0.52286	-0.36733	-0.54945	0.982274
	0.10867	-0.14806	-1.09005	-1.33974	-2.60974	-2.87274	-3.47855	-1.62755	0.495204	-0.67786	-0.38636	0.112177	1.29026	0.924543
	-0.27177	-0.64083	-1.08973	-1.21551	-1.37078	-0.83707	-1.52988	0.13084	0.39446	-0.03682	-0.12463	-0.514	-0.6616	0.064517
	-0.07006	-0.52877	-1.08878	-0.22646	-1.14799	-1.3791	-1.27311	-1.37804	-0.01858	-1.28853	-0.55828	-0.22216	-1.2139	0.086561
	-0.50809	-0.69968	-1.08732	-1.99127	-0.21997	-0.51571	-1.51585	0.032392	-0.12199	0.52573	-1.84915	-0.1201	0.442412	0.056291
	0.048281	-0.1183	-1.08728	-0.4388	-0.55981	-0.94011	0.035712	0.083099	-0.07743	0.125157	0.126929	0.997952	0.492702	-0.84327
	-0.42055	-0.31834	-1.08616	-1.64769	-1.55841	-1.86786	-1.71602	-0.02718	-0.48993	0.285835	0.067242	1.2206	0.91506	-0.35377
	0.091288	-0.42019	-1.08603	-1.5237	-1.36973	-1.52105	-1.34132	-0.56797	0.105959	0.07297	-0.44417	-1.13618	-1.21279	-0.74826
	-0.33055	-0.40659	-1.08508	-2.10776	-2.61684	-2.73417	-2.03299	0.390488	0.441249	0.53093	0.484747	0.209976	0.115697	0.965786
	-0.53128	-0.43105	-1.08486	-0.33099	0.228612	0.269938	-0.04842	-0.52931	0.076367	-0.55842	-0.93503	-0.84238	-0.71969	-0.6228
	0.166256	-0.05803	-1.08449	-1.39127	-1.54523	-2.46497	-1.1248	-0.44278	0.404004	0.412829	-0.15044	0.463179	0.380741	0.430308
	0.022135	0.005112	-1.0838	0.731373	0.12019	1.08206	-0.22812	0.55481	-0.51523	1.28534	1.45148	2.45891	2.03242	-0.10261
	-0.07148	-0.05252	-1.08351	-1.51746	-1.14139	-0.58388	0.356491	-0.1252	0.269073	0.061644	-0.47908	-0.58249	-0.80204	-0.22285
	-0.3046	-0.20605	-1.0831	-0.23081	-1.51125	-1.53846	-1.6888	0.922735	0.834673	0.212274	0.623243	0.828889	0.356257	0.988619
	-0.33301	-0.15891	-1.08307	-0.91757	-0.18552	-0.99221	-0.17407	0.026989	0.380403	0.677115	-0.30099	0.424764	-0.60033	0.627484
	-0.27914	-0.3924	-1.08284	-1.47208	-2.50681	-2.77779	-1.79722	0.045697	-0.44056	-0.11463	0.746313	0.028731	0.59333	-0.30339
	0.147594	0.307355	-1.08255	0.888029	1.65019	1.3024	0.764707	-0.34569	-0.05889	0.079573	-0.98259	-2.5724	-2.07054	-1.23325
	-0.07993	-0.16652	-1.08236	-1.42364	-1.44505	-1.38139	-0.70323	-0.14684	-0.36674	-0.15309	-0.27125	0.536239	-1.01128	-1.38576
	-0.36167	-0.85983	-1.08219	-1.05045	-1.61128	-2.15785	-1.59411	-0.30173	-1.32605	0.306862	0.535587	0.649907	-0.29583	0.067253
	-0.14909	-0.06792	-1.08203	-1.87082	-2.20496	-2.02132	-1.04274	1.05931	0.135992	-1.70361	0.623095	-0.95927	0.076851	-1.00632
	-0.02279	-0.08651	-1.08193	-0.15876	-0.46159	-0.68912	-0.97909	-0.01524	-0.06269	-0.11141	0.448571	0.528175	-0.5333	-1.19813
	-0.12976	-0.40339	-1.08147	-1.06531	-1.48791	-1.71663	-1.88492	0.559665	0.304598	1.16168	0.653547	1.24857	1.73733	0.876026
	-0.19415	-0.41541	-1.08107	-1.70908	-1.72303	-1.43278	-2.13296	-0.06233	-0.17352	-0.02914	-0.87452	-0.56009	-1.12419	-0.24398
	-0.25069	-0.76782	-1.08106	-1.42957	-2.26714	-2.80388	-3.13648	0.383039	0.239413	-0.09679	1.0777	1.11467	1.05235	0.505893
	-0.39743	-0.50514	-1.08105	-0.6807	-0.50068	-0.87719	-0.81278	-0.44042	-0.30557	0.615287	0.543208	0.673207	1.01018	0.280024
	-0.16009	-0.11648	-1.08068	-1.73761	-1.62601	-2.34688	-2.09567	-1.06599	-0.71596	-0.62052	-0.57689	-1.82254	-2.03831	-1.34629
	-0.20313	-0.13876	-1.08	-0.43088	-0.75285	-1.29826	-0.94544	-0.29698	-0.09051	-0.35624	-0.29532	-0.82291	-0.68926	-0.63544
	-0.36959	-0.4509	-1.07962	-0.96362	-2.06629	-2.34985	-1.01794	-0.12139	0.118445	0.135095	0.037595	0.110171	0.253202	0.125169
	-0.27	-0.44563	-1.07949	-0.99826	-0.74658	-0.49542	-0.38151	-0.17871	-0.04136	0.187258	-0.13757	0.150907	0.237369	0.270716
	-0.28083	-0.40389	-1.07906	-0.65592	-0.57822	-1.08257	-1.05178	-0.75193	-0.00053	0.029955	-0.53243	-0.1736	-2.04509	-0.67357
	-0.45666	-0.39065	-1.07773	-1.47331	-0.99933	-1.59683	-0.57319	-0.92374	-0.71432	-0.78278	-0.48684	-0.03393	-0.51602	-0.66107
	-0.01921	-0.12845	-1.07734	-0.29771	-0.47681	-0.39505	-0.06588	-0.14097	-0.3652	-1.2647	-2.06369	-0.55788	-2.24445	-1.68318
	0.002826	-0.17078	-1.07713	-1.73856	-2.34482	-3.77634	-2.54697	-0.12233	-0.87185	0.402382	-0.23209	0.364429	1.35863	4.29146
	-0.25219	-0.41705	-1.07651	-0.42404	-0.97767	-2.46572	-1.24158	0.797139	1.16612	0.209032	-0.0916	-0.00424	-0.07591	0.140225
	-0.43385	-1.15614	-1.07647	-0.55865	-1.06762	-1.07586	0.116089	-0.24684	-0.06912	0.14219	0.170495	-0.24554	-0.5487	0.291892
	0.053411	0.100574	-1.07646	-0.38009	-0.86527	-1.25907	-0.38309	-0.29065	0.096294	0.396291	0.366144	0.504963	0.982792	1.52276
	-0.09179	-0.40338	-1.07628	-2.22713	-2.44264	-1.72274	-1.56185	-0.42289	-0.66077	0.649742	1.17354	2.1441	1.63998	0.521587
	-0.08093	-0.434	-1.07521	-1.8582	-1.28767	-2.55361	-1.79914	0.180257	0.193353	0.003705	0.395752	-0.20849	-0.16758	0.63036
	-0.00729	-0.53783	-1.07479	-0.23296	-0.11429	-0.40779	0.897489	-0.48797	-0.27601	-0.84165	-1.30106	-1.11413	-0.8787	-0.10092
	-0.01339	-0.18004	-1.0746	-1.20349	-1.69535	-2.68238	-0.94491	0.658037	1.34477	0.582761	0.195762	0.118135	-0.58377	0.122328
	-0.26012	-0.06796	-1.07391	-2.77164	-1.92736	-2.70681	-1.27515	-1.10406	-0.38075	-0.77052	-1.18184	-1.63017	-1.83204	-1.98112
	-0.21061	-0.40465	-1.07389	-1.18388	-1.74308	-1.91942	-2.41086	-0.64201	-0.21995	-0.56326	-0.7624	-0.73016	-0.74189	-0.50817
	-0.2507	-0.47704	-1.07333	-0.41759	-0.54238	-0.49731	-1.06593	0.184188	0.177027	-0.36649	0.49949	-0.83384	-0.17862	-3.4856
	-0.14974	-0.10861	-1.07299	-0.48983	-0.90016	-1.16308	-0.51076	-0.13973	-0.18726	-0.64281	-0.57435	-0.88511	-1.3333	-0.91695
	0.029321	-0.14317	-1.07139	-0.80477	-1.3504	-2.78835	-1.34534	0.184427	0.175368	-0.3449	0.082368	0.370822	1.01134	0.603673
	-1.20432	-0.85242	-1.07091	-1.207	-1.25001	-1.04581	-1.98583	0.095776	0.507359	-0.27929	-1.05543	-1.42056	-1.11437	-1.01327
	-0.18483	-0.72017	-1.07076	-0.40879	-0.79115	-1.48486	-0.8769	-0.49328	-0.35374	-0.43615	0.574941	0.782696	1.85786	-0.24573
	-0.29374	-0.34946	-1.07056	-0.8297	-1.30957	-1.73903	-1.72758	0.048319	0.217705	0.215032	0.041424	-0.43532	-0.86018	-1.24623
	-0.4464	-0.54688	-1.07041	-1.4864	-1.85791	-2.4276	-1.46221	-0.25491	0.040621	0.592883	-0.43734	-1.24518	-2.34065	-0.48092
	-0.03043	-0.64446	-1.07013	-2.09862	-2.1945	-3.31908	-3.35178	-0.57912	0.031191	-0.43441	-0.16961	-0.52161	-0.35134	-1.02635
	-0.152	0.080018	-1.0699	-0.99193	-1.04284	-0.76297	-0.34826	-0.49668	-0.43508	0.409427	-0.74271	-0.66433	-0.18857	0.586134
	-0.14944	-0.69377	-1.06967	-1.34475	-1.05452	-1.45774	-2.42239	-0.01203	0.052157	-0.48198	-0.61741	-0.7198	-0.7105	-0.14134
	-0.40045	-0.1747	-1.06848	0.433573	0.754706	-0.79875	-2.94251	0.153505	0.265323	0.103978	-0.08972	0.212134	0.093728	-0.31904
	-0.48122	-0.07214	-1.06835	0.162232	-0.65257	-0.42014	-1.63416	-0.0528	-0.02179	-0.27318	-0.05532	0.161964	0.140003	0.370048
	-0.20694	-0.16976	-1.06821	-1.46608	-1.8502	-2.61706	-1.668	0.447418	0.607093	0.877532	0.512637	-0.05493	-0.16669	0.185094
	-0.36562	-0.30994	-1.06821	-0.84185	-0.89483	-1.18575	-0.64419	0.139631	-0.91461	0.155517	-1.02278	0.01563	-0.12681	-0.78349
	0.348561	0.072179	-1.06788	-0.38586	-1.08334	-0.82431	0.128807	0.276958	0.623123	0.130266	-0.35521	-0.43749	-0.38962	0.033672
	-0.06601	-0.1874	-1.06743	-1.21693	-1.80717	-2.03323	-1.17249	0.360731	0.434017	-0.75373	-1.16872	-0.51276	-0.54985	-0.72346
	-0.31581	-0.79187	-1.06657	-0.95321	-2.21977	-1.3278	-0.51198	-0.22685	0.343531	-0.07752	-0.34848	-1.33272	-1.0023	-1.21988
	-0.28268	-0.22033	-1.06654	-0.19386	-0.84712	-2.12937	-1.75325	0.051512	0.069468	0.422259	0.466793	1.03445	1.14552	0.664748
	-0.3668	-0.51784	-1.06614	-1.64944	-2.25224	-2.95146	-3.01375	-0.02959	-0.04817	0.413659	0.268379	-0.15566	0.247731	-0.59328
	-0.37708	0.024944	-1.06579	-1.74831	-2.71509	-4.59167	-5.0217	0.083901	0.26512	0.010909	0.007419	0.655477	0.707169	1.07103
	-0.01626	0.184399	-1.06328	-1.29849	-1.42651	-2.35295	-1.93132	0.206238	-0.9823	0.62196	0.117264	1.06689	1.08314	1.19935
	-0.08501	-0.25156	-1.06315	-1.41285	-1.58875	-2.28709	-1.94045	0.679804	0.128776	0.064462	0.055638	0.639978	0.202039	-0.62806
	-0.14642	-0.13993	-1.06243	-1.52634	-1.7777	-2.06546	-0.5017	-1.93264	-2.75896	0.516259	-2.29831	-0.93072	1.24612	0.409417
	0.083808	-0.24047	-1.06232	-0.12444	-1.01374	-1.00064	-1.24331	0.08226	0.265734	-0.42189	1.18259	0.759536	0.779154	1.08976
	0.060634	-0.11234	-1.06199	-0.53678	-0.4517	-0.70303	-0.30882	0.619673	0.785797	0.661999	0.826035	1.54496	1.72373	0.566582
	-0.58363	-0.33148	-1.06199	-0.49246	0.959247	1.18857	1.60454	-0.12126	0.10656	0.060243	-0.10967	-0.0351	0.214109	-0.60939
	0.190174	0.080034	-1.06197	-0.67532	-1.46567	-2.05791	-1.36185	0.04444	-0.32082	-0.33769	-1.05676	-0.77348	-1.28882	0.131061
	-0.01958	0.090389	-1.0618	-0.83483	-1.12894	-0.56921	0.437438	0.503874	0.294899	0.649385	0.823609	0.786604	0.528134	0.534867
	-0.2518	-0.51636	-1.06172	-1.37684	-1.78114	-2.12345	-0.51663	-0.364	0.045162	0.330883	0.468615	0.816208	1.6131	0.717093
	-0.12689	-0.35905	-1.06154	-0.87855	-1.88949	-2.50353	-1.1229	-0.46752	0.549044	0.265189	-0.5179	0.170281	1.11261	0.209728
	-0.10051	-0.47651	-1.06127	-0.03873	0.254431	0.597551	-0.46413	-0.33598	-0.35346	1.56226	0.243226	1.71428	2.0828	1.15177
	-0.35699	-0.61511	-1.06126	-0.33439	-0.2069	-0.56289	-0.87517	0.582362	0.940827	0.834388	1.36994	1.09837	1.93927	0.576579
	-0.21209	-0.1729	-1.0609	-1.75009	-2.17006	-2.59138	-1.40468	0.185376	-0.23884	-0.26059	0.42552	-0.81133	-0.25863	0.014906
	-0.05517	-0.14361	-1.06044	-0.65948	-0.81182	-0.59237	-0.61076	0.028552	0.439597	-0.07771	-0.12615	-0.26134	-0.45699	0.15035
	-0.00774	-0.03369	-1.06015	-0.69951	-1.89999	-2.6572	-1.48606	-0.02025	0.041285	0.183706	0.983332	0.89191	1.00205	0.539859
	-0.4664	-0.84049	-1.05984	-1.38914	-1.28533	-1.33514	-0.84424	0.361804	0.548216	0.766315	1.88172	1.42766	2.27865	1.6411
	-0.06472	-0.33308	-1.05973	-0.48907	-0.9893	-0.80838	-1.09293	0.624199	0.833506	0.248186	-0.223	0.473611	0.285738	1.07465
	-0.5767	-0.78527	-1.0595	-0.90075	-1.00811	-1.04082	-1.38442	-0.32679	-0.18868	-0.0503	-1.29136	-1.0002	-1.22384	-0.39262
	-0.34003	-0.1862	-1.05934	-1.89346	-2.51927	-2.19004	-1.87156	0.397345	0.80843	0.127602	0.875663	-0.04991	0.368805	0.538256
	0.096024	-0.00435	-1.05918	-0.72493	-0.78287	-0.83813	-0.33772	1.38878	0	0.508425	0.990302	2.31705	1.40703	1.27589
	-0.17697	-0.67407	-1.05871	-0.98824	-1.77779	-0.25593	-0.58097	0.210028	0.343555	0.251097	0.281137	-0.00634	-0.26794	0.306223
	-0.18109	-0.42012	-1.05834	-1.55012	-1.76097	-1.88048	-1.54405	0.693132	0.577537	1.04802	2.28231	2.42181	2.40187	1.51299
	-0.08694	-0.51197	-1.0575	-1.7319	-2.57904	-3.19396	-2.02906	-0.19497	-0.73749	0.942663	0.756191	0.324182	0.723112	0.294483
	-0.0497	-0.07675	-1.05703	-2.42529	-0.59857	-0.72284	0.477234	-0.25999	-0.18941	0.305394	0.431884	0.558134	1.42432	0.761649
	-0.12653	-0.28891	-1.05637	-1.57204	-1.69312	-1.08961	-0.80049	-0.21062	-0.32822	0.041116	0.91993	0.150142	0.21095	-0.35572
	-0.05416	0.027066	-1.05636	-1.35497	-1.75647	-2.74892	-1.65743	0.163408	0.344924	0.484571	-0.80018	-1.0969	-1.71261	-1.77238
	-0.16973	-0.15441	-1.05565	-0.96429	-2.01905	-2.7207	-1.17687	0.114256	0.080048	-0.10168	-0.53237	0.502314	0.127269	0.316321
	-0.00059	-0.65858	-1.05563	-1.75705	-0.5362	-0.96363	-3.1613	-0.35966	-0.38768	-0.3268	0.142814	0.288978	0.512571	-0.56445
	-0.08197	-0.66703	-1.0546	-2.12327	-2.63354	-3.72349	-4.43789	-0.21721	0.098401	-0.0505	-0.47643	0.221988	-0.07497	0.163774
	-0.62847	-0.60354	-1.05429	-1.57427	-2.03585	-2.65931	-4.36159	0.173818	-0.26612	-0.23734	-0.65898	0.780958	0.857184	0.324454
	-0.80218	-0.97303	-1.05378	-1.20243	-1.25067	-0.77948	-0.75827	-0.35447	0.07281	0.30813	0.358434	0.618587	0.904075	-0.00661
	-0.05028	-0.31558	-1.05331	0.008016	-0.20764	-0.14852	0.667149	-0.3962	-0.41333	0.024966	-0.85229	-0.55396	-0.62209	0.79062
	-0.10232	-0.00034	-1.05294	-1.27012	-1.50723	-1.58724	-0.91925	0.052768	-0.55698	0.126544	-1.0044	-1.34635	0.237309	-1.39725
	-0.46597	-0.63953	-1.05209	-2.34597	-3.00659	-2.67478	-2.22492	-0.05043	-0.53147	0.111814	1.62826	1.65895	1.96308	1.23705
	-0.39063	-0.67358	-1.05159	-1.40481	-0.80714	-1.68837	-1.35329	-0.44297	-0.86432	-0.1982	-0.08461	1.55057	-0.55036	0.388627
	-0.45147	-0.51001	-1.05152	-0.90437	-1.45556	-2.0234	-1.85858	0.268383	0.617362	0.043784	0.047175	0.530354	0.804132	1.12468
	-0.09447	-0.32861	-1.05109	-1.59042	-1.3614	-1.36005	-0.50614	-0.05561	0.039755	-0.70101	-0.71512	0.450672	0.299691	0.349216
	-0.37713	-0.28779	-1.05083	-1.51264	-0.37791	-0.63458	-0.22896	-0.04937	-0.03915	-0.03453	0.212775	0.084588	0.031461	1.56123
	-0.33012	-0.56497	-1.05075	-1.39925	-2.61513	-2.69739	-1.99934	0.07364	-0.16598	0.280845	-0.85078	-0.58332	-1.13197	-1.34249
	-0.3705	-0.19064	-1.05049	-1.67412	-0.86972	-0.40426	0.184419	0.113436	0.404038	-0.00835	1.19481	1.03753	1.62691	0.533281
	-0.35495	-0.28617	-1.04999	-0.81241	-1.14229	-1.3049	-1.69749	-0.43319	-0.31605	0.404259	0.127077	-0.85656	-0.44577	-0.10831
	-0.46605	-0.10328	-1.04973	-0.39672	-1.12691	-0.82804	-0.99654	0.546151	0.094912	0.171109	1.01909	1.19329	1.58054	1.46577
	-0.4015	-0.153	-1.04939	-1.53976	-2.54252	-2.96936	-1.64847	-0.17376	0.211826	-0.36032	-1.67209	-1.17314	-1.92168	-0.50957
	-0.11647	-0.31364	-1.04909	-0.6367	-0.55527	-0.69755	-0.21674	-0.56071	-0.52704	-0.27822	-1.06532	-1.17363	-1.42544	-0.50929
	0.273993	-0.10322	-1.04837	-1.39178	-1.4842	-1.349	0.561116	0.028768	-0.04561	-0.19011	-0.14958	0.148286	-0.83574	0.600424
	-0.44889	-0.26783	-1.04827	-2.20129	-2.06044	-2.44732	-2.16635	0.001301	0.152104	-0.00657	0.041378	-0.24969	-0.33121	1.00671
	-0.18233	-0.63498	-1.04819	0.419516	-0.21316	-0.5788	-2.78839	0.072713	-0.73737	0.88449	1.42329	2.31741	1.61775	0.296251
	-0.6125	-0.19007	-1.04819	-0.9248	-0.74547	-0.5272	-0.54905	-0.7673	-0.4991	0.325617	-0.52623	-0.12559	-0.04478	0.813426
	-0.24346	0.059329	-1.04796	-1.10182	-0.66567	-0.89976	-0.24481	0.066772	-0.18533	1.10892	0.969328	0.15003	-1.13703	0.104117
	-0.10069	-0.25186	-1.0477	-0.91954	-0.72633	-1.69573	-0.30793	1.03799	0.122859	0.282347	1.32041	0.813957	0.848189	-0.5205
	0.169439	-0.04302	-1.04721	-1.0217	-1.24329	-1.09231	-0.21404	-0.31937	-0.60731	1.13819	-0.2062	-0.23759	-0.56107	0.408397
	-1.29028	-0.82728	-1.04695	-1.03588	-1.83184	-0.77779	-1.41759	-0.08716	0.10935	-0.19728	-0.74306	-0.94715	-1.46653	-0.79042
	-0.29201	-0.90029	-1.0468	-1.73189	-1.86924	-2.41491	-1.29583	-0.50529	-0.56624	-0.69184	-1.41577	-1.24856	-0.75916	-0.03881
	0.421364	-0.60791	-1.04676	-0.89813	0.273525	-0.43129	-0.54379	0.489434	0.330247	0.20853	-0.13307	-0.47871	-1.48698	-0.17207
	-0.10444	-0.04399	-1.04636	-0.50615	-0.64506	-1.48811	-0.87405	0.277607	-0.67514	0.17859	-1.34753	-1.78979	-1.35377	-1.31726
	-0.11195	-0.27296	-1.04487	-0.46877	-0.97565	-1.74378	-0.31304	0.822529	-0.48422	0.271116	1.50174	1.97432	1.50708	-1.37691
	-0.50613	-0.65914	-1.04431	-1.1472	-0.76355	-1.33308	-1.52799	-0.52366	0.986948	0.963211	1.50954	1.95934	2.43098	1.24614
	0.00459	-0.30627	-1.04412	-0.36449	-0.3585	-0.27441	-0.98188	-0.3603	-0.11722	-0.04772	0.20999	-0.28795	0.139763	0.463572
	-0.05936	-0.11144	-1.044	-0.50428	-0.95778	-0.97343	-0.0702	1.18697	1.34479	0.530866	0.314902	0.50625	0.939335	1.28745
	-0.56685	-0.42746	-1.04344	-0.07064	-0.21398	-0.28792	-1.36569	0.034503	0.482665	0.52898	-0.21232	-0.27973	-0.87368	-0.05426
	-0.23719	-0.28688	-1.04335	-1.38384	0.437028	0.457573	1.2489	0.960725	0.39664	-0.98131	0.218387	-0.04127	-3.02356	0.165702
	0.038419	0.06419	-1.04296	-1.13623	-1.56199	-1.58044	-0.98606	-0.5584	-1.03988	0.707292	0.245288	0.949967	1.70809	3.9103
	-0.04598	-0.78892	-1.04207	-0.22159	0.300911	-0.17662	-1.94915	-0.56951	-0.34671	-0.67181	-0.46258	-0.76575	-1.6879	-1.92858
	-0.27684	-0.72578	-1.04206	-1.60997	-1.65993	-1.76404	-2.13045	-0.71274	-0.82642	-0.21646	-0.80362	0.181129	0.500703	0.51491
	-0.30272	-0.58746	-1.04198	-0.74779	-1.00935	-2.03254	-2.37898	-0.01061	-0.17598	0.266651	0.497126	0.688903	0.827707	-0.33462
	-0.16849	-0.56609	-1.04195	-0.97419	-0.93625	-0.97114	-0.83066	0.226824	0.507793	-0.03074	-0.08082	-0.11095	-0.28354	-0.37916
	-0.51574	-0.33299	-1.04141	-2.01897	-3.04213	-4.37305	-2.00943	0.163281	0.037635	0.155499	-1.20261	-0.6314	-0.52419	-0.1624
	0.016228	-0.05961	-1.04123	-0.74525	-1.11244	-1.48353	-1.2903	-0.05273	0.258035	0.215197	0.180657	0.047219	0.224674	-0.30737
	-0.21873	-0.8575	-1.041	-0.82803	-0.16607	-0.62743	-0.2415	1.31676	0.64652	1.37229	1.85084	1.28885	1.44294	1.33451
	-0.15639	-0.55011	-1.04009	-1.31332	-1.42553	-2.49351	-2.65639	0.007255	0.07709	0.496739	-0.85564	-1.21336	-1.284	-0.10428
	0.029824	0.06233	-1.03987	-0.4683	-0.42157	-1.23655	-0.21797	-0.09783	0.321316	0.226316	0.412798	0.659826	1.1335	1.16169
	-0.34954	-0.50035	-1.03936	-1.6069	-1.73239	-1.88037	-0.7046	-0.07682	0.267994	-0.09718	0.32731	-0.47098	-0.45979	0.112375
	0.012802	-0.10405	-1.03742	-1.36645	-0.84862	-1.37599	-0.90636	-0.09391	-0.57642	0.188286	1.40811	1.2572	1.31164	0.822333
	0.038803	0.15387	-1.03738	-1.40514	-2.09486	-1.94559	1.06536	0.013243	-0.28611	-0.30333	0.476147	-0.15743	-0.34387	0.207831
	0.007889	-0.30482	-1.0371	-0.94282	-0.98431	-1.34639	-1.0352	0.501438	0.598809	0.370558	0.47577	0.740344	0.246264	1.25679
	-0.43454	-0.23972	-1.03704	0.828151	0.137146	-0.51639	1.68694	0.332335	0.170842	0.005916	0.631984	0.535887	0.169752	-0.09444
	-0.138	-0.21343	-1.03682	-1.27393	-2.25396	-3.09283	-1.33388	0.305534	0.479338	0.258951	-0.47999	-0.83833	-0.76789	-0.71231
	0.103067	0.044752	-1.03675	-0.48427	-0.45418	-1.11229	-2.16976	-0.16309	0.488772	0.308131	0.620724	-0.2334	-0.17172	0.755162
	-0.17609	0.002396	-1.03642	-0.2425	-0.08694	-1.4284	-1.99594	0.565656	0.801525	1.04352	0.557538	0.685433	1.30037	-0.95207
	-0.26422	-0.68482	-1.03625	-1.53754	0.247542	-0.12074	-1.46377	-0.10031	-0.35271	-0.02446	0.72959	0.690529	0.934348	-0.01352
	0.26538	-0.30197	-1.03606	-0.70737	-0.47455	-0.71613	0.600263	-0.01204	-0.2341	0.078188	-0.82194	-1.0381	-1.26456	-1.66727
	0.070217	-0.15067	-1.03597	-1.06441	-1.47419	-1.90706	-0.87045	0.019849	-0.00785	0.399534	0.867331	0.706308	1.03407	0.009752
	-0.006	0.093156	-1.03574	-1.33512	-1.31162	-1.1842	-0.49801	1.11159	0.899172	-0.034	1.08046	0.809568	0.714943	1.23059
	0.099953	-0.2659	-1.03521	0.532139	0.804214	0.045843	-1.55094	1.76154	1.54826	1.36648	0.331115	1.78571	0.321933	0.80454
	-0.50237	-0.79426	-1.03507	-1.00051	-0.06062	-0.19595	-3.227	0.007989	0.24065	0.25196	-0.35178	0.094334	0.676055	-0.30854
	-0.39482	-0.79327	-1.03506	0.312684	0.466042	0.353975	-0.61793	0.110738	0.240888	-0.02406	0.073302	0.430847	0.414422	0.895026
	-0.21199	-0.39845	-1.03494	-1.72652	-1.07728	-0.79969	-0.42659	0.207906	-0.52587	-0.14296	0.168902	0.766423	0.563765	0.951116
	-0.29753	-0.43781	-1.03427	-1.64196	-1.99568	-2.59896	-2.93901	0.594553	0.794985	-0.65272	0.670271	1.78568	2.057	1.33083
	-0.62023	-0.53977	-1.03425	-2.12681	-2.23261	-2.53868	-1.75409	-0.12451	-0.27584	-0.05362	-0.24668	1.16219	0.318481	1.4264
	-0.02428	-0.33412	-1.03407	-1.0604	-0.38766	-0.49323	-0.43811	-0.03411	-1.16184	0.898149	1.30473	0.176642	1.04168	-0.09385
	-0.37938	-0.44065	-1.03376	-1.56264	-1.65448	-1.88015	-0.96232	-0.24976	-1.64414	0.196644	0.5295	1.87501	1.1896	-0.3372
	0.122753	-0.10884	-1.03237	-0.23194	-0.57387	-0.50928	-0.5574	0.093501	0.918653	0.548988	0.221961	0.272926	0.717066	0.647364
	-0.33824	-0.26574	-1.03235	-1.31239	-1.92302	-1.50718	-0.93553	-0.27753	-0.52876	0.537488	1.37551	2.12213	2.49176	1.93491
	0.238617	0.271475	-1.03202	0.059415	0.203823	-0.0433	-1.75214	-0.07626	-0.85016	-0.51741	-1.85321	-2.2457	-2.52103	-2.01857
	-0.61616	-0.47536	-1.03198	-1.80062	-1.99733	-2.41592	-1.7093	0.804478	3.0023	1.72066	0.345705	0.444873	0.833654	2.10853
	-0.45893	-0.47871	-1.03197	-1.1556	-1.3814	-1.61598	-0.94021	0.514896	0.511979	0.253521	0.08079	-3.63279	-1.42068	-3.65317
	-0.03664	-0.42819	-1.03147	-1.01943	-1.80819	-2.54488	-2.50273	-0.05535	-0.01839	-0.29417	-1.65608	-1.77376	-2.4445	-2.01438
	0.007924	-0.09046	-1.0308	-0.69227	-0.71432	-0.86396	-0.39739	-1.84684	-0.98187	-0.93378	-0.6166	-0.73676	0.070955	-1.35593
	-0.24208	-0.24029	-1.03041	-1.74393	-1.08372	-1.31055	-0.51664	-0.07924	-0.16882	0.825728	0.244031	0.417814	0.297157	-0.56168
	0.204077	0.284902	-1.03012	-1.3567	-1.45661	-1.81362	-1.43978	-0.17635	-0.47466	-0.49992	-0.24984	0.013542	0.184947	0.063815
	-0.25864	0.05289	-1.02967	-1.2144	-1.42953	-1.92463	-1.20807	-1.17356	0.186249	-1.23113	0.437112	1.03192	-0.97867	-2.74864
	-0.62108	-0.57553	-1.02937	-1.9471	-3.84444	-4.37484	-3.61919	-0.38459	-0.43231	-0.12006	0.177139	0.865358	-0.32356	-0.66426
	0.038985	-0.45803	-1.02925	-1.23662	-0.78848	-0.98376	-1.74285	0.541695	0.023	-0.03137	-0.02197	0.390119	0.183206	-0.09539
	-0.28587	-0.1097	-1.02902	-1.63814	-1.74036	-1.98701	-1.03967	0.331206	0.338816	0.435382	0.260472	-0.34639	-1.44249	0.082898
	-0.18463	-0.28627	-1.02857	-0.9948	-1.48324	-1.76512	-1.23511	0	0.309729	0.364922	1.03651	0.335355	1.25846	0.029308
	-0.08721	-0.63882	-1.02855	-0.34212	0.085542	-0.44808	-0.65118	0.329223	0.36684	0.101808	0.218628	0.157321	0.056948	0.483278
	-0.40896	-0.17711	-1.02837	-2.49426	-3.16186	-3.39086	-2.70284	0.058257	-0.3664	0.124935	0.827674	0.754034	0.477462	-0.16482
	-0.19045	-0.30492	-1.02794	-2.32536	-2.5748	-2.63854	-1.58193	1.20471	0.218642	1.16292	1.51434	2.62596	1.55177	3.77349
	-0.26478	-0.93995	-1.02702	-0.04576	-0.31758	-1.11297	-0.24812	0.099138	0.106519	-0.33103	-0.57829	-1.68402	-0.32406	2.65874
	-0.09183	-0.15084	-1.02649	-0.68285	-0.33197	-0.03821	0.126759	0.220489	0.628069	0.897705	0.922528	1.01704	1.24577	1.22143
	-0.49843	-0.46186	-1.02645	-1.60019	-2.06713	-2.04273	-1.21845	0.049362	0.380243	-0.31424	-1.03992	-1.0714	-1.36639	-0.3652
	0.217169	0.116637	-1.02628	1.09549	0.808103	-0.72462	0.448257	0.060216	0.342123	0.368056	0.101385	0.654695	0.229817	0.854227
	-0.50778	-0.35164	-1.02578	-2.01071	-2.08356	-2.14102	-1.01418	-0.03318	0.279765	0.772143	1.05734	0.796768	1.01718	1.24155
	0.043587	-0.13392	-1.02577	-1.51224	-2.12682	-2.29372	-1.20664	0.062329	0.85334	0.332761	-0.51831	0.423264	0.198778	-0.64531
	-0.84377	-1.09471	-1.02514	-1.58508	-0.21058	0.362306	-2.49676	0.173454	0.255369	0.977025	0.704481	0.701631	0.671894	0.407871
	0.068528	0.092072	-1.02462	-0.76299	-1.22073	-2.40916	-1.57994	0.564911	0.164395	0	0	0.147084	0	0.080272
	0.128983	-0.07443	-1.0244	0.260674	-0.4558	-0.38484	-0.03084	-0.90968	-0.95977	0.570888	0.522211	1.92393	0.354781	1.30625
	0.049238	-0.16399	-1.02355	-0.99576	-0.87087	-1.57662	-0.88109	0.270082	0.232847	-0.45167	-0.52352	-1.46975	-1.08099	0.605097
	-0.18194	-0.37213	-1.02353	-1.1294	-1.30475	-1.15661	-1.27908	1.18248	0.434913	0.210362	-0.27313	-0.59361	-2.12244	-1.91646
	-0.2553	-0.05508	-1.02334	-1.02831	-0.63119	-0.53906	0.35128	-0.50503	-0.29612	-0.51402	-0.39786	0.004692	1.14752	3.27103
	-0.25901	0.059325	-1.02309	-1.39772	-0.01869	0.259246	0.463527	0.534869	0.400958	0.901756	0.973804	1.27627	0.444232	0.190653
	-0.36079	-0.22609	-1.02306	-1.17724	-1.01216	-1.30589	-2.02099	1.10709	-0.6935	0.394431	0.957739	1.56431	1.24992	0.531833
	-0.39539	-0.18173	-1.02299	-0.84285	-1.33963	-2.53937	-1.15819	-0.43199	-0.86374	-0.76944	0.182504	0.669699	0.640697	0.029546
	0.032565	-0.02625	-1.02291	-0.13143	-0.38343	-0.69058	0.012302	-0.09058	-0.35227	-0.57917	-0.54075	-0.92893	-1.25879	-0.18378
	0.260969	-0.07251	-1.02287	-0.61382	-1.20302	-1.84336	-1.19209	-0.53079	0.359372	1.19213	0.816258	0.491996	-0.52042	0.027695
	-0.13421	-0.21634	-1.02286	-1.53833	-2.40788	-3.6666	-1.71348	-0.36164	-0.42899	-0.40143	-1.87683	-1.48678	-1.62557	-2.49552
	-0.27408	-0.41606	-1.0228	-1.46436	-1.61498	-1.38715	-0.30955	0.493266	0.229005	-0.33933	-0.6296	-1.20543	0.219158	0.288888
	-0.20171	0.059641	-1.02252	-1.00175	-1.72857	-2.38663	-1.83034	0.200039	-0.01523	-0.19795	0.032023	0.59914	0.203669	0.057037
	-0.34877	-0.43971	-1.022	0.003704	0.573882	0.766111	0.05939	0.407	-0.02469	0.006339	0.427162	-0.49704	-0.61516	-2.37385
	-0.16825	0.126444	-1.02167	-0.13433	-1.49814	-0.94349	-1.07137	0.524394	0.742896	0.468148	0.716331	1.21344	1.1769	0.939084
	-0.30554	-0.32999	-1.02088	-1.41854	-0.92991	-1.21078	-2.2588	0.183234	-0.04271	-0.25923	-0.41549	-1.18807	-0.84472	-1.8852
	-0.17829	-0.23408	-1.02069	-1.09167	-1.68214	-1.9339	-1.32085	0.353085	0.225321	0.329862	0.436687	0.402259	0.513417	0.49288
	-0.28721	-0.26671	-1.01929	-1.19633	-1.29876	-1.57129	-1.90391	-0.91412	-0.01842	0.650449	0.598664	-0.87134	0.915634	0.160073
	0.077256	-0.03532	-1.01923	-0.90263	-1.30919	-1.7568	-1.83417	0.36064	1.24513	0.17844	1.26665	1.1533	0.472537	0.980112
	-0.3998	-0.23615	-1.01917	-1.11538	-3.80392	-3.72788	-3.01333	-1.26684	-0.13374	-0.75957	-1.60236	-2.81689	-2.10315	-1.77669
	0.098932	-0.1035	-1.01915	-1.5109	-2.27538	-3.2902	-1.91567	-0.00019	-0.0319	-0.19296	0.542668	0.1714	0.444338	0.252321
	0.042389	-0.25562	-1.01867	-0.75856	-1.17658	-1.38007	-0.41232	-0.14332	-0.41046	-0.50428	-0.53587	-1.27883	-0.82264	-0.6203
	-0.40867	-0.64338	-1.01841	-0.5359	-0.71847	-0.66962	-0.77565	0.359107	1.00165	0.488832	0.201162	0.056772	-0.04302	0.148203
	-0.07733	-0.23876	-1.01838	-1.42913	-1.61063	-1.83885	-1.65408	-0.02278	-0.34998	-0.09065	-0.81857	-0.71202	-1.70579	-0.78744
	0.1148	0.107807	-1.01824	-0.88109	-1.62112	-1.81922	-1.00539	0.323096	-0.27453	0.157046	0.297181	0.542186	0.793945	0.82888
	-0.08248	-0.0985	-1.01788	-1.18208	-1.34774	-1.26352	-0.45557	-0.74944	-0.51033	-0.34551	-0.86628	-1.54072	-1.11569	-0.40332
	0.07499	-0.16731	-1.01786	-0.41786	-0.31269	-0.17838	0.252559	-1.18215	-0.33571	-0.93907	-1.56805	-1.22023	-0.75618	-0.25116
	-0.25027	-0.03869	-1.01772	-1.91231	-2.41368	-2.65194	-1.42417	-1.05067	-0.52687	-0.03561	-1.37396	-0.52734	-0.50569	-1.08531
	-0.38684	-0.49222	-1.01765	-0.76424	-0.95626	-0.83014	-0.0514	-0.33419	-0.23792	0.256436	-1.43967	-2.1887	-3.03392	-1.9496
	-0.10317	-0.1617	-1.01754	-1.26821	-1.74104	-1.90023	-0.94756	-0.26604	0.198402	-0.38202	-0.26588	-0.07069	-1.36755	-0.52224
	-0.36108	-0.51222	-1.0159	-0.75484	-1.32346	-1.25284	-0.83124	-1.39427	-0.70671	-1.90401	-0.54421	0.370646	0.957637	-1.7298
	-0.28817	-0.30329	-1.01555	-1.18049	-1.83701	-2.46581	-1.34302	-0.37293	0.191078	0.298468	-0.35592	0.40892	0.604105	0.190677
	-0.28749	-0.4087	-1.01511	-1.35052	-1.68176	-1.70523	-1.19657	0.463662	0.145271	0.276748	-0.66684	-0.41665	-0.08032	0.405677
	-0.12263	-0.14635	-1.01498	-1.08956	-0.81978	-0.85646	0.131932	0.184819	-0.54233	-0.70601	0.134311	0.556718	-0.35576	-0.75824
	0.309994	-0.0443	-1.01496	-0.3338	-1.17491	-1.16299	-1.90485	-0.13072	0.08658	-0.70281	-2.77539	-3.19183	-2.16367	0.754321
	-1.10599	-0.67809	-1.01474	-1.30572	0.266863	1.86471	1.83899	-0.7588	-0.76392	-0.81	-0.47166	0.684877	0.03498	0.013054
	0.141859	0.012328	-1.01421	-0.01811	-0.13329	-0.51351	0.202458	0.343496	0.239509	-0.05774	0.704385	0.219086	0.358126	0.473922
	-0.32407	-0.44277	-1.01353	-1.21163	-1.10855	-1.16773	-0.61748	0.400672	-0.03082	0.484817	0.261995	0.073819	-0.26577	-0.56461
	-0.08529	-0.42166	-1.01348	-1.69917	-1.68659	-1.63011	-2.05798	0.098639	-0.00801	-0.22818	-0.46802	-0.4064	-0.0394	0.727479
	-0.3354	-0.90282	-1.01185	-0.79965	0.353511	0.359629	-2.65216	-0.08458	0.037218	-0.41808	-0.1309	-0.25236	-0.00853	-0.41167
	0.226159	0.155814	-1.01116	-0.85626	-1.95117	-2.18964	-1.48743	-0.20601	-0.54473	0.106983	-1.78409	-1.22319	-0.32382	1.94424
	-0.28672	-0.42366	-1.01109	-1.13281	-2.67347	-3.25306	-2.72666	-1.0871	-1.09311	-1.32671	-0.27559	-0.37477	-0.79546	-1.16715
	-0.2812	0.119069	-1.01092	-0.73363	-0.80309	-0.80018	-0.22411	-0.18088	-0.83858	0.324059	-0.07775	-0.07873	-0.07556	0.65442
	0.025111	-0.0101	-1.0104	-0.1043	-0.56138	-0.37006	-0.10621	0.587503	0.246719	0.088374	0.168849	0.048192	0.197261	1.41326
	-0.19361	-0.31449	-1.00961	-1.12993	-1.98628	-2.14341	-1.48187	0.844326	1.19141	1.25606	0.246673	2.63157	3.29734	3.97886
	-0.27742	-0.39659	-1.00934	-1.79017	-2.61771	-3.40593	-2.30215	-0.42389	0.302886	-0.04971	-0.71097	-0.51372	-0.00686	-0.73433
	-0.42545	-0.64583	-1.00894	-1.68884	-1.64632	-2.20422	-1.11327	0.836337	0.581383	1.00608	0.988963	0.985162	1.6026	1.17739
	0.209294	-0.08994	-1.00891	-0.00959	0.355655	-0.94968	-2.08584	0.182423	-0.37787	0.026113	0.385498	0.172546	-0.44071	0.074929
	-0.43035	-0.22273	-1.00876	-1.74042	-2.19854	-2.21149	-1.38674	0.037364	0.114368	-0.24354	0.090811	1.13277	0.966591	0.391273
	0.056349	-0.1904	-1.00871	-1.36733	-2.21485	-2.98186	-2.92259	0.141174	0.606044	-0.51552	0.003362	-0.01927	1.17434	0.447479
	0.096846	-0.13009	-1.00861	-1.33541	-1.90935	-2.26512	-0.57589	0.197825	0.184969	-0.35039	0.423915	-0.46458	-0.76953	-0.47642
	-0.78782	-0.29431	-1.00817	-1.15126	-1.42158	-2.12078	-1.33371	0.294336	0.565624	1.13797	2.00771	2.02741	2.16053	-0.13699
	-0.16611	-0.06994	-1.00797	-1.22729	-1.79724	-2.22957	-1.85441	0.898109	0.516203	0.43019	-0.158	1.08642	1.11588	0.857784
	-0.24835	-0.52528	-1.00794	-1.57389	-1.23661	-1.95693	-1.06788	-1.02617	-0.86878	-1.5126	-1.10579	-0.81537	-0.59369	-1.20169
	-0.37916	-0.24948	-1.00772	-1.15721	-1.73347	-2.0608	-1.6257	0.947592	-0.08797	1.71904	1.7284	1.27173	1.55744	-0.08103
	-0.30352	-0.14855	-1.00717	-1.20722	-1.55924	-1.73993	-1.31104	-0.10756	-0.44183	-0.47127	-0.64634	-1.54688	-0.50367	-0.1224
	-0.084	-0.43906	-1.007	-1.95907	-0.58818	0.332185	-0.46352	0.944793	-0.44806	0.308505	1.02086	0.628643	0.315776	0.464082
	0.152619	-0.09437	-1.00686	-0.77735	-0.77008	-0.54704	0.899616	0.592653	0.850819	0.722264	2.33792	2.75392	2.12916	-0.85101
	-0.03147	-0.19511	-1.00671	-0.81588	-1.68863	-1.61595	-1.18482	-0.02628	-0.25073	-0.4467	-0.85473	-0.84722	-1.53848	-0.15867
	0.147919	-0.24625	-1.00642	-1.37864	-0.72119	-1.60558	0.002978	1.50659	0.485978	0.259424	0.411911	0.836257	0.679357	0.515898
	-0.35403	-0.1612	-1.00577	-0.8869	-0.45437	-1.09872	-0.30696	-0.14266	-0.12321	-0.35494	0.203616	0.161127	0.177107	0.436223
	-0.18891	-0.58643	-1.00569	-1.42745	-1.4538	-1.10883	-1.20517	-0.2134	-0.21929	-0.1026	-0.00472	-0.52378	-0.43956	0.222981
	-0.09718	-0.22784	-1.00552	-1.00057	-1.0161	-1.39799	-2.53036	-0.16315	0.456453	-0.15599	-0.65937	-0.95473	-1.44262	-0.26859
	-0.32872	-0.1085	-1.0043	-1.66724	-1.02192	-0.69685	-0.0199	-0.05265	0.577918	-0.16697	-0.59597	-0.9903	-1.24168	-1.04996
	-0.4195	-0.69504	-1.00426	-1.58937	-1.49123	-2.01906	-0.99419	0.003416	-0.18008	-0.02548	-0.63889	-1.15077	-1.02488	0.01268
	0.012162	0.160481	-1.00416	-0.30467	-0.50575	-1.57399	-1.88033	-0.33648	-0.30576	0.140516	0.418084	0.80049	1.08283	0.007611
	-0.40232	-0.29885	-1.00391	-0.73624	-0.36489	-0.2108	0.093593	0.573077	1.02323	0.712458	-0.32379	-0.31662	0.047707	-0.23854
	-0.34084	-0.58654	-1.00374	-1.69893	-1.94074	-2.31163	-1.88579	0.934652	0.506963	0.455444	0.672515	1.01875	0.735562	1.72353
	-0.19933	-0.59072	-1.00328	-0.44437	-0.66401	-0.05103	0.252964	0	0	0.815675	0.550276	0	0	2.4303
	-0.14374	-0.15105	-1.00295	-1.37683	-1.85339	-1.98177	-1.19086	-0.55912	-0.22552	-0.51823	-0.92702	-0.81596	-0.64023	-1.16983
	-0.22899	-0.2545	-1.00266	-1.3708	-1.60894	-1.82842	-0.94009	0.289576	0.486997	0.480548	0.313217	2.1431	1.86084	3.00411
	-0.40617	-0.18706	-1.00136	-1.02121	-0.92723	-0.86186	-0.83761	-0.24913	0.048582	0.012502	0.647313	0.316724	0.246322	0.028436
	-0.0648	-0.55715	-1.00094	-2.00226	-2.23479	-2.8513	-0.09973	-0.25581	-1.10118	-0.32621	-0.68543	2.06243	2.42434	0.194718
	-0.07489	-0.45499	-1.00072	-0.55678	-1.51488	-2.23854	-3.34851	0.249278	-0.04307	-0.40514	-0.99613	-1.08797	-1.70902	-0.5723
	0.053318	-0.88517	-1.0004	-1.46841	-0.36982	-0.78384	-0.97197	-2.34379	-1.90434	-1.3319	-2.14054	-2.37849	-1.77613	-1.86621
	-0.1643	-0.49889	-0.99993	0.117628	0.076904	-0.15099	-0.08816	0.034416	0.237579	0.384761	-0.1141	0.274601	0.52396	1.02772
	-0.07707	-0.21613	-0.9999	0.300033	1.16874	1.53601	1.50841	0.201239	0.029534	-0.58812	-0.66738	-1.02764	-1.55181	-0.69832
	-0.05571	-0.18192	-0.99967	-2.17164	-2.21507	-2.4172	-1.9623	0.602263	0.885146	0.044074	-1.12436	-1.63972	-2.51425	-0.83897
	-0.11101	0.017357	-0.99948	-0.08222	-1.34728	-1.82347	-0.65432	0.269691	0.192504	0.301849	0.012051	0.32277	0.249209	1.5436
	-0.30068	-0.38051	-0.9993	-0.31839	-0.65073	-0.8957	-2.29238	-0.3029	0.139516	0.23575	0.2388	0.497049	-0.36077	-0.04654
	0.461065	0.019407	-0.99891	-0.80138	-1.19759	-1.26095	-0.55755	-0.11192	0.191431	0.39004	-0.12105	0.060666	0.780327	1.50185
	0.158353	-0.28837	-0.9989	0.280071	0.026098	-0.53057	0.200834	1.17052	1.67499	1.49036	1.97171	4.42501	4.92317	3.27282
	-0.2453	-0.26835	-0.99834	-0.76628	-0.36365	-0.66312	-0.63295	-0.19503	-0.06323	0.033284	-0.69947	-0.25607	-0.2087	-0.14219
	-0.01884	0.170134	-0.99818	-1.36836	-1.829	-1.81891	-1.69013	0.195065	0.293703	0.084726	-0.82658	-1.28981	-2.04405	-1.35511
	0.177849	0.073972	-0.99779	-1.32638	-1.39424	-2.15478	-2.27242	0.00168	0.138024	-0.3984	-0.23363	-0.41249	-0.57656	0.276747
	-0.25974	-0.35003	-0.99768	-2.18453	-2.58003	-3.08803	-1.77986	0.649061	0.550211	0.392245	0.53447	0.321255	-0.02926	0.624927
	-0.55413	-0.74552	-0.99704	-1.44517	-1.47262	-1.86682	-1.77997	0.257787	0.489529	0.101272	-1.25092	-0.49286	-1.08113	0.011772
	0.093255	-0.23366	-0.99679	-0.3998	-0.33365	-0.38811	0.220551	-0.60977	-0.28483	0.064072	0.035058	0.094849	-0.36525	-0.7752
	-0.68392	-1.0248	-0.99676	-1.92874	-1.28724	-1.87862	-2.69047	0.673233	-0.61833	0.264379	-0.05589	-0.17873	-0.328	-0.05924
	0.169651	-0.22417	-0.99647	-1.22254	-0.89904	-1.72131	-1.17157	-0.07415	0.004534	0.359186	0.162543	-0.12368	-0.74279	-0.3755
	-0.36036	-0.37605	-0.99564	-0.9689	-1.49333	-0.47288	0.691724	0.045093	-0.1395	0.206713	0.023866	0.240236	0.495589	1.7725
	0.098875	-0.30685	-0.99547	-0.72325	-1.12305	-1.20882	-0.24536	0.277242	-0.28494	0.157717	1.40562	2.50887	2.46036	0.911021
	-0.47143	-0.65629	-0.99536	-1.66029	-1.10444	-1.21523	-0.5842	0.486711	0.405053	0.394281	0.276726	0.157228	0.582031	0.36834
	-0.19582	-0.47335	-0.99512	-1.44447	-2.24715	-2.96511	-2.11638	0.064446	-0.00907	0.526173	0.782502	0.649049	1.0259	1.6472
	-0.41691	-0.03133	-0.99506	-1.30993	-1.02693	-1.38781	-2.13514	-0.21011	-0.86405	0.276696	-1.45799	-1.16929	-1.32314	-0.80715
	-0.22652	-0.60148	-0.99487	-0.89555	-0.47115	-0.72829	0.140581	-0.00428	-0.06935	0.357767	0.284128	0.512865	1.38705	3.08
	-0.11563	-0.48118	-0.9947	-0.83065	-2.30651	-3.90678	-4.37962	-0.14432	0.152628	-0.15637	-0.97162	-0.9607	-1.04772	-0.35019
	-0.3337	-0.57171	-0.99432	-0.51176	-0.23012	-0.85919	-0.96552	-0.33347	-0.3827	-0.27965	0.495261	0.029427	0.030005	0.558405
	-0.5973	-0.67025	-0.99373	-1.09695	-1.73035	-2.31723	-1.49133	0	0.171249	1.0889	1.68164	2.174	2.69182	-0.00374
	0.015515	-0.28079	-0.99336	-0.77188	-1.41746	-1.96783	-1.03419	-0.02179	0.305504	-0.15746	0.168952	-0.57141	0.00435	1.26014
	-0.17141	-0.83389	-0.99331	0.330383	0.550986	0.651238	-0.23896	-0.02599	-0.11181	-0.09112	0.29289	0.030468	0.450627	0.47866
	0.020199	-0.27335	-0.99311	-0.94492	-1.51171	-2.06151	-0.2667	0.978072	0.521152	1.22675	1.06011	0.436817	0.701212	0.720054
	0.379058	0.210037	-0.99233	-1.087	-2.13323	-2.7773	-1.30454	-0.35251	-0.10304	-0.3095	0.589943	-0.39591	-0.041	1.38735
	0.024918	-0.92601	-0.99193	-0.04552	-0.03438	-1.82168	-1.99487	-0.42564	-0.32526	-0.30766	0.854377	1.04074	1.59194	0.711704
	-0.13536	-0.27388	-0.9918	-0.6799	-0.35098	-0.34777	0.161705	0.001897	-0.03349	0.385019	1.35544	1.68145	1.33065	0.514606
	-0.08366	-0.44083	-0.99144	-0.42894	-0.64829	-1.12898	-1.69456	-0.14701	-0.3876	-0.54885	0.205107	0.242099	0.846727	0.370211
	-0.35643	-0.46628	-0.99089	-2.04468	-2.0952	-2.65224	-2.20358	-0.4942	-0.35479	-0.46688	0.64256	0.02492	0.913591	0.099478
	0.057383	-0.06599	-0.99079	-1.58315	-2.08768	-2.53883	-1.38681	-0.02855	-0.15804	-0.24125	-0.59588	-0.96514	-0.79922	0.288045
	-0.29496	-0.04403	-0.9906	-1.06343	-0.63366	-1.06219	-0.90222	0.054117	0.269819	-0.02205	0.076971	0.507043	1.24272	0.711108
	0.227321	-0.74349	-0.99049	-1.20933	0.343224	-0.27697	-1.31656	0.014717	0.037328	-0.52543	0.697861	0.585329	1.23802	-0.5572
	-0.1301	-0.31502	-0.98986	-0.53869	-0.90211	-1.37045	-1.61626	0.047604	0.285113	-0.13352	-0.70957	-0.3704	0.48921	0.361616
	-0.12337	-0.167	-0.98971	-1.62397	-2.72589	-3.46099	-2.78724	-0.14621	0.254183	0.438612	-0.87183	-1.44626	-0.46209	-1.18367
	-0.17062	-0.37288	-0.98898	-0.69303	-2.69727	-2.80448	-3.91911	-0.79412	-2.53481	0.590703	0.037074	0.193529	0.772458	-1.79052
	-0.36423	-0.49599	-0.98864	-0.1035	-0.49071	-0.97573	-0.8019	-0.29347	-0.47915	-0.78666	-0.62066	-1.16962	-2.16878	-1.47595
	0.047685	-0.19068	-0.98814	-0.20633	-0.3554	-1.16421	-0.85574	1.08172	0.960768	1.21756	0.390436	0.893279	1.03484	0.571779
	-0.3815	-0.60037	-0.98793	-0.84254	-1.2695	-1.46527	-0.94834	0.05441	-0.07212	-0.14037	-0.61649	-0.68417	-0.84782	0.056062
	-0.56836	-0.47298	-0.98774	-1.28791	-1.16101	-1.64613	-0.79621	-0.03585	-1.45249	-1.15592	0.018263	0.07789	-1.80998	0.358805
	0.487334	0.224446	-0.98774	-1.11834	-0.04913	-3.01645	-0.57226	-0.56989	-0.31824	0.134848	0.710604	0.624885	1.30089	0.663806
	-0.06381	0.001147	-0.98735	-0.00998	-0.27585	-0.36004	-0.03045	0.781807	1.79084	0.734185	-0.17879	0.743155	0.02843	1.38457
	-0.18261	-0.3206	-0.98713	-1.35714	-1.3566	-1.48514	-1.01135	-0.41234	-0.60523	-0.0745	0.353893	-1.11107	-0.71061	0.755768
	-0.33191	-0.08845	-0.98708	-0.47292	-0.5219	-0.97262	-0.49975	-0.27532	-0.05674	0.622076	0.402656	1.01665	1.53716	1.53336
	-0.35376	0.192975	-0.98541	-1.17833	-1.84884	-2.02298	-1.544	0	0	0.940456	1.71546	0.242725	0.157963	0
	-0.45342	-0.24447	-0.98535	-0.72766	-1.24504	-0.90939	0.751107	-0.23412	0.106056	0.008238	-0.18003	-0.8732	-0.37513	-0.62226
	-0.20384	-0.2706	-0.98508	-1.37547	-1.43114	-1.37834	-0.30376	-0.17414	-0.49884	-0.09839	-0.8199	-0.22489	-0.47018	-0.1379
	-0.31714	-0.34246	-0.98449	-1.9131	-2.59144	-3.0477	-1.78513	-0.09294	-0.38792	0.33038	0.487351	0.968664	1.02389	0.453214
	-0.10449	-0.18624	-0.98445	-0.65917	-0.75184	-0.73025	-0.24472	0.98434	0.964802	0.975117	1.32745	1.37774	2.06452	1.16488
	0.414631	0.493713	-0.98319	-2.83874	-0.43121	-0.36751	1.2148	-0.08776	-0.13363	-0.11757	-0.92156	-1.16138	-0.96901	-0.39105
	-0.18034	-0.21319	-0.98306	-0.87724	-1.10177	-0.85805	-0.68103	-0.13033	0.038076	-0.4621	-0.25386	-0.46482	-0.09047	0.236435
	-0.03508	-0.24487	-0.98298	-0.66969	-0.79018	-0.93731	-1.32542	-0.51184	-0.55883	-0.3665	-0.07482	0.166018	0.652447	-0.70907
	-0.26459	-0.22493	-0.98263	-1.26611	-1.33652	-1.38572	-0.84889	-0.50089	-0.7374	0.764013	0.49516	0.999253	1.35816	0.515478
	-0.15567	-0.46715	-0.9826	-1.10326	-1.9753	-1.93666	-1.06058	0.310554	0.341369	0.100236	0.668069	0.439451	0.817797	1.64677
	-0.53653	-0.63432	-0.98251	-0.96477	-1.15047	-1.60141	-1.43331	-0.27113	-0.24305	0.738242	1.29602	0.526583	1.0046	0.423263
	-0.13259	-0.11141	-0.9823	-1.02138	-1.18021	-1.82787	-0.92346	0.071423	0.27311	-0.02485	-0.58764	-1.18503	-1.24288	-0.25194
	-0.23966	-0.03504	-0.98214	-1.17767	-1.72199	-2.73789	-1.52083	1.01086	0.322079	1.54625	1.34557	1.9808	1.65599	1.68453
	-0.15218	-0.03757	-0.98073	-1.42391	-1.7141	-2.22491	-0.79333	-0.12605	0.52767	0.506574	-0.00694	0.677753	-0.05457	1.28117
	0.000101	-0.17077	-0.98042	-0.67827	-0.7027	-1.27976	-0.72101	0.538306	-0.06759	-0.78221	1.10041	-0.35299	-0.18225	-0.57515
	-0.61193	-0.29602	-0.98017	-1.16254	-0.95358	-1.07155	-0.4552	-0.25159	0.407578	0.203566	0.44348	0.638047	0.372398	-0.56351
	-0.39314	-0.47706	-0.98003	-0.50369	-0.44561	-0.36939	-0.6792	-0.57621	-0.4525	-1.24273	-0.66143	-0.85658	-1.40543	-2.30346
	-0.23295	-0.51744	-0.9794	-1.4544	-1.75018	-1.68504	-1.21662	0.210391	0.025799	-0.0511	1.01963	0.303321	1.38958	0.970983
	-0.41712	-0.18525	-0.97924	-1.02444	-1.21808	-1.41544	-2.36666	-0.66825	-0.82866	-0.46509	-0.62549	-0.79701	-0.77967	-0.72655
	-0.23879	-0.35876	-0.97906	-1.04851	0.121975	-1.32965	-2.70899	-0.35895	-0.15383	-0.02051	-0.34246	-0.23207	0.081894	-1.23417
	-0.00538	-0.43209	-0.97892	-0.53525	-0.59887	-1.30535	-1.18111	0.1713	-0.0771	-0.4119	-0.01256	-0.64746	-0.5788	0.405276
	-0.50939	-0.24131	-0.97881	-1.49173	-1.14578	-1.13808	-0.21727	-0.1542	-0.38402	-0.39386	0.429153	-0.25088	0.130172	0.048087
	0.108713	0.256587	-0.97714	0.623017	-0.21374	0.194166	1.09379	0.393474	0.481496	0.878637	-0.06601	0.698367	-0.01439	0.194569
	-0.01847	-0.53977	-0.97565	-0.72521	-1.38581	-1.76019	-1.51156	-0.1143	0.036201	-0.24195	0.250021	0.066131	0.165756	0.246444
	-0.25091	-0.18606	-0.97471	-1.43914	-1.76635	-1.90568	-1.01236	0.129908	-0.28948	-0.10852	0.052106	0.157208	0.148523	0.296972
	0.056858	-0.12203	-0.97426	-0.34638	-0.66158	-1.59357	-1.78139	0.644204	0.254125	0.338581	1.07383	0.474037	0.342196	-0.1639
	-0.02892	0.055853	-0.97421	-0.57068	-0.91866	-1.35886	0.319481	-0.61116	-0.65306	0.257353	1.15589	0.571383	1.43187	1.18131
	-0.11445	-0.41252	-0.9742	-0.90851	-1.43665	-1.37941	-1.11809	0.081094	0.045719	0.185694	-0.27078	-0.59336	-0.25778	-0.48159
	-0.1766	-0.53126	-0.97409	-2.33529	-1.97379	-2.60805	-2.16583	-0.12907	0.55604	-0.13119	-0.1308	-0.08832	-0.13115	-0.04725
	-0.01367	-0.29248	-0.97402	-0.5844	-1.16477	-1.15809	-0.32088	0.496475	0.672462	1.07451	1.00641	0.375677	1.70071	1.60807
	-0.49686	-0.36101	-0.97401	-1.45503	-1.07095	-1.11649	-1.78245	0.366272	-0.24643	-0.1139	0.607893	0.731576	0.866182	0.565655
	-0.18216	-0.2241	-0.97362	-0.47424	-0.8324	-1.49963	-2.05421	0.851223	0.9311	1.1917	0.041314	0.835516	0.898347	0.260284
	-0.0296	-0.23765	-0.97344	-1.1207	-0.7597	-0.56915	0.780306	0.572893	0.074527	0.479714	1.68277	1.48602	1.68667	0.396946
	-0.10849	0.05169	-0.97312	-1.64796	-1.45682	-1.16612	0.411929	0.281702	-0.08952	0.342595	1.08377	0.469906	0.289394	-0.03557
	-0.00183	-0.35727	-0.97312	-0.94952	-1.12718	-1.99651	0.042185	-0.19138	0.057746	-0.52263	-0.61641	-0.69741	-0.79078	-1.29389
	-0.54291	-0.18132	-0.97307	-1.30843	-1.25197	-1.67568	-0.68841	-0.90046	-0.70234	-0.50815	-0.26683	0.478184	0.156449	-0.41181
	0.277811	-0.055	-0.97259	-0.11206	-0.25396	-0.42463	-0.14657	-0.07193	-0.26862	0.009405	0.415586	-0.18592	-0.37402	-0.45958
	0.113815	-0.31968	-0.97231	-0.38795	-0.86345	-1.17571	-0.32299	-0.17493	0.208564	0.28639	0.230066	0.319799	1.14779	1.21569
	0.305025	-0.08509	-0.97222	-0.52761	-0.70463	-0.61249	-0.14275	-1.53063	-0.90896	-0.84318	-0.8649	-1.55811	-1.56121	-1.02455
	-0.66577	-0.19492	-0.97168	-0.87725	-0.43198	-0.55914	-2.46863	0.727423	-0.22059	0.366009	-0.50719	-0.02458	-0.52512	0.731187
	-0.23242	-0.41087	-0.97093	-1.08777	-1.56216	-1.93538	-1.27581	-0.01017	0.071417	-0.39733	-0.26516	-0.12679	-0.72061	-0.65247
	-0.2781	-0.3507	-0.9707	-0.63899	-0.46279	-0.18951	-0.6273	-0.00758	-0.51529	0.368426	-0.19091	-0.78019	-0.68759	-2.26501
	0.217928	0.045939	-0.97016	-0.54006	-0.61027	-0.15396	0.165008	-0.19814	-0.18052	0.230965	0.026541	-0.19624	-0.46942	-0.70796
	0.094659	-0.20789	-0.97013	-0.53895	-0.88243	-1.15262	-2.11449	1.23306	0.600565	1.57225	1.71226	1.52952	0.207236	0.854627
	-0.39392	-0.25586	-0.96974	-1.30337	-0.93439	-0.83138	-1.05018	-0.1061	-0.11485	-0.37776	-0.69758	-0.5601	-0.39008	-0.69553
	-0.36957	-0.20428	-0.96971	-0.64909	-1.54875	-1.91073	-0.28299	0.08145	-0.1001	0.605492	-0.22028	0.705502	1.13341	0.569973
	0.021846	-0.14498	-0.96878	-0.74482	-1.01622	-1.47853	-2.33424	-0.24924	0.294658	-0.39003	0.508247	-1.81238	-1.38698	-3.94199
	0.045073	-0.50402	-0.96861	-1.7558	-2.12101	-2.13647	-2.70793	-0.47191	-0.23302	0.378674	0.449127	0.399379	1.03617	0.143993
	-0.12388	-0.02052	-0.96833	-1.5233	-1.79358	-2.93638	-2.36152	0.068542	0.283524	1.02826	1.70093	0.068325	0.740913	0.30781
	-0.03033	-0.23885	-0.96808	-0.35574	0.292329	-1.1207	-2.21351	0.277469	-0.3271	0.031637	0.231523	1.09408	0.420211	-0.52259
	-0.29033	-0.34676	-0.96804	-1.38121	-1.44102	-1.30894	-0.45765	0.150483	0.768414	0.417085	0.694526	0.967089	1.79009	0.753178
	0.158145	0.239427	-0.96791	0.065872	-0.67743	-1.76803	-1.7146	-0.65604	-0.06946	-1.73358	0.726451	1.51265	1.45985	1.21214
	-0.1743	-0.38727	-0.96667	-0.89073	-1.39227	-1.27394	-0.95937	-0.11246	0.12874	0.268534	0.268919	0.660671	0.610249	0.832127
	-0.59655	-1.18451	-0.96635	-0.41553	-0.70856	-0.63315	0.385633	-0.15586	0.244276	-0.2909	-0.6022	-0.96419	0.417845	-0.17926
	-0.11876	-0.17433	-0.96588	-2.58873	-2.37399	-2.55359	-2.18871	0.289962	0.402488	0.48467	1.32924	0.766841	1.03266	1.15016
	-0.53835	-0.5167	-0.96524	-1.29558	-1.26369	-1.8195	-1.05197	-0.47732	0.324843	-0.93883	-0.60177	0.579058	-0.2775	-0.22793
	-0.12163	-0.10145	-0.96495	-1.71494	-1.67633	-1.54395	-0.50074	-0.28607	-0.1464	-0.61655	-1.15705	-1.30778	-1.57082	-1.018
	0.075282	0.00221	-0.96486	-0.02977	-0.57914	-0.87772	-0.34628	0.116333	0.130717	-0.39938	0.043943	-0.35122	-0.23701	0.604746
	-0.02503	-0.21735	-0.96365	-1.17341	-1.5951	-1.78464	-0.88415	0.042561	-0.08739	0.363534	1.17847	1.66	1.91713	0.861097
	-0.24583	-0.26767	-0.96365	-0.45481	0.319185	-0.24703	-1.54264	0.165979	-0.28102	-0.24645	0.29411	0.746233	0.482657	0.114654
	-0.26556	-0.13164	-0.9633	-1.38148	-2.12811	-2.20398	-1.58017	0	1.64746	1.7121	1.33437	0.57967	3.77634	0
	-0.40134	-0.2245	-0.96217	-1.60608	-2.55016	-2.87223	-1.41739	-0.13344	-0.79636	-0.29972	0.387129	1.26499	0.724724	-0.76479
	-0.20471	-0.30051	-0.96215	-0.76461	-1.19833	-1.67497	-1.51786	0.011442	-0.04004	0.116418	0.526741	0.349431	0.923089	0.765555
	0.013908	-0.38221	-0.96206	-0.5194	-0.53389	1.30639	2.33134	1.39552	0.922376	0.830581	-0.22691	0.436425	1.6803	0.334396
	-0.00491	-0.2437	-0.96195	-0.87994	-0.66704	-1.27352	-1.02522	0.101489	0.443804	-0.21375	0.670346	-0.06748	0.924848	1.71411
	-0.05823	-0.00917	-0.96181	-0.85026	-0.80308	-0.68509	0.586877	0.239256	0.358248	0.23091	0.186067	-0.36653	0.162877	0.572434
	-0.23369	-0.08148	-0.9616	-1.60793	-1.0903	-1.42109	-1.118	-0.01388	-0.05989	0.338907	-0.53857	-0.42207	-1.32483	-0.20868
	-0.19698	-0.69186	-0.96149	-0.81239	-0.80158	-1.16479	-0.25077	0.088952	0.495332	1.21842	-0.11743	-2.11071	0.637306	0.290514
	-0.69557	-0.68327	-0.96122	-0.68558	-0.33359	0.315328	-0.58988	0.828275	1.11814	1.07061	0.951245	0.506454	-0.0671	1.56482
	-0.15331	-0.38317	-0.96095	-1.86327	-2.05449	-2.33193	-1.21785	-0.38902	-0.23648	0.361625	-0.02045	0.02073	0.089262	-0.0162
	-0.1744	0.02859	-0.96057	-0.94655	-0.32492	-0.45178	-0.63345	-0.32769	-0.32919	-0.04847	-0.34291	-0.96146	-1.14019	-0.36854
	0.282339	-0.51	-0.96056	-1.08941	-1.19355	-1.81141	-1.78846	0.068454	0.051428	0.08513	-0.06893	0.143491	-1.09321	-0.42538
	-0.05207	-0.34424	-0.96001	-1.05089	-1.29711	-1.19674	-1.62444	0.046866	-0.23013	0.616643	0.35686	0.79622	0.530035	-0.26362
	-0.07875	0.280725	-0.96001	-0.38147	-0.31221	-0.69218	-0.48644	-0.00195	-0.31697	0.522873	0.483025	0.251417	0.526202	1.07893
	-0.24017	-0.52032	-0.95957	-1.42111	-1.87757	-2.87765	-2.4246	-0.15191	-8.8e-05	-0.11492	-0.02481	0.078654	0.210861	-0.07298
	-0.39022	-0.78842	-0.95948	0.070224	0.58241	0.021826	-0.94046	-0.53443	-0.40839	0.801758	0.941603	1.59319	2.09716	0.683952
	-0.49991	-0.51607	-0.95916	-1.48898	-1.84097	-1.87138	-1.19335	0.28311	-0.5107	1.27225	1.73716	2.54645	2.61005	1.39199
	-0.20432	-0.7357	-0.95898	-2.97095	-0.61278	-1.039	-0.61837	0.724735	0.728933	0.851785	0.812058	1.06332	0.730584	0.466082
	0.034223	-0.23037	-0.95885	-0.57015	-0.73367	-1.14642	-0.42048	-0.32338	-0.02462	0.447716	0.181046	0.192911	0.056812	0.855273
	-0.06829	-0.223	-0.95781	-0.69686	-1.20677	-1.13418	-0.14769	-0.23992	-0.53899	-0.18553	0.104408	0.35238	0.512871	-0.02938
	-0.27944	-0.14147	-0.95743	-1.01504	-1.12649	-0.98233	-0.64114	0.652671	0.251488	-0.27442	-0.73213	-0.87032	-1.68939	-1.35823
	0.12382	-0.15293	-0.95634	-0.93346	-0.9764	-1.29889	-0.54745	-0.1805	-0.26942	-0.46368	-1.65673	-2.33029	-2.86642	-4.52233
	-0.48245	-0.4536	-0.95599	-1.02928	-0.77657	-1.365	-0.20161	0.111168	0.175069	-0.13785	-0.26235	-0.86901	-1.02201	-0.88842
	-0.2554	-0.33829	-0.95599	-1.59796	-2.38401	-2.44931	-1.91688	1.94521	0.992704	1.254	1.00595	0.475487	0	0.261769
	-0.3925	0.104588	-0.95592	-1.36166	-2.07244	-2.18495	-1.2472	0.12398	0.012394	-0.6127	-0.421	-0.30958	0.154128	1.04609
	0.027044	-0.21354	-0.9557	-1.6583	-2.40553	-2.55042	-1.76514	-0.25079	-0.05519	-1.60957	-0.79749	-2.51416	-1.72214	-2.47851
	-1.37139	-0.71	-0.95526	0.468464	0.855285	1.50018	0.260745	0.286167	0.663117	0.871124	0.424444	0.497882	1.05668	1.67174
	-0.32493	-0.40603	-0.95505	-1.74311	-1.8954	-1.20598	-1.30759	0.020164	-1.72419	0.854317	-0.15696	1.23793	2.46894	0.910035
	-0.28616	-0.71935	-0.955	-0.66507	-0.19648	-0.35459	0.188899	-0.4262	-0.234	0.059875	-0.20106	-0.13467	-0.37	-0.40392
	-1.30809	-0.33138	-0.95497	-1.27466	-1.87006	-2.10978	-1.82096	0.205528	0.573592	0.731784	0.976357	0.20748	0.471174	-0.36627
	-0.39908	-0.33774	-0.95492	-1.49424	-1.26311	-1.20617	-1.16001	1.943	2.09151	1.28292	1.57812	0.370098	1.33001	1.41444
	0.149417	0.028112	-0.95463	-0.77233	-1.59993	-1.85642	-1.19077	0.584796	0.254705	0.680053	1.91256	2.86436	1.41595	1.23783
	0.195898	-0.1344	-0.95284	-0.22109	-0.28295	-0.90042	-2.36547	-0.34472	0.075566	-0.42022	-0.19777	-0.47436	-1.25531	-1.06087
	-0.23006	-0.07721	-0.95281	-0.43217	-0.63219	-0.1367	-0.15306	-0.15548	-0.77638	-0.87052	-0.83561	-1.02557	-0.41463	-2.04124
	-0.16421	-0.35491	-0.9525	-0.90572	-1.65272	-1.08409	-0.27091	0.089454	0.172991	0.052851	0.151262	-0.23037	0.008353	-0.19564
	-0.11196	-0.20927	-0.9523	-0.36431	-0.2056	-0.01103	0.265205	-0.11892	0.090382	-0.18324	-1.00602	-0.03875	-0.58251	0.177304
	-0.03372	-0.27327	-0.95162	-0.51105	-0.92501	-0.79424	-0.15791	0.379963	0.15295	0.428195	1.55296	1.30356	1.4154	1.56959
	0.043641	-0.28762	-0.95122	0.205838	-0.17461	-0.69128	-0.60944	0.097758	0.008303	0.351376	1.12032	1.33035	1.47158	0.590905
	0.031183	-0.06839	-0.951	-1.07881	-1.15875	-1.10812	-1.27609	-0.05846	0.279847	0.246511	0.937339	1.27993	1.84167	0.918092
	0.208497	-0.06328	-0.95085	-0.42394	-0.37063	-0.18036	-0.22216	-0.01156	-0.24126	0.144465	1.29345	0.130826	0.654092	1.01306
	-0.35076	-0.38201	-0.94933	-0.64329	-0.783	-1.09174	-0.46647	-0.13871	0.038602	-0.4034	-0.10582	-0.0973	0.12591	-0.71402
	-0.17904	-0.2992	-0.94909	0.528984	0.904404	0.045427	0.036318	0.075059	0.032359	-0.93113	0.293516	0.639923	0.105383	-2.01233
	-0.16635	-0.57832	-0.94871	-0.37071	-0.49627	-1.53002	-0.99082	-0.33598	-0.45858	-0.54645	0.508907	-0.18082	0.887114	-0.7012
	-1.05403	-0.46907	-0.94854	-1.59906	-1.86899	-1.71839	-0.99327	0.923648	1.05664	0.197873	0.979375	0.865415	0.467123	0.81145
	-0.18388	-0.01369	-0.94839	-1.32039	-2.15408	-2.29339	-1.62112	-0.05956	0.199278	-0.08255	-3.08719	-1.9243	-2.29781	0.191563
	-0.35928	-0.65265	-0.94814	-1.69428	-1.64641	-2.77555	-1.7304	0.181445	0.595818	0.074787	2.34959	4.92084	5.06382	3.9735
	0.034118	-0.27305	-0.94797	-0.64855	-0.61277	-0.67171	1.05799	-0.41094	-0.43653	0.531677	1.41389	1.71769	1.34307	0.276273
	-0.08207	0.117516	-0.94787	-1.12428	-1.09279	-0.70648	0.788978	-0.19066	-0.32585	0.198971	1.02742	1.05875	0.898114	0.608836
	-0.35441	-0.3703	-0.94683	-1.19677	-1.22921	-2.13128	-1.60838	0.779876	0.643174	-0.31886	0.564098	0.865602	-0.04172	0.277315
	-0.15209	-0.29122	-0.94679	-0.68605	-0.1764	0.075296	0.160701	-1.53693	-0.75855	1.10581	1.28669	3.39502	4.14023	0.478439
	0.058594	-0.16619	-0.9465	-1.47809	-2.2105	-2.05485	-1.80554	0.904905	1.0056	0.984377	0.395345	1.71107	1.31866	1.46964
	0.096892	-0.06476	-0.94601	-0.19038	-0.24451	-0.22816	-0.62777	0.482837	0.692943	0.440232	0.60331	0.277787	0.797934	1.50908
	0.076165	-0.3065	-0.94586	-0.37918	-0.32287	-0.25436	0.087762	0.057852	-0.52174	-0.70433	-0.14883	0.74524	0.108751	-0.46317
	0.193101	0.546968	-0.94585	-2.77172	-2.7156	-3.87934	-2.71294	0.185334	0.296674	0.505759	0.726962	0.795626	1.21439	0.352969
	-0.42551	-0.48572	-0.94574	-1.75863	-2.07981	-2.14115	-0.05917	0.068396	-0.11842	-0.18108	-0.387	0.096986	-0.53047	-0.22613
	-0.27478	-0.37388	-0.94496	-1.5678	-2.41062	-3.76719	-1.94803	1.28743	0.450077	1.55751	0.241098	0.037681	0	2.04386
	-0.37886	-0.48105	-0.94465	0.801147	0.838874	1.06944	-0.18558	-1.36019	-0.85994	0.32456	-0.48919	1.04469	0.860743	3.17399
	-0.15601	-0.09919	-0.94462	-0.99824	-1.33235	-1.94017	-2.18785	0.678446	0.653446	0.517993	0.409856	-0.29959	0.712795	1.53287
	-0.09255	-0.33468	-0.9446	-7.8e-05	-0.70858	-0.83583	-0.57412	-1.03336	-0.36649	-0.72645	-0.72386	-0.08543	0.206143	-0.38286
	-0.58969	-0.93584	-0.94446	-1.76544	-1.72732	-2.17854	-1.38176	0.484987	0.397633	0.205562	0.197685	0.417299	-1.04817	-0.39424
	-0.02386	0.131834	-0.94443	-1.09331	-1.44282	-2.05088	-1.03822	-0.30408	0.208526	-0.36288	-1.07358	0.429258	0.718212	-1.32098
	-0.05627	-0.07585	-0.94373	-1.03108	-1.02258	-1.55571	-1.15358	0.097915	0.435702	0.244167	-0.31196	0.163218	-0.17605	-0.51616
	0.01188	-0.33465	-0.94361	-0.2425	-1.81396	-1.86166	-2.1286	-0.18833	-0.02274	0.019333	0.406789	-0.22593	-0.08661	0.640127
	0.090486	-0.16046	-0.94325	-0.98332	-1.30132	-0.8433	-0.46159	-0.05499	-0.15947	-0.39691	-1.00389	-0.9898	-1.56227	-0.15084
	-0.0602	-0.43541	-0.9424	-1.63419	-1.81137	-2.60351	-1.55203	0.212455	0.275015	0.675358	1.62142	3.17793	1.88416	0.183651
	0.029747	-0.07566	-0.94137	0.020239	0.04109	-0.44531	-0.43178	-0.73689	-0.22215	-0.69949	-0.18111	-0.26857	-0.0765	-0.57337
	-0.06902	-0.17576	-0.94097	0.028964	0.054637	-0.137	-0.85066	-0.51544	0.021786	0.393294	-0.5354	1.26065	1.98857	1.3435
	-0.32989	-0.08276	-0.94093	-1.65667	-1.79412	-3.1482	-3.42753	0.206433	0.440201	0.234011	-1.2077	-0.98978	-0.70575	0.283078
	-0.14425	-0.41532	-0.94062	-1.18822	-0.07919	0.302145	-2.66373	-0.25641	0.158592	-0.33914	-0.87737	-0.94516	-1.40813	-0.41187
	0.015049	0.020951	-0.94033	-1.04891	-1.98556	-2.03174	-1.7204	0.026578	0.579011	-0.20369	0.438918	0.070195	-0.75292	-0.45386
	0.083097	0.291882	-0.94011	-2.95422	-1.35656	-1.71908	-1.28596	-0.69257	-0.86213	-0.79026	-1.05393	-1.19901	-0.7346	-1.50609
	-0.15829	-0.105	-0.93949	-0.60078	-0.99507	-1.08793	-1.23061	0.109679	0.371301	-0.29665	-0.2621	-0.84686	-0.43364	0.829644
	-0.1143	-0.59888	-0.93946	-0.99644	-1.16596	-1.14853	-1.63728	-0.78112	0.641012	-0.71815	0.478882	2.55022	3.17203	2.11399
	5.13e-05	0.04229	-0.9388	-1.12952	-1.36709	-2.28692	-1.60212	-2.4612	-1.02316	-0.29998	0.301699	1.15858	0.581441	-0.8439
	-0.22133	-0.3922	-0.93867	-1.57418	-1.49418	-1.82153	-1.09717	0.128754	-0.65555	0.440545	1.08674	1.71339	1.91943	1.11141
	-0.25772	-0.03336	-0.93806	-1.67453	-1.85951	-2.07718	-1.25377	-0.06937	-0.45543	-0.1138	1.08495	1.95548	0.894648	0.653156
	-0.16187	-0.13236	-0.93715	0.584492	0.43413	-0.19997	-0.25679	0.355746	0.322482	0.074388	0.52478	0.294905	0.411905	0.618272
	-0.07812	-0.54211	-0.93711	-0.76042	0.000475	-0.05864	-1.25769	0.276546	-0.33094	0.027145	0.37712	-0.01997	0.238078	0.034925
	-0.3416	-0.39801	-0.93644	-0.80924	-0.35686	-0.3145	-0.39217	-0.32667	-0.00171	-1.10346	0.369401	0.500913	1.10688	0.188532
	-0.01316	0.132269	-0.93587	0.002999	-0.12198	-0.08885	0.180796	0.063289	-0.27663	0.602632	0.480545	0.319384	0.10623	-0.90416
	-0.12057	0.025965	-0.93573	-0.06895	-0.13761	-0.32021	-0.06633	-0.523	-1.10434	0.286351	-0.52543	0.329261	0.09193	0.370047
	-0.4005	-0.31206	-0.93568	-1.47183	-1.33303	-1.34506	-1.26652	1.45281	1.41213	0.818348	1.67693	0.878804	0.135283	0.517387
	-0.21684	-0.19442	-0.93544	-0.81168	-0.21879	0.163323	-0.38708	-0.38305	-0.58225	0.760568	1.94115	2.58799	2.07709	1.16232
	-0.51715	-0.56305	-0.93486	-1.00503	-1.09779	-1.37912	-1.72769	-1.77227	-1.3209	-1.73404	-0.86946	-1.68365	-1.08464	-1.54867
	0.072837	-0.00058	-0.93443	0.062053	-0.24921	0.129023	-0.46416	-0.36662	-0.35282	-0.55042	-1.33458	-1.87989	-2.17305	-0.24557
	-0.20308	-0.11493	-0.93344	-1.00283	-1.27982	-1.45228	-0.99728	0.184702	0.193634	0.137036	-0.50192	-0.50065	-0.57096	-0.15844
	-0.35188	-0.39878	-0.93311	-1.80807	-2.12726	-2.60974	-0.9534	-0.22795	0.665474	0.506675	0.158284	0.713923	1.41976	-1.63638
	-0.26552	-0.16618	-0.93259	-1.00889	-1.37283	-1.5155	-0.79477	-0.72415	0.437073	0.403866	0.54976	1.26178	1.39063	0.112483
	-0.11314	-0.20082	-0.93173	-0.50797	-0.55083	-0.73939	0.039962	-0.23848	-0.35992	-0.25818	-0.03373	0.099308	-0.68805	-1.13177
	-0.06253	-0.26334	-0.93146	-0.9353	0.000749	-0.1583	-0.35176	-0.05117	-0.22187	-0.14399	0.212822	0.141981	0.011083	-0.45841
	0.347774	-0.11573	-0.93141	-1.12457	-0.11086	0.060496	1.13351	0.797367	0.375934	1.07272	0.323559	-0.01287	0.671394	0.22728
	0.110117	-0.10307	-0.93114	-1.33914	-0.92985	-0.76638	0.701825	0.18773	0.170994	-0.04098	0.820811	0.491851	0.186568	0.394756
	-0.36316	-0.2462	-0.93102	-1.33323	-1.97789	-1.85188	-1.28457	0.994721	0.409186	0	0.232725	0.235031	0.592092	0.989305
	-0.32161	-0.6105	-0.93095	0.418772	0.987138	1.0742	0.608952	-0.15846	-1.29415	1.16397	0.311997	1.60058	1.97943	1.13003
	-0.48184	-0.63529	-0.93086	-2.1451	-1.59226	-1.45188	-1.2835	-0.20647	0.11786	-0.04048	-0.72995	0.009663	-0.25867	-0.57638
	-0.01628	-0.09674	-0.9306	-1.05041	-1.53393	-1.55642	-0.33878	0.147316	-1.94854	-0.28556	-0.61422	-2.04794	-2.06236	-2.05274
	-0.31816	-0.26424	-0.93057	-1.568	-1.28029	-1.30883	-1.1139	-0.03177	0.223011	0.009919	1.56701	1.43427	1.33563	0.904807
	-0.29075	-0.35105	-0.93043	-2.22129	-2.43894	-2.71888	-1.98352	-0.00349	-0.63242	-0.54626	0.015432	-0.12901	-0.21326	-0.27934
	-0.04321	-0.33161	-0.92966	-1.27026	-1.65355	-1.77415	-2.01246	-0.45885	-0.46479	0.548598	0.306211	-0.33398	0.579487	3.5258
	-0.03306	-0.12927	-0.92905	-1.10547	-1.7978	-2.35053	-1.52181	-0.79447	-0.64705	0.000403	-0.32022	-0.09636	-0.85893	-1.1011
	0.139633	-0.88174	-0.92869	-0.47006	-1.38042	0.59637	-0.0883	0.396923	-0.14468	0.042449	1.10218	-0.52185	0.15172	-0.63286
	-0.1159	-0.06644	-0.92796	-1.18115	-1.49952	-1.6269	-0.43028	-0.33714	-0.17905	0.225726	0.622394	0.851255	1.36686	-1.08199
	-0.31813	-0.3465	-0.92779	-0.42478	-0.16568	-0.28469	-0.79148	0.222806	1.35125	1.17251	1.58207	0.508906	0.992789	1.34844
	-0.38683	-0.36382	-0.92756	-1.7532	-1.66131	-1.57556	-1.87673	-0.56154	-0.62973	0.271058	0.033865	2.14896	2.81629	1.64525
	-0.33189	-0.97231	-0.92714	-0.94174	-0.58628	-0.45055	-0.58938	0.771377	0.616855	0.56695	0.253672	-0.55277	-0.65353	-0.27886
	0.227656	-0.18368	-0.92671	0.592452	0.529221	0.128974	0.357212	-0.20447	-0.40616	-0.40777	-0.40744	-0.40758	-0.19234	-0.28578
	0.055887	-0.10302	-0.92655	-1.0032	-1.86299	-2.93282	-1.65806	-1.34121	-1.0122	0.975541	1.4095	6.12544	7.12217	5.5383
	0.3502	0.17119	-0.92634	-1.1976	-1.07087	-0.92684	-0.17815	-0.02526	0.735825	0.394366	0.932336	0.715955	0.719993	2.22736
	-0.21413	-0.76844	-0.92508	0.131958	0.919999	0.66821	-1.10746	-0.3198	0.063585	-0.20477	0.101313	-0.43724	-1.33512	-0.24323
	-0.31938	-0.76598	-0.92491	0.235068	0.754332	1.01531	0.060337	0.091543	1.40456	-0.32489	1.73048	0.616381	-0.3236	-0.31851
	-0.16603	-0.29903	-0.92489	-0.41853	-0.60397	-1.04169	0.192781	0.13773	-0.69741	-1.1633	-0.72414	-0.56259	-0.64913	-0.64883
	-0.13795	-0.13174	-0.92452	-1.39814	-2.06186	-3.11522	-2.16412	0.399548	-0.85269	0.811996	0.611079	-0.01041	0.545285	0.250864
	-0.04401	-0.28814	-0.92408	-1.16791	-0.42047	-0.68982	-0.29611	-1.00692	0.717213	1.87885	1.17547	0.879672	1.08967	2.16362
	-0.04751	-0.17297	-0.92318	-0.0956	-1.98579	-1.45913	-1.97658	0.397984	0.268008	0.213631	0.804191	0.803177	1.45317	0.758955
	-0.2169	-0.63349	-0.9229	-1.69757	-1.56592	-1.47136	-0.48016	-0.6036	-0.17362	-0.41457	-0.32801	-0.69525	-0.87182	-0.79172
	-0.09788	-0.22261	-0.92266	-0.73533	-0.93838	-0.83646	-0.79732	-0.18727	-0.43832	-0.26881	-1.68691	-3.26683	-3.11111	-2.34558
	-0.33857	-0.13866	-0.92262	-0.77024	-0.58324	-0.67162	-0.10643	0.568009	1.32921	1.49533	0.868017	1.80302	1.19405	0.945532
	0.153718	0.569373	-0.92217	0.833072	0.869485	1.50839	-0.66875	0.727975	0.507432	0.043757	0.605186	0.520505	1.55142	0
	0.673809	0.727114	-0.92173	-0.32971	-0.14758	-0.35452	1.08841	-0.0913	-0.25617	-0.10303	-0.59401	-0.8244	-0.55733	-0.61691
	-0.35169	-0.02389	-0.92143	-1.24556	-1.2289	-1.51194	-1.425	1.02244	0.736756	1.03449	0.662179	0.465316	-0.57471	0.595933
	-0.28634	-0.70104	-0.92104	-0.91435	-0.72662	-0.91799	1.8924	-0.1545	0.146578	0.121246	0.048697	0.178085	0.240632	0.485747
	-0.0229	-0.81503	-0.92098	0.557987	1.01655	0.608942	-0.49873	0.625616	0.489307	0.542715	0.848496	0.538655	0.325403	0.085393
	-0.27514	-0.41602	-0.91994	-1.31558	-1.39088	-1.38749	-1.05314	0.097941	-0.94599	1.19857	1.80067	1.02829	0.18526	0.755693
	0.117055	-0.05966	-0.91966	-0.27037	-1.25682	-0.88632	-0.20092	0.987731	1.00429	-0.14431	0.341783	-0.31958	-0.45258	-0.54165
	0.056166	-0.01477	-0.91956	-1.10688	-1.76241	-2.12679	-0.99312	0.657839	-0.07947	0.206161	0.902055	0.676369	0.479335	-0.37807
	-0.07025	-0.2273	-0.91922	-0.6841	-0.89642	-1.60227	-0.83328	-0.14276	-0.66112	-0.2846	-0.37113	0.459343	0.291322	-0.27049
	0.143251	-0.08516	-0.91845	0.048176	-0.1732	0.081944	0.384288	0.002328	-0.61476	0.618127	0.729797	0.693404	0.175888	-0.35451
	-0.27248	-0.44753	-0.9181	-1.61863	-1.4866	-1.54107	-1.02441	0.434403	0.556414	-0.12478	0.060166	0.161634	-0.65915	-1.5153
	-0.05337	0.073965	-0.91792	-1.87412	-1.90533	-1.99607	-0.82784	-0.43722	-0.2334	-0.91915	-1.18491	-0.68472	-1.40381	-1.11659
	0.45695	0.798454	-0.91778	-2.36311	-2.11064	-1.83189	-2.91083	0.222351	0.067638	-0.1351	-0.58135	-0.56209	-0.28634	-0.31118
	-0.20675	-0.0397	-0.91775	-1.12436	-1.45123	-1.44079	-0.76525	0	0	0	0	0.178254	0.170429	0.593756
	-0.04289	0.011955	-0.91747	-1.59852	-1.58491	-1.56814	-1.04515	-0.68529	0.630615	0.994571	1.29735	2.30746	1.49879	2.675
	-0.18191	-0.15876	-0.91733	-1.26994	-1.04474	-1.72953	-0.94478	0.309153	-0.47463	0.772782	2.0658	3.18857	3.15093	0.3087
	0.072664	-0.10003	-0.91704	0.191947	-0.02989	0.027671	-0.38698	-0.76368	-0.89913	0.124714	0.027239	-0.77143	-0.21352	-0.86212
	-0.42637	-0.13852	-0.91672	-1.05041	-0.60599	-1.04969	-0.94245	0.798671	0.571532	0.022568	1.716	2.0084	2.36144	1.14057
	-0.28803	-0.304	-0.91672	-1.46465	-1.89931	-2.58951	-2.00818	0.727245	0.175399	0.513394	0.961279	1.15692	1.27009	1.23405
	0.086956	-0.04936	-0.91663	-2.36615	-1.44381	-0.32581	3.02498	0.208449	-0.03601	0.121032	1.2545	1.60172	2.0594	1.63298
	-0.0748	-0.15778	-0.91634	-1.66511	-2.27867	-2.5375	-1.64834	0.491893	0.436917	1.40028	0.904987	1.37517	1.62244	1.47811
	-0.01175	-0.06145	-0.91592	-0.89496	-0.59992	-0.51838	-0.11056	-0.1295	-0.07553	-0.45335	-0.3655	1.06561	0.923392	-0.55891
	-0.16293	-0.18076	-0.91523	-1.1256	-1.39761	-2.00007	-0.67199	-0.34699	-1.06483	-0.82731	1.20437	1.47584	0.736896	-2.69652
	-0.42295	-0.36316	-0.91508	-1.78905	-1.37835	-1.08966	-1.25535	-0.9515	0.11028	0.96675	2.13638	2.76902	2.85045	1.80359
	-0.28119	-0.18002	-0.91462	-1.01668	-0.62327	-0.81786	0.53152	-0.63427	-0.31115	-0.77283	0.317197	2.56932	0.40455	-1.24306
	0.23747	0.044048	-0.9144	0.22505	-0.03415	-0.48505	-0.11191	0.475583	-0.41617	0.15555	0.567429	2.46312	-1.21974	-0.66467
	-0.32682	0.032092	-0.91423	-2.10173	-2.07156	-2.54368	-1.49253	-0.38547	-0.35972	0.427607	0.875918	0.17214	0.366456	1.31779
	-0.36539	-0.50055	-0.91414	-1.51596	-1.75211	-1.93946	-0.74263	0.454256	1.31139	1.41903	0.613282	0.585268	0.931852	1.17884
	-0.40649	-0.26363	-0.91405	-1.87539	-2.20068	-2.30227	-1.5367	0.169345	0.080018	-0.84695	0.967459	0.077473	0.042486	0.355597
	-0.50137	-0.45288	-0.91299	-1.27067	-1.39935	-1.53629	-1.53225	0.328	0.026333	-0.02839	0.44758	0.425435	0.597995	0.243648
	-0.05191	-0.1707	-0.91295	-0.00745	-0.46221	0.266468	1.34303	0.961328	2.19521	0.973179	1.39007	2.26377	1.62193	2.13114
	-0.04701	-0.12157	-0.91271	-1.46597	-1.60995	-2.21345	-2.10369	0.575877	1.72057	1.02743	2.28539	2.13575	-1.00648	2.46618
	-0.35645	-0.36852	-0.91238	-1.01383	-1.0742	-1.08147	-1.01145	0.233554	-0.00359	1.50103	0.821475	0.965606	1.32867	0.460588
	-0.1587	-0.16721	-0.91211	-1.10925	-1.44915	-1.74844	-0.51184	-0.02119	-0.01759	0.034547	0.127358	-0.03368	0.228388	1.02322
	-0.41326	-0.52727	-0.9121	-1.1059	-1.23416	-1.71897	-0.66529	-0.05581	-0.15246	0.646739	1.05436	1.11168	1.61887	1.14687
	-0.42367	-0.69466	-0.91189	-1.57215	-2.44916	-2.29263	-1.80903	-0.92066	-0.84185	0.536614	0.833679	1.70363	2.47471	0.413693
	-0.03773	-0.2338	-0.91057	-1.24158	-0.55714	-0.65607	-0.08233	0.235165	1.20259	1.10479	2.64357	3.4961	3.42546	3.2957
	0.031394	-0.45847	-0.91046	0.317525	0.607193	0.548513	-0.21545	0.11677	-1.02293	-1.15416	-0.13205	-0.8074	0.473656	2.07085
	-0.24418	-0.0172	-0.91016	-1.55029	-1.49923	-1.31162	0.144617	-0.96739	-0.54512	-0.54201	-0.4001	-1.28315	-1.30451	-1.77016
	0.035968	0.033406	-0.9091	-1.49077	-1.57956	-2.30363	-1.25998	-0.65524	0.917549	1.77811	-0.05525	0.039642	0.15605	0.969003
	-0.34317	-0.5493	-0.90894	-1.3466	-0.83216	-0.38649	-1.95522	-0.142	-0.34083	-0.54577	-0.49112	1.1465	0.719495	-0.63486
	-0.15705	-0.89886	-0.90878	-0.05129	-0.43357	-0.54162	-1.48913	-0.15491	-0.33483	-0.17816	-0.55173	-1.96194	-0.3942	0.660354
	0.143476	0.014493	-0.90774	-0.81425	-0.95159	-0.54527	-0.4523	0.089953	0.562808	0.468047	-1.5399	-1.70242	0.012226	-0.25632
	-0.16313	-0.21994	-0.90755	-1.01902	-1.25631	-2.42868	-2.04726	-1.39499	-1.40484	-1.25993	-0.40877	-0.30628	0.412521	0.210696
	-0.18534	0.040783	-0.90736	-0.54317	-0.46931	-0.27876	0.471898	-0.08342	-0.47459	-0.13084	-0.93566	-0.47959	-0.67844	-0.93541
	-0.04584	-0.33108	-0.90735	-0.57337	-0.84736	-1.10782	-1.3209	-0.34088	-0.82919	0.265499	0.586179	0.675877	-0.26852	-0.31918
	-0.28095	-0.4516	-0.90732	-1.00356	-1.30399	-1.455	-0.15202	0.717398	-0.05108	0.690217	0.089866	1.42833	1.55258	1.91403
	0.005766	-0.10267	-0.90687	-0.95392	-0.74372	-1.3302	0.076435	0.275605	0.792461	0.526008	0.353341	0.429112	0.650012	1.00002
	0.065459	-0.18202	-0.90619	-0.09667	0.389066	-0.71722	-1.384	-0.05247	-0.04411	-0.08735	0.888954	-0.44264	0.324815	-0.27582
	-0.21368	-0.11396	-0.906	-1.36338	-1.44937	-1.70588	-1.21828	-0.67485	-0.71999	-0.29759	-0.37949	-0.43276	-1.07151	0.50342
	0.253393	0.04178	-0.90526	-0.91929	-0.21468	-0.30294	0.824525	-0.01314	-0.13453	-1.00502	-1.45854	-2.32612	-2.69523	-5.8732
	-0.29973	-0.398	-0.90514	-0.51581	-0.0055	0.429964	-0.09608	-0.1298	0.001823	-0.7878	-3.60738	-1.44625	-2.61901	-3.14084
	-0.21963	-0.04853	-0.9051	-1.29219	-1.3139	-1.12272	-0.92158	-0.34093	-0.55848	-0.43364	-0.841	-1.15837	-3.3265	1.12404
	0.235521	-0.33847	-0.90485	-0.11373	0.163874	-0.88016	-0.71016	0.123571	0.221722	-1.30255	-0.29954	0.170205	-0.29575	0.668298
	-0.24953	-0.41018	-0.90328	-0.97022	-1.09784	-1.18311	-0.86209	-0.00681	-0.07967	0.4196	1.13628	1.05974	1.09085	0.915437
	-0.08298	-0.0379	-0.90205	-0.46969	-1.01954	-1.60997	-1.38583	0.27111	-0.28718	-0.6603	-2.3797	-1.09018	-1.42193	2.79072
	-0.25043	-0.34808	-0.90154	-0.52332	-1.05016	-1.51374	-1.34222	-0.19344	-0.95076	-1.69777	-0.90733	-0.56034	-0.7685	-0.68533
	-0.10184	-0.1075	-0.9014	-0.42577	-0.25484	-0.68359	0.149115	0.229282	-0.20254	-0.07222	0.110179	-0.07004	0.237887	0.304681
	-0.20305	-0.15781	-0.8998	-0.66234	-1.35424	-1.63515	-0.64238	-0.70012	-0.85151	-0.97942	-1.33997	-0.46238	-1.08363	-1.51901
	0.181941	-0.0079	-0.89938	-0.51962	-0.13693	-0.57848	0.102256	-0.83298	-0.03776	0.357792	-0.09527	0.641187	0.89517	0.186956
	0.118519	0.432702	-0.89932	-1.50111	-0.73402	-1.03517	0.124257	-0.04593	-0.19561	-0.35203	0.065404	0.283268	0.298391	-0.41833
	0.113783	0.176614	-0.89817	0.114839	-0.00141	0.200783	-0.94653	-0.10925	-0.2974	-0.50046	-0.08043	-0.03365	0.385135	0.490424
	-0.22696	-0.20191	-0.89763	-1.52464	-2.44937	-2.18584	-0.96775	-0.40371	-1.64055	-1.2339	-0.92513	-0.81314	-0.79229	-0.5686
	0.514695	0.233746	-0.89712	-0.27078	-0.28147	-0.64336	-0.17991	0.065719	0.188039	0.40221	0.707643	0.575154	0.631452	0.793161
	0.051607	0.117545	-0.89657	-1.02794	-1.30754	-1.85591	-0.91821	-0.08117	0.078912	-0.13806	-1.02644	-1.2356	-1.31423	-1.07758
	-0.17403	-0.29101	-0.89652	-1.19127	-2.22261	-2.69086	-1.09191	0.298683	0.725471	1.10326	0.768696	1.08946	-0.01695	-0.30233
	-0.14441	-0.21194	-0.89618	-1.42864	-1.43793	-1.76813	-1.63137	0.568237	1.55099	0.595203	-0.91903	-1.0155	-1.07505	-1.04493
	-0.33418	-0.44863	-0.89601	-0.84894	-0.75036	-1.52573	-0.07585	0.132746	-0.04678	1.03106	-0.07192	-0.88838	-0.71355	0.461489
	-0.26108	-0.33421	-0.89594	-1.08407	-0.77106	-0.77964	-0.6678	0.359228	-0.07002	0.958515	1.38872	1.57156	1.57915	0.916354
	0.049499	-0.12036	-0.89594	-1.70523	-0.1525	-0.89925	-0.2068	0.259498	-0.09234	0.084706	0.303909	0.515339	0.904535	0.350675
	-0.58128	-0.44213	-0.89508	-1.09016	-1.72238	-1.22896	-1.47535	0.062884	0.104728	-0.1025	-0.09429	-0.81306	-0.35715	0.359499
	-0.09599	-0.26615	-0.89458	-1.21534	-1.00165	-1.43314	-0.54636	-0.11449	-0.06196	0.541036	0.734791	1.09215	0.69629	-0.34041
	-0.38769	-0.03852	-0.89455	-1.05443	-1.2968	-1.57859	-1.6373	0.131033	-0.01869	0.190724	0.836785	1.63327	1.85766	1.7963
	0.195081	0.06336	-0.8941	-1.14522	-1.9803	-3.39389	-2.60583	0.1892	0.408389	0.322304	0.810676	1.71341	1.2891	0.63309
	0.02096	-0.09746	-0.89408	-0.48224	-0.51138	-1.8499	-1.14794	-0.2332	-0.24274	-0.04957	1.08677	0.793138	1.47984	0.893322
	-0.81952	-0.22529	-0.89393	-1.22565	-1.44359	-0.89034	-0.11086	-0.08403	-0.28267	0.381975	0.658337	0.676835	0.815398	-0.01585
	-0.05893	0.082742	-0.8938	-0.68767	-0.77947	-0.39891	0.018932	0.298407	-0.15555	0.483545	0.507387	0.909296	1.12654	-0.14309
	0.24432	-0.0713	-0.8938	-0.73522	-0.46072	-0.36492	-1.6746	0.341455	0.199759	0.955839	-0.23521	-0.21524	0.455962	0.68692
	-0.08834	-0.37614	-0.89347	-0.83946	-0.31606	-1.21722	-0.64083	-1.19755	-2.3964	-0.90956	-0.65045	-0.08874	1.9602	3.51233
	-0.44448	-0.69042	-0.89322	-1.31656	-1.50119	-1.47187	-1.33158	0.824223	0.65891	0.365777	1.41564	0.354913	-0.46405	0.12928
	-0.1128	-0.35981	-0.89304	0.147931	-0.32709	-0.12573	-1.21231	0.487614	-0.36275	-0.69226	2.04133	1.84473	2.2727	1.30117
	-0.23612	0.017929	-0.89293	-1.57302	-2.20092	-2.21847	-2.03112	-1.07733	-1.29746	-0.00374	0.821357	2.62575	2.48295	0.852208
	-0.19108	-0.19514	-0.89247	-1.66925	-2.12722	-2.85494	-1.58861	-0.01042	-0.32708	-0.06907	0.584488	1.26107	1.08044	2.93929
	-0.91818	-0.91649	-0.89162	-2.62072	-1.93486	-2.55748	-2.72032	0.21654	0.332279	0.085141	-0.3261	-0.14086	-0.84745	-0.64365
	-0.31874	-0.0954	-0.89137	-1.41731	-1.58748	-1.3159	-0.76539	-1.00901	0.576458	1.19958	-0.66193	0.121857	1.3657	0.266885
	-0.16188	-0.32792	-0.89136	-1.90154	-1.84226	-1.76524	-0.98932	-0.59797	-0.13146	0.245416	1.00373	1.04926	0.574279	-0.24491
	-0.16934	-0.41672	-0.89111	-0.3732	-0.22486	0.198793	-0.62234	-0.02864	0.507645	0.12244	0.040084	0.228571	0.007627	-0.19675
	-0.05919	-0.43937	-0.89078	-0.16337	-1.51094	-2.24462	-1.12695	0.065702	-0.15806	-0.47795	0.028428	-0.16714	-0.23201	-0.63048
	-0.63024	0.525642	-0.89035	-0.82819	-1.17912	-0.62698	-0.53935	-0.13718	-0.25078	0.340557	1.0937	1.22167	1.10051	0.487358
	-0.1356	-0.544	-0.88981	-0.65931	0.272149	0.133982	0.44861	-0.01246	-0.02854	-0.27177	0.386484	-0.03629	0.254966	0.658291
	-0.52126	-0.41774	-0.88933	-1.45719	-2.05103	-1.95414	-1.19287	0.255265	0.440841	1.03577	-0.17824	-0.25192	0.013341	-0.22106
	-0.40054	-0.13935	-0.88923	-0.59674	-0.20316	-1.10535	-0.12172	0.952078	0.348719	1.45053	0.462226	0.68184	0.214714	1.65307
	-0.53565	-0.86464	-0.88911	-0.60707	-0.62861	-0.91033	-0.41007	0.294519	0.0433	1.2673	1.63312	1.06116	1.38264	1.37146
	0.049586	-0.19385	-0.88874	-0.94496	-1.36295	-1.46315	-0.58866	0.538838	0.510299	1.04896	2.01213	2.20474	1.71694	0.403073
	-0.52544	-0.31117	-0.88848	-1.27516	-1.59823	-1.81857	-1.55825	-0.25927	-0.87959	0.35258	0.043535	0.827415	1.13351	1.16529
	-0.13065	-0.08839	-0.88728	-1.42126	-1.41252	-1.98911	-1.10173	0.557675	0.144442	-0.15144	0.363322	0.886734	-0.01305	-0.31388
	0.005315	-0.37326	-0.886	0.412759	0.391467	-0.07621	-0.67795	-0.16555	0.060995	-0.54932	0.670886	-0.0604	0.69154	0.003016
	-0.25939	-0.32404	-0.88502	-1.38614	-1.5869	-1.09878	-0.3343	-0.11814	-0.20634	0.571595	0.735527	0.856903	0.717909	0.459796
	-0.29362	-0.39294	-0.88427	-1.2014	-0.74427	-0.99392	-0.68999	0.916731	0.868573	1.29794	0.34474	1.08022	-0.3284	-0.3225
	-0.07394	-0.61662	-0.88361	-1.97886	-1.9421	-2.69005	0.040717	0.232571	0.068668	0.042427	0.598502	1.77903	1.54572	1.0428
	-0.01064	-0.33248	-0.88352	-1.06855	-1.05063	-1.8778	-0.87948	0.244624	-0.40472	0.212186	0.506881	0.574943	0.546603	0.385613
	-1.16179	-0.3821	-0.88347	-1.202	-0.41607	-0.17216	-1.12037	0.291565	1.69216	0.278079	-1.05401	-1.22625	-0.78521	-2.19242
	-0.14465	-0.66828	-0.88338	-0.28273	0.245344	-0.26211	0.064175	0.582201	-1.35915	-0.12826	-0.90743	-0.92713	0.39691	-0.43947
	-0.15723	-0.1951	-0.88315	-1.16603	-1.86869	-1.69987	-2.18954	-0.73658	-0.78529	0.473153	2.16722	3.18408	3.35139	3.66551
	-0.22719	-0.49879	-0.88306	-0.28875	-0.58491	-1.30299	-1.36848	-1.11368	-0.16269	1.17125	0.573067	1.51964	0.751763	0.333955
	-0.01973	-0.08242	-0.88289	-1.35745	-2.16309	-2.33094	-0.90161	-0.53417	-2.09478	-0.95816	-0.97331	-1.09687	-0.874	-1.27818
	-0.1936	-0.19937	-0.88258	-1.22365	-1.54477	-1.4196	-1.48168	-0.23189	-0.42252	-0.70746	0.212592	1.72301	1.71897	-0.00794
	-0.4091	-0.45211	-0.88252	-1.17311	-1.95647	-2.19865	-1.2589	-0.26631	0.10452	0.478305	0.49416	0.331037	0.655145	1.83743
	-0.22754	-0.38251	-0.88249	-1.26646	-0.686	-1.25822	-0.8863	0.968924	-0.32132	0.779604	0.312799	0.970315	1.5392	0.393667
	-0.30097	-0.1251	-0.88146	-1.70272	-2.0809	-2.35278	-1.411	0.806236	0.380721	-0.33992	-0.5911	0.779102	0.446035	1.52652
	-0.06291	-0.06532	-0.8814	-1.65834	-2.07143	-2.61043	-1.85786	-0.30211	-0.11466	-0.47211	-0.48687	-0.21698	-0.18637	-0.39183
	-0.25585	-0.16929	-0.88115	-1.22864	-2.58374	-2.86196	-2.41048	-0.09387	-0.05985	0.3497	0.816922	0.977455	1.33205	0.977684
	-0.09451	-0.49942	-0.88098	-0.47684	-0.41902	-0.9674	-2.73336	0.056267	0.014695	-0.62154	-0.74657	-2.20919	-2.16484	-0.04145
	-0.03104	-0.13131	-0.88098	-0.81236	-0.49489	-1.40342	-1.91967	0.374509	-0.44874	1.46935	0.665293	0.403913	1.42326	0.410708
	0.057067	-0.36723	-0.88091	-0.34751	0.103471	-0.74992	-1.27315	-2.65977	-1.18181	-1.1636	0.473172	1.34687	0.845273	-0.49335
	-0.34333	-0.40954	-0.88084	-0.82334	0.044568	-0.41877	0.751848	-0.17398	-0.76133	-0.26546	-0.45357	0.119625	0.051134	1.11385
	-0.38378	-0.09478	-0.88068	-1.28298	-1.318	-1.46241	-0.44021	0.845809	0.852223	-0.22818	0.632855	0.819264	0.619547	0.811203
	-0.27269	-0.22756	-0.88059	-0.26405	-1.11516	-1.15907	-0.90906	1.71623	-0.22419	0.53169	1.857	1.49571	0.326347	0.022232
	0.263404	0.213962	-0.88055	-0.93369	-1.79358	-2.18908	-0.64068	0.054504	0.123326	0.447249	1.23801	0.12247	0.711336	0.147785
	-0.21076	-0.18377	-0.88049	-1.20093	-1.12106	-1.43153	-0.22819	-0.01747	-0.18681	0.358919	0.122575	-0.07978	-0.09872	0.312533
	-0.20576	-0.21059	-0.88029	-0.97022	-1.89307	-2.1048	-1.98681	-0.49738	0.281984	-0.72024	-0.13186	0.215492	-0.69544	-0.44511
	0.041887	-0.03342	-0.88011	0.676374	0.653187	-0.21346	-0.12366	-1.52653	-1.55251	0.174386	0.217156	0.167257	0.55892	2.77173
	-0.25829	-0.23475	-0.88004	-0.95491	-0.43467	-0.93786	-1.13213	0.138481	-0.12077	0.023059	1.57037	2.41538	2.16307	0.072064
	0.083943	-0.2008	-0.88	-1.17879	-1.5326	-1.56148	-0.26274	0.976702	0.954759	1.04891	0.764041	1.34796	1.00382	1.01642
	0.041477	0.154546	-0.87998	-0.55192	-0.58358	0.269117	-0.14136	-0.59811	-0.4682	-0.19456	-0.18662	-1.17259	0.39953	-1.0924
	-0.18414	-0.31876	-0.87986	-1.33942	-1.75821	-2.46428	-1.48159	-0.81134	1.12674	-0.69851	0.442081	-0.32911	-1.32668	-2.46228
	-0.34424	-0.4736	-0.87946	-0.4687	-0.58094	-1.12161	-1.02392	-0.19049	-0.10812	-0.31501	0.936336	1.44682	0.85574	-0.28298
	0.0977	-0.22644	-0.87945	-0.57135	-1.71315	-1.13534	-0.76165	-1.7702	-2.09856	1.26317	-0.99849	-0.45633	1.18547	3.23021
	-0.08675	0.035253	-0.87941	-1.49495	-1.55697	-1.94533	-1.01803	-1.1683	-0.827	0.866502	1.3288	0.865237	0.84738	0.843726
	-0.00104	-0.25828	-0.87857	-1.35582	-1.48294	-1.48717	-0.00816	0.114529	0.643887	0.826571	1.57763	2.63536	1.72727	1.33335
	-0.37853	-0.66456	-0.87773	-0.51816	-0.01291	-0.03933	-1.33411	-0.31867	-0.7906	0.245818	0.463228	0.669237	0.648503	0.404527
	-0.17125	-0.16644	-0.87762	-1.20911	-1.32808	-1.33847	-0.56138	0.888241	0.536407	0.788864	1.15433	0.77893	0.983979	0.443549
[truncated: 3,760 more rows]

## Sheet: Fig. 6
Fig. 6a											Fig. 6b
		WT	bcl7a	bcl7b	bcl7a bcl7b	pBCL7A:BCL7A-GFP bcl7a bcl7b	pBCL7B:BCL7B-GFP bcl7a bcl7b	brm-3	brm-3 bcl7a bcl7b				WT	bcl7a bcl7b	p35S:MIM156	p35S:MIM156 bcl7a bcl7b	pUBQ10:MIR156A	pUBQ10:MIR156A bcl7a bcl7b	spl9-4 spl15-1	spl9-4 spl15-1 bcl7a bcl7b
		9	9	8	7	12	11	8	8				9	8	1	4	43	56	17	10
		9	11	8	7	9	12	10	7				11	9	1	3	54	43	15	12
		11	12	7	9	9	10	8	7				10	6	1	2	45	45	16	10
		10	10	9	8	10	9	9	8				9	7	1	1	53	39	15	10
		9	9	8	6	9	9	9	8				11	8	1	1	46	51	17	11
		11	11	8	8	9	11	8	6				10	7	1	2	40	41	18	10
		8	8	7	7	10	10	10	6				10	6	1	1	37	43	15	10
		9	9	8	6	11	11	8	8				9	5	1	2	38	45	16	12
		9	9	8	6	10	9	9	6				12	7	1	1	39	50	15	10
		11	8	7	7	9	11	9	7				10	8	1	3	44	38	16	9
		10	8	9	8	9	9	8	8				9	9	1	1			15	10
		9	7	8	9	11	11	7	8				11	7	1	1				11
		11	9	8	7	9	10	8	6				8	8	1	1				9
		10	9	7	6	11	9	9	7				9	6	1	2				11
		10	9	8	7	10	9	9					12	8	1	1				11
		12	11	8	8	9	11	8					10	7	1	2				10
		10	10	7	7	9	10	7					10	6	1	3				12
		10	9	9	6	10	11	8					11	5	1	1				9
		11	11	8	5	10	11	9					10	6	1	1				10
		12	11	8	7	12	11	9					10	8	1	2				12
		10	8	7	8	9	9	8					12	6	1	1				10
		10	10	8	6	11	9	7								2				9
		9	12	8	8	9	10	8								1				12
		11	10	7	7	11	12	9								1				10
	mean	10.0417	9.58333	7.83333	7.08333	9.91667	10.2083	8.41667	7.14286			mean	10.1429	7	1	1.66667	43.9	45.1	15.9091	10.4167
	SD	1.0417	1.34864	0.637022	1.01795	1.01795	1.02062	0.829702	0.864438			SD	1.10841	1.18322	0	0.868115	5.89633	5.68526	1.04447	1.01795
Fig. 6c
			WT	bcl7a	bcl7b	bcl7a bcl7b	brm-3	brm-1	bcl7a bcl7b brm-3	bcl7a bcl7b brm-1
	pri-MIR156A		1.08048	0.874583	0.813191	0.624887	0.441862	0.092248	0.27389	0.112007
			0.921251	0.899171	0.764012	0.63361	0.418027	0.114758	0.3018	0.104869
			1.00463	1.12636	0.788218	0.518231	0.392746	0.088184	0.42681	0.08518
	pri-MIR156C		0.99654	0.905425	0.798298	0.714497	0.739694	0.427798	0.644685	0.415139
			0.870551	0.95705	0.712025	0.641713	0.63728	0.242322	0.651423	0.467056
			1.15269	1.18646	0.840896	0.757858	0.757858	0.439825	0.748289	0.441862
	mircroRNA 156		0.849685	0.835088	0.873573	0.68302	0.687771	0.234068	0.450625	0.20733
			1.05702	0.91067	0.837987	0.692555	0.659754	0.22688	0.455335	0.217638
			1.11342	0.920188	0.82932	0.687771	0.624165	0.216885	0.584389	0.20166
Fig. 6d
		WT	bcl7a	bcl7b	bcl7a bcl7b	brm-3	brm-1	bcl7a bcl7b brm-3	bcl7a bcl7b brm-1
	SPL9	0.92445	1.08799	1.27603	2.20244	1.83718	3.08048	2.50244	3.11858
		0.911722	1.09936	1.13419	1.89649	1.37554	2.92125	2.19649	2.802
		1.18646	0.921251	1.08799	1.97703	1.64718	3.00463	2.0977	3.11471
	SPL13	1.05336	1.04247	1.02456	1.43893	1.46409	1.6077	1.46409	1.87046
		0.972655	1	0.959264	1.30586	1.30134	1.96564	1.30134	1.96145
		0.976032	1.06807	0.926588	1.40932	1.56956	1.77456	1.56956	2.17456
	SPL15	1.26576	1.09809	1.29004	2.20244	1.83718	3.08048	2.50244	3.11858
		0.849685	0.888843	1.55294	2.50244	1.98619	3.29125	2.19649	2.802
		0.929805	0.921251	1.2895	2.17347	1.96472	3.00463	2.0977	3.01471
Fig. 6f
		% input
		WT			BRM-GFP brm-1			BRM-GFP brm-1 bcl7a bcl7b
	TA3	0.001135	0.000826	0.000867	0.00452	0.005562	0.005119	0.002252	0.005104	0.005197
	MIR156A	0.000229	0.000328	0.000367	0.019943	0.019705	0.017434	0.018633	0.023639	0.016438
	MIR156C	0.000398	0.000547	0.000469	0.052501	0.075619	0.056363	0.052629	0.066391	0.052223
Fig. 6g
		% input
		WT			pBCL7A:BCL7A-GFP bcl7a			pBCL7A:BCL7A-GFP bcl7a brm-1			pBCL7B:BCL7B-GFP bcl7b			pBCL7b:BCL7b-GFP bcl7b brm-1
	TA3	0.007407	0.007122	0.005059	0.005118	0.007373	0.007322	0.005825	0.009204	0.00471	0.009774	0.006101	0.007758	0.005166	0.004688	0.008219
	MIR156A	0.002366	0.002088	0.003079	0.016476	0.011047	0.015659	0.004967	0.006186	0.002518	0.020758	0.017988	0.025321	0.004623	0.003843	0.004016
	MIR156C	0.007205	0.006722	0.006584	0.02179	0.017496	0.018366	0.007221	0.006287	0.005435	0.031031	0.039642	0.059396	0.005385	0.006229	0.007546

## Sheet: Supplementary Fig 3
Supplementary Fig. 3d
		% input
		BRM-GFP brm-1			pBCL7A:BCL7A-GFP bcl7a			pBCL7B:BCL7B-GFP bcl7b
	TA3	0.017848	0.015646	0.024129	0.01348	0.01334	0.014397	0.016885	0.031509	0.011374
	AT2G29660	0.169802	0.09585	0.112417	0.173972	0.104526	0.143779	0.090995	0.075203	0.172173
	AT2G29970	0.260965	0.206173	0.280666	0.275845	0.253829	0.284584	0.238478	0.20193	0.293601

## Sheet: Supplementary Fig 7
Supplementary Fig. 7a
		pBRM:BRM-GFP brm-1	pBRM:BRM-GFP brm-1 bcl7a bcl7b
	BRM-GFP	1.05502	1.05742
		1.10889	0.890919
		0.85477	1.22717
Supplementary Fig. 7f
		% input
		pBRM:BRM-GFP brm-1		pBRM:BRM-GFP brm-1 bcl7a bcl7b
	AT4G09460	0.0781947	0.0586677	0.061367	0.0803182
	AT4G12450	0.151135	0.10389	0.152636	0.152674
	AT5G11790	0.151029	0.105032	0.136684	0.182864
	AT5G15120	0.0731294	0.0563457	0.117567	0.111264
	AT2G18750	0.0694051	0.0479156	0.0515227	0.0612316
	AT3G01430	0.0964629	0.0765469	0.0919042	0.0827699
	AT1G01140	0.135511	0.073124	0.101115	0.11654
	AT1G01650	0.0878328	0.0569839	0.0661529	0.0557815

## Sheet: Supplementary Fig 10
Supplementary Fig. 10e					Supplementary Fig. 10h				Supplementary Fig. 10k
	log2(no. of reads within ±1 kb of TSS)					log2(no. of reads within ±1 kb of TSS)				log2(no. of reads within ±1 kb of TSS)
	WT	bcl7a bcl7b	brip1 brip2			WT	bcl7a bcl7b			WT	bcl7a bcl7b
	5.60644	5.92754	5.40139			7.23989	6.96786			7.43054	7.12737
	5.70542	5.49105	5.42945			7.90117	7.36282			7.56777	6.73701
	5.94556	5.19042	5.56636			6.46164	5.94556			6.98812	6.644
	5.37191	5.75822	5.6427			4.91648	6.14405			8.41278	8.00282
	5.89542	6.32948	5.8495			7.02059	7.0167			6.42526	6.30451
	6.63641	6.14619	5.93003			6.35896	6.2914			6.42358	6.56178
	5.85873	6.47273	5.93911			7.8558	7.62242			7.67878	7.60251
	5.79883	6.14241	5.94205			7.21931	6.96342			6.99492	7.21578
	5.89445	5.91313	5.9493			6.45886	6.44402			7.41236	6.8505
	6.09592	6.50993	5.95303			6.80954	6.84637			6.82394	6.54489
	5.6489	5.58541	5.95513			8.38349	8.02031			6.81487	6.46426
	6.4872	6.24308	6.01636			7.74823	7.70563			7.74147	7.27179
	6.192	5.95768	6.02514			5.83681	5.80748			7.68335	7.35975
	5.88935	5.75315	6.04494			7.52732	7.08497			7.39832	7.15076
	6.37704	6.01502	6.05572			6.48301	6.19859			7.98584	7.604
	6.37868	6.21344	6.06803			6.73748	6.18448			7.00444	6.8899
	6.08534	6.10003	6.07071			8.97757	8.24864			7.45681	7.25361
	5.92564	6.15532	6.10444			7.30241	7.10696			6.33485	6.03023
	5.9888	6.234	6.11405			5.85935	6.27631			7.23285	7.35773
	6.37382	6.7894	6.11749			7.51329	6.85406			7.80896	7.41278
	6.03342	6.12081	6.14354			7.64566	7.50522			7.96809	7.71939
	5.97453	6.13781	6.15289			8.4824	7.99972			6.51136	6.32472
	6.98299	6.49833	6.15613			8.47675	8.09671			6.92932	7.0119
	6.34359	6.2791	6.17712			6.69704	6.73234			6.93546	6.95245
	6.38896	6.49322	6.17772			6.31107	5.97785			7.45574	7.5157
	6.19781	6.63001	6.1917			7.73809	7.56491			7.74483	7.16033
	5.82718	5.99299	6.20428			8.44108	8.01625			7.74113	7.4292
	5.87332	5.85512	6.23707			5.90123	5.94556			6.92226	6.71864
	6.05192	5.94743	6.23821			7.79181	7.31877			7.37373	7.22014
	5.88252	6.52544	6.24584			5.80387	6.03584			6.06393	6.3427
	6.25115	6.85798	6.24973			6.11499	6.09318			7.40079	7.46528
	6.22313	5.99424	6.25861			8.55401	8.29071			7.06663	6.75756
	6.15987	6.36159	6.26491			7.18388	7.05203			6.06544	6.02392
	6.32921	6.45566	6.2681			7.16636	7.08905			7.94515	7.49105
	6.41219	6.08778	6.26922			8.9331	8.5263			7.55651	7.93605
	6.86505	6.54821	6.28836			6.80122	7.00563			7.27193	7.07842
	6.57531	6.38197	6.28873			7.36728	7.22713			6.49265	7.0588
	5.9644	6.03804	6.29278			8.16867	7.96982			7.05474	6.57992
	6.3894	6.08979	6.30533			6.74685	6.77676			8.07975	7.45615
	6.46875	6.92244	6.31098			7.02237	6.99039			6.7492	6.78169
	6.59716	6.32076	6.31723			7.57024	7.2427			6.69265	7.17742
	7.00899	7.20163	6.32121			6.44824	6.49225			8.3031	8.07869
	6.63059	6.56879	6.32508			7.49665	6.88509			7.35421	7.20643
	6.34447	6.12143	6.32598			6.00113	6.09107			8.25408	8.01402
	7.07419	6.68053	6.35456			7.46132	7.31365			7.50343	7.64926
	6.52348	6.79071	6.35931			7.05961	6.82801			6.82928	7.03507
	6.01179	6.27212	6.3608			8.56396	8.13597			5.93204	6.25352
	6.33753	6.84172	6.36133			6.63938	6.81276			6.14761	6.28937
	6.31687	6.38543	6.36221			8.95041	7.87375			7.24127	7.31696
	6.07746	6.32202	6.36807			6.17513	6.2765			5.92837	6.37269
	8.47188	6.91169	6.3837			7.58271	7.43921			6.50684	6.49985
	6.02802	6.10507	6.38974			7.9935	7.27146			6.89845	6.76553
	7.17702	6.84869	6.39154			8.49565	8.57686			7.47654	7.58421
	6.58549	6.78921	6.39266			6.39874	6.56796			7.31016	7.45656
	6.626	6.95245	6.39292			8.32486	8.3423			7.08364	7.00792
	6.61552	6.75422	6.39438			7.94427	7.28679			7.04712	6.64472
	7.17113	6.57418	6.3996			5.08172	5.26247			6.99774	6.95826
	6.29287	6.35992	6.39968			7.99803	7.73951			7.94603	7.82877
	7.14853	6.27752	6.41439			7.82972	7.82941			6.71541	6.37721
	7.03452	6.60703	6.41599			5.92208	5.6585			7.67694	7.69094
	6.18587	6.70867	6.4187			8.13699	7.98214			7.4363	7.31243
	6.8609	6.63959	6.42055			6.1234	6.26576			7.05691	6.60214
	6.43012	6.58526	6.42459			6.95536	6.78607			8.47634	8.27543
	6.95495	6.41109	6.43104			8.55823	8.02237			8.87283	8.56224
	6.67193	6.75188	6.43212			8.35204	8.17268			7.98584	7.08693
	6.58052	6.39515	6.43605			6.68839	6.39429			6.77505	6.49937
	6.72083	6.59991	6.44915			7.39703	7.34385			7.62377	7.10847
	6.40071	6.51877	6.45179			7.06609	7.19426			8.48382	8.03425
	6.24669	6.5932	6.46271			7.22014	7.07414			7.10737	7.00006
	6.49369	6.60066	6.4632			6.77241	6.83105			6.56255	6.4582
	7.70511	7.04401	6.46818			7.99464	8.0182			6.34216	6.54527
	7.01486	6.56133	6.47103			8.0433	7.93457			7.13955	7.04712
	6.23381	6.29425	6.4733			7.35843	6.99718			7.73437	7.69
	7.20862	7.03672	6.47614			5.82222	6.15815			8.20464	7.78647
	6.92718	6.78594	6.47622			6.67094	6.38595			7.06819	7.12619
	6.56156	6.71733	6.49426			8.20384	8.09987			7.81922	7.16138
	6.78392	6.4261	6.49498			6.40642	6.29829			7.8645	7.56339
	6.41524	6.56758	6.49801			6.7648	6.96924			7.44253	7.59842
	6.47841	6.22072	6.50016			6.45837	6.6097			6.73674	6.45771
	6.90358	6.44004	6.50056			7.78103	7.45779			8.00534	7.87652
	6.84442	7.22786	6.50573			6.31397	6.50064			7.03006	7.27006
	6.77373	6.65664	6.50732			7.62425	7.24127			7.38327	7.32373
	6.75442	6.66391	6.51278			6.50605	6.12391			7.06264	6.62936
	6.45319	6.57879	6.51286			7.5529	7.32966			7.04821	6.82146
	6.42601	6.27361	6.51515			7.59954	6.979			6.73944	6.52771
	6.92184	6.89815	6.51759			6.99152	7.24046			7.04275	6.99492
	6.16521	5.70016	6.52341			7.05582	6.6664			6.46042	6.16048
	5.92896	5.88007	6.52966			7.19869	6.75489			8.63699	8.34207
	6.41566	6.57493	6.53496			6.795	7.12464			6.83668	6.60955
	7.12877	7.12101	6.54759			6.8947	6.83162			6.17203	6.4596
	5.92991	6.38914	6.55159			7.93811	7.35711			6.72751	6.80529
	6.81948	6.16752	6.55827			8.3505	8.30058			6.80652	6.75509
	7.07098	6.90989	6.55964			9.16377	8.65839			6.30561	6.14792
	7.16792	6.64638	6.56033			6.63749	6.33878			8.42206	7.64241
	5.69181	5.8475	6.56133			7.23506	7.31818			7.60844	7.49825
	7.28725	7.07895	6.56415			7.45984	6.65957			6.64241	6.35887
	6.96463	6.36361	6.57145			6.38336	6.54164			6.90683	6.52834
	7.18239	6.63103	6.57365			6.01246	5.92291			7.76122	7.78888
	7.57137	6.70618	6.57788			7.01022	6.95994			6.00259	6.22149
	6.06641	6.50732	6.57939			7.85674	7.33718			6.91749	6.5979
	6.8759	6.31234	6.59171			6.70556	6.95768			7.94574	7.49225
	6.61176	6.4733	6.59193			6.52974	6.30095			6.64162	6.45245
	6.72096	6.42593	6.5947			7.15916	6.82184			8.0642	7.71785
	6.65928	6.60622	6.595			8.26163	8.18463			7.69181	7.25645
	5.90761	6.04002	6.59872			8.53547	8.03892			7.66391	7.32688
	6.73396	7.02126	6.60066			8.92985	8.29485			8.40818	7.89336
	6.2589	6.5299	6.60526			6.9996	6.96723			6.68671	6.35129
	7.30104	6.93487	6.60533			5.83668	6.45524			7.91618	7.89512
	6.91169	6.61949	6.60629			7.2597	7.26397			8.00366	7.60103
	6.23372	6.07778	6.60807			6.83668	6.38025			6.78849	6.75021
	6.81718	6.47929	6.61272			6.58812	6.69558			7.3097	6.90959
	6.50661	6.89663	6.6128			6.82031	6.85922			7.2114	6.95478
	5.93121	6.03782	6.61331			8.80703	8.28008			8.81137	8.45656
	6.86666	6.67807	6.6153			7.71562	7.42122			7.02862	6.85786
	7.12169	7.23223	6.62103			7.0365	6.74194			7.34385	6.4307
	6.53294	6.41414	6.6252			7.31651	6.76487			5.78293	5.82247
	6.32085	6.53247	6.62775			7.55075	7.54458			6.66605	6.98128
	6.67179	6.42248	6.62819			9.30743	9.31379			7.50184	7.45183
	6.33172	6.38767	6.63052			7.98613	7.68124			7.29444	6.94673
	6.85487	6.69877	6.63081			6.79636	6.41312			6.71163	6.99831
	7.12877	7.13083	6.63873			7.93928	7.76653			7.35094	7.49025
	6.55344	6.6287	6.64314			6.78116	6.94075			6.9644	7.2503
	6.75982	6.63699	6.64342			7.64375	7.63735			7.89803	7.95478
	6.91982	6.54063	6.65256			7.77512	7.35006			7.44211	7.25267
	7.15967	6.86338	6.65363			8.63735	8.64223			7.18785	7.40854
	7.37504	7.20163	6.65471			8.36872	7.91139			7.57099	7.08587
	6.29627	6.37998	6.65564			7.16641	7.33002			7.0289	6.83933
	7.55842	7.01067	6.65928			8.5859	8.16742			7.31515	6.87719
	6.56659	7.00619	6.65985			7.21359	6.93723			8.18611	7.80413
	6.49849	6.63633	6.66057			7.32373	6.79416			8.1334	7.33851
	6.90436	6.91946	6.66796			8.15203	7.88753			8.27356	8.02846
	6.90201	7.108	6.672			8.84219	8.32351			7.51885	7.42836
	6.64501	6.47938	6.67242			8.19106	7.77413			7.48663	7.44501
	6.99724	6.29453	6.6737			7.42752	7.28679			6.9384	6.6233
	6.17002	6.36177	6.67455			7.27426	7.31329			7.53799	7.15426
	6.70266	6.43921	6.67596			8.29163	8.03722			6.53068	6.51688
	6.56697	6.46883	6.6761			6.12691	6.59679			7.12412	6.96
	6.85044	6.83441	6.67948			7.60585	7.51254			5.56529	5.45483
	7.10418	7.31741	6.68173			8.73505	8.51076			7.47533	7.14771
	6.71287	6.25692	6.68342			8.12903	8.07494			6.83832	6.79701
	6.8315	6.80194	6.68489			8.0505	7.93926			7.73132	7.25484
	7.26115	6.7362	6.68517			7.19938	7.18041			7.23122	7.25739
	6.41608	6.71877	6.68587			7.1467	7.16742			8.48724	7.87774
	6.57312	6.54975	6.69251			8.3271	7.80252			6.76288	6.93781
	6.3014	6.11956	6.69488			6.23218	6.06383			7.56853	7.53683
	7.00888	6.91779	6.69961			8.65732	7.99435			7.69617	7.1177
	6.19377	6.41549	6.69982			7.24983	7.14006			8.27403	7.81378
	7.18041	7.14873	6.70044			8.33651	8.07227			7.49865	7.36457
	6.82718	6.59761	6.70736			6.39755	6.67334			6.84235	6.33307
	6.72416	6.61122	6.7086			7.38327	7.29783			7.43171	7.43296
	6.85112	6.96116	6.71019			7.87283	7.64205			7.28494	6.81986
	7.00169	6.89421	6.7187			8.07842	7.56758			6.73105	6.4417
	6.96405	6.89306	6.71987			6.91409	6.64818			7.41532	7.28077
	6.27389	6.57962	6.72035			6.77083	6.66106			7.27006	7.26021
	6.64205	6.90388	6.7254			5.87049	6.34563			7.36588	7.42291
	7.05311	6.97154	6.72547			6.18755	6.62498			7.23026	7.21091
	7.79246	6.85362	6.72554			6.61235	6.88631			6.48462	6.74658
	7.41659	6.99373	6.73789			7.47695	7.44004			7.67313	7.54535
	6.7269	6.77643	6.7447			6.58684	6.61949			8.30561	8.00843
	7.20065	6.94685	6.74604			9.49855	9.25456			7.73067	7.37547
	6.50589	6.8648	6.75955			7.33494	7.40897			8.87621	8.60344
	6.24546	6.43095	6.76149			6.88545	6.5812			7.1334	6.6851
	7.36501	6.86381	6.76474			8.59824	7.87958			7.24484	7.29048
	6.86975	7.12464	6.76593			6.80671	7.2621			5.97039	6.02392
	6.88405	6.62987	6.77327			8.11634	7.67384			6.79617	7.13494
	6.6489	6.42987	6.77413			8.00282	7.78855			8.91304	8.20114
	6.48132	6.59178	6.77479			8.59134	8.27473			8.07494	7.57554
	6.88624	6.85187	6.7807			7.25077	7.39532			8.25385	7.97166
	5.6886	5.74672	6.78182			6.95826	6.81314			8.14313	7.80219
	6.95594	7.22786	6.78372			7.28494	7.21237			7.35315	7.56872
	6.94017	6.61567	6.7845			7.35094	6.77149			8.15558	7.8756
	7.13237	7.07575	6.78627			8.50402	7.91588			6.23534	6.25607
	6.9629	6.61728	6.78745			7.84862	7.85081			7.11998	7.1819
	6.10245	6.52427	6.78771			8.21091	8.05988			7.06878	7.07703
	6.81762	6.53512	6.79149			7.12019	7.51491			7.05528	6.85112
	7.28771	6.79812	6.79246			7.06878	6.71081			5.73998	5.79455
	6.86913	6.78529	6.79253			9.56967	9.1179			7.18259	7.11306
	6.72615	6.45335	6.79318			7.43796	7.17692			7.92363	7.29857
	6.83794	6.70805	6.8009			7.893	7.46516			7.32912	6.93834
	6.98886	6.68965	6.80555			8.30925	8.15709			7.90358	8.10329
	7.15593	6.91916	6.80916			6.8759	6.81788			8.18215	7.97613
	6.33735	6.70715	6.81121			6.33771	6.63125			7.90869	7.59021
	6.41743	6.94673	6.81532			7.0954	7.02625			8.19992	7.62242
	6.79207	6.7492	6.81698			7.12309	7.42122			7.12309	7.20203
	6.90989	6.64169	6.81813			7.57592	7.30332			7.90569	7.97183
	6.98299	6.86604	6.8189			7.84046	7.92689			8.03535	7.74953
	6.6014	6.13021	6.82114			6.53037	6.31877			8.04494	7.96809
	6.73904	6.77709	6.82515			7.50542	7.27426			7.9431	7.62717
	7.00899	6.87467	6.82528			6.58999	6.98755			9.59833	9.07869
	6.53667	6.39163	6.82655			6.59395	6.48357			6.9507	6.42677
	6.61147	6.54828	6.82776			8.38435	8.0232			7.59842	7.27752
	6.66952	6.41659	6.83036			6.99379	6.57977			7.90959	7.55497
	6.53698	6.532	6.83321			8.41151	8.15937			6.97842	6.85487
	6.67342	6.68559	6.83466			7.00619	7.17991			7.78594	7.65033
	7.00056	6.81378	6.83668			8.56834	7.97441			7.0975	6.93457
	7.09329	6.57947	6.83914			7.87713	7.69244			7.2317	7.3254
	7.03067	6.83415	6.84424			7.67313	7.80993			6.7832	6.63822
	6.60644	6.51144	6.84486			6.72233	6.47816			6.43946	6.55743
	7.04456	7.00237	6.84793			6.92707	6.86233			7.49665	7.81282
	6.98618	6.56407	6.84975			8.37308	8.27984			8.16315	7.86604
	6.70667	6.86152	6.84987			6.54589	6.88874			7.07746	6.76308
	6.31379	6.38327	6.85337			7.56948	7.53489			7.62352	7.08773
	6.43404	6.23161	6.85674			7.2446	7.05203			7.55727	7.40429
	7.43671	7.57213	6.85798			7.89966	7.55919			7.89482	7.80316
	6.86542	6.46295	6.8586			6.75889	7.16892			8.92229	8.84831
	7.14517	7.24031	6.86047			7.48784	6.82845			8.16817	7.85112
	7.00242	7.09851	6.8609			7.05365	6.60147			5.92398	5.47525
	7.09592	7.09592	6.86295			8.7364	8.61526			6.12619	6.22362
	7.1981	6.68328	6.87338			6.37626	6.72363			7.65292	7.26388
	6.97728	7.03727	6.88203			8.23074	7.6844			9.59255	9.23948
	6.13822	6.05355	6.88387			6.46123	6.32382			7.7386	7.44919
	6.84725	6.52982	6.88692			5.4348	5.52513			7.78953	7.19722
	6.53232	6.96492	6.88984			8.9911	8.56739			7.92748	7.57932
	7.04445	6.8175	6.89348			6.48067	6.60999			8.40386	8.10355
	7.07135	6.54944	6.89724			7.18898	6.85978			7	6.99152
	7.07735	7.19525	6.90026			7.22738	7.34252			7.32867	6.70943
	7.11114	6.91916	6.90147			7.93546	7.72144			7.76653	7.70356
	6.65843	6.89603	6.90268			8.29186	8.28262			7.33539	7.05799
	7.52003	7.43962	6.90749			7.041	6.76447			8.08826	7.55229
	6.51814	6.51057	6.90809			7.79863	7.67878			7.72451	7.52435
	6.37086	6.58616	6.90929			8.57686	7.98869			8.52317	8.24341
	6.69864	6.56773	6.90947			8.77446	8.46005			7.80574	8.02956
	7.27193	7.58842	6.91163			8.19525	7.64926			7.08375	7.01123
	6.76752	6.66235	6.91169			5.58045	5.46287			8.13673	7.76686
	6.74147	7.07788	6.91229			8.31266	8.19451			6.84147	6.64068
	7.04532	7.21471	6.91439			8.69052	8.52454			7.97011	7.66853
	6.7494	6.74531	6.91588			6.70915	7.22738			7.37634	7.07895
	7.55152	7.06447	6.91588			7.9571	7.73742			7.74113	7.37938
	6.83169	6.84524	6.91707			6.64623	6.89663			7.43588	6.98128
	6.65893	6.72397	6.91767			6.8009	6.70929			7.38931	7.16842
	6.54203	6.45072	6.91886			6.85767	7.04494			7.9263	7.9384
	6.99209	6.91193	6.92148			8.73708	8.25621			6.78103	6.53403
	7.21578	6.77768	6.92333			9.16692	8.74584			7.1153	7.20521
	7.10072	7.06091	6.92837			8.55094	8.32306			7.28633	6.85549
	6.83857	6.94404	6.93062			7.37764	7.44128			7.58796	6.82718
	7.21286	7.2937	6.9321			7.56262	7.4508			6.64386	6.74113
	7.21247	7.54071	6.93281			6.51239	6.5245			7.65535	8.33159
	6.74221	6.75622	6.93428			6.77083	7.14517			8.13545	7.40998
	7.04002	6.80929	6.93664			7.25833	6.86635			8.84565	8.54129
	7.27324	6.97436	6.93699			6.82413	6.45582			7.05664	7.32035
	7.14517	6.88331	6.94334			7.34074	7.22641			7.34163	7.11447
	7.66427	7.34252	6.94603			7.31107	6.82776			7.66605	7.55382
	7.26913	6.96238	6.94731			6.97957	6.99039			8.32733	7.83952
	7.36894	7.34119	6.95228			7.04166	6.63081			7.71631	7.90569
	6.26847	6.68236	6.95652			7.3147	7.30788			6.91827	6.81743
	6.86357	6.85655	6.95762			7.22834	7.09276			7.95565	7.75989
	6.849	6.60777	6.95896			6.25191	6.61589			7.80607	7.83384
	6.71768	6.87652	6.96116			6.41566	6.98522			7.70494	7.14262
	7.24973	7.26945	6.96278			6.32706	6.32616			6.82833	7.13971
	7.44667	7.32688	6.9629			5.58826	5.93357			7.30241	6.87036
	6.66959	7.02115	6.9629			8.49945	8.50997			7.92392	7.76851
	7.55957	7.18388	6.96463			7.81442	7.44667			8.01709	7.70321
	6.85362	6.37356	6.96521			8.11088	7.38414			8.25077	7.88356
	7.35711	7.37243	6.97154			7.67419	7.34873			6.64025	6.33047
	7.13545	7.11061	6.97327			6.16631	6.11291			7.8351	7.26585
	7.72928	7.0542	6.97556			8.69453	8.69592			8.87575	8.52317
	6.89142	6.96232	6.97728			7.04056	6.91109			7.2738	7.40514
	6.65406	6.5352	6.97991			7.57894	7.54226			7.69992	7.44708
	7.11332	7.22352	6.97997			7.13894	6.91151			7.59171	7.4672
	7.45533	6.98128	6.98105			8.60733	8.23338			7.9571	7.78103
	6.83245	6.78725	6.98242			6.02945	6.07114			8.88707	8.33985
	7.5074	7.23074	6.98299			6.87283	6.66142			6.8756	7.05023
	7.0433	7.16038	6.98356			8.37243	8.01792			7.30195	7.06015
	7.00203	6.99345	6.98413			6.70618	6.80129			7.26163	6.81954
	7.1809	7.3147	6.9847			8.71785	8.15987			7.84329	7.59373
	6.91391	6.72921	6.9859			8.02403	7.79636			8.73132	8.6893
	7.2457	7.13196	6.98869			7.10066	7.09434			9.50531	9.32688
	7.34518	7.08534	6.99152			7.6279	7.40259			6.94017	7.21965
	7.37287	7.0677	6.99379			6.43379	6.52771			6.17443	6.32975
	6.60118	6.47371	6.99887			7.65642	7.52435			6.93369	6.68356
	7.58871	7.37808	6.99944			6.45919	6.71046			7.60918	7.19081
	6.64588	6.42811	7.00023			7.43546	7.44997			7.09207	7.3345
	6.63539	6.59634	7.00169			8.2131	7.93399			7.224	7.17243
	6.49769	6.5256	7.0036			6.77215	6.98698			7.2341	7.05474
	6.97384	7.2075	7.00843			6.89166	6.72996			7.47938	7.10119
	6.94889	6.92386	7.00972			8.23002	8.31379			7.48341	7.31424
	7.00394	6.91289	7.01011			6.91355	6.59679			8.45697	8.43858
	6.82559	6.9786	7.01123			6.33878	6.23199			9.14949	8.84078
	7.25645	7.21237	7.01179			7.24341	6.96711			7.68264	7.61029
	6.89057	6.48993	7.01234			6.6737	6.75021			8.97527	8.56358
	7.05115	6.69509	7.01469			8.60585	7.90328			6.95012	6.5735
	6.99152	6.92938	7.0167			7.42333	7.29094			7.54689	7.22738
	7.0607	6.85037	7.01981			6.45096	6.48115			7.96924	7.69105
	7.16189	6.37539	7.0207			7.42417	7.20065			7.84518	7.57705
	6.42459	6.72062	7.02092			7.7418	7.34296			7.89452	7.76719
	7.22014	7.22207	7.02126			8.48402	8.08108			6.42685	6.53021
	7.07023	6.5601	7.02126			7.34563	7.27705			7.29232	7.48663
	7.4417	7.51254	7.02181			6.66775	6.80864			7.72178	7.60659
	7.47168	6.90593	7.02735			7.05799	6.96232			7.66427	7.49466
	7.24812	6.93522	7.03452			7.76182	7.6427			7.75422	7.32012
	6.87897	6.5719	7.03452			7.69139	7.39733			8.27752	7.9867
	7.0542	7.19722	7.0348			6.74436	6.95629			9.44201	8.89315
	7.36807	7.15279	7.03551			6.80116	6.73539			7.59582	7.30012
	7.02536	6.71939	7.03562			6.58082	6.86728			7.07468	7.07521
	7.12469	6.96953	7.03755			6.14914	6.48864			7.99774	7.926
	6.82247	6.77518	7.03782			6.29582	6.57962			6.90809	6.71637
	7.47735	7.23122	7.04002			7.55075	7.50502			7.97556	7.43588
	7.28587	7.33405	7.04111			9.6434	9.18227			8.01987	7.65499
	7.05631	7.2077	7.04133			7.67772	7.08958			6.51948	6.28771
	6.3345	6.57501	7.04385			7.21335	7.33405			7.2396	7.05685
	6.64544	6.15826	7.04603			6.85031	6.95478			8.32441	7.87897
	7.21878	6.92671	7.04762			7.01903	7.01123			8.10486	7.17991
	7.54535	6.44452	7.04767			8.18314	7.74012			7.25739	7.02514
	7.37195	6.8196	7.04876			7.8645	7.81154			7.97126	7.90509
	6.9913	6.91516	7.04903			7.73539	7.52865			7.77939	7.31773
	6.44029	6.94603	7.04985			8.74416	8.13366			6.393	6.43338
	6.95478	7.07521	7.05148			8.00197	7.91767			7.23506	6.80736
	6.39043	7.16511	7.05224			9.89747	9.41013			7.27547	7.75789
	7.53799	7.24698	7.05365			8.68633	8.20114			7.67525	7.90479
	6.77821	6.96515	7.05431			6.56209	6.72567			7.10622	6.93086
	7.25739	7.18587	7.05799			6.00686	6.25276			8.01374	7.74383
	7.43588	7.26397	7.05837			7.6858	7.8275			7.04603	6.73992
	7.6287	6.83845	7.06264			8.68773	8.24151			7.5763	7.30241
	7.32643	7.45574	7.06393			7.11634	7.21335			7.27891	6.94105
	7.66711	7.0486	7.06399			7.40557	6.97212			7.95768	7.64422
	7.51649	7.23793	7.06447			7.58946	7.52356			7.35271	7.06339
	7.59059	7.11832	7.06609			7.18933	7.68159			7.26303	6.90809
	6.72785	7.12417	7.06792			7.57027	7.04396			7.02956	7.01569
	7.32508	7.2817	7.07361			8.7662	7.92541			7.51806	7.24413
	7.12877	7.37504	7.07468			6.832	6.79572			8.0872	8.04002
	7.34563	7.24031	7.07575			7.57365	7.633			7.2891	7.36019
	6.98869	6.74618	7.07682			7.52435	7.37764			8.25597	8.01597
	6.93399	6.54597	7.07692			6.84235	6.76646			7.2182	7.28263
	7.53644	6.93009	7.0806			7.34829	6.98869			8.42354	7.41979
	7.21378	7.13514	7.08502			6.35262	6.54388			6.73978	6.79831
	6.80303	6.86833	7.08746			8.49945	8.46659			6.33405	6.69279
	7.60363	7.22062	7.08852			6.17063	6.06015			7.0207	6.90412
	7.70908	7.31651	7.09117			7.08693	7.26257			7.69523	7.42122
	7.49585	7.12923	7.0917			7.97985	7.91678			7.06015	7.38543
	7.53255	6.87553	7.09329			6.60578	6.02901			8.34074	8.20701
	7.0153	6.76089	7.09645			5.79896	5.88728			7.37156	7.57667
	6.56552	7.18933	7.09698			8.01374	7.66818			7.08055	6.848
	7.195	6.71211	7.09703			7.05691	7.18982			7.07414	6.82566
	7.65464	7.35271	7.09908			8.2628	7.848			7.86666	7.61029
	7.24413	7.16892	7.09908			8.44543	8.08507			7.36269	7.47168
	7.17842	7.02276	7.10072			7.38931	7.33092			7.33718	7.43754
	7.45451	7.17018	7.10166			6.93405	6.93074			7.93693	7.76155
	7.20994	7.07949	7.10171			7.56663	7.06706			7.66071	7.43421
	7.35138	7.12153	7.10171			8.94457	8.66017			7.92392	7.35786
	6.8645	6.92172	7.10423			9.18252	8.61673			7.03012	6.43396
	7.38111	7.00899	7.10643			7.41024	7.44874			7.28854	7.26632
	7.29048	6.76832	7.10852			8.27682	7.84674			6.92303	6.7185
	7.40173	7.1079	7.10905			7.43087	7.66142			8.27682	7.74221
	7.3906	7.27752	7.10905			5.75007	6.13802			7.43254	7.14006
	7.2823	7.11108	7.11108			7.51688	7.4508			6.66164	6.89663
	7.27333	7.09756	7.11218			7.94069	7.62348			8.47431	8.21091
	7.54574	7.42543	7.11426			6.44791	6.40633			7.5588	7.62534
	7.21189	6.63278	7.11478			6.40028	6.3608			7.29094	7.02403
	7.13494	7.16892	7.1153			6.3004	6.76155			7.3345	7.59507
	7.2854	7.31288	7.1179			7.74886	7.12464			9.61563	8.83479
	7.40642	7.72554	7.12464			7.41642	7.01881			7.94134	7.45656
	6.90959	6.8071	7.12665			7.41794	7.33271			7.60288	7.56834
	7.42715	6.68426	7.12748			7.71603	7.63612			7.58308	7.52121
	7.59433	7.39703	7.12774			6.64731	6.34891			7.82623	7.8009
	7.90629	7.50661	7.12928			7.83415	7.72724			8.07468	7.9629
	7.69488	7.35843	7.13037			8.15178	8.03012			7.35226	6.90026
	7.31651	6.89663	7.13134			8.1634	7.78169			7.36588	6.90689
	6.86493	7.07628	7.13391			8.36807	8.1267			7.19967	7.32103
	7.22738	7.27473	7.13597			8.51116	7.79831			6.94252	6.83542
	7.53489	7.01848	7.13802			7.06609	6.79766			7.26444	7.39403
	6.6367	6.86592	7.13955			8.74325	8.61545			7.49545	7.78921
	6.96711	7.30629	7.14006			8.01179	7.88478			7.19869	7.18933
	7.62205	7.06717	7.1416			7.36894	7.21189			7.54419	7.52787
	7.95739	7.59954	7.1416			6.58316	6.66789			6.97327	6.74611
	7.73674	7.38716	7.14257			6.39746	6.47037			6.48454	6.85549
	7.63154	7.37373	7.14924			7.42122	7.48985			7.65678	7.01067
	7.34829	7.11119	7.15107			7.41574	7.06609			7.21534	7.09265
	6.77347	7.04543	7.15345			7.00506	6.76766			7.72247	7.86419
	7.3147	7.15937	7.15482			6.65907	6.50557			7.82305	7.78005
	7.7364	7.4733	7.15735			7.49345	7.45121			6.90959	6.91737
	6.7703	6.58916	7.15937			7.82299	7.57046			7.89178	7.66213
	7.24555	6.94486	7.16088			6.63067	6.54179			7.20359	7.18973
	7.61434	7.26632	7.16239			8.19426	7.93487			9.06232	8.44501
	6.92778	6.68986	7.16289			6.44832	6.65406			8.18537	8.01346
	7.28499	7.06339	7.1639			6.15147	6.41473			7.81346	7.48502
	7.42794	7.03881	7.16501			8.46842	8.21262			8.8205	8.54728
	7.8679	7.49665	7.16591			8.80768	8.7187			8.57232	8.22689
	7.09329	7.06878	7.16641			8.2075	8.28077			8.47594	8.1876
	7.53993	7.35579	7.16742			8.11504	7.97871			7.43588	7.75154
	8.00366	7.46312	7.17043			7.47249	7.33762			6.68573	7.20945
	7.28216	7.15482	7.17343			8.26021	8.18215			8.66498	8.1179
	7.62315	7.48784	7.17542			8.58515	8.13057			7.67701	7.41701
	7.57403	7.43463	7.17542			6.97384	7.03535			6.96947	7.58271
	7.6136	7.15987	7.17991			7.64854	7.45409			7.76122	7.92985
	7.15446	7.26444	7.18433			5.67596	5.89966			7.94486	7.85643
	7.24174	7.25456	7.18537			7.33718	6.85131			7.65607	7.22014
	6.64573	7.01558	7.18785			7.34341	7.17393			6.60103	6.36868
	7.7139	7.13237	7.18834			7.56682	7.2317			9.06622	8.47249
	7.78202	7.16486	7.18839			9.86163	9.57582			8.07414	8.04084
	7.4355	7.59066	7.18849			8.66587	8.54226			7.5074	7.23458
	7.3996	7.33628	7.18982			6.95768	6.89905			7.76696	7.49785
	6.79649	6.87117	7.18987			6.44145	6.48317			7.0129	6.75556
	7.40344	7.16038	7.19081			6.96982	6.76931			7.22304	7.1334
	6.76281	6.65112	7.1918			5.83124	6.17792			7.40071	7.38392
	8.24935	7.27006	7.19412			6.22632	5.83137			7.10381	7.08268
	7.37417	7.18329	7.19918			6.29893	6.52435			6.54859	6.75736
	7.10465	7.0864	7.20016			7.30652	7.33985			7.32643	6.58864
	6.83226	6.95536	7.20163			7.11686	7.14211			7.54574	7.47978
	7.04385	7.01011	7.2031			7.1575	7.3672			8.20139	7.79928
	7.52238	7.26163	7.20482			7.93664	7.64494			7.9431	8.02569
	6.97062	6.98185	7.20526			8.09698	7.79377			7.67966	7.40293
	7.98783	7.22978	7.20555			7.74853	7.35138			7.23266	7.19967
	7.32553	7.06447	7.20653			8.24935	7.04439			7.14975	7.40684
	6.94075	6.98185	7.20799			8.51136	8.33985			7.86635	7.47029
	7.34518	6.93133	7.21106			7.74147	7.31587			7.37764	7.49865
	7.30104	7.15987	7.21481			6.16682	6.04221			7.38068	7.74618
	7.47086	6.85798	7.21529			7.9576	7.48531			8.00028	7.783
	7.34647	7.2293	7.21772			9.00056	9.17355			7.82146	7.55536
	7.49705	6.95315	7.2182			8.36041	7.75355			7.23074	6.41971
	7.52003	7.43671	7.21868			8.7039	8.32733			7.22882	7.11009
	7.11166	6.8627	7.21965			8.32575	8.01067			7.10224	7.2465
	7.40173	7.61397	7.22159			9.08653	9.10421			8.78725	8.60973
	7.3382	7.42513	7.22159			5.99107	6.53854			7.71528	7.54032
	7.4475	7.17792	7.22255			7.0207	6.8189			8.83463	8.59264
	8.28956	7.77841	7.22448			8.52982	7.97842			7.19377	7.00955
	7.32823	7.28263	7.22545			6.75014	6.99379			8.37873	8.20921
	7.42038	7.32688	7.22641			6.47159	6.39909			7.72996	7.5988
	7.28448	7.73742	7.22641			6.68741	6.57243			8.07361	7.69697
	6.904	7.11014	7.22882			7.80993	7.58308			7.108	7.0207
	8.04056	7.28956	7.23026			6.67207	6.916			7.69662	7.35006
	7.2635	6.69655	7.23074			8.81874	8.60918			7.61949	7.23841
	6.732	6.77676	7.23122			6.15411	6.07543			8.55228	7.73606
	7.01798	6.95274	7.2317			6.84549	6.93546			8.01067	7.80478
	7.29875	7.27612	7.23218			5.626	5.5267			7.50621	7.06609
	6.93151	6.84298	7.23295			8.1982	8.16767			7.93546	7.57478
	7.40982	6.34536	7.23362			6.37712	6.21762			5.63212	5.63633
	7.41109	7.64097	7.23506			6.79442	6.93009			7.14822	7.20701
	7.4458	7.59936	7.23649			6.04909	6.17493			8.19426	7.61581
	7.17542	6.84549	7.23841			8.65159	8.47167			6.64854	6.55566
	7.05327	7.16993	7.24174			7.80122	7.71321			8.33539	7.88905
	7.87067	7.16375	7.24351			7.52238	7.20848			7.75522	7.64782
	7.36326	7.18735	7.2446			7.28771	7.31424			7.50581	7.25361
	6.94562	6.9157	7.24627			8.89936	8.30035			7.26632	6.99531
	7.45915	7.31311	7.24703			6.68075	6.51759			7.12464	6.80993
	7.84455	7.41104	7.24759			8.2075	8.40195			7.64097	7.56072
	7.33664	7.37808	7.24935			7.11213	6.88777			6.82782	7.24174
	7.85456	7.49825	7.25172			8.43754	7.9901			7.62352	7.59805
	7.31016	7.3906	7.25408			5.92077	6.59895			8.12464	8.0588
	7.50064	7.19279	7.25408			7.37534	6.90153			7.28956	7.37721
	7.33718	7.14415	7.25489			7.59238	7.04368			9.16239	8.91424
	7.62753	7.57099	7.25833			8.22448	8.08667			9.03191	8.71682
	7.62607	7.43296	7.25927			7.11166	7.13904			6.82369	6.84674
	8.01458	7.74886	7.26163			6.78116	6.96809			6.6907	6.98339
	7.292	7.19234	7.2635			8.39553	7.8679			6.8505	6.37782
	7.54071	7.38111	7.26444			8.86666	8.3696			6.72533	7.2341
	7.72451	7.61545	7.26538			7.55804	7.42417			8.23984	8.15228
	7.5345	7.3906	7.26772			7.26959	6.6268			7.35491	7.21437
	7.50104	7.41066	7.26913			7.2891	7.26679			7.79669	7.24222
	7.57365	7.76354	7.271			7.94895	7.84141			5.83567	6.08767
	7.20114	7.09487	7.27389			5.71438	5.90183			6.84568	6.70134
	7.36982	7.08428	7.27426			6.03419	6.49049			7.72758	7.40986
	6.89845	6.979	7.27426			8.0045	7.35421			6.88685	7.31696
	7.67631	7.22786	7.27426			6.9384	6.73403			7.39446	7.48704
	7.24555	7.27938	7.27473			6.17453	6.36159			7.87252	7.76188
	7.56072	7.26303	7.27612			7.0872	7.32935			6.70432	6.93958
	7.35579	6.97097	7.27659			6.89191	7.10696			6.22699	6.39669
	7.19535	7.23539	7.27705			8.78627	8.41405			6.67518	6.5775
	7.57024	6.92386	7.27891			6.88325	6.92778			7.25692	7.3156
	7.29186	7.32418	7.28096			7.6532	7.33002			7.45204	7.48583
	7.7046	7.10696	7.2817			5.89663	6.12195			7.65607	7.76122
	7.51175	7.17193	7.28401			8.19623	7.97068			7.98982	7.77083
	7.86171	7.15406	7.28439			7.72622	7.17393			8.86419	8.22038
	7.66	7.4814	7.2861			7.54767	7.26913			7.98311	7.69624
	7.56758	7.46883	7.28771			6.13955	6.46972			7.39103	6.94843
	7.65213	7.4814	7.28864			6.19358	6.00899			7.49185	6.98698
	7.7252	7.99972	7.29048			7.67701	7.29554			8.15735	7.64458
	7.34385	6.7139	7.2914			7.01369	6.86814			7.53294	7.7705
	7.35698	7.14781	7.29241			7.25645	6.77347			6.57516	6.40854
	7.73064	7.02292	7.29646			7.07254	6.83838			7.8802	7.60103
	7.72031	7.23678	7.30012			6.28956	5.88154			8.21878	8.12438
	6.73146	7.13904	7.30058			7.14619	6.8098			7.02309	6.84925
	7.80187	7.23745	7.3015			7.46189	7.33136			8.6756	8.28656
	7.75589	7.36063	7.30195			8.84643	8.21456			8.86093	8.64223
	7.43588	7.29921	7.30515			6.94128	6.78398			6.64025	6.84348
	7.85829	7.36238	7.30652			7.57969	7.3906			7.90509	7.53931
	7.34252	7.27566	7.30925			7.61066	7.37843			7.71115	7.71425
	7.75989	7.3015	7.31016			7.2075	7.3837			8.77873	8.24942
	7.6858	7.50303	7.31016			6.27342	6.0468			7.89512	7.84862
	7.81186	7.43171	7.31016			8.73556	8.44004			7.43258	7.26515
	7.29976	7.00607	7.31116			7.78234	7.64998			7.56301	7.0607
	7.18809	6.41456	7.31229			6.3594	6.55152			6.84862	6.50795
	7.30287	7.37894	7.31243			7.30012	6.85081			6.8849	6.78228
	7.5108	7.69836	7.31257			8.43421	8.15709			6.64263	6.6532
	7.35315	7.35094	7.31424			7.8558	7.74853			6.77867	6.65935
	7.51806	7.05257	7.31433			6.16571	6.52121			6.78895	7.09914
	7.23984	7.00169	7.3147			6.96636	6.93999			7.08428	6.66021
	7.39489	7.14924	7.3147			7.27799	6.99887			8.01438	7.5479
	7.29582	7.21723	7.31651			6.80729	6.23112			7.40982	6.79779
	7.66	7.1374	7.3189			8.56339	7.25115			6.93958	6.93664
	8.2724	7.58082	7.32012			7.30879	7.45984			6.57924	6.66413
	7.74147	7.44956	7.32057			6.91713	6.99887			7.42038	7.01653
	7.30998	7.04204	7.32057			6.9421	7.0207			8.16164	7.71115
	7.37851	7.58684	7.32238			7.85767	7.72962			7.60511	6.98704
	7.3837	7.18834	7.32238			9.29324	8.97212			8.3443	8.57611
	7.69662	7.21091	7.32328			6.65442	6.78986			6.93151	6.57115
	7.31424	7.21383	7.32328			7.61875	7.3403			6.64248	6.34314
	7.5263	7.19279	7.32346			8.78349	8.7897			6.66427	6.56879
	7.75756	7.89482	7.32553			7.29462	7.33673			7.34518	7.02956
	7.34341	7.20051	7.32643			6.11832	5.89833			8.36851	8.02375
	7.74383	7.18388	7.32688			7.40854	6.70203			9.65087	9.35061
	7.99237	7.59991	7.32823			6.53955	6.32066			8.16038	7.86078
	7.3493	6.97808	7.32912			7.9747	7.54728			7.73369	7.29783
	6.78725	6.98584	7.32912			6.21481	6.48454			7.3427	6.94205
	7.19623	6.73627	7.32957			8.46046	7.89936			6.36536	6.58774
	7.25508	7.35579	7.33092			8.18859	7.76288			7.56674	7.32341
	7.56224	7.33584	7.33271			8.55612	8.05637			7.1955	7.17891
	7.31696	7.17123	7.33405			8.64584	8.22858			7.40216	6.72376
	7.73054	7.76885	7.3345			8.41785	8.07441			5.71959	5.92244
	7.47492	6.90008	7.33494			8.94252	8.35733			5.78529	6.12391
	7.77972	7.45738	7.33584			6.30734	5.82247			6.83162	6.63452
	7.31243	7.23554	7.33985			8.96087	8.8149			7.19972	7.11244
	7.44377	6.91283	7.34163			6.20154	5.65464			7.33387	7.11213
	7.38909	7.25465	7.34208			7.28216	7.21481			7.35755	7.29117
	7.38154	7.1472	7.34252			7.57592	7.49185			9.1876	8.46516
	7.64277	7.44997	7.34829			6.22555	6.51783			6.9778	7.3336
	7.64746	7.21383	7.35006			6.0398	6.07361			8.48018	8.22593
	7.70044	7.44419	7.35094			6.15421	6.24174			8.47634	8.23074
	7.86078	7.43796	7.35094			8.89542	8.66409			6.76235	6.02203
	7.44004	7.29481	7.35142			6.53232	6.44327			7.19229	7.04111
	7.48904	7.03232	7.35359			6.75955	7.20065			6.00652	6.22872
	7.58834	7.55689	7.35403			9.02223	8.57856			7.8586	7.82528
	8.22497	7.61176	7.35931			5.67186	5.92861			7.34922	7.21704
	7.20897	7.13715	7.36282			7.74886	7.77413			5.57395	5.29793
	7.26336	7.3245	7.36519			6.51223	6.76135			6.853	7.01396
	7.6489	7.22352	7.36588			8.6171	8.03782			7.108	7.03727
	7.50462	7.45779	7.36632			5.70929	5.79701			7.59768	7.46066
	7.86913	7.41768	7.36851			5.7807	6.35438			6.85674	6.32418
	7.52943	7.04193	7.36982			8.00591	7.94515			6.81314	7.1179
	7.8756	7.57969	7.37112			8.15279	7.55113			7.80607	7.41405
	7.40897	7.33136	7.37156			7.3672	7.14619			8.4365	7.98897
	7.70321	7.27426	7.37287			6.60192	7.04576			6.252	6.43121
	7.55536	7.66356	7.37373			7.14415	7.5263			6.83769	6.59895
	7.79214	7.64386	7.37547			6.88813	7.0917			6.94971	6.66491
	7.41193	7.37243	7.37808			6.13494	5.8786			6.70065	6.25805
	7.75455	7.5345	7.38111			7.82877	7.2031			7.01809	6.96526
	7.83668	7.57365	7.38457			8.10852	7.39789			6.72792	6.93746
	7.72144	7.66782	7.385			7.98128	7.54458			8.37808	8.00394
	7.29646	6.94369	7.38543			5.84084	6.31533			7.33718	7.27053
	6.61434	6.92005	7.38716			7.48301	7.51491			8.04767	7.47168
	7.91019	7.47816	7.39189			6.76075	6.57675			6.82075	6.92089
	7.41912	7.33016	7.39275			8.37091	8.06931			8.02015	7.32066
	7.47897	6.92778	7.3936			7.6632	7.46025			7.50092	6.82585
	7.92985	7.66249	7.39489			8.926	9.01569			7.02713	6.9302
	7.58871	7.51333	7.39489			7.32957	7.07895			7.26613	7.04549
	7.46189	7.49585	7.39532			6.73627	6.94895			6.83276	6.72499
	7.61802	7.37851	7.39575			6.72513	7.05528			6.94574	6.17542
	7.26772	7.24745	7.39661			7.40425	6.99588			6.86851	7.1814
	7.0607	7.38327	7.39832			7.108	6.8759			7.53955	7.40173
	7.23965	6.93133	7.40045			7.06339	6.54172			7.41789	7.55804
	7.85362	7.14837	7.40173			8.20482	7.61728			7.07521	7.14211
	7.29829	7.18889	7.40216			7.7652	7.21393			7.10224	7.12117
	7.41066	7.03232	7.40259			7.24698	7.48382			7.6453	7.55842
	7.61728	7.39618	7.40386			8.04412	7.91737			8.75439	8.3996
	7.75489	7.48543	7.40429			7.83889	7.78692			5.74551	5.84386
	8.04111	7.9542	7.41024			5.31994	5.04527			8.44377	8.108
	7.57062	7.25352	7.41109			6.84342	7.26073			7.57175	7.64422
	8.01876	7.51767	7.41151			6.15147	5.98902			8.06097	7.38197
	7.58459	7.36894	7.4116			8.85534	8.86357			7.39455	7.16138
	7.32103	7.54187	7.41236			7.87498	7.2035			7.47208	6.96578
	7.45204	7.25408	7.41236			8.95696	8.55075			8.81378	8.55017
	7.30003	7.16169	7.41616			7.65285	7.60955			7.05907	6.68461
	7.3872	7.33624	7.41621			7.11634	7.19279			8.93634	8.78267
	7.80316	7.44791	7.41785			5.92446	6.55221			6.54458	7.0727
	7.83624	7.33186	7.42034			7.56758	6.9629			8.82607	8.55938
	7.53411	7.43379	7.42038			6.38215	6.54094			6.62337	6.78175
	7.69488	7.2446	7.42038			7.96434	7.37504			6.87344	7.08268
	7.5306	6.93038	7.4208			6.69571	6.7451			6.9321	7.27426
	7.18339	7.05582	7.42206			7.93634	8.11088			7.87805	7.90719
	7.43045	7.43045	7.42501			7.4672	7.19869			8.1629	7.94075
	7.29646	7.08969	7.4266			8.04029	7.2484			7.8614	7.82718
	7.57175	7.28147	7.4271			6.09159	6.28485			7.48502	7.51609
	7.55229	7.25739	7.42752			6.66818	6.36798			7.24655	6.98704
	7.14639	7.31601	7.43254			7.808	7.60733			7.99464	7.82209
	7.27808	7.57592	7.43688			6.75955	6.40369			7.47614	7.01346
	7.39017	7.11951	7.43921			6.02259	6.13463			9.26163	8.85969
	7.91916	7.51684	7.44087			7.35606	7.23132			8.8572	8.50263
	7.77017	7.48904	7.44128			7.46801	7.29223			7.05767	6.94017
	7.91528	7.38457	7.44128			8.33315	8.10355			7.29094	7.23314
	7.58383	7.61692	7.4446			7.25503	7.29967			6.76699	6.76832
	7.57856	7.38068	7.44584			7.1236	7.16138			7.16641	7.03672
	7.19722	7.10539	7.44584			8.39446	7.35896			8.96593	8.96477
	7.50068	7.42072	7.44667			7.62863	7.73234			8.20823	8.17642
	7.44004	7.54574	7.44679			8.40727	8.01653			6.80413	6.6422
	7.12195	7.39797	7.44824			7.76055	7.49185			7.35865	7.37156
	7.92452	7.57554	7.44832			8.52435	8.33695			5.58721	6.21072
	7.75622	7.09961	7.44874			7.53838	7.44626			7.78529	7.74752
	7.84015	7.63988	7.44956			8.39682	8.33271			6.73674	6.91767
	7.98128	7.60629	7.45146			7.94603	7.837			6.68433	6.90328
	7.86295	7.44253	7.45204			6.5935	6.68117			8.60028	8.35755
	7.75422	7.14975	7.45327			7.48261	7.37156			6.08693	6.03859
	8.20114	7.80671	7.45492			6.5338	6.2695			7.47897	7.48018
	7.40386	6.96	7.45861			6.88661	6.8635			8.02542	7.87036
	7.65141	7.19672	7.46107			6.46467	6.53939			7.62498	7.4271
	7.66924	7.46434	7.46107			7.41574	7.47452			6.9331	7.20653
	7.42202	7.18829	7.46136			7.39017	7.50104			7.96521	7.56339
	7.21481	6.69063	7.46189			6.09972	6.31488			8.48563	8.21456
	7.79181	7.32418	7.46271			7.11218	7.15532			7.37156	7.61765
	7.49345	7.2555	7.46312			7.09223	7.32867			6.65299	6.58195
	7.40854	7.21723	7.46393			8.13571	8.15431			7.44294	7.50422
	7.95041	7.67666	7.46883			8.06878	7.74012			7.32508	7.21091
	7.16254	7.29186	7.46924			6.41354	6.57637			7.48462	7.64025
	7.29582	7.25729	7.47005			6.77057	6.65671			7.76984	7.64854
	7.26163	7.56224	7.47289			6.48655	6.92837			7.04281	6.88728
	7.66534	7.14568	7.47371			8.14006	7.98299			7.24222	7.30058
	7.79442	7.36588	7.47371			6.01223	6.02115			7.26163	7.31288
	7.63735	7.41532	7.47411			7.22062	7.00675			7.98897	7.70598
	6.85966	6.98117	7.47926			8.0642	7.78234			8.43212	7.94163
	7.84549	7.43588	7.48059			7.30807	7.66825			6.78156	7.01959
	7.7286	7.52552	7.48261			8.20384	8.24341			7.52435	7.57478
	7.8205	7.54183	7.48305			7.72417	7.41278			7.66391	7.50383
	7.58496	7.46557	7.48382			7.33584	7.36676			7.1819	7.4292
	7.6125	7.4417	7.48663			6.58916	6.766			7.84329	7.62863
	7.3856	7.00118	7.48696			8.93384	8.64223			7.59133	7.63118
	7.53955	7.12722	7.49105			7.28401	6.88142			8.71132	7.83605
	7.61102	7.40246	7.49345			6.64559	6.51814			8.76055	8.20506
	7.7286	7.4363	7.49506			7.51491	7.33896			7.11218	6.50311
	7.67983	7.20994	7.50024			6.75489	6.85337			6.87897	6.75074
	7.2351	7.72281	7.50096			5.59425	6.04832			7.45492	7.11894
	7.13211	7.20848	7.50104			8.54322	8.37851			7.68513	7.39832
	7.56529	7.57062	7.50263			8.4079	7.9334			6.80632	7.06339
	8.04658	6.91827	7.50581			6.78221	6.62373			7.12303	7.30515
	7.73132	8.00225	7.50752			6.43721	6.43321			7.34474	7.27891
	7.44501	7.5267	7.51373			6.64659	6.66071			7.54728	7.18785
	7.84329	7.23218	7.51806			7.43962	7.38888			7.03782	7.00787
	7.97131	7.32553	7.52321			6.34669	6.45195			8.36567	8.01904
	8.00619	7.3746	7.52748			7.00787	6.81442			7.19131	6.89845
	7.6879	7.40854	7.52904			7.33405	7.54265			6.21675	6.12122
	7.73098	6.79188	7.5345			8.00506	7.6489			7.37626	6.81429
	7.44584	7.55612	7.53528			7.23266	7.14364			7.76188	7.32733
	7.49185	7.13237	7.53761			5.70874	6.12939			7.09434	6.73809
	7.76421	7.31424	7.53799			7.5074	7.60177			7.71253	7.48099
	7.74147	7.31967	7.53955			6.94252	6.76951			8.40705	8.19795
	7.81858	7.64566	7.53993			6.21898	6.48043			8.39746	8.02181
	7.78594	7.65592	7.53993			6.56339	6.60274			7.82909	7.67242
	7.1917	7.38888	7.54148			7.2484	7.07842			7.13597	7.03012
	7.55459	7.03056	7.54226			9.26515	9.09395			7.42626	7.18289
	7.31909	7.63916	7.5438			8.23721	8.1393			7.44128	7.17742
	7.50581	7.4822	7.54574			8.41954	8.26843			6.89905	7.09381
	7.58609	7.22149	7.54612			6.77781	6.77873			7.38974	7.52591
	7.16113	7.37591	7.54732			7.68475	7.33494			7.85144	7.71802
	7.55689	7.48583	7.54882			7.18438	6.66099			8.53489	8.35711
	7.61728	7.40854	7.54998			6.67737	6.8189			8.17393	7.54882
	8.07762	7.8505	7.54998			9.03906	8.54458			7.88722	7.24222
	7.56796	7.39746	7.55267			7.893	7.69139			7.34385	7.58684
	7.93634	7.14873	7.55267			6.68587	6.57122			7.55344	7.34208
	7.81698	7.51728	7.55689			7.49466	6.96636			7.03342	6.832
	7.94105	7.51728	7.55727			5.79064	5.97579			8.77939	8.52258
	8.02375	7.64746	7.56148			7.4149	7.70598			8.10066	7.91468
	7.42668	7.30012	7.56186			8.41912	7.97269			6.93251	7.20163
	7.78398	7.53761	7.56186			6.39934	5.86096			7.72042	7.49865
	7.90659	7.49306	7.56301			6.25616	6.19071			7.56529	7.61581
	7.67913	7.29692	7.56453			9.28806	8.89966			8.04056	7.6167
	7.6844	7.71665	7.56453			7.88692	7.47411			7.82369	7.60696
	7.75389	7.78005	7.56453			8.50938	8.03645			7.25974	7.05961
	7.95681	7.05907	7.56529			7.69975	7.36365			6.93752	7.11894
	7.93858	7.62355	7.56617			6.29554	6.59201			7.8614	7.69936
	7.78165	7.49177	7.56636			6.55612	5.98025			7.77314	7.65535
	7.66818	7.42206	7.56872			7.62059	7.71253			7.84141	7.90448
	7.07141	7.01162	7.57175			7.98157	8.04849			7.79799	7.60844
	7.63735	7.13288	7.57403			6.75516	6.4776			7.55063	7.38366
	7.44128	6.96174	7.57554			6.73559	6.24413			8.65267	8.52474
	8.0207	7.45162	7.57554			7.07468	7.2182			8.21481	7.20457
	7.68825	7.64025	7.57818			8.51057	7.70977			9.17393	9.11946
	7.69453	7.56224	7.57818			7.99379	8.17018			7.43003	7.29875
	7.82909	7.6837	7.57932			8.29921	8.13417			7.60992	7.09961
	7.68124	7.60251	7.58233			7.94778	7.62132			7.28123	7.19229
	7.75889	7.50819	7.58271			8.43045	8.34563			6.52646	6.35226
	7.81602	7.28383	7.58308			7.79799	7.06345			7.14771	7.14771
	8.08667	7.44915	7.58346			6.79831	6.8392			7.23601	7.31061
	8.18562	7.71459	7.58534			6.74504	6.36212			8.45265	8.41193
	7.55436	7.63372	7.5856			7.61139	7.69975			7.7807	7.43317
	7.52317	7.37287	7.58571			7.10276	7.21868			8.77561	8.47472
	7.8614	7.83889	7.59059			5.90917	6.42383			7.74886	7.46679
	7.96896	7.56682	7.59096			8.21091	7.6994			6.24251	6.41388
	7.85112	7.43379	7.59395			6.3137	6.24859			7.85112	7.54148
	7.93457	7.82591	7.59507			8.2817	7.91349			7.81186	7.37591
	7.732	7.42333	7.59731			7.06124	6.23467			6.70874	6.3222
	7.89391	7.79246	7.59917			7.95797	7.53021			7.75489	7.63844
	7.46025	7.41024	7.59954			5.74913	5.91946			7.59694	7.51096
	8.47735	7.11842	7.60103			7.15279	7.16189			7.53916	7.46924
	7.80038	7.27501	7.60411			6.65069	6.55482			7.14262	6.73836
	7.84141	7.43783	7.60807			8.60066	7.53333			6.47444	6.57758
	7.51136	7.09961	7.60918			8.93472	8.43983			6.38655	6.2879
	7.59768	7.40769	7.60973			7.3015	6.93664			7.55344	7.55497
	6.49121	6.85611	7.60992			8.09724	7.87221			7.02846	6.66313
	7.73742	7.71493	7.61102			5.86963	6.42391			6.85748	6.86592
	7.76421	7.58308	7.6125			6.40497	6.20653			7.10066	6.78011
	7.46801	7.23458	7.61508			8.22954	7.58759			6.28188	6.12815
	7.43296	7.30378	7.61545			8.95971	8.51511			7.44377	7.33539
	8.06636	7.6014	7.61802			7.5744	7.60103			7.79074	7.24127
	7.5263	7.87682	7.61985			6.12381	6.24108			8.39939	8.17493
	7.89996	7.32193	7.62352			7.77643	7.53333			7.15431	6.85798
	7.96029	7.50819	7.62644			8.49165	8.36074			7.34341	7.53489
	7.90539	7.51665	7.62644			6.39558	6.18269			7.16395	6.90002
	7.26388	7.09476	7.62936			7.00742	6.90989			6.37391	6.48856
	7.97842	7.53138	7.63118			7.18933	7.43338			7.64494	7.50303
	7.5853	6.96249	7.63321			6.96058	6.83479			6.95536	6.98299
	8.16138	7.58346	7.63408			6.81057	7.08587			6.76977	6.69118
	8.03974	7.73911	7.63445			8.385	7.84768			8.63154	8.18289
	7.64205	7.62571	7.63807			7.46801	7.49865			8.56834	8.05637
	7.30788	7.24935	7.63916			6.19672	6.44186			7.98925	7.70667
	7.39746	7.22018	7.63988			8.22183	8.35248			6.68916	6.74833
	7.74584	7.60511	7.6414			6.42517	6.77663			7.83573	7.57554
	7.51333	7.39832	7.64458			8.40833	8.63934			8.51076	8.23625
	7.28012	7.42836	7.64494			6.77149	6.6907			7.2635	7.15492
	7.22014	6.89118	7.64602			6.64321	7.06124			7.08852	7.18388
	8.31084	7.82845	7.64854			6.76799	6.67701			6.79181	6.82909
	7.75822	7.87713	7.64926			7.62753	7.08162			7.33762	7.39874
	7.77742	7.46679	7.64961			7.5157	7.75889			7.64386	7.48018
	7.82238	7.70047	7.65033			8.24103	7.85081			7.46985	6.86932
	8.44025	7.67842	7.65141			6.04385	6.63009			8.8321	8.36503
	7.38111	7.17278	7.65177			7.84455	7.69652			7.65285	7.19525
	7.6489	7.17792	7.65285			7.55344	7.72485			8.36063	8.07146
	8.06232	7.82114	7.66			8.01736	7.93928			7.71184	7.79312
	7.81922	7.65857	7.66035			7.58444	7.25649			7.00748	6.90473
	7.82782	7.46148	7.66427			7.0774	6.51956			6.73111	6.6907
	8.52572	7.90569	7.66534			8.29554	8.45059			7.3709	7.53761
	8.02572	7.59148	7.66644			7.73742	7.80187			7.40131	7.24745
	7.64782	7.53138	7.66782			7.81666	7.15634			6.65098	6.57584
	7.1036	7.17931	7.67066			7.25833	6.81583			7.76288	7.57554
	7.6489	7.47614	7.67136			8.7364	8.61637			7.34563	7.23506
	7.99181	7.72076	7.67207			8.86109	8.79653			6.7864	6.88978
	7.19574	7.23506	7.67384			6.65507	6.24317			7.24983	7.05799
	8.03837	7.73775	7.67701			6.56407	6.8759			5.84925	6.45689
	7.80219	7.43796	7.67878			5.82579	6.63278			6.82216	7.2057
	7.74819	7.58759	7.68053			6.62512	6.72751			7.58346	7.70079
	7.85922	7.31198	7.683			6.32921	6.2993			7.57705	7.69975
	7.84424	7.54651	7.68545			6.66548	5.91791			7.43463	7.12278
	7.37725	7.39219	7.68615			8.1576	7.69836			6.42038	6.59036
	7.83257	7.29967	7.6865			6.66057	6.92196			7.69209	7.52003
	8.00225	7.55612	7.68685			7.42501	7.17891			7.85175	7.92005
	8.03524	7.74564	7.6893			7.22207	7.29967			8.72434	8.5651
	7.92184	7.91229	7.69453			7.17243	6.76128			6.9507	6.94017
	8.0523	7.57024	7.69766			5.82439	6.2077			6.90599	7.03507
	7.90689	7.49306	7.69766			6.38094	6.626			6.3512	6.71163
	7.79279	7.39832	7.69905			6.64724	6.4082			9.10695	8.57856
	8.38219	7.54882	7.6994			6.67384	6.7763			8.29921	8.29002
	8.2731	7.81282	7.69975			8.20408	7.93928			7.53838	7.24117
	7.98014	7.39232	7.70529			6.14731	5.99594			8.01625	8.04166
	8.1236	7.76653	7.70805			6.9851	6.82871			6.76288	6.88899
	7.88844	7.21868	7.70839			6.77156	6.57939			8.83494	8.26936
	8.26045	7.40301	7.71184			7.76222	7.65893			7.20163	7.28448
	8.13204	7.79734	7.71479			7.66782	7.45697			6.92659	7.14568
[truncated: 1,353 more rows]

## Sheet: Supplementary Fig 12
Supplementary Fig. 12b
[truncated: 13,423 more rows]

[truncated: 2 more sheets: Supplementary Fig 13, Supplementary Fig 14]
